# Supplementary material for: Integrated Analysis of Transcriptome and Metabolome Reveals the Accumulation of Anthocyanins in Black Soybean (Glycine max L.) Seed Coats Induced by Low Nitrogen Concentration in the Nutrient Solution
Source: Plants (Basel). 2025 Sep 27;14(19):2993. doi: 10.3390/plants14192993 (PMC12526205; doi:10.3390/plants14192993)
Supplement: Supplementary file 1 [file plants-14-02993-s001.zip › Table S1.xlsx]

## Sheet: Sheet1
Sample Name	Quality(g)	Extraction Volume(mL)	Dilution Factor	OD Value	Content(μg/g)
LNSG-1	0.1036	4	1	0.026	55.8331
LNSG-2	0.103	4	1	0.026	56.1584
LNSG-3	0.0724	4	1	0.017	55.6023
NNSG-1	0.1068	4	1	0.028	57.8196
NNSG-2	0.1017	4	1	0.026	56.8762
NNSG-3	0.0995	4	1	0.025	56.1698
LNSC-1	0.1035	12	10	0.115	6717.68
LNSC-2	0.1016	12	10	0.113	6727.9
LNSC-3	0.1144	12	10	0.128	6743.79
NNSC-1	0.103	12	10	0.116	6807.2
NNSC-2	0.1014	12	10	0.114	6798.98
NNSC-3	0.108	12	10	0.122	6817.74
LNSB-1	0.0614	22	10	0.119	21460.4
LNSB-2	0.0711	22	10	0.142	22009.4
LNSB-3	0.0592	22	10	0.114	21350.2
NNSB-1	0.0691	22	10	0.132	21091
NNSB-2	0.0674	22	10	0.128	20985.1
NNSB-3	0.0615	22	10	0.116	20901.2
