# Supplementary material for: Integrated Analysis of Transcriptome and Metabolome Reveals the Accumulation of Anthocyanins in Black Soybean (Glycine max L.) Seed Coats Induced by Low Nitrogen Concentration in the Nutrient Solution
Source: Plants (Basel). 2025 Sep 27;14(19):2993. doi: 10.3390/plants14192993 (PMC12526205; doi:10.3390/plants14192993)
Supplement: Supplementary file 1 [file plants-14-02993-s001.zip › Table S10.xlsx]

## Sheet: Sheet1
Mapid	Pathway	GeneRatio	BgRatio	pvalue	padj	geneID	KO	Count	level	Down_Up
gmx00640	Propanoate metabolism	1/29	80/13109	0.162815	0.306475	GLYMA_17G140600	K00016	1	Decreased	1/0
gmx04075	Plant hormone signal transduction	2/29	863/13109	0.577881	0.577881	GLYMA_03G017700/GLYMA_07G015200	K14491/K14484	2	Increased/Decreased	1/1
gmx00909	Sesquiterpenoid and triterpenoid biosynthesis	1/29	73/13109	0.149658	0.3031	GLYMA_07G001300/GLYMA_07G001300	K15813/K21928	1	Increased/Increased	0/2
gmx04814	Motor proteins	1/29	331/13109	0.524054	0.558991	GLYMA_09G026100	K07375	1	Increased	0/1
gmx00010	Glycolysis / Gluconeogenesis	4/29	341/13109	0.00639106	0.102257	GLYMA_14G156400/GLYMA_17G140600/GLYMA_12G037400/GLYMA_11G111100	K18857/K00016/K01623/K01623	4	Decreased/Decreased/Increased/Increased	2/2
gmx00270	Cysteine and methionine metabolism	1/29	272/13109	0.455949	0.520517	GLYMA_17G140600	K00016	1	Decreased	1/0
gmx00051	Fructose and mannose metabolism	2/29	157/13109	0.0468581	0.238676	GLYMA_12G037400/GLYMA_11G111100	K01623/K01623	2	Increased/Increased	0/2
gmx00350	Tyrosine metabolism	1/29	136/13109	0.261223	0.37996	GLYMA_14G156400	K18857	1	Decreased	1/0
gmx00380	Tryptophan metabolism	1/29	285/13109	0.471719	0.520517	GLYMA_01G181900	K07408	1	Increased	0/1
gmx03440	Homologous recombination	1/29	278/13109	0.463283	0.520517	GLYMA_14G223700	K15362	1	Increased	0/1
gmx00500	Starch and sucrose metabolism	2/29	405/13109	0.225345	0.37996	GLYMA_04G152100/GLYMA_09G231400	K19893/K01087	2	Decreased/Decreased	2/0
gmx00760	Nicotinate and nicotinamide metabolism	1/29	74/13109	0.15155	0.3031	GLYMA_19G097900	K06210	1	Increased	0/1
gmx04145	Phagosome	2/29	192/13109	0.0669338	0.238676	GLYMA_04G027500/GLYMA_09G026100	K02154/K07375	2	Increased/Increased	0/2
gmx00710	Carbon fixation in photosynthetic organisms	2/29	180/13109	0.0597636	0.238676	GLYMA_12G037400/GLYMA_11G111100	K01623/K01623	2	Increased/Increased	0/2
gmx00030	Pentose phosphate pathway	2/29	136/13109	0.0361367	0.231275	GLYMA_12G037400/GLYMA_11G111100	K01623/K01623	2	Increased/Increased	0/2
gmx04141	Protein processing in endoplasmic reticulum	6/29	508/13109	0.000729617	0.0233477	GLYMA_18G289600/GLYMA_06G317800/GLYMA_09G131500/GLYMA_12G064000/GLYMA_16G178800/GLYMA_11G140500	K03283/K13989/K04079/K03283/K04079/K03283	6	Decreased/Decreased/Decreased/Decreased/Decreased/Decreased	6/0
gmx04144	Endocytosis	4/29	478/13109	0.0201314	0.161052	GLYMA_18G289600/GLYMA_12G064000/GLYMA_16G060600/GLYMA_11G140500	K03283/K03283/K07937/K03283	4	Decreased/Decreased/Increased/Decreased	3/1
gmx04120	Ubiquitin mediated proteolysis	1/29	363/13109	0.55747	0.575453	GLYMA_07G196500	K10581	1	Decreased	1/0
gmx00430	Taurine and hypotaurine metabolism	1/29	42/13109	0.0889542	0.258776	GLYMA_14G211100	K01580	1	Decreased	1/0
gmx03040	Spliceosome	3/29	427/13109	0.0671277	0.238676	GLYMA_18G289600/GLYMA_12G064000/GLYMA_11G140500	K03283/K03283/K03283	3	Decreased/Decreased/Decreased	3/0
gmx00650	Butanoate metabolism	1/29	51/13109	0.106996	0.285323	GLYMA_14G211100	K01580	1	Decreased	1/0
gmx00410	beta-Alanine metabolism	1/29	116/13109	0.227433	0.37996	GLYMA_14G211100	K01580	1	Decreased	1/0
gmx04626	Plant-pathogen interaction	5/29	607/13109	0.00987393	0.105322	GLYMA_18G226800/GLYMA_18G226500/GLYMA_18G226300/GLYMA_09G131500/GLYMA_16G178800	K13459/K13459/K13459/K04079/K04079	5	Increased/Increased/Increased/Decreased/Decreased	2/3
gmx00190	Oxidative phosphorylation	2/29	311/13109	0.150188	0.3031	GLYMA_04G027500/GLYMA_14G173200	K02154/K08738	2	Increased/Increased	0/2
gmx00480	Glutathione metabolism	1/29	211/13109	0.375674	0.462369	GLYMA_08G175200	K00799	1	Increased	0/1
gmx00450	Selenocompound metabolism	1/29	39/13109	0.0828624	0.258776	GLYMA_13G000200	K01874	1	Increased	0/1
gmx00970	Aminoacyl-tRNA biosynthesis	1/29	122/13109	0.237724	0.37996	GLYMA_13G000200	K01874	1	Increased	0/1
gmx00250	Alanine, aspartate and glutamate metabolism	1/29	145/13109	0.275958	0.383942	GLYMA_14G211100	K01580	1	Decreased	1/0
gmx00620	Pyruvate metabolism	2/29	286/13109	0.131245	0.3031	GLYMA_14G156400/GLYMA_17G140600	K18857/K00016	2	Decreased/Decreased	2/0
gmx00071	Fatty acid degradation	1/29	133/13109	0.256247	0.37996	GLYMA_14G156400	K18857	1	Decreased	1/0
gmx00999	Biosynthesis of various plant secondary metabolites	1/29	172/13109	0.318482	0.407657	GLYMA_07G001300	K15813	1	Increased	0/1
gmx00592	alpha-Linolenic acid metabolism	1/29	166/13109	0.309246	0.407657	GLYMA_14G156400	K18857	1	Decreased	1/0
