# Supplementary material for: Integrated Analysis of Transcriptome and Metabolome Reveals the Accumulation of Anthocyanins in Black Soybean (Glycine max L.) Seed Coats Induced by Low Nitrogen Concentration in the Nutrient Solution
Source: Plants (Basel). 2025 Sep 27;14(19):2993. doi: 10.3390/plants14192993 (PMC12526205; doi:10.3390/plants14192993)
Supplement: Supplementary file 1 [file plants-14-02993-s001.zip › Table S11.xlsx]

## Sheet: Sheet1
GOTerm	ID	GO	GeneRatio	BgRatio	pvalue	padj	geneID	Count	level	Down_Up
BP	GO:0006405	RNA export from nucleus	1/545	137/26949	0.939564	1	GLYMA_18G288400	1	Decreased	1/0
BP	GO:1901349	glucosinolate transport	1/545	6/26949	0.115379	0.421762	GLYMA_17G096400	1	Decreased	1/0
BP	GO:0009225	nucleotide-sugar metabolic process	4/545	82/26949	0.0847617	0.351156	GLYMA_18G265100/GLYMA_06G205600/GLYMA_08G243000/GLYMA_11G075700	4	Decreased/Increased/Decreased/Decreased	3/1
BP	GO:0000271	polysaccharide biosynthetic process	12/545	301/26949	0.0202907	0.14793	GLYMA_18G260100/GLYMA_01G037900/GLYMA_04G063800/GLYMA_10G040700/GLYMA_10G145300/GLYMA_19G227800/GLYMA_19G016100/GLYMA_02G026900/GLYMA_13G127300/GLYMA_13G067900/GLYMA_05G085700/GLYMA_17G102400	12	Increased/Decreased/Decreased/Decreased/Decreased/Increased/Decreased/Decreased/Decreased/Decreased/Decreased/Decreased	10/2
BP	GO:0051236	establishment of RNA localization	1/545	140/26949	0.943175	1	GLYMA_18G288400	1	Decreased	1/0
BP	GO:0090378	seed trichome elongation	4/545	38/26949	0.00708683	0.0777169	GLYMA_13G338400/GLYMA_03G040400/GLYMA_12G060700/GLYMA_11G137300	4	Decreased/Increased/Decreased/Decreased	3/1
BP	GO:0010256	endomembrane system organization	2/545	156/26949	0.826601	1	GLYMA_10G040700/GLYMA_13G127300	2	Decreased/Decreased	2/0
BP	GO:0090408	phloem nitrate loading	1/545	6/26949	0.115379	0.421762	GLYMA_17G096400	1	Decreased	1/0
BP	GO:0009880	embryonic pattern specification	2/545	59/26949	0.335682	0.730109	GLYMA_20G012600/GLYMA_07G174100	2	Decreased/Decreased	2/0
BP	GO:0045005	DNA-templated DNA replication maintenance of fidelity	1/545	53/26949	0.66172	0.989218	GLYMA_18G288400	1	Decreased	1/0
BP	GO:0009156	ribonucleoside monophosphate biosynthetic process	1/545	146/26949	0.949764	1	GLYMA_02G302900	1	Decreased	1/0
BP	GO:0009100	glycoprotein metabolic process	1/545	197/26949	0.982397	1	GLYMA_03G134500	1	Decreased	1/0
BP	GO:0090090	negative regulation of canonical Wnt signaling pathway	3/545	25/26949	0.0135916	0.114738	GLYMA_10G259300/GLYMA_19G008200/GLYMA_20G131600	3	Decreased/Decreased/Decreased	3/0
BP	GO:0007586	digestion	1/545	6/26949	0.115379	0.421762	GLYMA_15G206800	1	Decreased	1/0
BP	GO:0048469	cell maturation	3/545	242/26949	0.869934	1	GLYMA_01G232500/GLYMA_17G102400/GLYMA_17G030700	3	Decreased/Decreased/Decreased	3/0
BP	GO:0051445	regulation of meiotic cell cycle	2/545	58/26949	0.328271	0.723638	GLYMA_14G195300/GLYMA_11G170000	2	Decreased/Increased	1/1
BP	GO:0017126	nucleologenesis	1/545	6/26949	0.115379	0.421762	GLYMA_06G194200	1	Increased	0/1
BP	GO:0002697	regulation of immune effector process	1/545	45/26949	0.601537	0.955575	GLYMA_06G138100	1	Decreased	1/0
BP	GO:0009312	oligosaccharide biosynthetic process	1/545	76/26949	0.788793	1	GLYMA_06G104800	1	Decreased	1/0
BP	GO:0009635	response to herbicide	1/545	23/26949	0.37506	0.76958	GLYMA_11G124500	1	Decreased	1/0
BP	GO:0010582	floral meristem determinacy	1/545	58/26949	0.694635	0.999451	GLYMA_17G144700	1	Decreased	1/0
BP	GO:0009725	response to hormone	108/545	3080/26949	6.90569e-09	1.04623e-06	GLYMA_18G185400/GLYMA_01G037200/GLYMA_01G119600/GLYMA_01G166100/GLYMA_01G005000/GLYMA_01G095000/GLYMA_01G212800/GLYMA_01G179000/GLYMA_01G190100/GLYMA_04G103400/GLYMA_04G238300/GLYMA_04G084100/GLYMA_04G177900/GLYMA_04G164400/GLYMA_04G100400/GLYMA_15G017500/GLYMA_15G126400/GLYMA_15G003300/GLYMA_15G012800/GLYMA_15G079200/GLYMA_15G179600/GLYMA_10G037100/GLYMA_10G040700/GLYMA_10G031800/GLYMA_10G257900…	108	Decreased/Decreased/Decreased/Decreased/Decreased/Increased/Decreased/Decreased/Decreased/Decreased/Decreased/Increased/Decreased/Decreased/Decreased/Decreased/Increased/Decreased/Decreased/Decreased/Decreased/Increased/Decreased/Decreased/Decreased/Decreased/Decreased/Decreased/Decreased/Decreased/Decreased/Decreased/Decreased/Increased/Decreased/Decreased/Increased/Decreased/Decreased/Decreased…	94/14
BP	GO:0051171	regulation of nitrogen compound metabolic process	121/545	4888/26949	0.00864265	0.0881145	GLYMA_18G172800/GLYMA_18G238200/GLYMA_18G039500/GLYMA_18G288400/GLYMA_01G005000/GLYMA_01G095000/GLYMA_01G224100/GLYMA_01G216000/GLYMA_01G185800/GLYMA_01G190100/GLYMA_04G098400/GLYMA_04G238300/GLYMA_04G177900/GLYMA_04G008900/GLYMA_15G017500/GLYMA_15G022800/GLYMA_15G126400/GLYMA_15G180000/GLYMA_15G116300/GLYMA_15G003300/GLYMA_15G012800/GLYMA_15G036900/GLYMA_15G079200/GLYMA_15G179600/GLYMA_10G274300…	121	Increased/Decreased/Decreased/Decreased/Decreased/Increased/Decreased/Decreased/Decreased/Decreased/Decreased/Decreased/Decreased/Decreased/Decreased/Decreased/Increased/Decreased/Decreased/Decreased/Decreased/Decreased/Decreased/Decreased/Decreased/Decreased/Decreased/Decreased/Decreased/Decreased/Decreased/Decreased/Decreased/Decreased/Decreased/Decreased/Increased/Decreased/Increased/Decreased…	110/11
BP	GO:0006906	vesicle fusion	2/545	102/26949	0.614091	0.962051	GLYMA_10G082400/GLYMA_02G195400	2	Decreased/Decreased	2/0
BP	GO:0010233	phloem transport	1/545	54/26949	0.668575	0.989218	GLYMA_17G096400	1	Decreased	1/0
BP	GO:0050776	regulation of immune response	10/545	359/26949	0.193607	0.560322	GLYMA_06G236400/GLYMA_09G274000/GLYMA_20G249600/GLYMA_08G044400/GLYMA_13G274100/GLYMA_13G110700/GLYMA_13G047300/GLYMA_17G048900/GLYMA_12G226600/GLYMA_12G162700	10	Decreased/Decreased/Decreased/Decreased/Decreased/Decreased/Decreased/Decreased/Decreased/Decreased	10/0
BP	GO:0006984	ER-nucleus signaling pathway	1/545	12/26949	0.217467	0.58454	GLYMA_07G000600	1	Increased	0/1
BP	GO:0010466	negative regulation of peptidase activity	2/545	60/26949	0.343069	0.740009	GLYMA_01G095000/GLYMA_15G126400	2	Increased/Increased	0/2
BP	GO:0048765	root hair cell differentiation	3/545	230/26949	0.846696	1	GLYMA_01G232500/GLYMA_17G102400/GLYMA_17G030700	3	Decreased/Decreased/Decreased	3/0
BP	GO:0051983	regulation of chromosome segregation	2/545	69/26949	0.408144	0.792602	GLYMA_06G062500/GLYMA_06G062400	2	Increased/Increased	0/2
BP	GO:0061687	detoxification of inorganic compound	1/545	9/26949	0.167984	0.525076	GLYMA_01G171900	1	Decreased	1/0
BP	GO:0009933	meristem structural organization	3/545	111/26949	0.390059	0.779521	GLYMA_20G012600/GLYMA_03G229200/GLYMA_07G174100	3	Decreased/Increased/Decreased	2/1
BP	GO:1901989	positive regulation of cell cycle phase transition	2/545	17/26949	0.0454371	0.251785	GLYMA_06G062500/GLYMA_06G062400	2	Increased/Increased	0/2
BP	GO:0009911	positive regulation of flower development	1/545	129/26949	0.928774	1	GLYMA_16G209800	1	Decreased	1/0
BP	GO:0043401	steroid hormone mediated signaling pathway	3/545	107/26949	0.368113	0.76678	GLYMA_04G103400/GLYMA_06G104600/GLYMA_06G005100	3	Decreased/Decreased/Increased	2/1
BP	GO:0051051	negative regulation of transport	1/545	62/26949	0.718649	1	GLYMA_02G250200	1	Decreased	1/0
BP	GO:0006221	pyrimidine nucleotide biosynthetic process	1/545	53/26949	0.66172	0.989218	GLYMA_02G302900	1	Decreased	1/0
BP	GO:0071507	pheromone response MAPK cascade	2/545	4/26949	0.00238418	0.0361786	GLYMA_14G195300/GLYMA_11G170000	2	Decreased/Increased	1/1
BP	GO:0048598	embryonic morphogenesis	3/545	154/26949	0.605081	0.958387	GLYMA_04G101000/GLYMA_19G008200/GLYMA_13G043500	3	Decreased/Decreased/Increased	2/1
BP	GO:0016311	dephosphorylation	10/545	466/26949	0.469315	0.844059	GLYMA_01G166100/GLYMA_06G104800/GLYMA_14G195200/GLYMA_02G228200/GLYMA_02G250200/GLYMA_20G231200/GLYMA_08G056400/GLYMA_08G195100/GLYMA_13G185200/GLYMA_03G065300	10	Decreased/Decreased/Decreased/Decreased/Decreased/Decreased/Increased/Increased/Increased/Increased	6/4
BP	GO:0015839	cadaverine transport	1/545	5/26949	0.0971159	0.377753	GLYMA_16G105500	1	Increased	0/1
BP	GO:0019222	regulation of metabolic process	137/545	5819/26949	0.025364	0.16931	GLYMA_18G172800/GLYMA_18G238200/GLYMA_18G039500/GLYMA_18G288400/GLYMA_01G005000/GLYMA_01G095000/GLYMA_01G224100/GLYMA_01G007400/GLYMA_01G216000/GLYMA_01G185800/GLYMA_01G190100/GLYMA_04G098400/GLYMA_04G238300/GLYMA_04G177900/GLYMA_04G008900/GLYMA_15G017500/GLYMA_15G022800/GLYMA_15G147100/GLYMA_15G126400/GLYMA_15G180000/GLYMA_15G116300/GLYMA_15G003300/GLYMA_15G012800/GLYMA_15G036900/GLYMA_15G079200…	137	Increased/Decreased/Decreased/Decreased/Decreased/Increased/Decreased/Decreased/Decreased/Decreased/Decreased/Decreased/Decreased/Decreased/Decreased/Decreased/Decreased/Increased/Increased/Decreased/Decreased/Decreased/Decreased/Decreased/Decreased/Decreased/Decreased/Decreased/Decreased/Decreased/Decreased/Decreased/Decreased/Decreased/Decreased/Decreased/Decreased/Decreased/Decreased/Increased…	121/16
BP	GO:0098754	detoxification	8/545	296/26949	0.251884	0.630919	GLYMA_01G171900/GLYMA_15G251500/GLYMA_10G193500/GLYMA_19G187100/GLYMA_19G187400/GLYMA_02G161200/GLYMA_03G187700/GLYMA_07G140400	8	Decreased/Decreased/Increased/Decreased/Decreased/Increased/Decreased/Decreased	6/2
BP	GO:0045333	cellular respiration	2/545	135/26949	0.760667	1	GLYMA_19G085100/GLYMA_20G099200	2	Decreased/Decreased	2/0
BP	GO:0006222	UMP biosynthetic process	1/545	24/26949	0.387709	0.776296	GLYMA_02G302900	1	Decreased	1/0
BP	GO:0016036	cellular response to phosphate starvation	6/545	155/26949	0.0954035	0.377753	GLYMA_15G074200/GLYMA_20G238000/GLYMA_08G195100/GLYMA_13G239100/GLYMA_03G078300/GLYMA_07G196500	6	Decreased/Increased/Increased/Decreased/Increased/Decreased	3/3
BP	GO:0085029	extracellular matrix assembly	1/545	81/26949	0.809361	1	GLYMA_17G128200	1	Decreased	1/0
BP	GO:0016107	sesquiterpenoid catabolic process	2/545	12/26949	0.0235603	0.159652	GLYMA_01G153300/GLYMA_09G218600	2	Decreased/Decreased	2/0
BP	GO:0048366	leaf development	21/545	753/26949	0.0876608	0.361992	GLYMA_18G238200/GLYMA_01G005000/GLYMA_01G224100/GLYMA_04G238300/GLYMA_04G084100/GLYMA_06G125600/GLYMA_19G198800/GLYMA_09G207400/GLYMA_02G150900/GLYMA_02G099500/GLYMA_02G017100/GLYMA_08G240400/GLYMA_13G043500/GLYMA_03G134500/GLYMA_03G253200/GLYMA_03G201200/GLYMA_07G048600/GLYMA_05G103300/GLYMA_05G215900/GLYMA_16G209800/GLYMA_11G124500	21	Decreased/Decreased/Decreased/Decreased/Increased/Decreased/Decreased/Decreased/Decreased/Decreased/Decreased/Increased/Increased/Decreased/Decreased/Decreased/Increased/Decreased/Decreased/Decreased/Decreased	17/4
BP	GO:0007275	multicellular organism development	103/545	4817/26949	0.2803	0.665682	GLYMA_18G202800/GLYMA_18G185400/GLYMA_18G238200/GLYMA_01G171900/GLYMA_01G232500/GLYMA_01G119600/GLYMA_01G153300/GLYMA_01G005000/GLYMA_01G224100/GLYMA_01G007400/GLYMA_01G179000/GLYMA_01G190100/GLYMA_04G103400/GLYMA_04G101000/GLYMA_04G238300/GLYMA_04G084100/GLYMA_15G060200/GLYMA_15G016200/GLYMA_15G012800/GLYMA_15G179600/GLYMA_15G150500/GLYMA_10G037100/GLYMA_10G210500/GLYMA_10G265400/GLYMA_10G103200…	103	Increased/Decreased/Decreased/Decreased/Decreased/Decreased/Decreased/Decreased/Decreased/Decreased/Decreased/Decreased/Decreased/Decreased/Decreased/Increased/Decreased/Increased/Decreased/Decreased/Decreased/Increased/Decreased/Decreased/Decreased/Decreased/Decreased/Decreased/Decreased/Increased/Increased/Increased/Decreased/Increased/Decreased/Decreased/Increased/Decreased/Decreased/Decreased…	87/16
BP	GO:0031407	oxylipin metabolic process	1/545	15/26949	0.264011	0.642353	GLYMA_17G049900	1	Decreased	1/0
BP	GO:0051130	positive regulation of cellular component organization	2/545	336/26949	0.991979	1	GLYMA_06G062500/GLYMA_06G062400	2	Increased/Increased	0/2
BP	GO:0018063	cytochrome c-heme linkage	1/545	2/26949	0.0400385	0.231709	GLYMA_12G056800	1	Decreased	1/0
BP	GO:0010073	meristem maintenance	4/545	387/26949	0.955012	1	GLYMA_01G120300/GLYMA_14G017200/GLYMA_03G134500/GLYMA_17G144700	4	Decreased/Decreased/Decreased/Decreased	4/0
BP	GO:1903504	regulation of mitotic spindle checkpoint	2/545	4/26949	0.00238418	0.0361786	GLYMA_06G062500/GLYMA_06G062400	2	Increased/Increased	0/2
BP	GO:0031349	positive regulation of defense response	9/545	240/26949	0.0562175	0.288419	GLYMA_06G175100/GLYMA_06G236400/GLYMA_09G274000/GLYMA_20G249600/GLYMA_08G044400/GLYMA_13G274100/GLYMA_13G047300/GLYMA_12G226600/GLYMA_12G162700	9	Decreased/Decreased/Decreased/Decreased/Decreased/Decreased/Decreased/Decreased/Decreased	9/0
BP	GO:0071451	cellular response to superoxide	1/545	14/26949	0.248812	0.625625	GLYMA_10G193500	1	Increased	0/1
BP	GO:0009744	response to sucrose	1/545	182/26949	0.976032	1	GLYMA_13G206700	1	Decreased	1/0
BP	GO:0071103	DNA conformation change	1/545	205/26949	0.98507	1	GLYMA_14G223700	1	Increased	0/1
BP	GO:0040007	growth	31/545	932/26949	0.00499876	0.0609661	GLYMA_01G037200/GLYMA_01G165900/GLYMA_01G232500/GLYMA_04G100300/GLYMA_15G016200/GLYMA_10G040700/GLYMA_10G257900/GLYMA_06G205400/GLYMA_06G062500/GLYMA_06G062400/GLYMA_06G102000/GLYMA_19G008200/GLYMA_19G021400/GLYMA_09G207400/GLYMA_20G133200/GLYMA_13G035800/GLYMA_13G127300/GLYMA_13G338400/GLYMA_13G047300/GLYMA_03G040400/GLYMA_17G102400/GLYMA_17G030700/GLYMA_17G144700/GLYMA_17G103400/GLYMA_12G060700…	31	Decreased/Decreased/Decreased/Decreased/Increased/Decreased/Decreased/Decreased/Increased/Increased/Decreased/Decreased/Decreased/Decreased/Decreased/Decreased/Decreased/Decreased/Decreased/Increased/Decreased/Decreased/Decreased/Decreased/Decreased/Decreased/Increased/Decreased/Decreased/Decreased/Decreased	26/5
BP	GO:0045927	positive regulation of growth	1/545	115/26949	0.905065	1	GLYMA_04G112500	1	Decreased	1/0
BP	GO:2000032	regulation of secondary shoot formation	2/545	39/26949	0.186302	0.548194	GLYMA_01G166100/GLYMA_06G104800	2	Decreased/Decreased	2/0
BP	GO:0051235	maintenance of location	2/545	126/26949	0.726306	1	GLYMA_10G082400/GLYMA_02G195400	2	Decreased/Decreased	2/0
BP	GO:0060541	respiratory system development	2/545	17/26949	0.0454371	0.251785	GLYMA_04G101000/GLYMA_19G008200	2	Decreased/Decreased	2/0
BP	GO:0042330	taxis	2/545	96/26949	0.581055	0.941375	GLYMA_04G112500/GLYMA_12G073000	2	Decreased/Decreased	2/0
BP	GO:0006995	cellular response to nitrogen starvation	2/545	57/26949	0.320837	0.713309	GLYMA_20G238000/GLYMA_03G031700	2	Increased/Decreased	1/1
BP	GO:0071478	cellular response to radiation	2/545	234/26949	0.951753	1	GLYMA_06G005100/GLYMA_17G144700	2	Increased/Decreased	1/1
BP	GO:0009554	megasporogenesis	1/545	21/26949	0.348974	0.7442	GLYMA_17G160200	1	Decreased	1/0
BP	GO:0009637	response to blue light	2/545	214/26949	0.932359	1	GLYMA_06G005100/GLYMA_13G047300	2	Increased/Decreased	1/1
BP	GO:0031123	RNA 3'-end processing	1/545	142/26949	0.945462	1	GLYMA_18G288400	1	Decreased	1/0
BP	GO:0098660	inorganic ion transmembrane transport	8/545	672/26949	0.9636	1	GLYMA_01G024000/GLYMA_04G076400/GLYMA_14G207400/GLYMA_02G040700/GLYMA_13G338300/GLYMA_07G000600/GLYMA_17G096400/GLYMA_11G202000	8	Decreased/Decreased/Decreased/Decreased/Increased/Increased/Decreased/Decreased	6/2
BP	GO:1901137	carbohydrate derivative biosynthetic process	9/545	639/26949	0.90175	1	GLYMA_18G265100/GLYMA_09G027500/GLYMA_02G302900/GLYMA_20G238000/GLYMA_08G243000/GLYMA_13G152900/GLYMA_03G134500/GLYMA_03G078300/GLYMA_11G075700	9	Decreased/Decreased/Decreased/Increased/Decreased/Decreased/Decreased/Increased/Decreased	7/2
BP	GO:0006611	protein export from nucleus	1/545	130/26949	0.930222	1	GLYMA_18G288400	1	Decreased	1/0
BP	GO:0009695	jasmonic acid biosynthetic process	2/545	42/26949	0.208432	0.577269	GLYMA_13G047300/GLYMA_17G049900	2	Decreased/Decreased	2/0
BP	GO:0048582	positive regulation of post-embryonic development	4/545	244/26949	0.729767	1	GLYMA_10G013300/GLYMA_02G268400/GLYMA_16G209800/GLYMA_11G198300	4	Decreased/Decreased/Decreased/Decreased	4/0
BP	GO:0071805	potassium ion transmembrane transport	1/545	146/26949	0.949764	1	GLYMA_04G076400	1	Decreased	1/0
BP	GO:1901983	regulation of protein acetylation	1/545	45/26949	0.601537	0.955575	GLYMA_09G207400	1	Decreased	1/0
BP	GO:0009123	nucleoside monophosphate metabolic process	3/545	243/26949	0.871723	1	GLYMA_19G097900/GLYMA_02G302900/GLYMA_03G065300	3	Increased/Decreased/Increased	1/2
BP	GO:0046835	carbohydrate phosphorylation	1/545	73/26949	0.775405	1	GLYMA_16G200600	1	Decreased	1/0
BP	GO:1902679	negative regulation of RNA biosynthetic process	17/545	608/26949	0.113359	0.421762	GLYMA_01G185800/GLYMA_15G003300/GLYMA_15G179600/GLYMA_10G257900/GLYMA_06G236400/GLYMA_09G071600/GLYMA_09G274000/GLYMA_14G020100/GLYMA_02G099500/GLYMA_20G133200/GLYMA_08G218600/GLYMA_13G274100/GLYMA_07G023300/GLYMA_17G144700/GLYMA_12G226600/GLYMA_12G162700/GLYMA_11G056200	17	Decreased/Decreased/Decreased/Decreased/Decreased/Decreased/Decreased/Decreased/Decreased/Decreased/Decreased/Decreased/Decreased/Decreased/Decreased/Decreased/Decreased	17/0
BP	GO:0046503	glycerolipid catabolic process	1/545	40/26949	0.558609	0.923351	GLYMA_19G098500	1	Increased	0/1
BP	GO:0002274	myeloid leukocyte activation	1/545	29/26949	0.447223	0.829014	GLYMA_15G206800	1	Decreased	1/0
BP	GO:0022898	regulation of transmembrane transporter activity	1/545	67/26949	0.746033	1	GLYMA_02G250200	1	Decreased	1/0
BP	GO:0016144	S-glycoside biosynthetic process	1/545	81/26949	0.809361	1	GLYMA_13G152900	1	Decreased	1/0
BP	GO:0000902	cell morphogenesis	17/545	735/26949	0.320234	0.713309	GLYMA_15G016200/GLYMA_10G040700/GLYMA_19G008200/GLYMA_19G021400/GLYMA_09G207400/GLYMA_13G035800/GLYMA_13G127300/GLYMA_13G338400/GLYMA_03G258700/GLYMA_03G040400/GLYMA_17G030700/GLYMA_17G144700/GLYMA_12G060700/GLYMA_16G098700/GLYMA_11G075700/GLYMA_11G008400/GLYMA_11G137300	17	Increased/Decreased/Decreased/Decreased/Decreased/Decreased/Decreased/Decreased/Increased/Increased/Decreased/Decreased/Decreased/Increased/Decreased/Decreased/Decreased	13/4
BP	GO:0006635	fatty acid beta-oxidation	1/545	71/26949	0.766012	1	GLYMA_18G202800	1	Increased	0/1
BP	GO:0009653	anatomical structure morphogenesis	40/545	2061/26949	0.631382	0.972194	GLYMA_01G232500/GLYMA_01G007400/GLYMA_04G101000/GLYMA_04G084100/GLYMA_15G016200/GLYMA_10G040700/GLYMA_06G062500/GLYMA_06G062400/GLYMA_19G008200/GLYMA_19G021400/GLYMA_09G225400/GLYMA_09G207400/GLYMA_14G089000/GLYMA_02G150900/GLYMA_20G012600/GLYMA_13G035800/GLYMA_13G043500/GLYMA_13G127300/GLYMA_13G338400/GLYMA_03G258700/GLYMA_03G134500/GLYMA_03G191700/GLYMA_03G106000/GLYMA_03G040400/GLYMA_03G229200…	40	Decreased/Decreased/Decreased/Increased/Increased/Decreased/Increased/Increased/Decreased/Decreased/Decreased/Decreased/Decreased/Decreased/Decreased/Decreased/Increased/Decreased/Decreased/Increased/Decreased/Decreased/Decreased/Increased/Increased/Decreased/Decreased/Decreased/Decreased/Decreased/Decreased/Decreased/Decreased/Decreased/Decreased/Increased/Decreased/Decreased/Decreased/Decreased	31/9
BP	GO:0010114	response to red light	5/545	141/26949	0.158061	0.509938	GLYMA_04G177900/GLYMA_06G187000/GLYMA_13G047300/GLYMA_03G031700/GLYMA_17G093900	5	Decreased/Decreased/Decreased/Decreased/Decreased	5/0
BP	GO:0046903	secretion	8/545	206/26949	0.0589798	0.288427	GLYMA_15G206800/GLYMA_15G042400/GLYMA_10G082400/GLYMA_02G195400/GLYMA_08G245400/GLYMA_07G162100/GLYMA_12G075200/GLYMA_11G144600	8	Decreased/Decreased/Decreased/Decreased/Decreased/Increased/Decreased/Decreased	7/1
BP	GO:1900426	positive regulation of defense response to bacterium	1/545	34/26949	0.500962	0.86705	GLYMA_08G044400	1	Decreased	1/0
BP	GO:0010286	heat acclimation	3/545	67/26949	0.153951	0.502537	GLYMA_14G200200/GLYMA_02G150900/GLYMA_02G232600	3	Decreased/Decreased/Decreased	3/0
BP	GO:0043331	response to dsRNA	1/545	118/26949	0.910733	1	GLYMA_06G097400	1	Decreased	1/0
BP	GO:0009259	ribonucleotide metabolic process	3/545	328/26949	0.963158	1	GLYMA_19G097900/GLYMA_09G027500/GLYMA_02G302900	3	Increased/Decreased/Decreased	2/1
BP	GO:0090627	plant epidermal cell differentiation	5/545	348/26949	0.834959	1	GLYMA_01G232500/GLYMA_03G040400/GLYMA_17G102400/GLYMA_17G030700/GLYMA_11G052500	5	Decreased/Increased/Decreased/Decreased/Decreased	4/1
BP	GO:0035050	embryonic heart tube development	2/545	19/26949	0.055646	0.287028	GLYMA_04G101000/GLYMA_19G008200	2	Decreased/Decreased	2/0
BP	GO:0006714	sesquiterpenoid metabolic process	4/545	51/26949	0.0195537	0.145873	GLYMA_01G153300/GLYMA_04G084100/GLYMA_09G218600/GLYMA_14G089000	4	Decreased/Increased/Decreased/Decreased	3/1
BP	GO:0051555	flavonol biosynthetic process	3/545	32/26949	0.0264251	0.174166	GLYMA_19G187100/GLYMA_19G187400/GLYMA_03G187700	3	Decreased/Decreased/Decreased	3/0
BP	GO:0060147	regulation of post-transcriptional gene silencing	1/545	34/26949	0.500962	0.86705	GLYMA_15G147100	1	Increased	0/1
BP	GO:0090421	embryonic meristem initiation	2/545	54/26949	0.298425	0.689892	GLYMA_20G012600/GLYMA_07G174100	2	Decreased/Decreased	2/0
BP	GO:0071422	succinate transmembrane transport	2/545	5/26949	0.00392044	0.0504056	GLYMA_01G024000/GLYMA_02G040700	2	Decreased/Decreased	2/0
BP	GO:0061024	membrane organization	6/545	414/26949	0.845328	1	GLYMA_04G164400/GLYMA_10G082400/GLYMA_02G195400/GLYMA_03G040400/GLYMA_05G023100/GLYMA_17G076600	6	Decreased/Decreased/Decreased/Increased/Decreased/Decreased	5/1
BP	GO:0045454	cell redox homeostasis	1/545	84/26949	0.820728	1	GLYMA_02G161200	1	Increased	0/1
BP	GO:0060027	convergent extension involved in gastrulation	1/545	9/26949	0.167984	0.525076	GLYMA_19G008200	1	Decreased	1/0
BP	GO:0048731	system development	84/545	3815/26949	0.213755	0.58454	GLYMA_18G202800/GLYMA_18G238200/GLYMA_01G171900/GLYMA_01G232500/GLYMA_01G119600/GLYMA_01G005000/GLYMA_01G224100/GLYMA_01G007400/GLYMA_01G179000/GLYMA_01G190100/GLYMA_04G101000/GLYMA_04G238300/GLYMA_04G084100/GLYMA_15G060200/GLYMA_15G016200/GLYMA_15G012800/GLYMA_15G179600/GLYMA_15G150500/GLYMA_10G037100/GLYMA_10G265400/GLYMA_10G103200/GLYMA_10G210600/GLYMA_06G089800/GLYMA_06G125600/GLYMA_06G194200…	84	Increased/Decreased/Decreased/Decreased/Decreased/Decreased/Decreased/Decreased/Decreased/Decreased/Decreased/Decreased/Increased/Decreased/Increased/Decreased/Decreased/Decreased/Increased/Decreased/Decreased/Decreased/Decreased/Decreased/Increased/Increased/Increased/Decreased/Increased/Decreased/Decreased/Decreased/Decreased/Decreased/Decreased/Decreased/Decreased/Decreased/Decreased/Decreased…	70/14
BP	GO:0032147	activation of protein kinase activity	7/545	114/26949	0.00855382	0.0875509	GLYMA_06G153200/GLYMA_14G195300/GLYMA_03G106000/GLYMA_05G094400/GLYMA_17G173000/GLYMA_11G170000/GLYMA_11G055100	7	Decreased/Decreased/Decreased/Decreased/Decreased/Increased/Decreased	6/1
BP	GO:0043928	exonucleolytic catabolism of deadenylated mRNA	4/545	38/26949	0.00708683	0.0777169	GLYMA_03G065300/GLYMA_12G093100/GLYMA_12G187400/GLYMA_11G180500	4	Increased/Decreased/Decreased/Decreased	3/1
BP	GO:0071909	determination of stomach left/right asymmetry	1/545	7/26949	0.133273	0.461328	GLYMA_19G008200	1	Decreased	1/0
BP	GO:0019375	galactolipid biosynthetic process	1/545	18/26949	0.307792	0.697342	GLYMA_20G238000	1	Increased	0/1
BP	GO:0009967	positive regulation of signal transduction	14/545	332/26949	0.00813911	0.0849723	GLYMA_01G190100/GLYMA_10G268900/GLYMA_06G055200/GLYMA_06G036800/GLYMA_06G153200/GLYMA_06G138100/GLYMA_14G195300/GLYMA_14G099400/GLYMA_20G062000/GLYMA_05G098200/GLYMA_17G167100/GLYMA_11G170000/GLYMA_11G243400/GLYMA_11G052100	14	Decreased/Decreased/Decreased/Decreased/Decreased/Decreased/Decreased/Decreased/Decreased/Decreased/Decreased/Increased/Decreased/Decreased	13/1
BP	GO:0031328	positive regulation of cellular biosynthetic process	17/545	1143/26949	0.927784	1	GLYMA_18G288400/GLYMA_04G238300/GLYMA_04G008900/GLYMA_10G210500/GLYMA_10G013300/GLYMA_06G125600/GLYMA_06G062500/GLYMA_06G048500/GLYMA_06G114000/GLYMA_06G062400/GLYMA_06G138100/GLYMA_09G204500/GLYMA_02G005600/GLYMA_08G271900/GLYMA_07G108900/GLYMA_05G215900/GLYMA_16G199000	17	Decreased/Decreased/Decreased/Decreased/Decreased/Decreased/Increased/Increased/Decreased/Increased/Decreased/Decreased/Decreased/Decreased/Decreased/Decreased/Decreased	14/3
BP	GO:0006099	tricarboxylic acid cycle	1/545	48/26949	0.625265	0.965647	GLYMA_20G099200	1	Decreased	1/0
BP	GO:0009698	phenylpropanoid metabolic process	2/545	208/26949	0.925229	1	GLYMA_10G179400/GLYMA_20G210900	2	Decreased/Decreased	2/0
BP	GO:1902318	synthesis of RNA primer involved in nuclear cell cycle DNA replication	1/545	4/26949	0.0784768	0.330896	GLYMA_17G062700	1	Increased	0/1
BP	GO:0090449	phloem glucosinolate loading	1/545	6/26949	0.115379	0.421762	GLYMA_17G096400	1	Decreased	1/0
BP	GO:0048871	multicellular organismal-level homeostasis	1/545	24/26949	0.387709	0.776296	GLYMA_19G008200	1	Decreased	1/0
BP	GO:0046700	heterocycle catabolic process	5/545	417/26949	0.926239	1	GLYMA_15G147100/GLYMA_03G065300/GLYMA_12G093100/GLYMA_12G187400/GLYMA_11G180500	5	Increased/Increased/Decreased/Decreased/Decreased	3/2
BP	GO:0051650	establishment of vesicle localization	3/545	38/26949	0.0411508	0.233995	GLYMA_15G042400/GLYMA_12G075200/GLYMA_11G144600	3	Decreased/Decreased/Decreased	3/0
BP	GO:0030587	sorocarp development	5/545	71/26949	0.0144901	0.118185	GLYMA_03G106000/GLYMA_05G094400/GLYMA_17G173000/GLYMA_16G092400/GLYMA_11G055100	5	Decreased/Decreased/Decreased/Decreased/Decreased	5/0
BP	GO:0051703	biological process involved in intraspecies interaction between organisms	10/545	108/26949	6.93118e-05	0.00306617	GLYMA_04G112500/GLYMA_13G054300/GLYMA_13G053800/GLYMA_13G054200/GLYMA_13G054400/GLYMA_03G106000/GLYMA_05G094400/GLYMA_17G173000/GLYMA_16G092400/GLYMA_11G055100	10	Decreased/Decreased/Decreased/Decreased/Decreased/Decreased/Decreased/Decreased/Decreased/Decreased	10/0
BP	GO:2000116	regulation of cysteine-type endopeptidase activity	1/545	48/26949	0.625265	0.965647	GLYMA_15G126400	1	Increased	0/1
BP	GO:0034219	carbohydrate transmembrane transport	3/545	198/26949	0.766579	1	GLYMA_04G238100/GLYMA_06G125800/GLYMA_13G206700	3	Decreased/Decreased/Decreased	3/0
BP	GO:0043933	protein-containing complex organization	9/545	1076/26949	0.999491	1	GLYMA_04G101000/GLYMA_06G062500/GLYMA_06G132700/GLYMA_06G062400/GLYMA_14G063700/GLYMA_02G252800/GLYMA_08G195100/GLYMA_17G063900/GLYMA_12G056800	9	Decreased/Increased/Decreased/Increased/Decreased/Increased/Increased/Decreased/Decreased	5/4
BP	GO:0034284	response to monosaccharide	1/545	160/26949	0.962322	1	GLYMA_13G206700	1	Decreased	1/0
BP	GO:0006281	DNA repair	4/545	452/26949	0.982311	1	GLYMA_18G288400/GLYMA_14G223700/GLYMA_03G195600/GLYMA_17G062700	4	Decreased/Increased/Decreased/Increased	2/2
BP	GO:0018958	phenol-containing compound metabolic process	1/545	68/26949	0.751182	1	GLYMA_07G048600	1	Increased	0/1
BP	GO:0016129	phytosteroid biosynthetic process	2/545	65/26949	0.379569	0.776296	GLYMA_01G153300/GLYMA_09G218600	2	Decreased/Decreased	2/0
BP	GO:0002376	immune system process	48/545	973/26949	1.47439e-08	1.83245e-06	GLYMA_18G087800/GLYMA_18G086900/GLYMA_18G088500/GLYMA_18G082200/GLYMA_18G087000/GLYMA_18G082800/GLYMA_18G086600/GLYMA_18G082100/GLYMA_18G088000/GLYMA_18G088700/GLYMA_01G010500/GLYMA_01G179000/GLYMA_04G238300/GLYMA_15G206800/GLYMA_15G086200/GLYMA_06G125600/GLYMA_06G062500/GLYMA_06G236400/GLYMA_06G062400/GLYMA_06G138100/GLYMA_19G198800/GLYMA_09G210600/GLYMA_09G274000/GLYMA_14G061200/GLYMA_20G022900…	48	Decreased/Decreased/Decreased/Decreased/Decreased/Decreased/Decreased/Decreased/Decreased/Decreased/Decreased/Decreased/Decreased/Decreased/Decreased/Decreased/Increased/Decreased/Increased/Decreased/Decreased/Decreased/Decreased/Decreased/Decreased/Decreased/Decreased/Decreased/Decreased/Decreased/Decreased/Decreased/Increased/Decreased/Increased/Decreased/Decreased/Decreased/Decreased/Decreased…	43/5
BP	GO:0034050	programmed cell death induced by symbiont	16/545	200/26949	3.48113e-06	0.000221604	GLYMA_18G087800/GLYMA_18G086900/GLYMA_18G088500/GLYMA_18G082200/GLYMA_18G087000/GLYMA_18G082800/GLYMA_18G086600/GLYMA_18G082100/GLYMA_18G088000/GLYMA_18G088700/GLYMA_01G010500/GLYMA_09G210600/GLYMA_13G176600/GLYMA_03G034900/GLYMA_07G199800/GLYMA_12G214100	16	Decreased/Decreased/Decreased/Decreased/Decreased/Decreased/Decreased/Decreased/Decreased/Decreased/Decreased/Decreased/Decreased/Decreased/Decreased/Decreased	16/0
BP	GO:0043200	response to amino acid	1/545	72/26949	0.770756	1	GLYMA_07G190100	1	Decreased	1/0
BP	GO:0010589	leaf proximal/distal pattern formation	1/545	7/26949	0.133273	0.461328	GLYMA_06G097400	1	Decreased	1/0
BP	GO:0048608	reproductive structure development	40/545	2273/26949	0.843301	1	GLYMA_18G202800/GLYMA_01G171900/GLYMA_01G119600/GLYMA_01G224100/GLYMA_01G179000/GLYMA_15G016200/GLYMA_15G012800/GLYMA_15G179600/GLYMA_10G037100/GLYMA_10G265400/GLYMA_10G103200/GLYMA_06G089800/GLYMA_06G194200/GLYMA_06G048500/GLYMA_06G114000/GLYMA_09G071600/GLYMA_09G207400/GLYMA_02G150900/GLYMA_02G131300/GLYMA_02G099500/GLYMA_20G125200/GLYMA_08G093900/GLYMA_08G230400/GLYMA_13G043500/GLYMA_13G338400…	40	Increased/Decreased/Decreased/Decreased/Decreased/Increased/Decreased/Decreased/Increased/Decreased/Decreased/Decreased/Increased/Increased/Decreased/Decreased/Decreased/Decreased/Decreased/Decreased/Decreased/Decreased/Decreased/Increased/Decreased/Decreased/Increased/Decreased/Decreased/Increased/Decreased/Decreased/Decreased/Decreased/Decreased/Decreased/Decreased/Decreased/Decreased/Decreased	32/8
BP	GO:1901401	regulation of tetrapyrrole metabolic process	1/545	60/26949	0.706887	1	GLYMA_03G134500	1	Decreased	1/0
BP	GO:0048560	establishment of anatomical structure orientation	1/545	3/26949	0.0594536	0.288427	GLYMA_03G191700	1	Decreased	1/0
BP	GO:0055062	phosphate ion homeostasis	6/545	40/26949	0.000142426	0.00569664	GLYMA_15G074200/GLYMA_19G098500/GLYMA_09G096500/GLYMA_08G056400/GLYMA_13G239100/GLYMA_07G196500	6	Decreased/Increased/Decreased/Increased/Decreased/Decreased	4/2
BP	GO:0099003	vesicle-mediated transport in synapse	3/545	22/26949	0.00951607	0.0933719	GLYMA_15G042400/GLYMA_12G075200/GLYMA_11G144600	3	Decreased/Decreased/Decreased	3/0
BP	GO:0071368	cellular response to cytokinin stimulus	4/545	132/26949	0.278247	0.664178	GLYMA_04G177900/GLYMA_06G187000/GLYMA_14G171500/GLYMA_17G093900	4	Decreased/Decreased/Decreased/Decreased	4/0
BP	GO:0046148	pigment biosynthetic process	6/545	190/26949	0.188344	0.553579	GLYMA_19G187100/GLYMA_19G187400/GLYMA_09G204500/GLYMA_08G271900/GLYMA_13G078400/GLYMA_03G187700	6	Decreased/Decreased/Decreased/Decreased/Decreased/Decreased	6/0
BP	GO:0048439	flower morphogenesis	3/545	30/26949	0.0222784	0.157579	GLYMA_09G207400/GLYMA_03G134500/GLYMA_03G191700	3	Decreased/Decreased/Decreased	3/0
BP	GO:2000762	regulation of phenylpropanoid metabolic process	1/545	42/26949	0.576308	0.936007	GLYMA_07G034400	1	Decreased	1/0
BP	GO:0023061	signal release	3/545	12/26949	0.0015793	0.0305331	GLYMA_15G042400/GLYMA_12G075200/GLYMA_11G144600	3	Decreased/Decreased/Decreased	3/0
BP	GO:0010193	response to ozone	8/545	82/26949	0.000255119	0.00864754	GLYMA_04G136200/GLYMA_04G136600/GLYMA_04G238300/GLYMA_06G125600/GLYMA_05G215900/GLYMA_17G128900/GLYMA_17G049900/GLYMA_11G157100	8	Decreased/Decreased/Decreased/Decreased/Decreased/Decreased/Decreased/Decreased	8/0
BP	GO:1901420	negative regulation of response to alcohol	7/545	168/26949	0.0552044	0.287028	GLYMA_06G114000/GLYMA_02G250200/GLYMA_13G054300/GLYMA_13G053800/GLYMA_13G054200/GLYMA_13G054400/GLYMA_05G195000	7	Decreased/Decreased/Decreased/Decreased/Decreased/Decreased/Decreased	7/0
BP	GO:0070482	response to oxygen levels	5/545	216/26949	0.443713	0.827081	GLYMA_04G100300/GLYMA_10G016500/GLYMA_06G102000/GLYMA_02G016100/GLYMA_05G195000	5	Decreased/Decreased/Decreased/Decreased/Decreased	5/0
BP	GO:0006879	intracellular iron ion homeostasis	1/545	66/26949	0.740778	1	GLYMA_17G107200	1	Decreased	1/0
BP	GO:0019760	glucosinolate metabolic process	10/545	180/26949	0.00377779	0.0504056	GLYMA_01G216000/GLYMA_01G190100/GLYMA_06G290000/GLYMA_13G152900/GLYMA_05G195000/GLYMA_05G098200/GLYMA_17G167100/GLYMA_12G117000/GLYMA_16G199000/GLYMA_11G052100	10	Decreased/Decreased/Decreased/Decreased/Decreased/Decreased/Decreased/Decreased/Decreased/Decreased	10/0
BP	GO:0045488	pectin metabolic process	2/545	112/26949	0.664651	0.989218	GLYMA_18G265100/GLYMA_08G243000	2	Decreased/Decreased	2/0
BP	GO:0032953	regulation of (1->3)-beta-D-glucan biosynthetic process	1/545	2/26949	0.0400385	0.231709	GLYMA_17G128200	1	Decreased	1/0
BP	GO:0042446	hormone biosynthetic process	7/545	345/26949	0.549292	0.912894	GLYMA_01G153300/GLYMA_04G084100/GLYMA_09G218600/GLYMA_14G089000/GLYMA_02G268400/GLYMA_13G047300/GLYMA_17G049900	7	Decreased/Increased/Decreased/Decreased/Decreased/Decreased/Decreased	6/1
BP	GO:1902600	proton transmembrane transport	3/545	241/26949	0.868123	1	GLYMA_01G024000/GLYMA_02G040700/GLYMA_17G096400	3	Decreased/Decreased/Decreased	3/0
BP	GO:0048700	acquisition of desiccation tolerance in seed	1/545	3/26949	0.0594536	0.288427	GLYMA_01G119600	1	Decreased	1/0
BP	GO:0090266	regulation of mitotic cell cycle spindle assembly checkpoint	2/545	4/26949	0.00238418	0.0361786	GLYMA_06G062500/GLYMA_06G062400	2	Increased/Increased	0/2
BP	GO:0036159	inner dynein arm assembly	1/545	4/26949	0.0784768	0.330896	GLYMA_04G101000	1	Decreased	1/0
BP	GO:0045935	positive regulation of nucleobase-containing compound metabolic process	17/545	1108/26949	0.905489	1	GLYMA_18G288400/GLYMA_04G238300/GLYMA_04G008900/GLYMA_10G210500/GLYMA_10G013300/GLYMA_06G125600/GLYMA_06G062500/GLYMA_06G048500/GLYMA_06G114000/GLYMA_06G062400/GLYMA_06G138100/GLYMA_09G204500/GLYMA_02G005600/GLYMA_08G271900/GLYMA_07G108900/GLYMA_05G215900/GLYMA_16G199000	17	Decreased/Decreased/Decreased/Decreased/Decreased/Decreased/Increased/Increased/Decreased/Increased/Decreased/Decreased/Decreased/Decreased/Decreased/Decreased/Decreased	14/3
BP	GO:0022613	ribonucleoprotein complex biogenesis	1/545	636/26949	0.999998	1	GLYMA_15G147100	1	Increased	0/1
BP	GO:0043937	regulation of sporulation	2/545	9/26949	0.0133758	0.114738	GLYMA_14G195300/GLYMA_11G170000	2	Decreased/Increased	1/1
BP	GO:0010192	mucilage biosynthetic process	1/545	50/26949	0.640296	0.976152	GLYMA_03G258700	1	Increased	0/1
BP	GO:0033530	raffinose metabolic process	1/545	3/26949	0.0594536	0.288427	GLYMA_03G137900	1	Decreased	1/0
BP	GO:0032870	cellular response to hormone stimulus	36/545	1254/26949	0.0227563	0.159652	GLYMA_01G166100/GLYMA_01G005000/GLYMA_04G103400/GLYMA_04G177900/GLYMA_15G079200/GLYMA_15G179600/GLYMA_10G037100/GLYMA_10G040700/GLYMA_06G290000/GLYMA_06G236400/GLYMA_06G246000/GLYMA_06G187000/GLYMA_06G104600/GLYMA_06G005100/GLYMA_09G071600/GLYMA_09G274000/GLYMA_14G195200/GLYMA_14G020100/GLYMA_14G171500/GLYMA_14G089000/GLYMA_02G228200/GLYMA_02G182600/GLYMA_02G250200/GLYMA_08G240400/GLYMA_13G127300…	36	Decreased/Decreased/Decreased/Decreased/Decreased/Decreased/Increased/Decreased/Decreased/Decreased/Increased/Decreased/Decreased/Increased/Decreased/Decreased/Decreased/Decreased/Decreased/Decreased/Decreased/Increased/Decreased/Increased/Decreased/Decreased/Decreased/Decreased/Decreased/Decreased/Decreased/Decreased/Decreased/Decreased/Decreased/Decreased	31/5
BP	GO:0016131	brassinosteroid metabolic process	5/545	90/26949	0.0359687	0.220645	GLYMA_01G153300/GLYMA_19G187100/GLYMA_19G187400/GLYMA_09G218600/GLYMA_03G187700	5	Decreased/Decreased/Decreased/Decreased/Decreased	5/0
BP	GO:0010118	stomatal movement	4/545	141/26949	0.31909	0.713309	GLYMA_13G054300/GLYMA_13G053800/GLYMA_13G054200/GLYMA_13G054400	4	Decreased/Decreased/Decreased/Decreased	4/0
BP	GO:0010117	photoprotection	2/545	17/26949	0.0454371	0.251785	GLYMA_10G257900/GLYMA_20G133200	2	Decreased/Decreased	2/0
BP	GO:0007507	heart development	2/545	41/26949	0.201022	0.561939	GLYMA_04G101000/GLYMA_19G008200	2	Decreased/Decreased	2/0
BP	GO:0048467	gynoecium development	2/545	185/26949	0.890819	1	GLYMA_17G144700/GLYMA_12G073000	2	Decreased/Decreased	2/0
BP	GO:0010026	trichome differentiation	5/545	210/26949	0.419941	0.806468	GLYMA_13G338400/GLYMA_03G258700/GLYMA_03G040400/GLYMA_12G060700/GLYMA_11G137300	5	Decreased/Increased/Increased/Decreased/Decreased	3/2
BP	GO:0043038	amino acid activation	2/545	82/26949	0.496134	0.86705	GLYMA_18G070000/GLYMA_13G000200	2	Decreased/Increased	1/1
BP	GO:0006063	uronic acid metabolic process	1/545	6/26949	0.115379	0.421762	GLYMA_17G069600	1	Decreased	1/0
BP	GO:0032535	regulation of cellular component size	2/545	203/26949	0.918753	1	GLYMA_13G035800/GLYMA_03G018800	2	Decreased/Decreased	2/0
BP	GO:1900618	regulation of shoot system morphogenesis	2/545	64/26949	0.372333	0.76958	GLYMA_01G166100/GLYMA_06G104800	2	Decreased/Decreased	2/0
BP	GO:1902280	regulation of RNA helicase activity	1/545	4/26949	0.0784768	0.330896	GLYMA_18G288400	1	Decreased	1/0
BP	GO:0006955	immune response	42/545	794/26949	1.7737e-08	2.10425e-06	GLYMA_18G087800/GLYMA_18G086900/GLYMA_18G088500/GLYMA_18G082200/GLYMA_18G087000/GLYMA_18G082800/GLYMA_18G086600/GLYMA_18G082100/GLYMA_18G088000/GLYMA_18G088700/GLYMA_01G010500/GLYMA_01G179000/GLYMA_04G238300/GLYMA_15G206800/GLYMA_15G086200/GLYMA_06G125600/GLYMA_06G062500/GLYMA_06G236400/GLYMA_06G062400/GLYMA_06G138100/GLYMA_09G210600/GLYMA_09G274000/GLYMA_14G061200/GLYMA_20G249600/GLYMA_08G120700…	42	Decreased/Decreased/Decreased/Decreased/Decreased/Decreased/Decreased/Decreased/Decreased/Decreased/Decreased/Decreased/Decreased/Decreased/Decreased/Decreased/Increased/Decreased/Increased/Decreased/Decreased/Decreased/Decreased/Decreased/Decreased/Decreased/Decreased/Decreased/Decreased/Decreased/Decreased/Decreased/Decreased/Decreased/Decreased/Increased/Decreased/Decreased/Decreased/Decreased…	39/3
BP	GO:2000095	regulation of Wnt signaling pathway, planar cell polarity pathway	1/545	11/26949	0.201308	0.561939	GLYMA_19G008200	1	Decreased	1/0
BP	GO:0032506	cytokinetic process	3/545	111/26949	0.390059	0.779521	GLYMA_04G164400/GLYMA_05G023100/GLYMA_17G076600	3	Decreased/Decreased/Decreased	3/0
BP	GO:0010604	positive regulation of macromolecule metabolic process	26/545	1564/26949	0.873661	1	GLYMA_18G288400/GLYMA_04G238300/GLYMA_04G008900/GLYMA_15G147100/GLYMA_10G210500/GLYMA_10G013300/GLYMA_06G125600/GLYMA_06G062500/GLYMA_06G153200/GLYMA_06G048500/GLYMA_06G114000/GLYMA_06G062400/GLYMA_06G138100/GLYMA_09G207400/GLYMA_09G204500/GLYMA_14G195300/GLYMA_02G005600/GLYMA_08G271900/GLYMA_03G106000/GLYMA_07G108900/GLYMA_05G094400/GLYMA_05G215900/GLYMA_17G173000/GLYMA_16G199000/GLYMA_11G170000…	26	Decreased/Decreased/Decreased/Increased/Decreased/Decreased/Decreased/Increased/Decreased/Increased/Decreased/Increased/Decreased/Decreased/Decreased/Decreased/Decreased/Decreased/Decreased/Decreased/Decreased/Decreased/Decreased/Decreased/Increased/Decreased	21/5
BP	GO:0048444	floral organ morphogenesis	1/545	144/26949	0.947657	1	GLYMA_03G191700	1	Decreased	1/0
BP	GO:0009446	putrescine biosynthetic process	1/545	11/26949	0.201308	0.561939	GLYMA_06G007500	1	Decreased	1/0
BP	GO:0080090	regulation of primary metabolic process	122/545	5008/26949	0.0136028	0.114738	GLYMA_18G172800/GLYMA_18G238200/GLYMA_18G288400/GLYMA_01G005000/GLYMA_01G095000/GLYMA_01G224100/GLYMA_01G216000/GLYMA_01G185800/GLYMA_01G190100/GLYMA_04G098400/GLYMA_04G238300/GLYMA_04G177900/GLYMA_04G008900/GLYMA_15G017500/GLYMA_15G022800/GLYMA_15G126400/GLYMA_15G180000/GLYMA_15G116300/GLYMA_15G003300/GLYMA_15G012800/GLYMA_15G036900/GLYMA_15G079200/GLYMA_15G179600/GLYMA_10G274300/GLYMA_10G232000…	122	Increased/Decreased/Decreased/Decreased/Increased/Decreased/Decreased/Decreased/Decreased/Decreased/Decreased/Decreased/Decreased/Decreased/Decreased/Increased/Decreased/Decreased/Decreased/Decreased/Decreased/Decreased/Decreased/Decreased/Decreased/Decreased/Decreased/Decreased/Decreased/Decreased/Decreased/Decreased/Decreased/Decreased/Decreased/Increased/Decreased/Increased/Decreased/Decreased…	110/12
BP	GO:0022402	cell cycle process	9/545	815/26949	0.985092	1	GLYMA_04G063800/GLYMA_04G164400/GLYMA_06G062500/GLYMA_06G062400/GLYMA_05G023100/GLYMA_17G062700/GLYMA_17G076600/GLYMA_17G160200/GLYMA_16G092400	9	Decreased/Decreased/Increased/Increased/Decreased/Increased/Decreased/Decreased/Decreased	6/3
BP	GO:0071910	determination of liver left/right asymmetry	2/545	11/26949	0.0198968	0.145873	GLYMA_04G101000/GLYMA_19G008200	2	Decreased/Decreased	2/0
BP	GO:1905342	positive regulation of protein localization to kinetochore	2/545	5/26949	0.00392044	0.0504056	GLYMA_06G062500/GLYMA_06G062400	2	Increased/Increased	0/2
BP	GO:0045185	maintenance of protein location	2/545	37/26949	0.171746	0.533638	GLYMA_10G082400/GLYMA_02G195400	2	Decreased/Decreased	2/0
BP	GO:0010467	gene expression	12/545	2137/26949	1	1	GLYMA_18G070000/GLYMA_18G288400/GLYMA_04G008900/GLYMA_15G147100/GLYMA_10G210500/GLYMA_10G212900/GLYMA_06G097400/GLYMA_19G178100/GLYMA_13G000200/GLYMA_07G108900/GLYMA_17G128200/GLYMA_16G195100	12	Decreased/Decreased/Decreased/Increased/Decreased/Decreased/Decreased/Decreased/Increased/Decreased/Decreased/Increased	9/3
BP	GO:0043299	leukocyte degranulation	1/545	25/26949	0.400103	0.783506	GLYMA_15G206800	1	Decreased	1/0
BP	GO:0043174	nucleoside salvage	1/545	30/26949	0.458414	0.835517	GLYMA_02G302900	1	Decreased	1/0
BP	GO:0042435	indole-containing compound biosynthetic process	3/545	91/26949	0.279667	0.664781	GLYMA_14G200200/GLYMA_02G232600/GLYMA_12G073000	3	Decreased/Decreased/Decreased	3/0
BP	GO:0071470	cellular response to osmotic stress	3/545	127/26949	0.475399	0.851368	GLYMA_10G024300/GLYMA_14G171500/GLYMA_02G149600	3	Decreased/Decreased/Decreased	3/0
BP	GO:1901334	lactone metabolic process	2/545	12/26949	0.0235603	0.159652	GLYMA_04G084100/GLYMA_14G089000	2	Increased/Decreased	1/1
BP	GO:0060632	regulation of microtubule-based movement	1/545	8/26949	0.150805	0.495097	GLYMA_04G101000	1	Decreased	1/0
BP	GO:0010222	stem vascular tissue pattern formation	1/545	31/26949	0.469379	0.844059	GLYMA_13G043500	1	Increased	0/1
BP	GO:0034484	raffinose catabolic process	1/545	3/26949	0.0594536	0.288427	GLYMA_03G137900	1	Decreased	1/0
BP	GO:0071359	cellular response to dsRNA	1/545	110/26949	0.894809	1	GLYMA_06G097400	1	Decreased	1/0
BP	GO:0097479	synaptic vesicle localization	3/545	16/26949	0.00378534	0.0504056	GLYMA_15G042400/GLYMA_12G075200/GLYMA_11G144600	3	Decreased/Decreased/Decreased	3/0
BP	GO:0015833	peptide transport	6/545	850/26949	0.999537	1	GLYMA_18G288400/GLYMA_01G210100/GLYMA_10G082400/GLYMA_09G123400/GLYMA_02G195400/GLYMA_17G063900	6	Decreased/Increased/Decreased/Increased/Decreased/Decreased	4/2
BP	GO:0044419	biological process involved in interspecies interaction between organisms	3/545	253/26949	0.888448	1	GLYMA_18G288400/GLYMA_06G138100/GLYMA_20G022900	3	Decreased/Decreased/Decreased	3/0
BP	GO:0009694	jasmonic acid metabolic process	2/545	53/26949	0.290925	0.68091	GLYMA_13G047300/GLYMA_17G049900	2	Decreased/Decreased	2/0
BP	GO:0006260	DNA replication	5/545	247/26949	0.561244	0.927118	GLYMA_18G288400/GLYMA_06G062500/GLYMA_06G062400/GLYMA_03G195600/GLYMA_17G062700	5	Decreased/Increased/Increased/Decreased/Increased	2/3
BP	GO:0052547	regulation of peptidase activity	2/545	79/26949	0.47656	0.851368	GLYMA_01G095000/GLYMA_15G126400	2	Increased/Increased	0/2
BP	GO:0007623	circadian rhythm	9/545	246/26949	0.0636035	0.304597	GLYMA_04G177900/GLYMA_04G008900/GLYMA_10G210500/GLYMA_06G055200/GLYMA_06G187000/GLYMA_14G099400/GLYMA_20G228000/GLYMA_13G047300/GLYMA_17G093900	9	Decreased/Decreased/Decreased/Decreased/Decreased/Decreased/Decreased/Decreased/Decreased	9/0
BP	GO:0022411	cellular component disassembly	1/545	156/26949	0.959094	1	GLYMA_10G103200	1	Decreased	1/0
BP	GO:0010218	response to far red light	2/545	109/26949	0.650068	0.983607	GLYMA_13G047300/GLYMA_17G144700	2	Decreased/Decreased	2/0
BP	GO:0009651	response to salt stress	34/545	1125/26949	0.0135201	0.114738	GLYMA_01G037200/GLYMA_01G095000/GLYMA_01G190100/GLYMA_10G024300/GLYMA_10G257900/GLYMA_10G268900/GLYMA_06G104800/GLYMA_06G007500/GLYMA_06G036800/GLYMA_06G205400/GLYMA_06G048500/GLYMA_06G114300/GLYMA_09G204500/GLYMA_14G200200/GLYMA_14G171500/GLYMA_02G268400/GLYMA_02G149600/GLYMA_02G232600/GLYMA_02G017100/GLYMA_20G133200/GLYMA_08G271900/GLYMA_13G119500/GLYMA_13G176600/GLYMA_13G043500/GLYMA_13G047300…	34	Decreased/Increased/Decreased/Decreased/Decreased/Decreased/Decreased/Decreased/Decreased/Decreased/Increased/Decreased/Decreased/Decreased/Decreased/Decreased/Decreased/Decreased/Decreased/Decreased/Decreased/Decreased/Decreased/Increased/Decreased/Decreased/Increased/Decreased/Decreased/Decreased/Decreased/Decreased/Decreased/Decreased	30/4
BP	GO:0051253	negative regulation of RNA metabolic process	17/545	693/26949	0.2413	0.620362	GLYMA_01G185800/GLYMA_15G003300/GLYMA_15G179600/GLYMA_10G257900/GLYMA_06G236400/GLYMA_09G071600/GLYMA_09G274000/GLYMA_14G020100/GLYMA_02G099500/GLYMA_20G133200/GLYMA_08G218600/GLYMA_13G274100/GLYMA_07G023300/GLYMA_17G144700/GLYMA_12G226600/GLYMA_12G162700/GLYMA_11G056200	17	Decreased/Decreased/Decreased/Decreased/Decreased/Decreased/Decreased/Decreased/Decreased/Decreased/Decreased/Decreased/Decreased/Decreased/Decreased/Decreased/Decreased	17/0
BP	GO:2000034	regulation of seed maturation	1/545	27/26949	0.424144	0.806468	GLYMA_10G013300	1	Decreased	1/0
BP	GO:1902644	tertiary alcohol metabolic process	2/545	40/26949	0.193644	0.560322	GLYMA_01G153300/GLYMA_09G218600	2	Decreased/Decreased	2/0
BP	GO:0071669	plant-type cell wall organization or biogenesis	13/545	507/26949	0.229566	0.605279	GLYMA_18G265100/GLYMA_18G272100/GLYMA_01G171900/GLYMA_01G232500/GLYMA_04G063800/GLYMA_04G118700/GLYMA_10G103200/GLYMA_06G205600/GLYMA_06G205400/GLYMA_02G150900/GLYMA_08G243000/GLYMA_08G249800/GLYMA_05G085700	13	Decreased/Decreased/Decreased/Decreased/Decreased/Decreased/Decreased/Increased/Decreased/Decreased/Decreased/Decreased/Decreased	12/1
BP	GO:0034440	lipid oxidation	2/545	102/26949	0.614091	0.962051	GLYMA_18G202800/GLYMA_11G026800	2	Increased/Decreased	1/1
BP	GO:0090178	regulation of establishment of planar polarity involved in neural tube closure	1/545	7/26949	0.133273	0.461328	GLYMA_19G008200	1	Decreased	1/0
BP	GO:0051716	cellular response to stimulus	123/545	4807/26949	0.00268163	0.0402244	GLYMA_18G003000/GLYMA_18G087800/GLYMA_18G086900/GLYMA_18G088500/GLYMA_18G082200/GLYMA_18G087000/GLYMA_18G082800/GLYMA_18G172800/GLYMA_18G086600/GLYMA_18G082100/GLYMA_18G088000/GLYMA_18G288400/GLYMA_18G088700/GLYMA_01G010500/GLYMA_01G044100/GLYMA_01G166100/GLYMA_01G005000/GLYMA_01G179000/GLYMA_04G103400/GLYMA_04G177900/GLYMA_15G074200/GLYMA_15G079200/GLYMA_15G179600/GLYMA_10G271200/GLYMA_10G037100…	123	Decreased/Decreased/Decreased/Decreased/Decreased/Decreased/Decreased/Increased/Decreased/Decreased/Decreased/Decreased/Decreased/Decreased/Decreased/Decreased/Decreased/Decreased/Decreased/Decreased/Decreased/Decreased/Decreased/Decreased/Increased/Decreased/Decreased/Increased/Decreased/Decreased/Decreased/Decreased/Decreased/Decreased/Decreased/Increased/Decreased/Decreased/Increased/Decreased…	106/17
BP	GO:0009628	response to abiotic stimulus	113/545	3954/26949	7.05728e-05	0.00306992	GLYMA_01G037200/GLYMA_01G232500/GLYMA_01G153300/GLYMA_01G095000/GLYMA_01G216000/GLYMA_01G238600/GLYMA_01G241500/GLYMA_01G185800/GLYMA_01G190100/GLYMA_04G149300/GLYMA_04G103400/GLYMA_04G100300/GLYMA_04G063800/GLYMA_04G177900/GLYMA_04G164400/GLYMA_15G012800/GLYMA_10G179600/GLYMA_10G193500/GLYMA_10G024300/GLYMA_10G179400/GLYMA_10G066100/GLYMA_10G210500/GLYMA_10G257900/GLYMA_10G268900/GLYMA_10G176400…	113	Decreased/Decreased/Decreased/Increased/Decreased/Decreased/Decreased/Decreased/Decreased/Decreased/Decreased/Decreased/Decreased/Decreased/Decreased/Decreased/Decreased/Increased/Decreased/Decreased/Decreased/Decreased/Decreased/Decreased/Decreased/Decreased/Decreased/Decreased/Decreased/Decreased/Decreased/Decreased/Increased/Decreased/Decreased/Decreased/Decreased/Decreased/Decreased/Decreased…	100/13
BP	GO:0015693	magnesium ion transport	1/545	32/26949	0.480122	0.851368	GLYMA_12G030100	1	Decreased	1/0
BP	GO:0055082	intracellular chemical homeostasis	5/545	377/26949	0.881005	1	GLYMA_19G098500/GLYMA_08G056400/GLYMA_13G035800/GLYMA_07G000600/GLYMA_17G107200	5	Increased/Increased/Decreased/Increased/Decreased	2/3
BP	GO:0009838	abscission	2/545	68/26949	0.401059	0.783506	GLYMA_10G103200/GLYMA_02G131300	2	Decreased/Decreased	2/0
BP	GO:0050000	chromosome localization	2/545	44/26949	0.223331	0.596616	GLYMA_06G062500/GLYMA_06G062400	2	Increased/Increased	0/2
BP	GO:0015743	malate transport	2/545	43/26949	0.21587	0.58454	GLYMA_01G024000/GLYMA_02G040700	2	Decreased/Decreased	2/0
BP	GO:0016126	sterol biosynthetic process	1/545	47/26949	0.617517	0.964524	GLYMA_15G095000	1	Decreased	1/0
BP	GO:0015709	thiosulfate transport	2/545	3/26949	0.0012083	0.025029	GLYMA_01G024000/GLYMA_02G040700	2	Decreased/Decreased	2/0
BP	GO:0009749	response to glucose	1/545	108/26949	0.890404	1	GLYMA_13G206700	1	Decreased	1/0
BP	GO:1905039	carboxylic acid transmembrane transport	5/545	297/26949	0.720009	1	GLYMA_01G024000/GLYMA_02G040700/GLYMA_13G206700/GLYMA_13G043500/GLYMA_16G105500	5	Decreased/Decreased/Decreased/Increased/Increased	3/2
BP	GO:0000904	cell morphogenesis involved in differentiation	9/545	451/26949	0.562856	0.928606	GLYMA_15G016200/GLYMA_19G008200/GLYMA_13G338400/GLYMA_03G258700/GLYMA_03G040400/GLYMA_12G060700/GLYMA_16G098700/GLYMA_11G008400/GLYMA_11G137300	9	Increased/Decreased/Decreased/Increased/Increased/Decreased/Increased/Decreased/Decreased	5/4
BP	GO:0051174	regulation of phosphorus metabolic process	10/545	354/26949	0.182682	0.546285	GLYMA_06G062500/GLYMA_06G153200/GLYMA_06G062400/GLYMA_06G005100/GLYMA_14G195300/GLYMA_03G106000/GLYMA_05G094400/GLYMA_17G173000/GLYMA_11G170000/GLYMA_11G055100	10	Increased/Decreased/Increased/Increased/Decreased/Decreased/Decreased/Decreased/Increased/Decreased	6/4
BP	GO:0009685	gibberellin metabolic process	1/545	150/26949	0.953727	1	GLYMA_13G259500	1	Increased	0/1
BP	GO:0035239	tube morphogenesis	2/545	78/26949	0.469933	0.844059	GLYMA_04G101000/GLYMA_19G008200	2	Decreased/Decreased	2/0
BP	GO:0044417	translocation of molecules into host	1/545	7/26949	0.133273	0.461328	GLYMA_18G288400	1	Decreased	1/0
BP	GO:0010431	seed maturation	2/545	99/26949	0.597828	0.955575	GLYMA_01G119600/GLYMA_10G037100	2	Decreased/Increased	1/1
BP	GO:0019430	removal of superoxide radicals	1/545	14/26949	0.248812	0.625625	GLYMA_10G193500	1	Increased	0/1
BP	GO:0006983	ER overload response	1/545	8/26949	0.150805	0.495097	GLYMA_07G000600	1	Increased	0/1
BP	GO:1902475	L-alpha-amino acid transmembrane transport	1/545	54/26949	0.668575	0.989218	GLYMA_16G105500	1	Increased	0/1
BP	GO:0045494	photoreceptor cell maintenance	1/545	8/26949	0.150805	0.495097	GLYMA_19G008200	1	Decreased	1/0
BP	GO:0009860	pollen tube growth	4/545	186/26949	0.520757	0.886712	GLYMA_15G016200/GLYMA_19G008200/GLYMA_16G098700/GLYMA_11G008400	4	Increased/Decreased/Increased/Decreased	2/2
BP	GO:0007080	mitotic metaphase plate congression	2/545	31/26949	0.129467	0.460994	GLYMA_06G062500/GLYMA_06G062400	2	Increased/Increased	0/2
BP	GO:0051651	maintenance of location in cell	2/545	85/26949	0.515236	0.882971	GLYMA_10G082400/GLYMA_02G195400	2	Decreased/Decreased	2/0
BP	GO:0019757	glycosinolate metabolic process	10/545	180/26949	0.00377779	0.0504056	GLYMA_01G216000/GLYMA_01G190100/GLYMA_06G290000/GLYMA_13G152900/GLYMA_05G195000/GLYMA_05G098200/GLYMA_17G167100/GLYMA_12G117000/GLYMA_16G199000/GLYMA_11G052100	10	Decreased/Decreased/Decreased/Decreased/Decreased/Decreased/Decreased/Decreased/Decreased/Decreased	10/0
BP	GO:0030703	eggshell formation	2/545	4/26949	0.00238418	0.0361786	GLYMA_06G062500/GLYMA_06G062400	2	Increased/Increased	0/2
BP	GO:0035563	positive regulation of chromatin binding	2/545	3/26949	0.0012083	0.025029	GLYMA_06G062500/GLYMA_06G062400	2	Increased/Increased	0/2
BP	GO:1990966	ATP generation from poly-ADP-D-ribose	1/545	10/26949	0.184816	0.546285	GLYMA_19G097900	1	Increased	0/1
BP	GO:0010638	positive regulation of organelle organization	2/545	225/26949	0.943791	1	GLYMA_06G062500/GLYMA_06G062400	2	Increased/Increased	0/2
BP	GO:0072001	renal system development	1/545	24/26949	0.387709	0.776296	GLYMA_19G008200	1	Decreased	1/0
BP	GO:0005992	trehalose biosynthetic process	1/545	45/26949	0.601537	0.955575	GLYMA_06G104800	1	Decreased	1/0
BP	GO:1901292	nucleoside phosphate catabolic process	1/545	106/26949	0.885814	1	GLYMA_03G065300	1	Increased	0/1
BP	GO:0032784	regulation of DNA-templated transcription elongation	1/545	45/26949	0.601537	0.955575	GLYMA_18G288400	1	Decreased	1/0
BP	GO:0009640	photomorphogenesis	4/545	119/26949	0.221083	0.591822	GLYMA_15G012800/GLYMA_06G247100/GLYMA_06G005100/GLYMA_19G021400	4	Decreased/Decreased/Increased/Decreased	3/1
BP	GO:0009190	cyclic nucleotide biosynthetic process	1/545	11/26949	0.201308	0.561939	GLYMA_09G027500	1	Decreased	1/0
BP	GO:0046394	carboxylic acid biosynthetic process	5/545	824/26949	0.999815	1	GLYMA_18G265100/GLYMA_08G243000/GLYMA_13G047300/GLYMA_17G049900/GLYMA_17G069600	5	Decreased/Decreased/Decreased/Decreased/Decreased	5/0
BP	GO:0044282	small molecule catabolic process	7/545	330/26949	0.502331	0.868078	GLYMA_18G202800/GLYMA_01G153300/GLYMA_09G218600/GLYMA_13G259500/GLYMA_03G065300/GLYMA_07G048600/GLYMA_11G198300	7	Increased/Decreased/Decreased/Increased/Increased/Increased/Decreased	3/4
BP	GO:0019748	secondary metabolic process	18/545	661/26949	0.125841	0.450543	GLYMA_01G216000/GLYMA_01G190100/GLYMA_15G251500/GLYMA_10G179400/GLYMA_06G290000/GLYMA_14G200200/GLYMA_02G232600/GLYMA_20G210900/GLYMA_08G350800/GLYMA_13G152900/GLYMA_07G140400/GLYMA_05G195000/GLYMA_05G098200/GLYMA_17G167100/GLYMA_12G117000/GLYMA_12G073000/GLYMA_16G199000/GLYMA_11G052100	18	Decreased/Decreased/Decreased/Decreased/Decreased/Decreased/Decreased/Decreased/Increased/Decreased/Decreased/Decreased/Decreased/Decreased/Decreased/Decreased/Decreased/Decreased	17/1
BP	GO:0016121	carotene catabolic process	1/545	4/26949	0.0784768	0.330896	GLYMA_04G084100	1	Increased	0/1
BP	GO:0009631	cold acclimation	1/545	62/26949	0.718649	1	GLYMA_16G199000	1	Decreased	1/0
BP	GO:0009888	tissue development	30/545	1501/26949	0.553702	0.919257	GLYMA_01G232500/GLYMA_01G120300/GLYMA_01G179000/GLYMA_04G101000/GLYMA_15G180000/GLYMA_06G062500/GLYMA_06G062400/GLYMA_19G008200/GLYMA_09G072000/GLYMA_09G225400/GLYMA_14G017200/GLYMA_02G150900/GLYMA_20G012600/GLYMA_08G093900/GLYMA_13G338400/GLYMA_03G258700/GLYMA_03G134500/GLYMA_03G040400/GLYMA_03G229200/GLYMA_07G174100/GLYMA_17G102400/GLYMA_17G030700/GLYMA_17G047300/GLYMA_17G144700/GLYMA_12G194600…	30	Decreased/Decreased/Decreased/Decreased/Decreased/Increased/Increased/Decreased/Decreased/Decreased/Decreased/Decreased/Decreased/Decreased/Decreased/Increased/Decreased/Increased/Increased/Decreased/Decreased/Decreased/Decreased/Decreased/Increased/Decreased/Decreased/Decreased/Decreased/Decreased	24/6
BP	GO:0090231	regulation of spindle checkpoint	2/545	4/26949	0.00238418	0.0361786	GLYMA_06G062500/GLYMA_06G062400	2	Increased/Increased	0/2
BP	GO:0008283	cell population proliferation	3/545	160/26949	0.630858	0.971983	GLYMA_10G259300/GLYMA_20G131600/GLYMA_17G144700	3	Decreased/Decreased/Decreased	3/0
BP	GO:0010587	miRNA catabolic process	1/545	14/26949	0.248812	0.625625	GLYMA_15G147100	1	Increased	0/1
BP	GO:0006030	chitin metabolic process	1/545	11/26949	0.201308	0.561939	GLYMA_15G206800	1	Decreased	1/0
BP	GO:0010109	regulation of photosynthesis	2/545	103/26949	0.619399	0.965647	GLYMA_09G123400/GLYMA_13G206700	2	Increased/Decreased	1/1
BP	GO:0071241	cellular response to inorganic substance	4/545	236/26949	0.705575	1	GLYMA_10G045400/GLYMA_02G268400/GLYMA_13G133000/GLYMA_03G173300	4	Decreased/Decreased/Decreased/Decreased	4/0
BP	GO:0043413	macromolecule glycosylation	1/545	140/26949	0.943175	1	GLYMA_03G134500	1	Decreased	1/0
BP	GO:0048869	cellular developmental process	36/545	2014/26949	0.803767	1	GLYMA_01G232500/GLYMA_01G190100/GLYMA_04G112500/GLYMA_04G008900/GLYMA_15G016200/GLYMA_10G040700/GLYMA_10G210500/GLYMA_06G036800/GLYMA_06G062500/GLYMA_06G062400/GLYMA_19G008200/GLYMA_19G021400/GLYMA_09G207400/GLYMA_02G005600/GLYMA_20G012600/GLYMA_13G035800/GLYMA_13G127300/GLYMA_13G338400/GLYMA_03G258700/GLYMA_03G040400/GLYMA_07G108900/GLYMA_07G174100/GLYMA_05G098200/GLYMA_17G102400/GLYMA_17G128200…	36	Decreased/Decreased/Decreased/Decreased/Increased/Decreased/Decreased/Decreased/Increased/Increased/Decreased/Decreased/Decreased/Decreased/Decreased/Decreased/Decreased/Decreased/Increased/Increased/Decreased/Decreased/Decreased/Decreased/Decreased/Decreased/Decreased/Decreased/Decreased/Decreased/Increased/Decreased/Decreased/Decreased/Decreased/Decreased	30/6
BP	GO:1903046	meiotic cell cycle process	1/545	296/26949	0.997714	1	GLYMA_17G160200	1	Decreased	1/0
BP	GO:0046483	heterocycle metabolic process	37/545	4387/26949	1	1	GLYMA_18G070000/GLYMA_18G265100/GLYMA_18G288400/GLYMA_04G084100/GLYMA_04G008900/GLYMA_15G147100/GLYMA_10G210500/GLYMA_06G097400/GLYMA_06G205600/GLYMA_06G020900/GLYMA_06G062500/GLYMA_06G062400/GLYMA_19G097900/GLYMA_09G027500/GLYMA_09G225400/GLYMA_14G223700/GLYMA_14G200200/GLYMA_14G089000/GLYMA_02G302900/GLYMA_02G232600/GLYMA_20G131400/GLYMA_08G243000/GLYMA_13G000200/GLYMA_13G078400/GLYMA_03G195600…	37	Decreased/Decreased/Decreased/Increased/Decreased/Increased/Decreased/Decreased/Increased/Decreased/Increased/Increased/Increased/Decreased/Decreased/Increased/Decreased/Decreased/Decreased/Decreased/Decreased/Decreased/Increased/Decreased/Decreased/Decreased/Increased/Increased/Decreased/Decreased/Increased/Decreased/Decreased/Decreased/Increased/Decreased/Decreased	25/12
BP	GO:0035065	regulation of histone acetylation	1/545	45/26949	0.601537	0.955575	GLYMA_09G207400	1	Decreased	1/0
BP	GO:0034660	ncRNA metabolic process	4/545	628/26949	0.998878	1	GLYMA_18G070000/GLYMA_15G147100/GLYMA_06G097400/GLYMA_13G000200	4	Decreased/Increased/Decreased/Increased	2/2
BP	GO:2000167	regulation of planar cell polarity pathway involved in neural tube closure	1/545	7/26949	0.133273	0.461328	GLYMA_19G008200	1	Decreased	1/0
BP	GO:0009311	oligosaccharide metabolic process	3/545	154/26949	0.605081	0.958387	GLYMA_06G104800/GLYMA_13G035800/GLYMA_03G137900	3	Decreased/Decreased/Decreased	3/0
BP	GO:0006970	response to osmotic stress	42/545	1341/26949	0.00352353	0.0504056	GLYMA_01G037200/GLYMA_01G095000/GLYMA_01G190100/GLYMA_04G103400/GLYMA_04G063800/GLYMA_10G024300/GLYMA_10G179400/GLYMA_10G257900/GLYMA_10G268900/GLYMA_10G013300/GLYMA_06G104800/GLYMA_06G007500/GLYMA_06G036800/GLYMA_06G205400/GLYMA_06G048500/GLYMA_06G104600/GLYMA_06G114300/GLYMA_09G204500/GLYMA_14G200200/GLYMA_14G171500/GLYMA_02G268400/GLYMA_02G149600/GLYMA_02G232600/GLYMA_02G017100/GLYMA_20G133200…	42	Decreased/Increased/Decreased/Decreased/Decreased/Decreased/Decreased/Decreased/Decreased/Decreased/Decreased/Decreased/Decreased/Decreased/Increased/Decreased/Decreased/Decreased/Decreased/Decreased/Decreased/Decreased/Decreased/Decreased/Decreased/Decreased/Decreased/Decreased/Decreased/Increased/Decreased/Decreased/Increased/Decreased/Decreased/Decreased/Decreased/Decreased/Decreased/Decreased…	38/4
BP	GO:0071900	regulation of protein serine/threonine kinase activity	3/545	113/26949	0.400963	0.783506	GLYMA_06G153200/GLYMA_14G195300/GLYMA_11G170000	3	Decreased/Decreased/Increased	2/1
BP	GO:0002443	leukocyte mediated immunity	1/545	32/26949	0.480122	0.851368	GLYMA_15G206800	1	Decreased	1/0
BP	GO:0071369	cellular response to ethylene stimulus	11/545	191/26949	0.0018436	0.0351226	GLYMA_15G079200/GLYMA_06G290000/GLYMA_06G236400/GLYMA_14G020100/GLYMA_14G171500/GLYMA_13G274100/GLYMA_13G236600/GLYMA_12G117000/GLYMA_12G226600/GLYMA_12G162700/GLYMA_11G036400	11	Decreased/Decreased/Decreased/Decreased/Decreased/Decreased/Decreased/Decreased/Decreased/Decreased/Decreased	11/0
BP	GO:0044271	cellular nitrogen compound biosynthetic process	22/545	1780/26949	0.996408	1	GLYMA_18G070000/GLYMA_18G265100/GLYMA_04G008900/GLYMA_10G210500/GLYMA_10G212900/GLYMA_06G007500/GLYMA_06G062500/GLYMA_06G062400/GLYMA_19G178100/GLYMA_19G097900/GLYMA_09G027500/GLYMA_14G200200/GLYMA_02G302900/GLYMA_02G232600/GLYMA_08G243000/GLYMA_13G000200/GLYMA_13G078400/GLYMA_03G065300/GLYMA_07G108900/GLYMA_17G062700/GLYMA_12G073000/GLYMA_11G075700	22	Decreased/Decreased/Decreased/Decreased/Decreased/Decreased/Increased/Increased/Decreased/Increased/Decreased/Decreased/Decreased/Decreased/Decreased/Increased/Decreased/Increased/Decreased/Increased/Decreased/Decreased	16/6
BP	GO:0048284	organelle fusion	2/545	156/26949	0.826601	1	GLYMA_10G082400/GLYMA_02G195400	2	Decreased/Decreased	2/0
BP	GO:0006402	mRNA catabolic process	4/545	177/26949	0.482088	0.853629	GLYMA_03G065300/GLYMA_12G093100/GLYMA_12G187400/GLYMA_11G180500	4	Increased/Decreased/Decreased/Decreased	3/1
BP	GO:0017003	protein-heme linkage	1/545	2/26949	0.0400385	0.231709	GLYMA_12G056800	1	Decreased	1/0
BP	GO:0009846	pollen germination	1/545	106/26949	0.885814	1	GLYMA_11G008400	1	Decreased	1/0
BP	GO:0007017	microtubule-based process	8/545	477/26949	0.75129	1	GLYMA_04G101000/GLYMA_06G062500/GLYMA_06G062400/GLYMA_19G008200/GLYMA_03G106000/GLYMA_05G094400/GLYMA_17G173000/GLYMA_11G055100	8	Decreased/Increased/Increased/Decreased/Decreased/Decreased/Decreased/Decreased	6/2
BP	GO:0048638	regulation of developmental growth	6/545	324/26949	0.64215	0.978408	GLYMA_01G216000/GLYMA_15G016200/GLYMA_06G055200/GLYMA_14G099400/GLYMA_03G134500/GLYMA_03G191700	6	Decreased/Increased/Decreased/Decreased/Decreased/Decreased	5/1
BP	GO:0140014	mitotic nuclear division	2/545	143/26949	0.788013	1	GLYMA_06G062500/GLYMA_06G062400	2	Increased/Increased	0/2
BP	GO:0071216	cellular response to biotic stimulus	4/545	63/26949	0.0386608	0.231709	GLYMA_01G179000/GLYMA_08G044400/GLYMA_07G000600/GLYMA_11G063200	4	Decreased/Decreased/Increased/Decreased	3/1
BP	GO:1901072	glucosamine-containing compound catabolic process	1/545	10/26949	0.184816	0.546285	GLYMA_15G206800	1	Decreased	1/0
BP	GO:0045165	cell fate commitment	2/545	122/26949	0.70974	1	GLYMA_20G012600/GLYMA_07G174100	2	Decreased/Decreased	2/0
BP	GO:1903792	negative regulation of monoatomic anion transport	1/545	10/26949	0.184816	0.546285	GLYMA_02G250200	1	Decreased	1/0
BP	GO:0007005	mitochondrion organization	1/545	291/26949	0.997466	1	GLYMA_06G132700	1	Decreased	1/0
BP	GO:0030003	intracellular monoatomic cation homeostasis	2/545	286/26949	0.980422	1	GLYMA_07G000600/GLYMA_17G107200	2	Increased/Decreased	1/1
BP	GO:0035670	plant-type ovary development	1/545	117/26949	0.908882	1	GLYMA_12G073000	1	Decreased	1/0
BP	GO:0051303	establishment of chromosome localization	2/545	37/26949	0.171746	0.533638	GLYMA_06G062500/GLYMA_06G062400	2	Increased/Increased	0/2
BP	GO:0001101	response to acid chemical	88/545	2333/26949	8.59526e-09	1.18072e-06	GLYMA_18G185400/GLYMA_01G037200/GLYMA_01G119600/GLYMA_01G153300/GLYMA_01G166100/GLYMA_01G005000/GLYMA_01G095000/GLYMA_01G216000/GLYMA_01G212800/GLYMA_01G179000/GLYMA_01G190100/GLYMA_04G136200/GLYMA_04G136600/GLYMA_04G238300/GLYMA_04G063800/GLYMA_04G164400/GLYMA_15G126400/GLYMA_15G003300/GLYMA_15G179600/GLYMA_10G037100/GLYMA_10G040700/GLYMA_10G024300/GLYMA_10G257900/GLYMA_10G082400/GLYMA_06G097400…	88	Decreased/Decreased/Decreased/Decreased/Decreased/Decreased/Increased/Decreased/Decreased/Decreased/Decreased/Decreased/Decreased/Decreased/Decreased/Decreased/Increased/Decreased/Decreased/Increased/Decreased/Decreased/Decreased/Decreased/Decreased/Decreased/Decreased/Decreased/Increased/Decreased/Decreased/Decreased/Decreased/Decreased/Decreased/Decreased/Decreased/Decreased/Decreased/Decreased…	77/11
BP	GO:0051173	positive regulation of nitrogen compound metabolic process	24/545	1452/26949	0.871437	1	GLYMA_18G288400/GLYMA_04G238300/GLYMA_04G008900/GLYMA_10G210500/GLYMA_10G013300/GLYMA_06G125600/GLYMA_06G062500/GLYMA_06G153200/GLYMA_06G048500/GLYMA_06G114000/GLYMA_06G062400/GLYMA_06G138100/GLYMA_09G204500/GLYMA_14G195300/GLYMA_02G005600/GLYMA_08G271900/GLYMA_03G106000/GLYMA_07G108900/GLYMA_05G094400/GLYMA_05G215900/GLYMA_17G173000/GLYMA_16G199000/GLYMA_11G170000/GLYMA_11G055100	24	Decreased/Decreased/Decreased/Decreased/Decreased/Decreased/Increased/Decreased/Increased/Decreased/Increased/Decreased/Decreased/Decreased/Decreased/Decreased/Decreased/Decreased/Decreased/Decreased/Decreased/Decreased/Increased/Decreased	20/4
BP	GO:0006997	nucleus organization	2/545	122/26949	0.70974	1	GLYMA_06G194200/GLYMA_12G242200	2	Increased/Decreased	1/1
BP	GO:0065001	specification of axis polarity	1/545	71/26949	0.766012	1	GLYMA_02G150900	1	Decreased	1/0
BP	GO:0048826	cotyledon morphogenesis	1/545	70/26949	0.761169	1	GLYMA_13G043500	1	Increased	0/1
BP	GO:0032409	regulation of transporter activity	1/545	67/26949	0.746033	1	GLYMA_02G250200	1	Decreased	1/0
BP	GO:1901566	organonitrogen compound biosynthetic process	17/545	1675/26949	0.999669	1	GLYMA_18G070000/GLYMA_18G265100/GLYMA_10G212900/GLYMA_06G007500/GLYMA_19G178100/GLYMA_19G097900/GLYMA_09G027500/GLYMA_14G200200/GLYMA_02G302900/GLYMA_02G232600/GLYMA_08G243000/GLYMA_08G299900/GLYMA_13G000200/GLYMA_13G078400/GLYMA_13G152900/GLYMA_03G134500/GLYMA_12G073000	17	Decreased/Decreased/Decreased/Decreased/Decreased/Increased/Decreased/Decreased/Decreased/Decreased/Decreased/Decreased/Increased/Decreased/Decreased/Decreased/Decreased	15/2
BP	GO:0080050	regulation of seed development	3/545	100/26949	0.329423	0.725565	GLYMA_10G013300/GLYMA_06G055200/GLYMA_14G099400	3	Decreased/Decreased/Decreased	3/0
BP	GO:0009130	pyrimidine nucleoside monophosphate biosynthetic process	1/545	28/26949	0.435801	0.819977	GLYMA_02G302900	1	Decreased	1/0
BP	GO:0017004	cytochrome complex assembly	2/545	42/26949	0.208432	0.577269	GLYMA_06G132700/GLYMA_12G056800	2	Decreased/Decreased	2/0
BP	GO:0000160	phosphorelay signal transduction system	14/545	207/26949	8.93444e-05	0.00376111	GLYMA_04G177900/GLYMA_15G079200/GLYMA_06G290000/GLYMA_06G236400/GLYMA_06G187000/GLYMA_14G020100/GLYMA_14G171500/GLYMA_13G274100/GLYMA_13G236600/GLYMA_17G093900/GLYMA_12G117000/GLYMA_12G226600/GLYMA_12G162700/GLYMA_11G036400	14	Decreased/Decreased/Decreased/Decreased/Decreased/Decreased/Decreased/Decreased/Decreased/Decreased/Decreased/Decreased/Decreased/Decreased	14/0
BP	GO:0098661	inorganic anion transmembrane transport	2/545	88/26949	0.533852	0.901263	GLYMA_01G024000/GLYMA_02G040700	2	Decreased/Decreased	2/0
BP	GO:0006351	DNA-templated transcription	3/545	442/26949	0.9941	1	GLYMA_04G008900/GLYMA_10G210500/GLYMA_07G108900	3	Decreased/Decreased/Decreased	3/0
BP	GO:0035436	triose phosphate transmembrane transport	1/545	18/26949	0.307792	0.697342	GLYMA_13G206700	1	Decreased	1/0
BP	GO:0034059	response to anoxia	2/545	27/26949	0.102902	0.396711	GLYMA_10G016500/GLYMA_02G016100	2	Decreased/Decreased	2/0
BP	GO:0002229	defense response to oomycetes	2/545	61/26949	0.35043	0.7442	GLYMA_08G044400/GLYMA_07G048600	2	Decreased/Increased	1/1
BP	GO:0061008	hepaticobiliary system development	2/545	23/26949	0.0781292	0.330896	GLYMA_04G101000/GLYMA_19G008200	2	Decreased/Decreased	2/0
BP	GO:0048468	cell development	15/545	819/26949	0.688558	0.999451	GLYMA_01G232500/GLYMA_04G112500/GLYMA_15G016200/GLYMA_06G062500/GLYMA_06G062400/GLYMA_19G008200/GLYMA_13G338400/GLYMA_03G258700/GLYMA_03G040400/GLYMA_17G102400/GLYMA_17G030700/GLYMA_12G060700/GLYMA_16G098700/GLYMA_11G008400/GLYMA_11G137300	15	Decreased/Decreased/Increased/Increased/Increased/Decreased/Decreased/Increased/Increased/Decreased/Decreased/Decreased/Increased/Decreased/Decreased	9/6
BP	GO:0000278	mitotic cell cycle	8/545	514/26949	0.818603	1	GLYMA_04G063800/GLYMA_04G164400/GLYMA_06G062500/GLYMA_06G062400/GLYMA_05G023100/GLYMA_17G062700/GLYMA_17G076600/GLYMA_16G092400	8	Decreased/Decreased/Increased/Increased/Decreased/Increased/Decreased/Decreased	5/3
BP	GO:0045321	leukocyte activation	1/545	48/26949	0.625265	0.965647	GLYMA_15G206800	1	Decreased	1/0
BP	GO:0071383	cellular response to steroid hormone stimulus	3/545	108/26949	0.373615	0.76958	GLYMA_04G103400/GLYMA_06G104600/GLYMA_06G005100	3	Decreased/Decreased/Increased	2/1
BP	GO:0009648	photoperiodism	2/545	150/26949	0.809646	1	GLYMA_02G099500/GLYMA_13G047300	2	Decreased/Decreased	2/0
BP	GO:0080170	hydrogen peroxide transmembrane transport	1/545	14/26949	0.248812	0.625625	GLYMA_02G073600	1	Increased	0/1
BP	GO:0045930	negative regulation of mitotic cell cycle	2/545	110/26949	0.654984	0.983607	GLYMA_06G062500/GLYMA_06G062400	2	Increased/Increased	0/2
BP	GO:0009059	macromolecule biosynthetic process	27/545	1843/26949	0.972194	1	GLYMA_18G070000/GLYMA_18G265100/GLYMA_18G288400/GLYMA_18G260100/GLYMA_01G037900/GLYMA_04G063800/GLYMA_04G008900/GLYMA_10G040700/GLYMA_10G145300/GLYMA_10G210500/GLYMA_10G212900/GLYMA_06G062500/GLYMA_06G062400/GLYMA_19G227800/GLYMA_19G178100/GLYMA_19G016100/GLYMA_02G026900/GLYMA_08G243000/GLYMA_13G127300/GLYMA_13G000200/GLYMA_13G067900/GLYMA_03G195600/GLYMA_03G134500/GLYMA_07G108900/GLYMA_05G085700…	27	Decreased/Decreased/Decreased/Increased/Decreased/Decreased/Decreased/Decreased/Decreased/Decreased/Decreased/Increased/Increased/Increased/Decreased/Decreased/Decreased/Decreased/Decreased/Increased/Decreased/Decreased/Decreased/Decreased/Decreased/Decreased/Increased	21/6
BP	GO:0010035	response to inorganic substance	62/545	1995/26949	0.000500744	0.0134129	GLYMA_18G070000/GLYMA_01G037200/GLYMA_01G171900/GLYMA_01G153300/GLYMA_01G095000/GLYMA_01G216000/GLYMA_01G238600/GLYMA_01G241500/GLYMA_01G190100/GLYMA_04G136200/GLYMA_04G136600/GLYMA_04G238300/GLYMA_04G063800/GLYMA_10G193500/GLYMA_10G024300/GLYMA_10G257900/GLYMA_10G045400/GLYMA_06G036800/GLYMA_06G125600/GLYMA_06G048500/GLYMA_06G078400/GLYMA_06G114300/GLYMA_06G005100/GLYMA_09G218600/GLYMA_14G200200…	62	Decreased/Decreased/Decreased/Decreased/Increased/Decreased/Decreased/Decreased/Decreased/Decreased/Decreased/Decreased/Decreased/Increased/Decreased/Decreased/Decreased/Decreased/Decreased/Increased/Decreased/Decreased/Increased/Decreased/Decreased/Decreased/Decreased/Decreased/Decreased/Increased/Decreased/Decreased/Decreased/Decreased/Decreased/Increased/Decreased/Decreased/Decreased/Increased…	53/9
BP	GO:0040008	regulation of growth	12/545	529/26949	0.38399	0.776296	GLYMA_01G216000/GLYMA_04G112500/GLYMA_15G016200/GLYMA_06G055200/GLYMA_14G099400/GLYMA_02G150900/GLYMA_13G054300/GLYMA_13G053800/GLYMA_13G054200/GLYMA_13G054400/GLYMA_03G134500/GLYMA_03G191700	12	Decreased/Decreased/Increased/Decreased/Decreased/Decreased/Decreased/Decreased/Decreased/Decreased/Decreased/Decreased	11/1
BP	GO:0060287	epithelial cilium movement involved in determination of left/right asymmetry	1/545	9/26949	0.167984	0.525076	GLYMA_19G008200	1	Decreased	1/0
BP	GO:0009658	chloroplast organization	2/545	349/26949	0.993661	1	GLYMA_09G123400/GLYMA_03G031700	2	Increased/Decreased	1/1
BP	GO:0044003	modulation by symbiont of host process	1/545	110/26949	0.894809	1	GLYMA_20G022900	1	Decreased	1/0
BP	GO:0015711	organic anion transport	7/545	481/26949	0.856711	1	GLYMA_01G024000/GLYMA_02G040700/GLYMA_13G206700/GLYMA_13G043500/GLYMA_03G040400/GLYMA_17G096400/GLYMA_16G105500	7	Decreased/Decreased/Decreased/Increased/Increased/Decreased/Increased	4/3
BP	GO:0048528	post-embryonic root development	9/545	265/26949	0.0908976	0.371272	GLYMA_01G007400/GLYMA_01G190100/GLYMA_19G254800/GLYMA_02G099500/GLYMA_07G057400/GLYMA_05G098200/GLYMA_17G167100/GLYMA_16G026400/GLYMA_11G052100	9	Decreased/Decreased/Decreased/Decreased/Decreased/Decreased/Decreased/Decreased/Decreased	9/0
BP	GO:0006807	nitrogen compound metabolic process	152/545	9517/26949	0.99992	1	GLYMA_18G003000/GLYMA_18G070000/GLYMA_18G265100/GLYMA_18G288400/GLYMA_01G037200/GLYMA_01G044100/GLYMA_01G166100/GLYMA_01G216000/GLYMA_01G179000/GLYMA_01G190100/GLYMA_04G248700/GLYMA_04G008900/GLYMA_04G022600/GLYMA_15G253500/GLYMA_15G074200/GLYMA_15G147100/GLYMA_15G126400/GLYMA_15G206800/GLYMA_15G065200/GLYMA_15G086200/GLYMA_15G251500/GLYMA_15G150500/GLYMA_10G271200/GLYMA_10G179600/GLYMA_10G210500…	152	Decreased/Decreased/Decreased/Decreased/Decreased/Decreased/Decreased/Decreased/Decreased/Decreased/Decreased/Decreased/Increased/Decreased/Decreased/Increased/Increased/Decreased/Decreased/Decreased/Decreased/Decreased/Decreased/Decreased/Decreased/Decreased/Decreased/Decreased/Decreased/Decreased/Decreased/Decreased/Increased/Decreased/Decreased/Increased/Decreased/Decreased/Increased/Decreased…	132/20
BP	GO:0045860	positive regulation of protein kinase activity	7/545	146/26949	0.0293048	0.188388	GLYMA_06G153200/GLYMA_14G195300/GLYMA_03G106000/GLYMA_05G094400/GLYMA_17G173000/GLYMA_11G170000/GLYMA_11G055100	7	Decreased/Decreased/Decreased/Decreased/Decreased/Increased/Decreased	6/1
BP	GO:0042447	hormone catabolic process	3/545	54/26949	0.0959319	0.377753	GLYMA_09G225400/GLYMA_13G259500/GLYMA_07G048600	3	Decreased/Increased/Increased	1/2
BP	GO:0010359	regulation of anion channel activity	1/545	39/26949	0.549485	0.912894	GLYMA_02G250200	1	Decreased	1/0
BP	GO:0009117	nucleotide metabolic process	4/545	469/26949	0.986266	1	GLYMA_18G070000/GLYMA_19G097900/GLYMA_09G027500/GLYMA_02G302900	4	Decreased/Increased/Decreased/Decreased	3/1
BP	GO:0051259	protein complex oligomerization	3/545	210/26949	0.799971	1	GLYMA_14G063700/GLYMA_02G252800/GLYMA_08G195100	3	Decreased/Increased/Increased	1/2
BP	GO:0010214	seed coat development	3/545	92/26949	0.285172	0.672965	GLYMA_06G089800/GLYMA_03G258700/GLYMA_11G198300	3	Decreased/Increased/Decreased	2/1
BP	GO:0031139	positive regulation of conjugation with cellular fusion	2/545	4/26949	0.00238418	0.0361786	GLYMA_14G195300/GLYMA_11G170000	2	Decreased/Increased	1/1
BP	GO:0051128	regulation of cellular component organization	10/545	1033/26949	0.997621	1	GLYMA_01G216000/GLYMA_15G016200/GLYMA_06G062500/GLYMA_06G062400/GLYMA_09G207400/GLYMA_02G150900/GLYMA_13G054300/GLYMA_13G053800/GLYMA_13G054200/GLYMA_13G054400	10	Decreased/Increased/Increased/Increased/Decreased/Decreased/Decreased/Decreased/Decreased/Decreased	7/3
BP	GO:0031124	mRNA 3'-end processing	1/545	95/26949	0.856919	1	GLYMA_18G288400	1	Decreased	1/0
BP	GO:0009647	skotomorphogenesis	1/545	19/26949	0.321801	0.713309	GLYMA_06G247100	1	Decreased	1/0
BP	GO:0006612	protein targeting to membrane	2/545	61/26949	0.35043	0.7442	GLYMA_10G082400/GLYMA_02G195400	2	Decreased/Decreased	2/0
BP	GO:1902295	synthesis of RNA primer involved in cell cycle DNA replication	1/545	4/26949	0.0784768	0.330896	GLYMA_17G062700	1	Increased	0/1
BP	GO:0050657	nucleic acid transport	1/545	140/26949	0.943175	1	GLYMA_18G288400	1	Decreased	1/0
BP	GO:0051298	centrosome duplication	2/545	12/26949	0.0235603	0.159652	GLYMA_06G062500/GLYMA_06G062400	2	Increased/Increased	0/2
BP	GO:0032005	signal transduction involved in positive regulation of conjugation with cellular fusion	2/545	4/26949	0.00238418	0.0361786	GLYMA_14G195300/GLYMA_11G170000	2	Decreased/Increased	1/1
BP	GO:0030111	regulation of Wnt signaling pathway	3/545	34/26949	0.0309551	0.197056	GLYMA_10G259300/GLYMA_19G008200/GLYMA_20G131600	3	Decreased/Decreased/Decreased	3/0
BP	GO:0051262	protein tetramerization	1/545	87/26949	0.831419	1	GLYMA_08G195100	1	Increased	0/1
BP	GO:0007178	transmembrane receptor protein serine/threonine kinase signaling pathway	13/545	390/26949	0.0552747	0.287028	GLYMA_18G003000/GLYMA_01G044100/GLYMA_01G179000/GLYMA_09G198700/GLYMA_02G019500/GLYMA_02G008500/GLYMA_20G249600/GLYMA_13G110700/GLYMA_05G067800/GLYMA_17G149900/GLYMA_17G048900/GLYMA_11G063200/GLYMA_11G254000	13	Decreased/Decreased/Decreased/Decreased/Decreased/Decreased/Decreased/Decreased/Decreased/Decreased/Decreased/Decreased/Decreased	13/0
BP	GO:0048507	meristem development	8/545	565/26949	0.887286	1	GLYMA_01G120300/GLYMA_09G225400/GLYMA_14G017200/GLYMA_20G012600/GLYMA_03G134500/GLYMA_03G229200/GLYMA_07G174100/GLYMA_17G144700	8	Decreased/Decreased/Decreased/Decreased/Decreased/Increased/Decreased/Decreased	7/1
BP	GO:0006012	galactose metabolic process	2/545	22/26949	0.0722729	0.330896	GLYMA_10G145300/GLYMA_19G227800	2	Decreased/Increased	1/1
BP	GO:0009164	nucleoside catabolic process	1/545	17/26949	0.293496	0.68091	GLYMA_03G065300	1	Increased	0/1
BP	GO:0010243	response to organonitrogen compound	62/545	630/26949	5.00462e-25	6.53103e-22	GLYMA_18G042100/GLYMA_18G238200/GLYMA_01G179000/GLYMA_01G190100/GLYMA_04G238300/GLYMA_04G177900/GLYMA_15G022800/GLYMA_15G003300/GLYMA_15G036900/GLYMA_15G079200/GLYMA_15G150500/GLYMA_10G066100/GLYMA_10G257900/GLYMA_10G045400/GLYMA_06G036800/GLYMA_06G125600/GLYMA_06G048500/GLYMA_06G236400/GLYMA_06G138100/GLYMA_06G187000/GLYMA_19G254800/GLYMA_09G172100/GLYMA_09G042400/GLYMA_09G274000/GLYMA_14G200200…	62	Decreased/Decreased/Decreased/Decreased/Decreased/Decreased/Decreased/Decreased/Decreased/Decreased/Decreased/Decreased/Decreased/Decreased/Decreased/Decreased/Increased/Decreased/Decreased/Decreased/Decreased/Decreased/Decreased/Decreased/Decreased/Decreased/Decreased/Decreased/Decreased/Decreased/Decreased/Decreased/Decreased/Decreased/Decreased/Decreased/Decreased/Decreased/Decreased/Decreased…	61/1
BP	GO:0097237	cellular response to toxic substance	2/545	263/26949	0.970714	1	GLYMA_10G193500/GLYMA_02G161200	2	Increased/Increased	0/2
BP	GO:0045926	negative regulation of growth	6/545	130/26949	0.0489484	0.265992	GLYMA_13G054300/GLYMA_13G053800/GLYMA_13G054200/GLYMA_13G054400/GLYMA_03G134500/GLYMA_03G191700	6	Decreased/Decreased/Decreased/Decreased/Decreased/Decreased	6/0
BP	GO:0061458	reproductive system development	40/545	2273/26949	0.843301	1	GLYMA_18G202800/GLYMA_01G171900/GLYMA_01G119600/GLYMA_01G224100/GLYMA_01G179000/GLYMA_15G016200/GLYMA_15G012800/GLYMA_15G179600/GLYMA_10G037100/GLYMA_10G265400/GLYMA_10G103200/GLYMA_06G089800/GLYMA_06G194200/GLYMA_06G048500/GLYMA_06G114000/GLYMA_09G071600/GLYMA_09G207400/GLYMA_02G150900/GLYMA_02G131300/GLYMA_02G099500/GLYMA_20G125200/GLYMA_08G093900/GLYMA_08G230400/GLYMA_13G043500/GLYMA_13G338400…	40	Increased/Decreased/Decreased/Decreased/Decreased/Increased/Decreased/Decreased/Increased/Decreased/Decreased/Decreased/Increased/Increased/Decreased/Decreased/Decreased/Decreased/Decreased/Decreased/Decreased/Decreased/Decreased/Increased/Decreased/Decreased/Increased/Decreased/Decreased/Increased/Decreased/Decreased/Decreased/Decreased/Decreased/Decreased/Decreased/Decreased/Decreased/Decreased	32/8
BP	GO:0000280	nuclear division	2/545	317/26949	0.988713	1	GLYMA_06G062500/GLYMA_06G062400	2	Increased/Increased	0/2
BP	GO:0071398	cellular response to fatty acid	1/545	15/26949	0.264011	0.642353	GLYMA_02G268400	1	Decreased	1/0
BP	GO:0071417	cellular response to organonitrogen compound	2/545	74/26949	0.442933	0.826935	GLYMA_01G179000/GLYMA_11G063200	2	Decreased/Decreased	2/0
BP	GO:0097306	cellular response to alcohol	9/545	326/26949	0.216753	0.58454	GLYMA_01G166100/GLYMA_10G037100/GLYMA_14G195200/GLYMA_02G228200/GLYMA_02G182600/GLYMA_02G250200/GLYMA_08G240400/GLYMA_03G138000/GLYMA_12G073000	9	Decreased/Increased/Decreased/Decreased/Increased/Decreased/Increased/Decreased/Decreased	6/3
BP	GO:0000966	RNA 5'-end processing	2/545	79/26949	0.47656	0.851368	GLYMA_15G147100/GLYMA_16G195100	2	Increased/Increased	0/2
BP	GO:0006887	exocytosis	8/545	164/26949	0.0187773	0.142883	GLYMA_15G206800/GLYMA_15G042400/GLYMA_10G082400/GLYMA_02G195400/GLYMA_08G245400/GLYMA_07G162100/GLYMA_12G075200/GLYMA_11G144600	8	Decreased/Decreased/Decreased/Decreased/Decreased/Increased/Decreased/Decreased	7/1
BP	GO:0010564	regulation of cell cycle process	4/545	264/26949	0.783676	1	GLYMA_06G062500/GLYMA_06G062400/GLYMA_14G195300/GLYMA_11G170000	4	Increased/Increased/Decreased/Increased	1/3
BP	GO:0031668	cellular response to extracellular stimulus	14/545	469/26949	0.0968317	0.377753	GLYMA_18G172800/GLYMA_15G074200/GLYMA_10G024300/GLYMA_10G013300/GLYMA_02G149600/GLYMA_02G017100/GLYMA_20G238000/GLYMA_08G195100/GLYMA_13G239100/GLYMA_03G031700/GLYMA_03G078300/GLYMA_03G253200/GLYMA_07G196500/GLYMA_16G092400	14	Increased/Decreased/Decreased/Decreased/Decreased/Decreased/Increased/Increased/Decreased/Decreased/Increased/Decreased/Decreased/Decreased	10/4
BP	GO:0060149	negative regulation of post-transcriptional gene silencing	1/545	14/26949	0.248812	0.625625	GLYMA_15G147100	1	Increased	0/1
BP	GO:0060249	anatomical structure homeostasis	1/545	88/26949	0.83484	1	GLYMA_19G008200	1	Decreased	1/0
BP	GO:0031146	SCF-dependent proteasomal ubiquitin-dependent protein catabolic process	2/545	105/26949	0.629846	0.970998	GLYMA_14G105800/GLYMA_17G220600	2	Decreased/Decreased	2/0
BP	GO:1903828	negative regulation of protein localization	2/545	24/26949	0.0841283	0.349086	GLYMA_06G062500/GLYMA_06G062400	2	Increased/Increased	0/2
BP	GO:0007049	cell cycle	9/545	855/26949	0.990759	1	GLYMA_04G063800/GLYMA_04G164400/GLYMA_06G062500/GLYMA_06G062400/GLYMA_05G023100/GLYMA_17G062700/GLYMA_17G076600/GLYMA_17G160200/GLYMA_16G092400	9	Decreased/Decreased/Increased/Increased/Decreased/Increased/Decreased/Decreased/Decreased	6/3
BP	GO:0072524	pyridine-containing compound metabolic process	1/545	161/26949	0.963089	1	GLYMA_19G097900	1	Increased	0/1
BP	GO:0016055	Wnt signaling pathway	2/545	7/26949	0.00801449	0.0843461	GLYMA_10G259300/GLYMA_20G131600	2	Decreased/Decreased	2/0
BP	GO:0071555	cell wall organization	8/545	433/26949	0.65082	0.983607	GLYMA_18G265100/GLYMA_01G171900/GLYMA_10G103200/GLYMA_06G205400/GLYMA_02G150900/GLYMA_20G090500/GLYMA_08G243000/GLYMA_13G095300	8	Decreased/Decreased/Decreased/Decreased/Decreased/Decreased/Decreased/Decreased	8/0
BP	GO:0019722	calcium-mediated signaling	1/545	99/26949	0.868186	1	GLYMA_20G211700	1	Decreased	1/0
BP	GO:1902358	sulfate transmembrane transport	2/545	40/26949	0.193644	0.560322	GLYMA_01G024000/GLYMA_02G040700	2	Decreased/Decreased	2/0
BP	GO:0006508	proteolysis	23/545	1461/26949	0.915128	1	GLYMA_01G037200/GLYMA_04G248700/GLYMA_04G022600/GLYMA_15G150500/GLYMA_10G268900/GLYMA_10G259300/GLYMA_19G085100/GLYMA_09G226700/GLYMA_09G042400/GLYMA_14G105800/GLYMA_02G264800/GLYMA_20G131600/GLYMA_08G116300/GLYMA_13G072800/GLYMA_13G338400/GLYMA_03G257900/GLYMA_03G239700/GLYMA_07G034400/GLYMA_05G188900/GLYMA_17G220600/GLYMA_12G060700/GLYMA_11G243400/GLYMA_11G137300	23	Decreased/Decreased/Increased/Decreased/Decreased/Decreased/Decreased/Decreased/Decreased/Decreased/Decreased/Decreased/Increased/Decreased/Decreased/Decreased/Increased/Decreased/Decreased/Decreased/Decreased/Decreased/Decreased	20/3
BP	GO:0048229	gametophyte development	8/545	878/26949	0.997195	1	GLYMA_18G185400/GLYMA_15G179600/GLYMA_09G071600/GLYMA_20G115300/GLYMA_17G128200/GLYMA_17G160200/GLYMA_12G073000/GLYMA_11G026800	8	Decreased/Decreased/Decreased/Decreased/Decreased/Decreased/Decreased/Decreased	8/0
BP	GO:0033037	polysaccharide localization	2/545	102/26949	0.614091	0.962051	GLYMA_13G176600/GLYMA_07G199800	2	Decreased/Decreased	2/0
BP	GO:0006470	protein dephosphorylation	4/545	156/26949	0.387851	0.776296	GLYMA_01G166100/GLYMA_14G195200/GLYMA_02G228200/GLYMA_02G250200	4	Decreased/Decreased/Decreased/Decreased	4/0
BP	GO:0000018	regulation of DNA recombination	2/545	69/26949	0.408144	0.792602	GLYMA_18G288400/GLYMA_14G223700	2	Decreased/Increased	1/1
BP	GO:0050896	response to stimulus	313/545	10086/26949	9.4586e-22	8.22898e-19	GLYMA_18G003000/GLYMA_18G087800/GLYMA_18G086900/GLYMA_18G185400/GLYMA_18G088500/GLYMA_18G070000/GLYMA_18G082200/GLYMA_18G204800/GLYMA_18G087000/GLYMA_18G082800/GLYMA_18G042100/GLYMA_18G172800/GLYMA_18G238200/GLYMA_18G086600/GLYMA_18G082100/GLYMA_18G088000/GLYMA_18G288400/GLYMA_18G088700/GLYMA_01G037200/GLYMA_01G165900/GLYMA_01G171900/GLYMA_01G024000/GLYMA_01G010500/GLYMA_01G044100/GLYMA_01G232500…	313	Decreased/Decreased/Decreased/Decreased/Decreased/Decreased/Decreased/Decreased/Decreased/Decreased/Decreased/Increased/Decreased/Decreased/Decreased/Decreased/Decreased/Decreased/Decreased/Decreased/Decreased/Decreased/Decreased/Decreased/Decreased/Decreased/Decreased/Decreased/Decreased/Increased/Decreased/Decreased/Decreased/Decreased/Decreased/Decreased/Decreased/Decreased/Decreased/Decreased…	272/41
BP	GO:0031537	regulation of anthocyanin metabolic process	1/545	44/26949	0.593298	0.954103	GLYMA_17G248300	1	Increased	0/1
BP	GO:0070417	cellular response to cold	2/545	89/26949	0.539948	0.903172	GLYMA_06G138100/GLYMA_08G299900	2	Decreased/Decreased	2/0
BP	GO:0007166	cell surface receptor signaling pathway	21/545	517/26949	0.00215049	0.0361786	GLYMA_18G003000/GLYMA_01G044100/GLYMA_01G179000/GLYMA_10G271200/GLYMA_10G259300/GLYMA_09G027500/GLYMA_09G198700/GLYMA_02G019500/GLYMA_02G008500/GLYMA_02G061700/GLYMA_20G119600/GLYMA_20G131600/GLYMA_20G249600/GLYMA_13G035800/GLYMA_13G110700/GLYMA_05G067800/GLYMA_17G149900/GLYMA_17G048900/GLYMA_16G144000/GLYMA_11G063200/GLYMA_11G254000	21	Decreased/Decreased/Decreased/Decreased/Decreased/Decreased/Decreased/Decreased/Decreased/Decreased/Decreased/Decreased/Decreased/Decreased/Decreased/Decreased/Decreased/Decreased/Decreased/Decreased/Decreased	21/0
BP	GO:0006959	humoral immune response	2/545	3/26949	0.0012083	0.025029	GLYMA_06G062500/GLYMA_06G062400	2	Increased/Increased	0/2
BP	GO:0098542	defense response to other organism	78/545	1474/26949	6.79905e-15	1.61323e-12	GLYMA_18G185400/GLYMA_01G010500/GLYMA_01G166100/GLYMA_01G095000/GLYMA_01G179000/GLYMA_01G190100/GLYMA_04G238300/GLYMA_04G063800/GLYMA_15G126400/GLYMA_15G132800/GLYMA_15G003300/GLYMA_15G086200/GLYMA_15G179600/GLYMA_10G230000/GLYMA_10G082400/GLYMA_06G036800/GLYMA_06G125600/GLYMA_06G236400/GLYMA_06G138100/GLYMA_19G198800/GLYMA_09G210600/GLYMA_09G027000/GLYMA_09G071600/GLYMA_09G274000/GLYMA_14G041700…	78	Decreased/Decreased/Decreased/Increased/Decreased/Decreased/Decreased/Decreased/Increased/Decreased/Decreased/Decreased/Decreased/Decreased/Decreased/Decreased/Decreased/Decreased/Decreased/Decreased/Decreased/Decreased/Decreased/Decreased/Decreased/Decreased/Decreased/Decreased/Decreased/Decreased/Decreased/Decreased/Decreased/Decreased/Decreased/Decreased/Decreased/Decreased/Decreased/Decreased…	71/7
BP	GO:0002682	regulation of immune system process	11/545	405/26949	0.20008	0.561939	GLYMA_06G236400/GLYMA_06G138100/GLYMA_09G274000/GLYMA_20G249600/GLYMA_08G044400/GLYMA_13G274100/GLYMA_13G110700/GLYMA_13G047300/GLYMA_17G048900/GLYMA_12G226600/GLYMA_12G162700	11	Decreased/Decreased/Decreased/Decreased/Decreased/Decreased/Decreased/Decreased/Decreased/Decreased/Decreased	11/0
BP	GO:0010629	negative regulation of gene expression	21/545	1036/26949	0.527262	0.895513	GLYMA_01G185800/GLYMA_15G003300/GLYMA_10G257900/GLYMA_06G097400/GLYMA_06G236400/GLYMA_09G274000/GLYMA_14G020100/GLYMA_02G099500/GLYMA_20G133200/GLYMA_08G218600/GLYMA_13G274100/GLYMA_03G065300/GLYMA_07G023300/GLYMA_17G144700/GLYMA_12G093100/GLYMA_12G226600/GLYMA_12G162700/GLYMA_12G187400/GLYMA_16G023900/GLYMA_11G056200/GLYMA_11G180500	21	Decreased/Decreased/Decreased/Decreased/Decreased/Decreased/Decreased/Decreased/Decreased/Decreased/Decreased/Increased/Decreased/Decreased/Decreased/Decreased/Decreased/Decreased/Decreased/Decreased/Decreased	20/1
BP	GO:0010268	brassinosteroid homeostasis	2/545	74/26949	0.442933	0.826935	GLYMA_01G153300/GLYMA_09G218600	2	Decreased/Decreased	2/0
BP	GO:0071281	cellular response to iron ion	1/545	137/26949	0.939564	1	GLYMA_02G268400	1	Decreased	1/0
BP	GO:0006261	DNA-templated DNA replication	4/545	215/26949	0.634811	0.973172	GLYMA_18G288400/GLYMA_06G062500/GLYMA_06G062400/GLYMA_17G062700	4	Decreased/Increased/Increased/Increased	1/3
BP	GO:0060341	regulation of cellular localization	2/545	188/26949	0.896024	1	GLYMA_06G062500/GLYMA_06G062400	2	Increased/Increased	0/2
BP	GO:0006694	steroid biosynthetic process	3/545	106/26949	0.362603	0.757116	GLYMA_01G153300/GLYMA_15G095000/GLYMA_09G218600	3	Decreased/Decreased/Decreased	3/0
BP	GO:0060026	convergent extension	1/545	9/26949	0.167984	0.525076	GLYMA_19G008200	1	Decreased	1/0
BP	GO:0033356	UDP-L-arabinose metabolic process	1/545	13/26949	0.233299	0.605279	GLYMA_06G205600	1	Increased	0/1
BP	GO:0071163	DNA replication preinitiation complex assembly	2/545	5/26949	0.00392044	0.0504056	GLYMA_06G062500/GLYMA_06G062400	2	Increased/Increased	0/2
BP	GO:0070076	histone lysine demethylation	1/545	59/26949	0.700824	0.999451	GLYMA_09G207400	1	Decreased	1/0
BP	GO:0010337	regulation of salicylic acid metabolic process	3/545	30/26949	0.0222784	0.157579	GLYMA_08G044400/GLYMA_13G176600/GLYMA_07G199800	3	Decreased/Decreased/Decreased	3/0
BP	GO:0006139	nucleobase-containing compound metabolic process	29/545	3887/26949	1	1	GLYMA_18G070000/GLYMA_18G265100/GLYMA_18G288400/GLYMA_04G008900/GLYMA_15G147100/GLYMA_10G210500/GLYMA_06G097400/GLYMA_06G205600/GLYMA_06G020900/GLYMA_06G062500/GLYMA_06G062400/GLYMA_19G097900/GLYMA_09G027500/GLYMA_14G223700/GLYMA_02G302900/GLYMA_20G131400/GLYMA_08G243000/GLYMA_13G000200/GLYMA_03G195600/GLYMA_03G107500/GLYMA_03G065300/GLYMA_07G108900/GLYMA_17G128200/GLYMA_17G062700/GLYMA_12G093100…	29	Decreased/Decreased/Decreased/Decreased/Increased/Decreased/Decreased/Increased/Decreased/Increased/Increased/Increased/Decreased/Increased/Decreased/Decreased/Decreased/Increased/Decreased/Increased/Increased/Decreased/Decreased/Increased/Decreased/Decreased/Increased/Decreased/Decreased	18/11
BP	GO:0048545	response to steroid hormone	3/545	114/26949	0.406395	0.79156	GLYMA_04G103400/GLYMA_06G104600/GLYMA_06G005100	3	Decreased/Decreased/Increased	2/1
BP	GO:1902275	regulation of chromatin organization	1/545	156/26949	0.959094	1	GLYMA_09G207400	1	Decreased	1/0
BP	GO:1902347	response to strigolactone	1/545	19/26949	0.321801	0.713309	GLYMA_14G089000	1	Decreased	1/0
BP	GO:1905421	regulation of plant organ morphogenesis	1/545	49/26949	0.632857	0.972194	GLYMA_02G150900	1	Decreased	1/0
BP	GO:0015713	phosphoglycerate transmembrane transport	1/545	17/26949	0.293496	0.68091	GLYMA_13G206700	1	Decreased	1/0
BP	GO:0032469	endoplasmic reticulum calcium ion homeostasis	1/545	6/26949	0.115379	0.421762	GLYMA_07G000600	1	Increased	0/1
BP	GO:1901421	positive regulation of response to alcohol	2/545	110/26949	0.654984	0.983607	GLYMA_10G268900/GLYMA_11G243400	2	Decreased/Decreased	2/0
BP	GO:0046217	indole phytoalexin metabolic process	3/545	19/26949	0.00626209	0.0698464	GLYMA_14G200200/GLYMA_02G232600/GLYMA_12G073000	3	Decreased/Decreased/Decreased	3/0
BP	GO:0010150	leaf senescence	12/545	260/26949	0.00701338	0.0777169	GLYMA_18G238200/GLYMA_01G005000/GLYMA_04G238300/GLYMA_06G125600/GLYMA_19G198800/GLYMA_02G017100/GLYMA_08G240400/GLYMA_03G253200/GLYMA_03G201200/GLYMA_07G048600/GLYMA_05G215900/GLYMA_11G124500	12	Decreased/Decreased/Decreased/Decreased/Decreased/Decreased/Increased/Decreased/Decreased/Increased/Decreased/Decreased	10/2
BP	GO:0008608	attachment of spindle microtubules to kinetochore	2/545	31/26949	0.129467	0.460994	GLYMA_06G062500/GLYMA_06G062400	2	Increased/Increased	0/2
BP	GO:0010588	cotyledon vascular tissue pattern formation	1/545	56/26949	0.681871	0.996517	GLYMA_13G043500	1	Increased	0/1
BP	GO:0048878	chemical homeostasis	12/545	770/26949	0.856664	1	GLYMA_01G153300/GLYMA_15G074200/GLYMA_19G098500/GLYMA_09G218600/GLYMA_09G096500/GLYMA_08G056400/GLYMA_13G035800/GLYMA_13G239100/GLYMA_07G196500/GLYMA_07G000600/GLYMA_17G107200/GLYMA_11G019900	12	Decreased/Decreased/Increased/Decreased/Decreased/Increased/Decreased/Decreased/Decreased/Increased/Decreased/Decreased	9/3
BP	GO:0016143	S-glycoside metabolic process	10/545	180/26949	0.00377779	0.0504056	GLYMA_01G216000/GLYMA_01G190100/GLYMA_06G290000/GLYMA_13G152900/GLYMA_05G195000/GLYMA_05G098200/GLYMA_17G167100/GLYMA_12G117000/GLYMA_16G199000/GLYMA_11G052100	10	Decreased/Decreased/Decreased/Decreased/Decreased/Decreased/Decreased/Decreased/Decreased/Decreased	10/0
BP	GO:0051239	regulation of multicellular organismal process	38/545	1528/26949	0.110629	0.421762	GLYMA_18G039500/GLYMA_01G037200/GLYMA_01G166100/GLYMA_04G022600/GLYMA_15G016200/GLYMA_10G013300/GLYMA_10G259300/GLYMA_10G045400/GLYMA_10G016500/GLYMA_06G104800/GLYMA_06G055200/GLYMA_06G048500/GLYMA_06G114000/GLYMA_19G008200/GLYMA_09G198700/GLYMA_09G274000/GLYMA_14G099400/GLYMA_02G268400/GLYMA_02G016100/GLYMA_02G150900/GLYMA_02G099500/GLYMA_02G017100/GLYMA_20G131600/GLYMA_13G133000/GLYMA_03G134500…	38	Decreased/Decreased/Decreased/Increased/Increased/Decreased/Decreased/Decreased/Decreased/Decreased/Decreased/Increased/Decreased/Decreased/Decreased/Decreased/Decreased/Decreased/Decreased/Decreased/Decreased/Decreased/Decreased/Decreased/Decreased/Decreased/Decreased/Decreased/Decreased/Decreased/Decreased/Decreased/Decreased/Increased/Decreased/Decreased/Decreased/Decreased	34/4
BP	GO:0052652	cyclic purine nucleotide metabolic process	1/545	11/26949	0.201308	0.561939	GLYMA_09G027500	1	Decreased	1/0
BP	GO:0051252	regulation of RNA metabolic process	100/545	4021/26949	0.0153548	0.123691	GLYMA_18G238200/GLYMA_18G288400/GLYMA_01G005000/GLYMA_01G224100/GLYMA_01G216000/GLYMA_01G185800/GLYMA_01G190100/GLYMA_04G098400/GLYMA_04G238300/GLYMA_04G177900/GLYMA_04G008900/GLYMA_15G017500/GLYMA_15G022800/GLYMA_15G180000/GLYMA_15G116300/GLYMA_15G003300/GLYMA_15G012800/GLYMA_15G036900/GLYMA_15G079200/GLYMA_15G179600/GLYMA_10G274300/GLYMA_10G232000/GLYMA_10G066100/GLYMA_10G210500/GLYMA_10G257900…	100	Decreased/Decreased/Decreased/Decreased/Decreased/Decreased/Decreased/Decreased/Decreased/Decreased/Decreased/Decreased/Decreased/Decreased/Decreased/Decreased/Decreased/Decreased/Decreased/Decreased/Decreased/Decreased/Decreased/Decreased/Decreased/Decreased/Decreased/Decreased/Decreased/Decreased/Decreased/Decreased/Increased/Increased/Decreased/Decreased/Increased/Decreased/Decreased/Decreased…	95/5
BP	GO:0010962	regulation of glucan biosynthetic process	1/545	23/26949	0.37506	0.76958	GLYMA_17G128200	1	Decreased	1/0
BP	GO:0009741	response to brassinosteroid	11/545	211/26949	0.00396713	0.0507559	GLYMA_04G103400/GLYMA_04G100400/GLYMA_06G104600/GLYMA_06G005100/GLYMA_19G021400/GLYMA_09G207400/GLYMA_02G099500/GLYMA_13G054300/GLYMA_13G053800/GLYMA_13G054200/GLYMA_13G054400	11	Decreased/Decreased/Decreased/Increased/Decreased/Decreased/Decreased/Decreased/Decreased/Decreased/Decreased	10/1
BP	GO:0008610	lipid biosynthetic process	11/545	763/26949	0.906529	1	GLYMA_01G153300/GLYMA_04G084100/GLYMA_15G095000/GLYMA_15G065600/GLYMA_09G218600/GLYMA_14G089000/GLYMA_20G238000/GLYMA_08G299900/GLYMA_03G078300/GLYMA_07G001300/GLYMA_17G049900	11	Decreased/Increased/Decreased/Decreased/Decreased/Decreased/Increased/Decreased/Increased/Increased/Decreased	7/4
BP	GO:0051554	flavonol metabolic process	3/545	33/26949	0.0286424	0.184584	GLYMA_19G187100/GLYMA_19G187400/GLYMA_03G187700	3	Decreased/Decreased/Decreased	3/0
BP	GO:0009163	nucleoside biosynthetic process	1/545	59/26949	0.700824	0.999451	GLYMA_02G302900	1	Decreased	1/0
BP	GO:0072657	protein localization to membrane	2/545	147/26949	0.800627	1	GLYMA_10G082400/GLYMA_02G195400	2	Decreased/Decreased	2/0
BP	GO:0090233	negative regulation of spindle checkpoint	2/545	2/26949	0.00040825	0.0115819	GLYMA_06G062500/GLYMA_06G062400	2	Increased/Increased	0/2
BP	GO:0048193	Golgi vesicle transport	1/545	264/26949	0.995575	1	GLYMA_07G162100	1	Increased	0/1
BP	GO:0071907	determination of digestive tract left/right asymmetry	2/545	11/26949	0.0198968	0.145873	GLYMA_04G101000/GLYMA_19G008200	2	Decreased/Decreased	2/0
BP	GO:0009173	pyrimidine ribonucleoside monophosphate metabolic process	1/545	24/26949	0.387709	0.776296	GLYMA_02G302900	1	Decreased	1/0
BP	GO:0090626	plant epidermis morphogenesis	3/545	215/26949	0.812658	1	GLYMA_09G225400/GLYMA_02G150900/GLYMA_03G258700	3	Decreased/Decreased/Increased	2/1
BP	GO:0016050	vesicle organization	3/545	185/26949	0.725436	1	GLYMA_10G082400/GLYMA_02G195400/GLYMA_16G092400	3	Decreased/Decreased/Decreased	3/0
BP	GO:0043649	dicarboxylic acid catabolic process	1/545	31/26949	0.469379	0.844059	GLYMA_11G198300	1	Decreased	1/0
BP	GO:0051336	regulation of hydrolase activity	3/545	312/26949	0.952968	1	GLYMA_18G288400/GLYMA_01G095000/GLYMA_15G126400	3	Decreased/Increased/Increased	1/2
BP	GO:0051310	metaphase plate congression	2/545	35/26949	0.157392	0.508409	GLYMA_06G062500/GLYMA_06G062400	2	Increased/Increased	0/2
BP	GO:1905622	negative regulation of leaf development	4/545	53/26949	0.0222067	0.157579	GLYMA_01G037200/GLYMA_09G274000/GLYMA_03G018800/GLYMA_16G092900	4	Decreased/Decreased/Decreased/Increased	3/1
BP	GO:0031323	regulation of cellular metabolic process	127/545	5239/26949	0.0136279	0.114738	GLYMA_18G172800/GLYMA_18G238200/GLYMA_18G039500/GLYMA_18G288400/GLYMA_01G005000/GLYMA_01G095000/GLYMA_01G224100/GLYMA_01G216000/GLYMA_01G185800/GLYMA_01G190100/GLYMA_04G098400/GLYMA_04G238300/GLYMA_04G177900/GLYMA_04G008900/GLYMA_15G017500/GLYMA_15G022800/GLYMA_15G126400/GLYMA_15G180000/GLYMA_15G116300/GLYMA_15G003300/GLYMA_15G012800/GLYMA_15G036900/GLYMA_15G079200/GLYMA_15G179600/GLYMA_10G274300…	127	Increased/Decreased/Decreased/Decreased/Decreased/Increased/Decreased/Decreased/Decreased/Decreased/Decreased/Decreased/Decreased/Decreased/Decreased/Decreased/Increased/Decreased/Decreased/Decreased/Decreased/Decreased/Decreased/Decreased/Decreased/Decreased/Decreased/Decreased/Decreased/Decreased/Decreased/Decreased/Decreased/Decreased/Decreased/Decreased/Increased/Decreased/Increased/Decreased…	115/12
BP	GO:0071732	cellular response to nitric oxide	1/545	57/26949	0.688318	0.999451	GLYMA_02G268400	1	Decreased	1/0
BP	GO:0006109	regulation of carbohydrate metabolic process	2/545	95/26949	0.575351	0.936007	GLYMA_18G172800/GLYMA_17G128200	2	Increased/Decreased	1/1
BP	GO:0099537	trans-synaptic signaling	3/545	13/26949	0.00202239	0.0361786	GLYMA_15G042400/GLYMA_12G075200/GLYMA_11G144600	3	Decreased/Decreased/Decreased	3/0
BP	GO:0043207	response to external biotic stimulus	101/545	2077/26949	1.01528e-16	2.64988e-14	GLYMA_18G185400/GLYMA_18G204800/GLYMA_01G010500/GLYMA_01G166100/GLYMA_01G095000/GLYMA_01G179000/GLYMA_01G190100/GLYMA_04G238300/GLYMA_04G063800/GLYMA_04G164400/GLYMA_15G126400/GLYMA_15G132800/GLYMA_15G003300/GLYMA_15G206800/GLYMA_15G086200/GLYMA_15G179600/GLYMA_10G230000/GLYMA_10G082400/GLYMA_06G036800/GLYMA_06G125600/GLYMA_06G062500/GLYMA_06G236400/GLYMA_06G062400/GLYMA_06G138100/GLYMA_19G187100…	101	Decreased/Decreased/Decreased/Decreased/Increased/Decreased/Decreased/Decreased/Decreased/Decreased/Increased/Decreased/Decreased/Decreased/Decreased/Decreased/Decreased/Decreased/Decreased/Decreased/Increased/Decreased/Increased/Decreased/Decreased/Decreased/Decreased/Decreased/Decreased/Decreased/Decreased/Decreased/Decreased/Decreased/Decreased/Decreased/Decreased/Decreased/Decreased/Decreased…	91/10
BP	GO:0001822	kidney development	1/545	20/26949	0.335526	0.730109	GLYMA_19G008200	1	Decreased	1/0
BP	GO:0008380	RNA splicing	2/545	351/26949	0.993887	1	GLYMA_18G288400/GLYMA_17G128200	2	Decreased/Decreased	2/0
BP	GO:0000398	mRNA splicing, via spliceosome	2/545	244/26949	0.959336	1	GLYMA_18G288400/GLYMA_17G128200	2	Decreased/Decreased	2/0
BP	GO:0045995	regulation of embryonic development	1/545	55/26949	0.675291	0.993523	GLYMA_19G008200	1	Decreased	1/0
BP	GO:0051707	response to other organism	101/545	2068/26949	7.5964e-17	2.20296e-14	GLYMA_18G185400/GLYMA_18G204800/GLYMA_01G010500/GLYMA_01G166100/GLYMA_01G095000/GLYMA_01G179000/GLYMA_01G190100/GLYMA_04G238300/GLYMA_04G063800/GLYMA_04G164400/GLYMA_15G126400/GLYMA_15G132800/GLYMA_15G003300/GLYMA_15G206800/GLYMA_15G086200/GLYMA_15G179600/GLYMA_10G230000/GLYMA_10G082400/GLYMA_06G036800/GLYMA_06G125600/GLYMA_06G062500/GLYMA_06G236400/GLYMA_06G062400/GLYMA_06G138100/GLYMA_19G187100…	101	Decreased/Decreased/Decreased/Decreased/Increased/Decreased/Decreased/Decreased/Decreased/Decreased/Increased/Decreased/Decreased/Decreased/Decreased/Decreased/Decreased/Decreased/Decreased/Decreased/Increased/Decreased/Increased/Decreased/Decreased/Decreased/Decreased/Decreased/Decreased/Decreased/Decreased/Decreased/Decreased/Decreased/Decreased/Decreased/Decreased/Decreased/Decreased/Decreased…	91/10
BP	GO:0044085	cellular component biogenesis	20/545	2089/26949	0.999975	1	GLYMA_18G272100/GLYMA_01G212000/GLYMA_04G101000/GLYMA_04G063800/GLYMA_15G147100/GLYMA_06G205600/GLYMA_06G205400/GLYMA_06G194200/GLYMA_06G062500/GLYMA_06G132700/GLYMA_06G062400/GLYMA_19G008200/GLYMA_14G063700/GLYMA_02G252800/GLYMA_08G195100/GLYMA_08G249800/GLYMA_05G085700/GLYMA_17G128200/GLYMA_17G063900/GLYMA_12G056800	20	Decreased/Decreased/Decreased/Decreased/Increased/Increased/Decreased/Increased/Increased/Decreased/Increased/Decreased/Decreased/Increased/Increased/Decreased/Decreased/Decreased/Decreased/Decreased	13/7
BP	GO:0007059	chromosome segregation	2/545	191/26949	0.900997	1	GLYMA_06G062500/GLYMA_06G062400	2	Increased/Increased	0/2
BP	GO:0043067	regulation of programmed cell death	6/545	284/26949	0.514197	0.881771	GLYMA_15G192000/GLYMA_15G126400/GLYMA_14G195300/GLYMA_07G061500/GLYMA_16G030000/GLYMA_11G170000	6	Decreased/Increased/Decreased/Decreased/Decreased/Increased	4/2
BP	GO:0009408	response to heat	18/545	389/26949	0.00106463	0.0244929	GLYMA_01G216000/GLYMA_01G238600/GLYMA_01G241500/GLYMA_01G185800/GLYMA_10G066100/GLYMA_10G176400/GLYMA_14G200200/GLYMA_14G063700/GLYMA_02G150900/GLYMA_02G232600/GLYMA_02G252800/GLYMA_13G151200/GLYMA_07G140400/GLYMA_07G061500/GLYMA_16G105500/GLYMA_16G030000/GLYMA_16G098700/GLYMA_11G056200	18	Decreased/Decreased/Decreased/Decreased/Decreased/Decreased/Decreased/Decreased/Decreased/Decreased/Increased/Decreased/Decreased/Decreased/Increased/Decreased/Increased/Decreased	15/3
BP	GO:1905958	negative regulation of cellular response to alcohol	7/545	168/26949	0.0552044	0.287028	GLYMA_06G114000/GLYMA_02G250200/GLYMA_13G054300/GLYMA_13G053800/GLYMA_13G054200/GLYMA_13G054400/GLYMA_05G195000	7	Decreased/Decreased/Decreased/Decreased/Decreased/Decreased/Decreased	7/0
BP	GO:0048825	cotyledon development	2/545	134/26949	0.757042	1	GLYMA_01G224100/GLYMA_13G043500	2	Decreased/Increased	1/1
BP	GO:0009908	flower development	13/545	819/26949	0.848159	1	GLYMA_15G012800/GLYMA_15G179600/GLYMA_10G103200/GLYMA_09G071600/GLYMA_09G207400/GLYMA_02G131300/GLYMA_08G093900/GLYMA_13G047300/GLYMA_03G134500/GLYMA_03G191700/GLYMA_17G049900/GLYMA_17G144700/GLYMA_12G073000	13	Decreased/Decreased/Decreased/Decreased/Decreased/Decreased/Decreased/Decreased/Decreased/Decreased/Decreased/Decreased/Decreased	13/0
BP	GO:0080184	response to phenylpropanoid	1/545	6/26949	0.115379	0.421762	GLYMA_08G230400	1	Decreased	1/0
BP	GO:0005513	detection of calcium ion	2/545	14/26949	0.0316331	0.198467	GLYMA_20G211700/GLYMA_05G079700	2	Decreased/Decreased	2/0
BP	GO:0048640	negative regulation of developmental growth	1/545	46/26949	0.609608	0.959058	GLYMA_03G191700	1	Decreased	1/0
BP	GO:0051168	nuclear export	1/545	146/26949	0.949764	1	GLYMA_18G288400	1	Decreased	1/0
BP	GO:0000076	DNA replication checkpoint signaling	2/545	17/26949	0.0454371	0.251785	GLYMA_06G062500/GLYMA_06G062400	2	Increased/Increased	0/2
BP	GO:0009641	shade avoidance	1/545	41/26949	0.567549	0.929299	GLYMA_17G144700	1	Decreased	1/0
BP	GO:0035195	miRNA-mediated gene silencing	1/545	70/26949	0.761169	1	GLYMA_06G097400	1	Decreased	1/0
BP	GO:0009174	pyrimidine ribonucleoside monophosphate biosynthetic process	1/545	24/26949	0.387709	0.776296	GLYMA_02G302900	1	Decreased	1/0
BP	GO:0000103	sulfate assimilation	1/545	21/26949	0.348974	0.7442	GLYMA_15G108700	1	Decreased	1/0
BP	GO:0051301	cell division	14/545	393/26949	0.0301649	0.193441	GLYMA_04G063800/GLYMA_04G164400/GLYMA_15G180000/GLYMA_15G150500/GLYMA_10G210600/GLYMA_06G062500/GLYMA_06G062400/GLYMA_09G072000/GLYMA_09G042400/GLYMA_05G023100/GLYMA_17G047300/GLYMA_17G076600/GLYMA_16G092400/GLYMA_11G036400	14	Decreased/Decreased/Decreased/Decreased/Decreased/Increased/Increased/Decreased/Decreased/Decreased/Decreased/Decreased/Decreased/Decreased	12/2
BP	GO:0033260	nuclear DNA replication	3/545	32/26949	0.0264251	0.174166	GLYMA_06G062500/GLYMA_06G062400/GLYMA_17G062700	3	Increased/Increased/Increased	0/3
BP	GO:0045595	regulation of cell differentiation	5/545	303/26949	0.735992	1	GLYMA_15G016200/GLYMA_19G008200/GLYMA_14G195300/GLYMA_14G171500/GLYMA_11G170000	5	Increased/Decreased/Decreased/Decreased/Increased	3/2
BP	GO:0071702	organic substance transport	15/545	1677/26949	0.999944	1	GLYMA_18G288400/GLYMA_01G210100/GLYMA_01G024000/GLYMA_04G238100/GLYMA_10G082400/GLYMA_06G125800/GLYMA_09G123400/GLYMA_02G195400/GLYMA_02G040700/GLYMA_13G206700/GLYMA_13G043500/GLYMA_03G040400/GLYMA_17G063900/GLYMA_17G096400/GLYMA_16G105500	15	Decreased/Increased/Decreased/Decreased/Decreased/Decreased/Increased/Decreased/Decreased/Decreased/Increased/Increased/Decreased/Decreased/Increased	10/5
BP	GO:1901701	cellular response to oxygen-containing compound	33/545	1168/26949	0.0343533	0.212469	GLYMA_01G166100/GLYMA_01G005000/GLYMA_01G179000/GLYMA_04G103400/GLYMA_15G179600/GLYMA_10G037100/GLYMA_10G040700/GLYMA_10G193500/GLYMA_10G024300/GLYMA_06G048500/GLYMA_06G236400/GLYMA_06G104600/GLYMA_06G005100/GLYMA_09G071600/GLYMA_09G274000/GLYMA_14G195200/GLYMA_14G089000/GLYMA_02G268400/GLYMA_02G228200/GLYMA_02G149600/GLYMA_02G182600/GLYMA_02G250200/GLYMA_02G017100/GLYMA_08G240400/GLYMA_13G127300…	33	Decreased/Decreased/Decreased/Decreased/Decreased/Increased/Decreased/Increased/Decreased/Increased/Decreased/Decreased/Increased/Decreased/Decreased/Decreased/Decreased/Decreased/Decreased/Decreased/Increased/Decreased/Decreased/Increased/Decreased/Decreased/Decreased/Decreased/Decreased/Decreased/Decreased/Decreased/Decreased	27/6
BP	GO:0015031	protein transport	6/545	809/26949	0.999134	1	GLYMA_18G288400/GLYMA_01G210100/GLYMA_10G082400/GLYMA_09G123400/GLYMA_02G195400/GLYMA_17G063900	6	Decreased/Increased/Decreased/Increased/Decreased/Decreased	4/2
BP	GO:0006644	phospholipid metabolic process	2/545	316/26949	0.988509	1	GLYMA_19G098500/GLYMA_20G238000	2	Increased/Increased	0/2
BP	GO:0051099	positive regulation of binding	2/545	26/26949	0.0965223	0.377753	GLYMA_06G062500/GLYMA_06G062400	2	Increased/Increased	0/2
BP	GO:0051984	positive regulation of chromosome segregation	2/545	11/26949	0.0198968	0.145873	GLYMA_06G062500/GLYMA_06G062400	2	Increased/Increased	0/2
BP	GO:0019252	starch biosynthetic process	1/545	45/26949	0.601537	0.955575	GLYMA_18G260100	1	Increased	0/1
BP	GO:0099120	socially cooperative development	5/545	71/26949	0.0144901	0.118185	GLYMA_03G106000/GLYMA_05G094400/GLYMA_17G173000/GLYMA_16G092400/GLYMA_11G055100	5	Decreased/Decreased/Decreased/Decreased/Decreased	5/0
BP	GO:0030447	filamentous growth	3/545	10/26949	0.000887821	0.0212588	GLYMA_01G165900/GLYMA_16G127400/GLYMA_11G077500	3	Decreased/Decreased/Decreased	3/0
BP	GO:0051179	localization	50/545	4193/26949	0.999996	1	GLYMA_18G204800/GLYMA_18G288400/GLYMA_01G210100/GLYMA_01G024000/GLYMA_01G216600/GLYMA_04G076400/GLYMA_04G084100/GLYMA_04G238100/GLYMA_04G164400/GLYMA_15G074200/GLYMA_15G017000/GLYMA_15G206800/GLYMA_15G042400/GLYMA_10G082400/GLYMA_06G055200/GLYMA_06G125800/GLYMA_06G062500/GLYMA_06G062400/GLYMA_19G117200/GLYMA_09G123400/GLYMA_14G207400/GLYMA_14G099400/GLYMA_02G073600/GLYMA_02G195400/GLYMA_02G150900…	50	Decreased/Decreased/Increased/Decreased/Decreased/Decreased/Increased/Decreased/Decreased/Decreased/Decreased/Decreased/Decreased/Decreased/Decreased/Decreased/Increased/Increased/Decreased/Increased/Decreased/Decreased/Increased/Decreased/Decreased/Decreased/Decreased/Increased/Decreased/Decreased/Increased/Decreased/Increased/Increased/Increased/Decreased/Increased/Decreased/Increased/Decreased…	36/14
BP	GO:0055080	monoatomic cation homeostasis	3/545	397/26949	0.987634	1	GLYMA_07G000600/GLYMA_17G107200/GLYMA_11G019900	3	Increased/Decreased/Decreased	2/1
BP	GO:0009395	phospholipid catabolic process	2/545	22/26949	0.0722729	0.330896	GLYMA_19G098500/GLYMA_20G238000	2	Increased/Increased	0/2
BP	GO:0009896	positive regulation of catabolic process	4/545	164/26949	0.424245	0.806468	GLYMA_14G200200/GLYMA_02G232600/GLYMA_07G061500/GLYMA_16G030000	4	Decreased/Decreased/Decreased/Decreased	4/0
BP	GO:0010105	negative regulation of ethylene-activated signaling pathway	5/545	88/26949	0.0331106	0.206743	GLYMA_06G236400/GLYMA_14G020100/GLYMA_13G274100/GLYMA_12G226600/GLYMA_12G162700	5	Decreased/Decreased/Decreased/Decreased/Decreased	5/0
BP	GO:0031327	negative regulation of cellular biosynthetic process	20/545	808/26949	0.207209	0.575948	GLYMA_01G185800/GLYMA_15G003300/GLYMA_15G179600/GLYMA_10G257900/GLYMA_06G236400/GLYMA_09G071600/GLYMA_09G274000/GLYMA_14G020100/GLYMA_02G099500/GLYMA_20G133200/GLYMA_08G218600/GLYMA_13G274100/GLYMA_07G023300/GLYMA_17G144700/GLYMA_12G093100/GLYMA_12G226600/GLYMA_12G162700/GLYMA_12G187400/GLYMA_11G056200/GLYMA_11G180500	20	Decreased/Decreased/Decreased/Decreased/Decreased/Decreased/Decreased/Decreased/Decreased/Decreased/Decreased/Decreased/Decreased/Decreased/Decreased/Decreased/Decreased/Decreased/Decreased/Decreased	20/0
BP	GO:0033298	contractile vacuole organization	1/545	13/26949	0.233299	0.605279	GLYMA_16G092400	1	Decreased	1/0
BP	GO:0006024	glycosaminoglycan biosynthetic process	2/545	12/26949	0.0235603	0.159652	GLYMA_18G265100/GLYMA_08G243000	2	Decreased/Decreased	2/0
BP	GO:0043622	cortical microtubule organization	4/545	99/26949	0.141062	0.483167	GLYMA_03G106000/GLYMA_05G094400/GLYMA_17G173000/GLYMA_11G055100	4	Decreased/Decreased/Decreased/Decreased	4/0
BP	GO:0052545	callose localization	2/545	100/26949	0.603305	0.95722	GLYMA_13G176600/GLYMA_07G199800	2	Decreased/Decreased	2/0
BP	GO:0000082	G1/S transition of mitotic cell cycle	2/545	40/26949	0.193644	0.560322	GLYMA_06G062500/GLYMA_06G062400	2	Increased/Increased	0/2
BP	GO:1902985	mitotic pre-replicative complex assembly	2/545	2/26949	0.00040825	0.0115819	GLYMA_06G062500/GLYMA_06G062400	2	Increased/Increased	0/2
BP	GO:0005977	glycogen metabolic process	2/545	58/26949	0.328271	0.723638	GLYMA_10G145300/GLYMA_19G227800	2	Decreased/Increased	1/1
BP	GO:0035194	regulatory ncRNA-mediated post-transcriptional gene silencing	1/545	133/26949	0.93439	1	GLYMA_06G097400	1	Decreased	1/0
BP	GO:0035279	miRNA-mediated gene silencing by mRNA destabilization	1/545	4/26949	0.0784768	0.330896	GLYMA_06G097400	1	Decreased	1/0
BP	GO:0080086	stamen filament development	2/545	27/26949	0.102902	0.396711	GLYMA_15G012800/GLYMA_08G093900	2	Decreased/Decreased	2/0
BP	GO:0022611	dormancy process	1/545	43/26949	0.58489	0.943487	GLYMA_01G119600	1	Decreased	1/0
BP	GO:0010051	xylem and phloem pattern formation	4/545	177/26949	0.482088	0.853629	GLYMA_04G103400/GLYMA_06G097400/GLYMA_06G104600/GLYMA_13G043500	4	Decreased/Decreased/Decreased/Increased	3/1
BP	GO:0019761	glucosinolate biosynthetic process	1/545	81/26949	0.809361	1	GLYMA_13G152900	1	Decreased	1/0
BP	GO:0048559	establishment of floral organ orientation	1/545	3/26949	0.0594536	0.288427	GLYMA_03G191700	1	Decreased	1/0
BP	GO:1901361	organic cyclic compound catabolic process	6/545	474/26949	0.919539	1	GLYMA_15G147100/GLYMA_03G065300/GLYMA_07G048600/GLYMA_12G093100/GLYMA_12G187400/GLYMA_11G180500	6	Increased/Increased/Increased/Decreased/Decreased/Decreased	3/3
BP	GO:0000911	cytokinesis by cell plate formation	3/545	101/26949	0.334962	0.730109	GLYMA_04G164400/GLYMA_05G023100/GLYMA_17G076600	3	Decreased/Decreased/Decreased	3/0
BP	GO:1901977	negative regulation of cell cycle checkpoint	2/545	2/26949	0.00040825	0.0115819	GLYMA_06G062500/GLYMA_06G062400	2	Increased/Increased	0/2
BP	GO:0043648	dicarboxylic acid metabolic process	2/545	147/26949	0.800627	1	GLYMA_19G097900/GLYMA_11G198300	2	Increased/Decreased	1/1
BP	GO:1902299	pre-replicative complex assembly involved in cell cycle DNA replication	2/545	5/26949	0.00392044	0.0504056	GLYMA_06G062500/GLYMA_06G062400	2	Increased/Increased	0/2
BP	GO:1901659	glycosyl compound biosynthetic process	2/545	149/26949	0.806681	1	GLYMA_02G302900/GLYMA_13G152900	2	Decreased/Decreased	2/0
BP	GO:0032412	regulation of monoatomic ion transmembrane transporter activity	1/545	67/26949	0.746033	1	GLYMA_02G250200	1	Decreased	1/0
BP	GO:0071695	anatomical structure maturation	5/545	355/26949	0.84724	1	GLYMA_01G232500/GLYMA_01G119600/GLYMA_10G037100/GLYMA_17G102400/GLYMA_17G030700	5	Decreased/Decreased/Increased/Decreased/Decreased	4/1
BP	GO:0045787	positive regulation of cell cycle	4/545	148/26949	0.351172	0.74517	GLYMA_15G060200/GLYMA_06G062500/GLYMA_06G062400/GLYMA_13G254500	4	Decreased/Increased/Increased/Decreased	2/2
BP	GO:1901976	regulation of cell cycle checkpoint	2/545	10/26949	0.0164979	0.129697	GLYMA_06G062500/GLYMA_06G062400	2	Increased/Increased	0/2
BP	GO:0033036	macromolecule localization	10/545	1374/26949	0.999979	1	GLYMA_18G288400/GLYMA_01G210100/GLYMA_10G082400/GLYMA_09G123400/GLYMA_02G195400/GLYMA_13G176600/GLYMA_13G043500/GLYMA_03G040400/GLYMA_07G199800/GLYMA_17G063900	10	Decreased/Increased/Decreased/Increased/Decreased/Decreased/Increased/Increased/Decreased/Decreased	6/4
BP	GO:0015979	photosynthesis	3/545	231/26949	0.848762	1	GLYMA_10G257900/GLYMA_20G133200/GLYMA_13G206700	3	Decreased/Decreased/Decreased	3/0
BP	GO:0010383	cell wall polysaccharide metabolic process	4/545	211/26949	0.620158	0.965647	GLYMA_10G040700/GLYMA_13G127300/GLYMA_05G085700/GLYMA_17G102400	4	Decreased/Decreased/Decreased/Decreased	4/0
BP	GO:0042981	regulation of apoptotic process	2/545	161/26949	0.839679	1	GLYMA_14G195300/GLYMA_11G170000	2	Decreased/Increased	1/1
BP	GO:0016052	carbohydrate catabolic process	5/545	282/26949	0.677097	0.995059	GLYMA_01G171900/GLYMA_20G164700/GLYMA_03G226000/GLYMA_03G137900/GLYMA_16G039300	5	Decreased/Increased/Increased/Decreased/Increased	2/3
BP	GO:2000117	negative regulation of cysteine-type endopeptidase activity	1/545	35/26949	0.511067	0.877556	GLYMA_15G126400	1	Increased	0/1
BP	GO:0009585	red, far-red light phototransduction	1/545	46/26949	0.609608	0.959058	GLYMA_06G005100	1	Increased	0/1
BP	GO:0009682	induced systemic resistance	6/545	91/26949	0.0104392	0.0961512	GLYMA_06G236400/GLYMA_09G274000/GLYMA_13G274100/GLYMA_13G047300/GLYMA_12G226600/GLYMA_12G162700	6	Decreased/Decreased/Decreased/Decreased/Decreased/Decreased	6/0
BP	GO:0072660	maintenance of protein location in plasma membrane	2/545	6/26949	0.00580206	0.0658407	GLYMA_10G082400/GLYMA_02G195400	2	Decreased/Decreased	2/0
BP	GO:0042173	regulation of sporulation resulting in formation of a cellular spore	2/545	6/26949	0.00580206	0.0658407	GLYMA_14G195300/GLYMA_11G170000	2	Decreased/Increased	1/1
BP	GO:0006649	phospholipid transfer to membrane	1/545	12/26949	0.217467	0.58454	GLYMA_03G040400	1	Increased	0/1
BP	GO:0090696	post-embryonic plant organ development	10/545	415/26949	0.331692	0.728717	GLYMA_01G007400/GLYMA_01G190100/GLYMA_19G254800/GLYMA_02G099500/GLYMA_03G191700/GLYMA_07G057400/GLYMA_05G098200/GLYMA_17G167100/GLYMA_16G026400/GLYMA_11G052100	10	Decreased/Decreased/Decreased/Decreased/Decreased/Decreased/Decreased/Decreased/Decreased/Decreased	10/0
BP	GO:0034627	'de novo' NAD biosynthetic process	1/545	13/26949	0.233299	0.605279	GLYMA_19G097900	1	Increased	0/1
BP	GO:0070726	cell wall assembly	1/545	29/26949	0.447223	0.829014	GLYMA_06G205400	1	Decreased	1/0
BP	GO:1902171	regulation of tocopherol cyclase activity	1/545	5/26949	0.0971159	0.377753	GLYMA_03G031700	1	Decreased	1/0
BP	GO:1900367	positive regulation of defense response to insect	1/545	12/26949	0.217467	0.58454	GLYMA_13G047300	1	Decreased	1/0
BP	GO:0048364	root development	31/545	1022/26949	0.0170441	0.133027	GLYMA_01G232500/GLYMA_01G224100/GLYMA_01G007400/GLYMA_01G190100/GLYMA_15G060200/GLYMA_15G150500/GLYMA_10G210600/GLYMA_06G114000/GLYMA_19G254800/GLYMA_09G042400/GLYMA_02G099500/GLYMA_02G017100/GLYMA_20G238000/GLYMA_08G240400/GLYMA_13G054300/GLYMA_13G254500/GLYMA_13G053800/GLYMA_13G095300/GLYMA_13G054200/GLYMA_13G054400/GLYMA_03G134500/GLYMA_03G018800/GLYMA_03G253200/GLYMA_07G057400/GLYMA_05G098200…	31	Decreased/Decreased/Decreased/Decreased/Decreased/Decreased/Decreased/Decreased/Decreased/Decreased/Decreased/Decreased/Increased/Increased/Decreased/Decreased/Decreased/Decreased/Decreased/Decreased/Decreased/Decreased/Decreased/Decreased/Decreased/Decreased/Decreased/Decreased/Decreased/Decreased/Decreased	29/2
BP	GO:0006643	membrane lipid metabolic process	3/545	159/26949	0.626644	0.967203	GLYMA_20G238000/GLYMA_08G299900/GLYMA_03G078300	3	Increased/Decreased/Increased	1/2
BP	GO:0009125	nucleoside monophosphate catabolic process	1/545	5/26949	0.0971159	0.377753	GLYMA_03G065300	1	Increased	0/1
BP	GO:0010187	negative regulation of seed germination	1/545	54/26949	0.668575	0.989218	GLYMA_06G048500	1	Increased	0/1
BP	GO:0048285	organelle fission	2/545	410/26949	0.99793	1	GLYMA_06G062500/GLYMA_06G062400	2	Increased/Increased	0/2
BP	GO:0009218	pyrimidine ribonucleotide metabolic process	1/545	41/26949	0.567549	0.929299	GLYMA_02G302900	1	Decreased	1/0
BP	GO:0034470	ncRNA processing	2/545	491/26949	0.999546	1	GLYMA_15G147100/GLYMA_06G097400	2	Increased/Decreased	1/1
BP	GO:0036158	outer dynein arm assembly	1/545	4/26949	0.0784768	0.330896	GLYMA_04G101000	1	Decreased	1/0
BP	GO:0080167	response to karrikin	5/545	230/26949	0.498116	0.86705	GLYMA_06G007500/GLYMA_13G206700/GLYMA_03G257900/GLYMA_03G137900/GLYMA_17G096400	5	Decreased/Decreased/Decreased/Decreased/Decreased	5/0
BP	GO:0097305	response to alcohol	45/545	1070/26949	3.42558e-06	0.000221604	GLYMA_01G119600/GLYMA_01G166100/GLYMA_01G212800/GLYMA_01G190100/GLYMA_04G164400/GLYMA_10G037100/GLYMA_10G257900/GLYMA_10G082400/GLYMA_06G097400/GLYMA_06G007500/GLYMA_06G036800/GLYMA_06G048500/GLYMA_06G236400/GLYMA_06G114300/GLYMA_14G195200/GLYMA_14G020100/GLYMA_02G228200/GLYMA_02G073600/GLYMA_02G195400/GLYMA_02G182600/GLYMA_02G250200/GLYMA_02G017100/GLYMA_20G133200/GLYMA_08G240400/GLYMA_13G119500…	45	Decreased/Decreased/Decreased/Decreased/Decreased/Increased/Decreased/Decreased/Decreased/Decreased/Decreased/Increased/Decreased/Decreased/Decreased/Decreased/Decreased/Increased/Decreased/Increased/Decreased/Decreased/Decreased/Increased/Decreased/Increased/Decreased/Decreased/Decreased/Decreased/Decreased/Decreased/Decreased/Decreased/Decreased/Decreased/Decreased/Decreased/Decreased/Decreased…	39/6
BP	GO:0000226	microtubule cytoskeleton organization	7/545	328/26949	0.495946	0.86705	GLYMA_04G101000/GLYMA_06G062500/GLYMA_06G062400/GLYMA_03G106000/GLYMA_05G094400/GLYMA_17G173000/GLYMA_11G055100	7	Decreased/Increased/Increased/Decreased/Decreased/Decreased/Decreased	5/2
BP	GO:0030174	regulation of DNA-templated DNA replication initiation	2/545	14/26949	0.0316331	0.198467	GLYMA_06G062500/GLYMA_06G062400	2	Increased/Increased	0/2
BP	GO:0042325	regulation of phosphorylation	10/545	286/26949	0.0667906	0.316377	GLYMA_06G062500/GLYMA_06G153200/GLYMA_06G062400/GLYMA_06G005100/GLYMA_14G195300/GLYMA_03G106000/GLYMA_05G094400/GLYMA_17G173000/GLYMA_11G170000/GLYMA_11G055100	10	Increased/Decreased/Increased/Increased/Decreased/Decreased/Decreased/Decreased/Increased/Decreased	6/4
BP	GO:0005996	monosaccharide metabolic process	6/545	179/26949	0.156026	0.507766	GLYMA_10G040700/GLYMA_10G145300/GLYMA_19G227800/GLYMA_13G127300/GLYMA_17G069600/GLYMA_16G200600	6	Decreased/Decreased/Increased/Decreased/Decreased/Decreased	5/1
BP	GO:0009726	detection of endogenous stimulus	1/545	32/26949	0.480122	0.851368	GLYMA_02G268400	1	Decreased	1/0
BP	GO:0072593	reactive oxygen species metabolic process	1/545	156/26949	0.959094	1	GLYMA_10G193500	1	Increased	0/1
BP	GO:0060993	kidney morphogenesis	1/545	8/26949	0.150805	0.495097	GLYMA_19G008200	1	Decreased	1/0
BP	GO:1901136	carbohydrate derivative catabolic process	2/545	102/26949	0.614091	0.962051	GLYMA_15G206800/GLYMA_03G065300	2	Decreased/Increased	1/1
BP	GO:0044038	cell wall macromolecule biosynthetic process	1/545	114/26949	0.903097	1	GLYMA_05G085700	1	Decreased	1/0
BP	GO:0042278	purine nucleoside metabolic process	1/545	46/26949	0.609608	0.959058	GLYMA_03G065300	1	Increased	0/1
BP	GO:0006903	vesicle targeting	3/545	19/26949	0.00626209	0.0698464	GLYMA_15G042400/GLYMA_12G075200/GLYMA_11G144600	3	Decreased/Decreased/Decreased	3/0
BP	GO:0022412	cellular process involved in reproduction in multicellular organism	6/545	237/26949	0.347204	0.7442	GLYMA_06G062500/GLYMA_06G062400/GLYMA_13G338400/GLYMA_03G040400/GLYMA_12G060700/GLYMA_11G137300	6	Increased/Increased/Decreased/Increased/Decreased/Decreased	3/3
BP	GO:0015698	inorganic anion transport	8/545	225/26949	0.0877934	0.361992	GLYMA_01G024000/GLYMA_15G074200/GLYMA_15G017000/GLYMA_02G040700/GLYMA_13G239100/GLYMA_07G196500/GLYMA_05G229700/GLYMA_17G096400	8	Decreased/Decreased/Decreased/Decreased/Decreased/Decreased/Increased/Decreased	7/1
BP	GO:0006904	vesicle docking involved in exocytosis	3/545	22/26949	0.00951607	0.0933719	GLYMA_15G042400/GLYMA_12G075200/GLYMA_11G144600	3	Decreased/Decreased/Decreased	3/0
BP	GO:0001934	positive regulation of protein phosphorylation	9/545	172/26949	0.00855111	0.0875509	GLYMA_06G062500/GLYMA_06G153200/GLYMA_06G062400/GLYMA_14G195300/GLYMA_03G106000/GLYMA_05G094400/GLYMA_17G173000/GLYMA_11G170000/GLYMA_11G055100	9	Increased/Decreased/Increased/Decreased/Decreased/Decreased/Decreased/Increased/Decreased	6/3
BP	GO:0052542	defense response by callose deposition	2/545	68/26949	0.401059	0.783506	GLYMA_13G176600/GLYMA_07G199800	2	Decreased/Decreased	2/0
BP	GO:0048481	plant ovule development	1/545	113/26949	0.901088	1	GLYMA_12G073000	1	Decreased	1/0
BP	GO:0001775	cell activation	1/545	52/26949	0.654724	0.983607	GLYMA_15G206800	1	Decreased	1/0
BP	GO:0007276	gamete generation	2/545	235/26949	0.952568	1	GLYMA_06G062500/GLYMA_06G062400	2	Increased/Increased	0/2
BP	GO:0015714	phosphoenolpyruvate transport	1/545	12/26949	0.217467	0.58454	GLYMA_13G206700	1	Decreased	1/0
BP	GO:0010444	guard mother cell differentiation	1/545	22/26949	0.36215	0.757116	GLYMA_11G052500	1	Decreased	1/0
BP	GO:0060862	negative regulation of floral organ abscission	1/545	13/26949	0.233299	0.605279	GLYMA_09G198700	1	Decreased	1/0
BP	GO:0043069	negative regulation of programmed cell death	2/545	142/26949	0.784752	1	GLYMA_15G192000/GLYMA_15G126400	2	Decreased/Increased	1/1
BP	GO:0015960	diadenosine polyphosphate biosynthetic process	1/545	3/26949	0.0594536	0.288427	GLYMA_18G070000	1	Decreased	1/0
BP	GO:1903047	mitotic cell cycle process	8/545	472/26949	0.740986	1	GLYMA_04G063800/GLYMA_04G164400/GLYMA_06G062500/GLYMA_06G062400/GLYMA_05G023100/GLYMA_17G062700/GLYMA_17G076600/GLYMA_16G092400	8	Decreased/Decreased/Increased/Increased/Decreased/Increased/Decreased/Decreased	5/3
BP	GO:2000757	negative regulation of peptidyl-lysine acetylation	1/545	30/26949	0.458414	0.835517	GLYMA_09G207400	1	Decreased	1/0
BP	GO:0046686	response to cadmium ion	14/545	661/26949	0.46819	0.844059	GLYMA_18G070000/GLYMA_01G037200/GLYMA_01G171900/GLYMA_01G190100/GLYMA_06G036800/GLYMA_06G078400/GLYMA_06G005100/GLYMA_13G000200/GLYMA_07G140400/GLYMA_05G098200/GLYMA_17G248300/GLYMA_17G167100/GLYMA_11G198300/GLYMA_11G052100	14	Decreased/Decreased/Decreased/Decreased/Decreased/Decreased/Increased/Increased/Decreased/Decreased/Increased/Decreased/Decreased/Decreased	11/3
BP	GO:0052315	phytoalexin biosynthetic process	3/545	22/26949	0.00951607	0.0933719	GLYMA_14G200200/GLYMA_02G232600/GLYMA_12G073000	3	Decreased/Decreased/Decreased	3/0
BP	GO:0033043	regulation of organelle organization	3/545	572/26949	0.999366	1	GLYMA_06G062500/GLYMA_06G062400/GLYMA_09G207400	3	Increased/Increased/Decreased	1/2
BP	GO:0015706	nitrate transmembrane transport	3/545	62/26949	0.130468	0.461328	GLYMA_15G017000/GLYMA_05G229700/GLYMA_17G096400	3	Decreased/Increased/Decreased	2/1
BP	GO:0006000	fructose metabolic process	1/545	24/26949	0.387709	0.776296	GLYMA_16G200600	1	Decreased	1/0
BP	GO:0033481	galacturonate biosynthetic process	1/545	4/26949	0.0784768	0.330896	GLYMA_17G069600	1	Decreased	1/0
BP	GO:0010648	negative regulation of cell communication	17/545	453/26949	0.0114622	0.10316	GLYMA_10G259300/GLYMA_06G236400/GLYMA_06G114000/GLYMA_19G008200/GLYMA_14G020100/GLYMA_02G182600/GLYMA_02G250200/GLYMA_20G131600/GLYMA_13G054300/GLYMA_13G274100/GLYMA_13G053800/GLYMA_13G054200/GLYMA_13G054400/GLYMA_07G034400/GLYMA_05G195000/GLYMA_12G226600/GLYMA_12G162700	17	Decreased/Decreased/Decreased/Decreased/Decreased/Increased/Decreased/Decreased/Decreased/Decreased/Decreased/Decreased/Decreased/Decreased/Decreased/Decreased/Decreased	16/1
BP	GO:0017062	respiratory chain complex III assembly	1/545	18/26949	0.307792	0.697342	GLYMA_06G132700	1	Decreased	1/0
BP	GO:0090707	establishment of plant organ orientation	1/545	3/26949	0.0594536	0.288427	GLYMA_03G191700	1	Decreased	1/0
BP	GO:0006575	cellular modified amino acid metabolic process	3/545	172/26949	0.678841	0.995379	GLYMA_15G251500/GLYMA_06G078400/GLYMA_07G140400	3	Decreased/Decreased/Decreased	3/0
BP	GO:0015712	hexose phosphate transport	1/545	8/26949	0.150805	0.495097	GLYMA_13G206700	1	Decreased	1/0
BP	GO:0080183	response to photooxidative stress	1/545	10/26949	0.184816	0.546285	GLYMA_03G031700	1	Decreased	1/0
BP	GO:0060688	regulation of morphogenesis of a branching structure	2/545	40/26949	0.193644	0.560322	GLYMA_01G166100/GLYMA_06G104800	2	Decreased/Decreased	2/0
BP	GO:0006835	dicarboxylic acid transport	2/545	56/26949	0.313383	0.70633	GLYMA_01G024000/GLYMA_02G040700	2	Decreased/Decreased	2/0
BP	GO:1905393	plant organ formation	2/545	319/26949	0.98911	1	GLYMA_04G084100/GLYMA_14G089000	2	Increased/Decreased	1/1
BP	GO:0016054	organic acid catabolic process	6/545	230/26949	0.322219	0.713309	GLYMA_18G202800/GLYMA_01G153300/GLYMA_09G218600/GLYMA_13G259500/GLYMA_07G048600/GLYMA_11G198300	6	Increased/Decreased/Decreased/Increased/Increased/Decreased	3/3
BP	GO:0035067	negative regulation of histone acetylation	1/545	30/26949	0.458414	0.835517	GLYMA_09G207400	1	Decreased	1/0
BP	GO:0009914	hormone transport	3/545	177/26949	0.69742	0.999451	GLYMA_04G084100/GLYMA_06G055200/GLYMA_14G099400	3	Increased/Decreased/Decreased	2/1
BP	GO:0098662	inorganic cation transmembrane transport	8/545	574/26949	0.896833	1	GLYMA_01G024000/GLYMA_04G076400/GLYMA_14G207400/GLYMA_02G040700/GLYMA_13G338300/GLYMA_07G000600/GLYMA_17G096400/GLYMA_11G202000	8	Decreased/Decreased/Decreased/Decreased/Increased/Increased/Decreased/Decreased	6/2
BP	GO:0045815	transcription initiation-coupled chromatin remodeling	1/545	24/26949	0.387709	0.776296	GLYMA_09G207400	1	Decreased	1/0
BP	GO:0000303	response to superoxide	1/545	17/26949	0.293496	0.68091	GLYMA_10G193500	1	Increased	0/1
BP	GO:0010104	regulation of ethylene-activated signaling pathway	5/545	102/26949	0.0562473	0.288419	GLYMA_06G236400/GLYMA_14G020100/GLYMA_13G274100/GLYMA_12G226600/GLYMA_12G162700	5	Decreased/Decreased/Decreased/Decreased/Decreased	5/0
BP	GO:0043562	cellular response to nitrogen levels	2/545	75/26949	0.449755	0.831346	GLYMA_20G238000/GLYMA_03G031700	2	Increased/Decreased	1/1
BP	GO:0016577	histone demethylation	1/545	59/26949	0.700824	0.999451	GLYMA_09G207400	1	Decreased	1/0
BP	GO:0048281	inflorescence morphogenesis	1/545	12/26949	0.217467	0.58454	GLYMA_02G150900	1	Decreased	1/0
BP	GO:1900103	positive regulation of endoplasmic reticulum unfolded protein response	1/545	4/26949	0.0784768	0.330896	GLYMA_06G138100	1	Decreased	1/0
BP	GO:0009696	salicylic acid metabolic process	1/545	38/26949	0.540173	0.903172	GLYMA_07G048600	1	Increased	0/1
BP	GO:0071496	cellular response to external stimulus	14/545	498/26949	0.136502	0.471883	GLYMA_18G172800/GLYMA_15G074200/GLYMA_10G024300/GLYMA_10G013300/GLYMA_02G149600/GLYMA_02G017100/GLYMA_20G238000/GLYMA_08G195100/GLYMA_13G239100/GLYMA_03G031700/GLYMA_03G078300/GLYMA_03G253200/GLYMA_07G196500/GLYMA_16G092400	14	Increased/Decreased/Decreased/Decreased/Decreased/Decreased/Increased/Increased/Decreased/Decreased/Increased/Decreased/Decreased/Decreased	10/4
BP	GO:1990170	stress response to cadmium ion	1/545	2/26949	0.0400385	0.231709	GLYMA_01G171900	1	Decreased	1/0
BP	GO:0060828	regulation of canonical Wnt signaling pathway	3/545	32/26949	0.0264251	0.174166	GLYMA_10G259300/GLYMA_19G008200/GLYMA_20G131600	3	Decreased/Decreased/Decreased	3/0
BP	GO:0009409	response to cold	24/545	743/26949	0.0173156	0.134505	GLYMA_01G232500/GLYMA_01G216000/GLYMA_04G149300/GLYMA_10G179600/GLYMA_10G179400/GLYMA_10G257900/GLYMA_06G007500/GLYMA_06G114000/GLYMA_06G138100/GLYMA_14G200200/GLYMA_14G016300/GLYMA_14G171500/GLYMA_02G005600/GLYMA_02G232600/GLYMA_02G250200/GLYMA_02G296600/GLYMA_02G017100/GLYMA_20G133200/GLYMA_20G210900/GLYMA_08G299900/GLYMA_03G253200/GLYMA_12G073000/GLYMA_16G199000/GLYMA_11G036400	24	Decreased/Decreased/Decreased/Decreased/Decreased/Decreased/Decreased/Decreased/Decreased/Decreased/Decreased/Decreased/Decreased/Decreased/Decreased/Decreased/Decreased/Decreased/Decreased/Decreased/Decreased/Decreased/Decreased/Decreased	24/0
BP	GO:0016122	xanthophyll metabolic process	1/545	32/26949	0.480122	0.851368	GLYMA_04G084100	1	Increased	0/1
BP	GO:1901419	regulation of response to alcohol	9/545	294/26949	0.143913	0.488442	GLYMA_10G268900/GLYMA_06G114000/GLYMA_02G250200/GLYMA_13G054300/GLYMA_13G053800/GLYMA_13G054200/GLYMA_13G054400/GLYMA_05G195000/GLYMA_11G243400	9	Decreased/Decreased/Decreased/Decreased/Decreased/Decreased/Decreased/Decreased/Decreased	9/0
BP	GO:0009612	response to mechanical stimulus	3/545	56/26949	0.104177	0.399857	GLYMA_04G164400/GLYMA_05G023100/GLYMA_17G076600	3	Decreased/Decreased/Decreased	3/0
BP	GO:0061640	cytoskeleton-dependent cytokinesis	7/545	231/26949	0.188908	0.55399	GLYMA_04G063800/GLYMA_04G164400/GLYMA_06G062500/GLYMA_06G062400/GLYMA_05G023100/GLYMA_17G076600/GLYMA_16G092400	7	Decreased/Decreased/Increased/Increased/Decreased/Decreased/Decreased	5/2
BP	GO:0022607	cellular component assembly	13/545	1418/26949	0.999744	1	GLYMA_01G212000/GLYMA_04G101000/GLYMA_06G205400/GLYMA_06G062500/GLYMA_06G132700/GLYMA_06G062400/GLYMA_19G008200/GLYMA_14G063700/GLYMA_02G252800/GLYMA_08G195100/GLYMA_17G128200/GLYMA_17G063900/GLYMA_12G056800	13	Decreased/Decreased/Decreased/Increased/Decreased/Increased/Decreased/Decreased/Increased/Increased/Decreased/Decreased/Decreased	9/4
BP	GO:0007267	cell-cell signaling	6/545	89/26949	0.00941058	0.0933719	GLYMA_15G042400/GLYMA_10G259300/GLYMA_20G131600/GLYMA_12G075200/GLYMA_11G026800/GLYMA_11G144600	6	Decreased/Decreased/Decreased/Decreased/Decreased/Decreased	6/0
BP	GO:0032952	regulation of (1->3)-beta-D-glucan metabolic process	1/545	2/26949	0.0400385	0.231709	GLYMA_17G128200	1	Decreased	1/0
BP	GO:0002832	negative regulation of response to biotic stimulus	2/545	61/26949	0.35043	0.7442	GLYMA_01G166100/GLYMA_04G022600	2	Decreased/Increased	1/1
BP	GO:0046398	UDP-glucuronate metabolic process	2/545	11/26949	0.0198968	0.145873	GLYMA_18G265100/GLYMA_08G243000	2	Decreased/Decreased	2/0
BP	GO:0048527	lateral root development	9/545	231/26949	0.0462222	0.253979	GLYMA_01G007400/GLYMA_01G190100/GLYMA_19G254800/GLYMA_02G099500/GLYMA_07G057400/GLYMA_05G098200/GLYMA_17G167100/GLYMA_16G026400/GLYMA_11G052100	9	Decreased/Decreased/Decreased/Decreased/Decreased/Decreased/Decreased/Decreased/Decreased	9/0
BP	GO:2001251	negative regulation of chromosome organization	1/545	103/26949	0.878567	1	GLYMA_09G207400	1	Decreased	1/0
BP	GO:0035561	regulation of chromatin binding	2/545	6/26949	0.00580206	0.0658407	GLYMA_06G062500/GLYMA_06G062400	2	Increased/Increased	0/2
BP	GO:0010608	post-transcriptional regulation of gene expression	4/545	446/26949	0.980674	1	GLYMA_06G097400/GLYMA_12G093100/GLYMA_12G187400/GLYMA_11G180500	4	Decreased/Decreased/Decreased/Decreased	4/0
BP	GO:0071450	cellular response to oxygen radical	1/545	14/26949	0.248812	0.625625	GLYMA_10G193500	1	Increased	0/1
BP	GO:0010037	response to carbon dioxide	1/545	30/26949	0.458414	0.835517	GLYMA_04G022600	1	Increased	0/1
BP	GO:0019218	regulation of steroid metabolic process	2/545	33/26949	0.143285	0.488215	GLYMA_12G186800/GLYMA_11G181200	2	Decreased/Decreased	2/0
BP	GO:0006913	nucleocytoplasmic transport	1/545	231/26949	0.991261	1	GLYMA_18G288400	1	Decreased	1/0
BP	GO:1902981	synthesis of RNA primer involved in mitotic DNA replication	1/545	4/26949	0.0784768	0.330896	GLYMA_17G062700	1	Increased	0/1
BP	GO:0070887	cellular response to chemical stimulus	52/545	2230/26949	0.157204	0.508409	GLYMA_01G166100/GLYMA_01G005000/GLYMA_01G179000/GLYMA_04G103400/GLYMA_04G177900/GLYMA_15G079200/GLYMA_15G179600/GLYMA_10G037100/GLYMA_10G040700/GLYMA_10G193500/GLYMA_10G024300/GLYMA_10G045400/GLYMA_06G097400/GLYMA_06G290000/GLYMA_06G048500/GLYMA_06G236400/GLYMA_06G246000/GLYMA_06G187000/GLYMA_06G104600/GLYMA_06G005100/GLYMA_09G071600/GLYMA_09G274000/GLYMA_14G195300/GLYMA_14G195200/GLYMA_14G020100…	52	Decreased/Decreased/Decreased/Decreased/Decreased/Decreased/Decreased/Increased/Decreased/Increased/Decreased/Decreased/Decreased/Decreased/Increased/Decreased/Increased/Decreased/Decreased/Increased/Decreased/Decreased/Decreased/Decreased/Decreased/Decreased/Decreased/Decreased/Decreased/Decreased/Increased/Increased/Decreased/Decreased/Increased/Decreased/Decreased/Decreased/Decreased/Decreased…	43/9
BP	GO:0051097	negative regulation of helicase activity	1/545	4/26949	0.0784768	0.330896	GLYMA_18G288400	1	Decreased	1/0
BP	GO:0023052	signaling	91/545	2786/26949	2.93405e-06	0.000201709	GLYMA_18G003000/GLYMA_18G087800/GLYMA_18G086900/GLYMA_18G088500/GLYMA_18G082200/GLYMA_18G087000/GLYMA_18G082800/GLYMA_18G086600/GLYMA_18G082100/GLYMA_18G088000/GLYMA_18G088700/GLYMA_01G010500/GLYMA_01G044100/GLYMA_01G166100/GLYMA_01G005000/GLYMA_01G179000/GLYMA_04G103400/GLYMA_04G177900/GLYMA_15G042400/GLYMA_15G079200/GLYMA_15G179600/GLYMA_10G271200/GLYMA_10G040700/GLYMA_10G179600/GLYMA_10G259300…	91	Decreased/Decreased/Decreased/Decreased/Decreased/Decreased/Decreased/Decreased/Decreased/Decreased/Decreased/Decreased/Decreased/Decreased/Decreased/Decreased/Decreased/Decreased/Decreased/Decreased/Decreased/Decreased/Decreased/Decreased/Decreased/Decreased/Decreased/Increased/Decreased/Increased/Decreased/Decreased/Increased/Decreased/Decreased/Decreased/Decreased/Decreased/Decreased/Decreased…	84/7
BP	GO:0043269	regulation of monoatomic ion transport	4/545	123/26949	0.238357	0.614128	GLYMA_15G074200/GLYMA_02G250200/GLYMA_13G239100/GLYMA_07G196500	4	Decreased/Decreased/Decreased/Decreased	4/0
BP	GO:0010272	response to silver ion	1/545	23/26949	0.37506	0.76958	GLYMA_11G124500	1	Decreased	1/0
BP	GO:0018210	peptidyl-threonine modification	1/545	59/26949	0.700824	0.999451	GLYMA_13G119500	1	Decreased	1/0
BP	GO:0006869	lipid transport	2/545	176/26949	0.873722	1	GLYMA_13G043500/GLYMA_03G040400	2	Increased/Increased	0/2
BP	GO:0009411	response to UV	7/545	212/26949	0.139812	0.480143	GLYMA_10G193500/GLYMA_19G187100/GLYMA_19G187400/GLYMA_08G044400/GLYMA_03G187700/GLYMA_17G248300/GLYMA_12G073000	7	Increased/Decreased/Decreased/Decreased/Decreased/Increased/Decreased	5/2
BP	GO:0090693	plant organ senescence	12/545	270/26949	0.00931586	0.0933719	GLYMA_18G238200/GLYMA_01G005000/GLYMA_04G238300/GLYMA_06G125600/GLYMA_19G198800/GLYMA_02G017100/GLYMA_08G240400/GLYMA_03G253200/GLYMA_03G201200/GLYMA_07G048600/GLYMA_05G215900/GLYMA_11G124500	12	Decreased/Decreased/Decreased/Decreased/Decreased/Decreased/Increased/Decreased/Decreased/Increased/Decreased/Decreased	10/2
BP	GO:0009900	dehiscence	2/545	59/26949	0.335682	0.730109	GLYMA_01G171900/GLYMA_10G103200	2	Decreased/Decreased	2/0
BP	GO:0030258	lipid modification	2/545	242/26949	0.957917	1	GLYMA_18G202800/GLYMA_11G026800	2	Increased/Decreased	1/1
BP	GO:0010557	positive regulation of macromolecule biosynthetic process	17/545	1102/26949	0.901154	1	GLYMA_18G288400/GLYMA_04G238300/GLYMA_04G008900/GLYMA_10G210500/GLYMA_10G013300/GLYMA_06G125600/GLYMA_06G062500/GLYMA_06G048500/GLYMA_06G114000/GLYMA_06G062400/GLYMA_06G138100/GLYMA_09G204500/GLYMA_02G005600/GLYMA_08G271900/GLYMA_07G108900/GLYMA_05G215900/GLYMA_16G199000	17	Decreased/Decreased/Decreased/Decreased/Decreased/Decreased/Increased/Increased/Decreased/Increased/Decreased/Decreased/Decreased/Decreased/Decreased/Decreased/Decreased	14/3
BP	GO:0045487	gibberellin catabolic process	1/545	24/26949	0.387709	0.776296	GLYMA_13G259500	1	Increased	0/1
BP	GO:0045786	negative regulation of cell cycle	2/545	171/26949	0.86319	1	GLYMA_06G062500/GLYMA_06G062400	2	Increased/Increased	0/2
BP	GO:0003356	regulation of cilium beat frequency	1/545	4/26949	0.0784768	0.330896	GLYMA_04G101000	1	Decreased	1/0
BP	GO:2000377	regulation of reactive oxygen species metabolic process	2/545	132/26949	0.74965	1	GLYMA_18G039500/GLYMA_11G217200	2	Decreased/Decreased	2/0
BP	GO:0009746	response to hexose	1/545	156/26949	0.959094	1	GLYMA_13G206700	1	Decreased	1/0
BP	GO:0071840	cellular component organization or biogenesis	61/545	5144/26949	1	1	GLYMA_18G265100/GLYMA_18G272100/GLYMA_01G212000/GLYMA_01G165900/GLYMA_01G171900/GLYMA_04G101000/GLYMA_04G063800/GLYMA_04G164400/GLYMA_15G147100/GLYMA_15G016200/GLYMA_10G040700/GLYMA_10G103200/GLYMA_10G082400/GLYMA_06G205600/GLYMA_06G205400/GLYMA_06G194200/GLYMA_06G062500/GLYMA_06G132700/GLYMA_06G062400/GLYMA_19G008200/GLYMA_19G021400/GLYMA_09G123400/GLYMA_09G207400/GLYMA_14G223700/GLYMA_14G063700…	61	Decreased/Decreased/Decreased/Decreased/Decreased/Decreased/Decreased/Decreased/Increased/Increased/Decreased/Decreased/Decreased/Increased/Decreased/Increased/Increased/Decreased/Increased/Decreased/Decreased/Increased/Decreased/Increased/Decreased/Decreased/Decreased/Increased/Decreased/Decreased/Increased/Decreased/Decreased/Decreased/Decreased/Decreased/Decreased/Increased/Decreased/Decreased…	48/13
BP	GO:0006596	polyamine biosynthetic process	1/545	25/26949	0.400103	0.783506	GLYMA_06G007500	1	Decreased	1/0
BP	GO:0010506	regulation of autophagy	4/545	69/26949	0.0511378	0.271832	GLYMA_14G200200/GLYMA_02G232600/GLYMA_07G061500/GLYMA_16G030000	4	Decreased/Decreased/Decreased/Decreased	4/0
BP	GO:0021782	glial cell development	2/545	10/26949	0.0164979	0.129697	GLYMA_06G062500/GLYMA_06G062400	2	Increased/Increased	0/2
BP	GO:0051273	beta-glucan metabolic process	1/545	103/26949	0.878567	1	GLYMA_04G063800	1	Decreased	1/0
BP	GO:0009827	plant-type cell wall modification	2/545	77/26949	0.463256	0.840234	GLYMA_01G171900/GLYMA_10G103200	2	Decreased/Decreased	2/0
BP	GO:0009294	DNA-mediated transformation	2/545	54/26949	0.298425	0.689892	GLYMA_15G060200/GLYMA_13G254500	2	Decreased/Decreased	2/0
BP	GO:0019730	antimicrobial humoral response	2/545	3/26949	0.0012083	0.025029	GLYMA_06G062500/GLYMA_06G062400	2	Increased/Increased	0/2
BP	GO:0050658	RNA transport	1/545	140/26949	0.943175	1	GLYMA_18G288400	1	Decreased	1/0
BP	GO:0000272	polysaccharide catabolic process	4/545	141/26949	0.31909	0.713309	GLYMA_01G171900/GLYMA_20G164700/GLYMA_03G226000/GLYMA_16G039300	4	Decreased/Increased/Increased/Increased	1/3
BP	GO:0019747	regulation of isoprenoid metabolic process	1/545	46/26949	0.609608	0.959058	GLYMA_01G216000	1	Decreased	1/0
BP	GO:0010039	response to iron ion	1/545	164/26949	0.965296	1	GLYMA_02G268400	1	Decreased	1/0
BP	GO:0010468	regulation of gene expression	108/545	4596/26949	0.04902	0.265992	GLYMA_18G238200/GLYMA_18G288400/GLYMA_01G005000/GLYMA_01G224100/GLYMA_01G007400/GLYMA_01G216000/GLYMA_01G185800/GLYMA_01G190100/GLYMA_04G098400/GLYMA_04G238300/GLYMA_04G177900/GLYMA_04G008900/GLYMA_15G017500/GLYMA_15G022800/GLYMA_15G147100/GLYMA_15G180000/GLYMA_15G116300/GLYMA_15G003300/GLYMA_15G012800/GLYMA_15G036900/GLYMA_15G079200/GLYMA_10G274300/GLYMA_10G232000/GLYMA_10G066100/GLYMA_10G210500…	108	Decreased/Decreased/Decreased/Decreased/Decreased/Decreased/Decreased/Decreased/Decreased/Decreased/Decreased/Decreased/Decreased/Decreased/Increased/Decreased/Decreased/Decreased/Decreased/Decreased/Decreased/Decreased/Decreased/Decreased/Decreased/Decreased/Decreased/Decreased/Decreased/Decreased/Decreased/Decreased/Decreased/Decreased/Increased/Increased/Decreased/Decreased/Increased/Decreased…	101/7
BP	GO:0055074	calcium ion homeostasis	1/545	77/26949	0.793077	1	GLYMA_07G000600	1	Increased	0/1
BP	GO:0030155	regulation of cell adhesion	1/545	38/26949	0.540173	0.903172	GLYMA_02G150900	1	Decreased	1/0
BP	GO:0019637	organophosphate metabolic process	7/545	844/26949	0.998385	1	GLYMA_18G070000/GLYMA_19G098500/GLYMA_19G097900/GLYMA_09G027500/GLYMA_02G302900/GLYMA_20G238000/GLYMA_03G065300	7	Decreased/Increased/Increased/Decreased/Decreased/Increased/Increased	3/4
BP	GO:0048464	flower calyx development	1/545	8/26949	0.150805	0.495097	GLYMA_03G191700	1	Decreased	1/0
BP	GO:0043412	macromolecule modification	97/545	4708/26949	0.437069	0.821275	GLYMA_18G003000/GLYMA_01G044100/GLYMA_01G166100/GLYMA_01G179000/GLYMA_15G253500/GLYMA_15G074200/GLYMA_15G126400/GLYMA_15G065200/GLYMA_15G086200/GLYMA_15G150500/GLYMA_10G271200/GLYMA_10G179600/GLYMA_10G268900/GLYMA_10G052500/GLYMA_10G259300/GLYMA_06G020900/GLYMA_06G068100/GLYMA_06G175100/GLYMA_06G153200/GLYMA_06G005100/GLYMA_19G056300/GLYMA_09G027500/GLYMA_09G198700/GLYMA_09G207400/GLYMA_09G042400…	97	Decreased/Decreased/Decreased/Decreased/Decreased/Decreased/Increased/Decreased/Decreased/Decreased/Decreased/Decreased/Decreased/Decreased/Decreased/Decreased/Decreased/Decreased/Decreased/Increased/Decreased/Decreased/Decreased/Decreased/Decreased/Decreased/Decreased/Decreased/Decreased/Decreased/Decreased/Decreased/Decreased/Decreased/Decreased/Decreased/Decreased/Decreased/Decreased/Decreased…	89/8
BP	GO:0002181	cytoplasmic translation	1/545	130/26949	0.930222	1	GLYMA_19G178100	1	Decreased	1/0
BP	GO:1901987	regulation of cell cycle phase transition	2/545	128/26949	0.734285	1	GLYMA_06G062500/GLYMA_06G062400	2	Increased/Increased	0/2
BP	GO:1900425	negative regulation of defense response to bacterium	2/545	42/26949	0.208432	0.577269	GLYMA_01G166100/GLYMA_04G022600	2	Decreased/Increased	1/1
BP	GO:0002215	defense response to nematode	1/545	14/26949	0.248812	0.625625	GLYMA_17G103400	1	Decreased	1/0
BP	GO:0050821	protein stabilization	2/545	68/26949	0.401059	0.783506	GLYMA_01G119600/GLYMA_03G031700	2	Decreased/Decreased	2/0
BP	GO:0016973	poly(A)+ mRNA export from nucleus	1/545	26/26949	0.412246	0.794068	GLYMA_18G288400	1	Decreased	1/0
BP	GO:0009700	indole phytoalexin biosynthetic process	3/545	19/26949	0.00626209	0.0698464	GLYMA_14G200200/GLYMA_02G232600/GLYMA_12G073000	3	Decreased/Decreased/Decreased	3/0
BP	GO:0098771	inorganic ion homeostasis	9/545	422/26949	0.482912	0.853747	GLYMA_15G074200/GLYMA_19G098500/GLYMA_09G096500/GLYMA_08G056400/GLYMA_13G239100/GLYMA_07G196500/GLYMA_07G000600/GLYMA_17G107200/GLYMA_11G019900	9	Decreased/Increased/Decreased/Increased/Decreased/Decreased/Increased/Decreased/Decreased	6/3
BP	GO:2000242	negative regulation of reproductive process	4/545	153/26949	0.374114	0.76958	GLYMA_09G198700/GLYMA_02G099500/GLYMA_12G079500/GLYMA_11G194600	4	Decreased/Decreased/Decreased/Decreased	4/0
BP	GO:1902410	mitotic cytokinetic process	3/545	102/26949	0.340499	0.736901	GLYMA_04G164400/GLYMA_05G023100/GLYMA_17G076600	3	Decreased/Decreased/Decreased	3/0
BP	GO:0006650	glycerophospholipid metabolic process	1/545	206/26949	0.985374	1	GLYMA_19G098500	1	Increased	0/1
BP	GO:0042537	benzene-containing compound metabolic process	1/545	58/26949	0.694635	0.999451	GLYMA_07G048600	1	Increased	0/1
BP	GO:0009582	detection of abiotic stimulus	1/545	84/26949	0.820728	1	GLYMA_06G005100	1	Increased	0/1
BP	GO:0010928	regulation of auxin mediated signaling pathway	7/545	128/26949	0.015487	0.124372	GLYMA_01G190100/GLYMA_06G055200/GLYMA_06G036800/GLYMA_14G099400/GLYMA_05G098200/GLYMA_17G167100/GLYMA_11G052100	7	Decreased/Decreased/Decreased/Decreased/Decreased/Decreased/Decreased	7/0
BP	GO:0045492	xylan biosynthetic process	1/545	61/26949	0.712828	1	GLYMA_05G085700	1	Decreased	1/0
BP	GO:0065008	regulation of biological quality	44/545	2388/26949	0.764412	1	GLYMA_18G039500/GLYMA_01G119600/GLYMA_01G153300/GLYMA_01G216000/GLYMA_04G076400/GLYMA_04G084100/GLYMA_15G074200/GLYMA_15G042400/GLYMA_10G082400/GLYMA_06G055200/GLYMA_19G187100/GLYMA_19G098500/GLYMA_19G008200/GLYMA_19G187400/GLYMA_09G218600/GLYMA_09G225400/GLYMA_09G096500/GLYMA_14G089000/GLYMA_14G099400/GLYMA_02G268400/GLYMA_02G195400/GLYMA_02G161200/GLYMA_08G044400/GLYMA_08G056400/GLYMA_13G176600…	44	Decreased/Decreased/Decreased/Decreased/Decreased/Increased/Decreased/Decreased/Decreased/Decreased/Decreased/Increased/Decreased/Decreased/Decreased/Decreased/Decreased/Decreased/Decreased/Decreased/Decreased/Increased/Decreased/Increased/Decreased/Decreased/Decreased/Increased/Decreased/Decreased/Decreased/Decreased/Decreased/Decreased/Increased/Increased/Decreased/Decreased/Decreased/Decreased…	37/7
BP	GO:2000105	positive regulation of DNA-templated DNA replication	2/545	9/26949	0.0133758	0.114738	GLYMA_06G062500/GLYMA_06G062400	2	Increased/Increased	0/2
BP	GO:0000075	cell cycle checkpoint signaling	2/545	111/26949	0.659845	0.9892	GLYMA_06G062500/GLYMA_06G062400	2	Increased/Increased	0/2
BP	GO:0044070	regulation of monoatomic anion transport	4/545	57/26949	0.0281433	0.181817	GLYMA_15G074200/GLYMA_02G250200/GLYMA_13G239100/GLYMA_07G196500	4	Decreased/Decreased/Decreased/Decreased	4/0
BP	GO:0019827	stem cell population maintenance	3/545	177/26949	0.69742	0.999451	GLYMA_04G177900/GLYMA_06G187000/GLYMA_17G093900	3	Decreased/Decreased/Decreased	3/0
BP	GO:0009267	cellular response to starvation	10/545	338/26949	0.149746	0.495097	GLYMA_18G172800/GLYMA_15G074200/GLYMA_10G013300/GLYMA_20G238000/GLYMA_08G195100/GLYMA_13G239100/GLYMA_03G031700/GLYMA_03G078300/GLYMA_07G196500/GLYMA_16G092400	10	Increased/Decreased/Decreased/Increased/Increased/Decreased/Decreased/Increased/Decreased/Decreased	6/4
BP	GO:0000959	mitochondrial RNA metabolic process	2/545	130/26949	0.742066	1	GLYMA_18G070000/GLYMA_16G195100	2	Decreased/Increased	1/1
BP	GO:0042391	regulation of membrane potential	1/545	82/26949	0.813228	1	GLYMA_04G076400	1	Decreased	1/0
BP	GO:0007584	response to nutrient	2/545	74/26949	0.442933	0.826935	GLYMA_08G240400/GLYMA_13G047300	2	Increased/Decreased	1/1
BP	GO:1901616	organic hydroxy compound catabolic process	3/545	65/26949	0.144402	0.489466	GLYMA_01G153300/GLYMA_09G218600/GLYMA_07G048600	3	Decreased/Decreased/Increased	2/1
BP	GO:0017156	calcium-ion regulated exocytosis	3/545	12/26949	0.0015793	0.0305331	GLYMA_15G042400/GLYMA_12G075200/GLYMA_11G144600	3	Decreased/Decreased/Decreased	3/0
BP	GO:0009205	purine ribonucleoside triphosphate metabolic process	1/545	172/26949	0.97056	1	GLYMA_19G097900	1	Increased	0/1
BP	GO:0043254	regulation of protein-containing complex assembly	2/545	204/26949	0.920089	1	GLYMA_06G062500/GLYMA_06G062400	2	Increased/Increased	0/2
BP	GO:0044242	cellular lipid catabolic process	7/545	202/26949	0.11681	0.424284	GLYMA_18G202800/GLYMA_01G153300/GLYMA_04G084100/GLYMA_19G098500/GLYMA_09G218600/GLYMA_20G238000/GLYMA_13G259500	7	Increased/Decreased/Increased/Increased/Decreased/Increased/Increased	2/5
BP	GO:0010224	response to UV-B	6/545	120/26949	0.0353406	0.217545	GLYMA_19G187100/GLYMA_19G187400/GLYMA_08G044400/GLYMA_03G187700/GLYMA_17G248300/GLYMA_12G073000	6	Decreased/Decreased/Decreased/Decreased/Increased/Decreased	5/1
BP	GO:0035821	modulation of process of another organism	1/545	131/26949	0.93164	1	GLYMA_20G022900	1	Decreased	1/0
BP	GO:2000243	positive regulation of reproductive process	4/545	181/26949	0.499435	0.86705	GLYMA_10G013300/GLYMA_14G195300/GLYMA_16G209800/GLYMA_11G170000	4	Decreased/Decreased/Decreased/Increased	3/1
BP	GO:0009901	anther dehiscence	1/545	37/26949	0.530668	0.897631	GLYMA_10G103200	1	Decreased	1/0
BP	GO:0006426	glycyl-tRNA aminoacylation	1/545	5/26949	0.0971159	0.377753	GLYMA_18G070000	1	Decreased	1/0
BP	GO:0015966	diadenosine tetraphosphate biosynthetic process	1/545	3/26949	0.0594536	0.288427	GLYMA_18G070000	1	Decreased	1/0
BP	GO:0006950	response to stress	203/545	5612/26949	4.61129e-19	2.40709e-16	GLYMA_18G087800/GLYMA_18G086900/GLYMA_18G185400/GLYMA_18G088500/GLYMA_18G082200/GLYMA_18G087000/GLYMA_18G082800/GLYMA_18G172800/GLYMA_18G086600/GLYMA_18G082100/GLYMA_18G088000/GLYMA_18G288400/GLYMA_18G088700/GLYMA_01G037200/GLYMA_01G171900/GLYMA_01G010500/GLYMA_01G232500/GLYMA_01G153300/GLYMA_01G166100/GLYMA_01G005000/GLYMA_01G095000/GLYMA_01G216000/GLYMA_01G238600/GLYMA_01G241500/GLYMA_01G179000…	203	Decreased/Decreased/Decreased/Decreased/Decreased/Decreased/Decreased/Increased/Decreased/Decreased/Decreased/Decreased/Decreased/Decreased/Decreased/Decreased/Decreased/Decreased/Decreased/Decreased/Increased/Decreased/Decreased/Decreased/Decreased/Decreased/Decreased/Decreased/Decreased/Decreased/Decreased/Decreased/Decreased/Decreased/Decreased/Increased/Decreased/Decreased/Decreased/Decreased…	175/28
BP	GO:0009943	adaxial/abaxial axis specification	1/545	65/26949	0.735414	1	GLYMA_02G150900	1	Decreased	1/0
BP	GO:0055088	lipid homeostasis	2/545	143/26949	0.788013	1	GLYMA_01G153300/GLYMA_09G218600	2	Decreased/Decreased	2/0
BP	GO:0062033	positive regulation of mitotic sister chromatid segregation	2/545	8/26949	0.0105436	0.0961512	GLYMA_06G062500/GLYMA_06G062400	2	Increased/Increased	0/2
BP	GO:0010030	positive regulation of seed germination	2/545	73/26949	0.436064	0.819977	GLYMA_02G268400/GLYMA_11G198300	2	Decreased/Decreased	2/0
BP	GO:0007602	phototransduction	1/545	46/26949	0.609608	0.959058	GLYMA_06G005100	1	Increased	0/1
BP	GO:1901000	regulation of response to salt stress	6/545	79/26949	0.00532376	0.064087	GLYMA_01G190100/GLYMA_06G114000/GLYMA_03G229200/GLYMA_05G098200/GLYMA_17G167100/GLYMA_11G052100	6	Decreased/Decreased/Increased/Decreased/Decreased/Decreased	5/1
BP	GO:1901135	carbohydrate derivative metabolic process	24/545	1070/26949	0.330199	0.726659	GLYMA_18G265100/GLYMA_01G216000/GLYMA_01G190100/GLYMA_15G206800/GLYMA_06G290000/GLYMA_06G205600/GLYMA_19G097900/GLYMA_09G027500/GLYMA_02G302900/GLYMA_20G238000/GLYMA_08G243000/GLYMA_08G150500/GLYMA_13G152900/GLYMA_03G134500/GLYMA_03G078300/GLYMA_03G065300/GLYMA_07G100500/GLYMA_05G195000/GLYMA_05G098200/GLYMA_17G167100/GLYMA_12G117000/GLYMA_16G199000/GLYMA_11G075700/GLYMA_11G052100	24	Decreased/Decreased/Decreased/Decreased/Decreased/Increased/Increased/Decreased/Decreased/Increased/Decreased/Increased/Decreased/Decreased/Increased/Increased/Decreased/Decreased/Decreased/Decreased/Decreased/Decreased/Decreased/Decreased	18/6
BP	GO:1900055	regulation of leaf senescence	8/545	99/26949	0.00090937	0.0215769	GLYMA_01G037200/GLYMA_06G114000/GLYMA_09G274000/GLYMA_02G017100/GLYMA_03G018800/GLYMA_03G029600/GLYMA_03G253200/GLYMA_16G092900	8	Decreased/Decreased/Decreased/Decreased/Decreased/Decreased/Decreased/Increased	7/1
BP	GO:0010628	positive regulation of gene expression	17/545	1130/26949	0.920076	1	GLYMA_18G288400/GLYMA_04G238300/GLYMA_04G008900/GLYMA_15G147100/GLYMA_10G210500/GLYMA_10G013300/GLYMA_06G125600/GLYMA_06G048500/GLYMA_06G114000/GLYMA_06G138100/GLYMA_09G207400/GLYMA_09G204500/GLYMA_02G005600/GLYMA_08G271900/GLYMA_07G108900/GLYMA_05G215900/GLYMA_16G199000	17	Decreased/Decreased/Decreased/Increased/Decreased/Decreased/Decreased/Increased/Decreased/Decreased/Decreased/Decreased/Decreased/Decreased/Decreased/Decreased/Decreased	15/2
BP	GO:0009855	determination of bilateral symmetry	2/545	37/26949	0.171746	0.533638	GLYMA_04G101000/GLYMA_19G008200	2	Decreased/Decreased	2/0
BP	GO:0009738	abscisic acid-activated signaling pathway	8/545	269/26949	0.180266	0.546285	GLYMA_01G166100/GLYMA_14G195200/GLYMA_02G228200/GLYMA_02G182600/GLYMA_02G250200/GLYMA_08G240400/GLYMA_03G138000/GLYMA_12G073000	8	Decreased/Decreased/Decreased/Increased/Decreased/Increased/Decreased/Decreased	6/2
BP	GO:0031056	regulation of histone modification	1/545	114/26949	0.903097	1	GLYMA_09G207400	1	Decreased	1/0
BP	GO:0016115	terpenoid catabolic process	4/545	39/26949	0.00777289	0.0841795	GLYMA_01G153300/GLYMA_04G084100/GLYMA_09G218600/GLYMA_13G259500	4	Decreased/Increased/Decreased/Increased	2/2
BP	GO:0036180	filamentous growth of a population of unicellular organisms in response to biotic stimulus	3/545	4/26949	3.24096e-05	0.00165861	GLYMA_01G165900/GLYMA_16G127400/GLYMA_11G077500	3	Decreased/Decreased/Decreased	3/0
BP	GO:0046034	ATP metabolic process	1/545	164/26949	0.965296	1	GLYMA_19G097900	1	Increased	0/1
BP	GO:0018105	peptidyl-serine phosphorylation	3/545	175/26949	0.690088	0.999451	GLYMA_01G166100/GLYMA_13G119500/GLYMA_03G138000	3	Decreased/Decreased/Decreased	3/0
BP	GO:2001038	regulation of cellular response to drug	6/545	60/26949	0.0013216	0.0267394	GLYMA_01G190100/GLYMA_06G036800/GLYMA_20G062000/GLYMA_05G098200/GLYMA_17G167100/GLYMA_11G052100	6	Decreased/Decreased/Decreased/Decreased/Decreased/Decreased	6/0
BP	GO:0045861	negative regulation of proteolysis	2/545	72/26949	0.42915	0.813422	GLYMA_01G095000/GLYMA_15G126400	2	Increased/Increased	0/2
BP	GO:0043436	oxoacid metabolic process	27/545	1676/26949	0.911061	1	GLYMA_18G202800/GLYMA_18G070000/GLYMA_18G265100/GLYMA_01G153300/GLYMA_01G216000/GLYMA_01G190100/GLYMA_06G290000/GLYMA_19G097900/GLYMA_09G218600/GLYMA_20G099200/GLYMA_08G243000/GLYMA_13G259500/GLYMA_13G000200/GLYMA_13G047300/GLYMA_13G152900/GLYMA_03G078300/GLYMA_07G048600/GLYMA_05G195000/GLYMA_05G098200/GLYMA_17G049900/GLYMA_17G167100/GLYMA_17G069600/GLYMA_12G117000/GLYMA_16G199000/GLYMA_11G198300…	27	Increased/Decreased/Decreased/Decreased/Decreased/Decreased/Decreased/Increased/Decreased/Decreased/Decreased/Increased/Increased/Decreased/Decreased/Increased/Increased/Decreased/Decreased/Decreased/Decreased/Decreased/Decreased/Decreased/Decreased/Decreased/Decreased	21/6
BP	GO:0010102	lateral root morphogenesis	1/545	145/26949	0.948721	1	GLYMA_01G007400	1	Decreased	1/0
BP	GO:0009415	response to water	29/545	746/26949	0.000682789	0.0174714	GLYMA_01G153300/GLYMA_01G216000/GLYMA_01G190100/GLYMA_04G063800/GLYMA_10G024300/GLYMA_10G257900/GLYMA_06G036800/GLYMA_06G048500/GLYMA_06G114300/GLYMA_09G218600/GLYMA_14G200200/GLYMA_14G020100/GLYMA_14G171500/GLYMA_02G149600/GLYMA_02G073600/GLYMA_02G232600/GLYMA_02G250200/GLYMA_02G017100/GLYMA_20G133200/GLYMA_13G338400/GLYMA_03G031700/GLYMA_03G040400/GLYMA_03G253200/GLYMA_05G098200/GLYMA_17G167100…	29	Decreased/Decreased/Decreased/Decreased/Decreased/Decreased/Decreased/Increased/Decreased/Decreased/Decreased/Decreased/Decreased/Decreased/Increased/Decreased/Decreased/Decreased/Decreased/Decreased/Decreased/Increased/Decreased/Decreased/Decreased/Decreased/Decreased/Decreased/Decreased	26/3
BP	GO:0009739	response to gibberellin	8/545	313/26949	0.300968	0.694541	GLYMA_01G190100/GLYMA_15G126400/GLYMA_06G036800/GLYMA_06G048500/GLYMA_07G140400/GLYMA_05G098200/GLYMA_17G167100/GLYMA_11G052100	8	Decreased/Increased/Decreased/Increased/Decreased/Decreased/Decreased/Decreased	6/2
BP	GO:0072350	tricarboxylic acid metabolic process	1/545	67/26949	0.746033	1	GLYMA_20G099200	1	Decreased	1/0
BP	GO:0006518	peptide metabolic process	7/545	650/26949	0.978402	1	GLYMA_18G070000/GLYMA_15G251500/GLYMA_10G212900/GLYMA_06G078400/GLYMA_19G178100/GLYMA_13G000200/GLYMA_07G140400	7	Decreased/Decreased/Decreased/Decreased/Decreased/Increased/Decreased	6/1
BP	GO:0031053	primary miRNA processing	1/545	22/26949	0.36215	0.757116	GLYMA_06G097400	1	Decreased	1/0
BP	GO:0009753	response to jasmonic acid	19/545	429/26949	0.00130514	0.0267394	GLYMA_01G037200/GLYMA_01G005000/GLYMA_01G190100/GLYMA_15G179600/GLYMA_06G007500/GLYMA_06G036800/GLYMA_06G236400/GLYMA_09G071600/GLYMA_09G204500/GLYMA_09G274000/GLYMA_08G271900/GLYMA_13G274100/GLYMA_13G047300/GLYMA_07G190100/GLYMA_05G098200/GLYMA_17G167100/GLYMA_12G226600/GLYMA_12G162700/GLYMA_11G052100	19	Decreased/Decreased/Decreased/Decreased/Decreased/Decreased/Decreased/Decreased/Decreased/Decreased/Decreased/Decreased/Decreased/Decreased/Decreased/Decreased/Decreased/Decreased/Decreased	19/0
BP	GO:0098630	aggregation of unicellular organisms	1/545	22/26949	0.36215	0.757116	GLYMA_16G092400	1	Decreased	1/0
BP	GO:0009583	detection of light stimulus	1/545	50/26949	0.640296	0.976152	GLYMA_06G005100	1	Increased	0/1
BP	GO:0006885	regulation of pH	1/545	98/26949	0.865455	1	GLYMA_11G019900	1	Decreased	1/0
BP	GO:0044786	cell cycle DNA replication	3/545	76/26949	0.199097	0.561939	GLYMA_06G062500/GLYMA_06G062400/GLYMA_17G062700	3	Increased/Increased/Increased	0/3
BP	GO:0034220	monoatomic ion transmembrane transport	15/545	1206/26949	0.985958	1	GLYMA_18G204800/GLYMA_01G024000/GLYMA_04G076400/GLYMA_15G017000/GLYMA_14G207400/GLYMA_02G073600/GLYMA_02G040700/GLYMA_13G338300/GLYMA_13G206700/GLYMA_13G043500/GLYMA_07G000600/GLYMA_05G229700/GLYMA_17G096400/GLYMA_16G105500/GLYMA_11G202000	15	Decreased/Decreased/Decreased/Decreased/Decreased/Increased/Decreased/Increased/Decreased/Increased/Increased/Increased/Decreased/Increased/Decreased	9/6
BP	GO:1901657	glycosyl compound metabolic process	14/545	341/26949	0.0101384	0.0961512	GLYMA_01G216000/GLYMA_01G190100/GLYMA_06G290000/GLYMA_02G302900/GLYMA_08G150500/GLYMA_13G152900/GLYMA_03G065300/GLYMA_07G100500/GLYMA_05G195000/GLYMA_05G098200/GLYMA_17G167100/GLYMA_12G117000/GLYMA_16G199000/GLYMA_11G052100	14	Decreased/Decreased/Decreased/Decreased/Increased/Decreased/Increased/Decreased/Decreased/Decreased/Decreased/Decreased/Decreased/Decreased	12/2
BP	GO:0070988	demethylation	1/545	89/26949	0.838191	1	GLYMA_09G207400	1	Decreased	1/0
BP	GO:0006796	phosphate-containing compound metabolic process	77/545	2925/26949	0.00965504	0.093679	GLYMA_18G003000/GLYMA_18G070000/GLYMA_01G044100/GLYMA_01G166100/GLYMA_01G179000/GLYMA_15G253500/GLYMA_15G065200/GLYMA_10G271200/GLYMA_10G179600/GLYMA_10G052500/GLYMA_06G104800/GLYMA_06G089800/GLYMA_06G068100/GLYMA_06G175100/GLYMA_06G153200/GLYMA_19G056300/GLYMA_19G098500/GLYMA_19G097900/GLYMA_09G027500/GLYMA_09G198700/GLYMA_14G195300/GLYMA_14G195200/GLYMA_02G302900/GLYMA_02G019500/GLYMA_02G150600…	77	Decreased/Decreased/Decreased/Decreased/Decreased/Decreased/Decreased/Decreased/Decreased/Decreased/Decreased/Decreased/Decreased/Decreased/Decreased/Decreased/Increased/Increased/Decreased/Decreased/Decreased/Decreased/Decreased/Decreased/Decreased/Decreased/Decreased/Decreased/Decreased/Decreased/Decreased/Decreased/Decreased/Increased/Decreased/Decreased/Decreased/Increased/Increased/Decreased…	66/11
BP	GO:0010646	regulation of cell communication	33/545	1111/26949	0.0185674	0.142007	GLYMA_01G190100/GLYMA_15G179600/GLYMA_10G268900/GLYMA_10G259300/GLYMA_06G055200/GLYMA_06G036800/GLYMA_06G153200/GLYMA_06G236400/GLYMA_06G114000/GLYMA_06G138100/GLYMA_19G008200/GLYMA_09G071600/GLYMA_14G195300/GLYMA_14G020100/GLYMA_14G099400/GLYMA_02G182600/GLYMA_02G250200/GLYMA_20G062000/GLYMA_20G131600/GLYMA_13G054300/GLYMA_13G274100/GLYMA_13G053800/GLYMA_13G054200/GLYMA_13G054400/GLYMA_07G034400…	33	Decreased/Decreased/Decreased/Decreased/Decreased/Decreased/Decreased/Decreased/Decreased/Decreased/Decreased/Decreased/Decreased/Decreased/Decreased/Increased/Decreased/Decreased/Decreased/Decreased/Decreased/Decreased/Decreased/Decreased/Decreased/Decreased/Decreased/Decreased/Decreased/Decreased/Increased/Decreased/Decreased	31/2
BP	GO:1901605	alpha-amino acid metabolic process	1/545	403/26949	0.999751	1	GLYMA_19G097900	1	Increased	0/1
BP	GO:0034976	response to endoplasmic reticulum stress	1/545	152/26949	0.95559	1	GLYMA_07G000600	1	Increased	0/1
BP	GO:0046345	abscisic acid catabolic process	2/545	12/26949	0.0235603	0.159652	GLYMA_01G153300/GLYMA_09G218600	2	Decreased/Decreased	2/0
BP	GO:1905341	negative regulation of protein localization to kinetochore	2/545	2/26949	0.00040825	0.0115819	GLYMA_06G062500/GLYMA_06G062400	2	Increased/Increased	0/2
BP	GO:0009736	cytokinin-activated signaling pathway	4/545	129/26949	0.264817	0.642353	GLYMA_04G177900/GLYMA_06G187000/GLYMA_14G171500/GLYMA_17G093900	4	Decreased/Decreased/Decreased/Decreased	4/0
BP	GO:0006310	DNA recombination	1/545	196/26949	0.982031	1	GLYMA_17G062700	1	Increased	0/1
BP	GO:0080127	fruit septum development	1/545	4/26949	0.0784768	0.330896	GLYMA_17G144700	1	Decreased	1/0
BP	GO:0009813	flavonoid biosynthetic process	6/545	141/26949	0.0671904	0.317694	GLYMA_19G187100/GLYMA_19G187400/GLYMA_09G204500/GLYMA_08G271900/GLYMA_08G109500/GLYMA_03G187700	6	Decreased/Decreased/Decreased/Decreased/Decreased/Decreased	6/0
BP	GO:0055086	nucleobase-containing small molecule metabolic process	9/545	620/26949	0.882532	1	GLYMA_18G070000/GLYMA_18G265100/GLYMA_06G205600/GLYMA_19G097900/GLYMA_09G027500/GLYMA_02G302900/GLYMA_08G243000/GLYMA_03G065300/GLYMA_11G075700	9	Decreased/Decreased/Increased/Increased/Decreased/Decreased/Decreased/Increased/Decreased	6/3
BP	GO:0046459	short-chain fatty acid metabolic process	2/545	13/26949	0.0274763	0.178391	GLYMA_18G202800/GLYMA_13G152900	2	Increased/Decreased	1/1
BP	GO:0000413	protein peptidyl-prolyl isomerization	1/545	84/26949	0.820728	1	GLYMA_06G005100	1	Increased	0/1
BP	GO:0046130	purine ribonucleoside catabolic process	1/545	10/26949	0.184816	0.546285	GLYMA_03G065300	1	Increased	0/1
BP	GO:0030002	intracellular monoatomic anion homeostasis	2/545	7/26949	0.00801449	0.0843461	GLYMA_19G098500/GLYMA_08G056400	2	Increased/Increased	0/2
BP	GO:0035556	intracellular signal transduction	32/545	930/26949	0.00264821	0.0399528	GLYMA_01G166100/GLYMA_04G177900/GLYMA_15G079200/GLYMA_10G179600/GLYMA_06G290000/GLYMA_06G153200/GLYMA_06G236400/GLYMA_06G187000/GLYMA_19G056300/GLYMA_14G195300/GLYMA_14G020100/GLYMA_14G171500/GLYMA_02G297200/GLYMA_20G211700/GLYMA_20G228000/GLYMA_08G240400/GLYMA_13G119500/GLYMA_13G274100/GLYMA_13G236600/GLYMA_03G106000/GLYMA_03G138000/GLYMA_05G094400/GLYMA_17G173000/GLYMA_17G093900/GLYMA_12G117000…	32	Decreased/Decreased/Decreased/Decreased/Decreased/Decreased/Decreased/Decreased/Decreased/Decreased/Decreased/Decreased/Decreased/Decreased/Decreased/Increased/Decreased/Decreased/Decreased/Decreased/Decreased/Decreased/Decreased/Decreased/Decreased/Decreased/Decreased/Decreased/Decreased/Increased/Decreased/Decreased	30/2
BP	GO:0045937	positive regulation of phosphate metabolic process	9/545	182/26949	0.0120864	0.107043	GLYMA_06G062500/GLYMA_06G153200/GLYMA_06G062400/GLYMA_14G195300/GLYMA_03G106000/GLYMA_05G094400/GLYMA_17G173000/GLYMA_11G170000/GLYMA_11G055100	9	Increased/Decreased/Increased/Decreased/Decreased/Decreased/Decreased/Increased/Decreased	6/3
BP	GO:0002263	cell activation involved in immune response	1/545	35/26949	0.511067	0.877556	GLYMA_15G206800	1	Decreased	1/0
BP	GO:0043290	apocarotenoid catabolic process	2/545	12/26949	0.0235603	0.159652	GLYMA_01G153300/GLYMA_09G218600	2	Decreased/Decreased	2/0
BP	GO:0045931	positive regulation of mitotic cell cycle	4/545	44/26949	0.0118559	0.106336	GLYMA_15G060200/GLYMA_06G062500/GLYMA_06G062400/GLYMA_13G254500	4	Decreased/Increased/Increased/Decreased	2/2
BP	GO:0046134	pyrimidine nucleoside biosynthetic process	1/545	34/26949	0.500962	0.86705	GLYMA_02G302900	1	Decreased	1/0
BP	GO:0042545	cell wall modification	3/545	169/26949	0.667294	0.989218	GLYMA_01G171900/GLYMA_10G103200/GLYMA_13G095300	3	Decreased/Decreased/Decreased	3/0
BP	GO:0198738	cell-cell signaling by wnt	2/545	7/26949	0.00801449	0.0843461	GLYMA_10G259300/GLYMA_20G131600	2	Decreased/Decreased	2/0
BP	GO:0005991	trehalose metabolic process	1/545	46/26949	0.609608	0.959058	GLYMA_06G104800	1	Decreased	1/0
BP	GO:0006633	fatty acid biosynthetic process	1/545	180/26949	0.975026	1	GLYMA_17G049900	1	Decreased	1/0
BP	GO:0071554	cell wall organization or biogenesis	19/545	866/26949	0.391057	0.780917	GLYMA_18G265100/GLYMA_18G272100/GLYMA_01G171900/GLYMA_01G232500/GLYMA_04G063800/GLYMA_04G118700/GLYMA_10G040700/GLYMA_10G103200/GLYMA_06G205600/GLYMA_06G205400/GLYMA_02G150900/GLYMA_20G090500/GLYMA_08G243000/GLYMA_08G249800/GLYMA_13G127300/GLYMA_13G095300/GLYMA_03G226000/GLYMA_05G085700/GLYMA_17G102400	19	Decreased/Decreased/Decreased/Decreased/Decreased/Decreased/Decreased/Decreased/Increased/Decreased/Decreased/Decreased/Decreased/Decreased/Decreased/Decreased/Increased/Decreased/Decreased	17/2
BP	GO:0032413	negative regulation of ion transmembrane transporter activity	1/545	16/26949	0.278904	0.664178	GLYMA_02G250200	1	Decreased	1/0
BP	GO:0051592	response to calcium ion	2/545	55/26949	0.305912	0.697342	GLYMA_20G211700/GLYMA_05G079700	2	Decreased/Decreased	2/0
BP	GO:0071731	response to nitric oxide	1/545	62/26949	0.718649	1	GLYMA_02G268400	1	Decreased	1/0
BP	GO:0009620	response to fungus	43/545	799/26949	7.21537e-09	1.04623e-06	GLYMA_01G166100/GLYMA_01G095000/GLYMA_01G190100/GLYMA_04G063800/GLYMA_15G126400/GLYMA_15G132800/GLYMA_15G003300/GLYMA_10G230000/GLYMA_10G082400/GLYMA_06G036800/GLYMA_09G027000/GLYMA_09G027500/GLYMA_09G274000/GLYMA_14G200200/GLYMA_14G195200/GLYMA_14G016300/GLYMA_02G268400/GLYMA_02G228200/GLYMA_02G195400/GLYMA_02G150900/GLYMA_02G232600/GLYMA_02G296600/GLYMA_02G017100/GLYMA_08G218600/GLYMA_13G054300…	43	Decreased/Increased/Decreased/Decreased/Increased/Decreased/Decreased/Decreased/Decreased/Decreased/Decreased/Decreased/Decreased/Decreased/Decreased/Decreased/Decreased/Decreased/Decreased/Decreased/Decreased/Decreased/Decreased/Decreased/Decreased/Decreased/Decreased/Decreased/Decreased/Decreased/Decreased/Increased/Decreased/Decreased/Decreased/Decreased/Decreased/Decreased/Decreased/Decreased…	40/3
BP	GO:0010647	positive regulation of cell communication	14/545	355/26949	0.0139921	0.116304	GLYMA_01G190100/GLYMA_10G268900/GLYMA_06G055200/GLYMA_06G036800/GLYMA_06G153200/GLYMA_06G138100/GLYMA_14G195300/GLYMA_14G099400/GLYMA_20G062000/GLYMA_05G098200/GLYMA_17G167100/GLYMA_11G170000/GLYMA_11G243400/GLYMA_11G052100	14	Decreased/Decreased/Decreased/Decreased/Decreased/Decreased/Decreased/Decreased/Decreased/Decreased/Decreased/Increased/Decreased/Decreased	13/1
BP	GO:0048441	petal development	1/545	42/26949	0.576308	0.936007	GLYMA_03G191700	1	Decreased	1/0
BP	GO:0048581	negative regulation of post-embryonic development	6/545	256/26949	0.415542	0.799826	GLYMA_04G022600/GLYMA_06G048500/GLYMA_09G198700/GLYMA_02G099500/GLYMA_12G079500/GLYMA_11G194600	6	Increased/Increased/Decreased/Decreased/Decreased/Decreased	4/2
BP	GO:0000288	nuclear-transcribed mRNA catabolic process, deadenylation-dependent decay	4/545	73/26949	0.0605383	0.293145	GLYMA_03G065300/GLYMA_12G093100/GLYMA_12G187400/GLYMA_11G180500	4	Increased/Decreased/Decreased/Decreased	3/1
BP	GO:1901360	organic cyclic compound metabolic process	46/545	4763/26949	1	1	GLYMA_18G070000/GLYMA_18G265100/GLYMA_18G288400/GLYMA_01G153300/GLYMA_04G084100/GLYMA_04G008900/GLYMA_15G095000/GLYMA_15G147100/GLYMA_15G065600/GLYMA_10G179400/GLYMA_10G210500/GLYMA_06G097400/GLYMA_06G205600/GLYMA_06G020900/GLYMA_06G062500/GLYMA_06G062400/GLYMA_19G187100/GLYMA_19G187400/GLYMA_19G097900/GLYMA_09G027500/GLYMA_09G218600/GLYMA_14G223700/GLYMA_14G200200/GLYMA_14G089000/GLYMA_02G302900…	46	Decreased/Decreased/Decreased/Decreased/Increased/Decreased/Decreased/Increased/Decreased/Decreased/Decreased/Decreased/Increased/Decreased/Increased/Increased/Decreased/Decreased/Increased/Decreased/Decreased/Increased/Decreased/Decreased/Decreased/Decreased/Decreased/Decreased/Decreased/Increased/Decreased/Decreased/Decreased/Increased/Increased/Decreased/Increased/Increased/Decreased/Increased…	32/14
BP	GO:0002831	regulation of response to biotic stimulus	8/545	192/26949	0.0421472	0.23914	GLYMA_01G166100/GLYMA_04G022600/GLYMA_06G114000/GLYMA_06G138100/GLYMA_02G017100/GLYMA_08G044400/GLYMA_03G253200/GLYMA_16G092900	8	Decreased/Increased/Decreased/Decreased/Decreased/Decreased/Decreased/Increased	6/2
BP	GO:0090615	mitochondrial mRNA processing	1/545	50/26949	0.640296	0.976152	GLYMA_16G195100	1	Increased	0/1
BP	GO:0009066	aspartate family amino acid metabolic process	1/545	79/26949	0.801385	1	GLYMA_19G097900	1	Increased	0/1
BP	GO:0046364	monosaccharide biosynthetic process	3/545	79/26949	0.214794	0.58454	GLYMA_10G040700/GLYMA_13G127300/GLYMA_17G069600	3	Decreased/Decreased/Decreased	3/0
BP	GO:0006855	xenobiotic transmembrane transport	5/545	240/26949	0.53571	0.903172	GLYMA_01G024000/GLYMA_01G216600/GLYMA_02G073600/GLYMA_02G040700/GLYMA_03G005400	5	Decreased/Decreased/Increased/Decreased/Increased	3/2
BP	GO:0090175	regulation of establishment of planar polarity	3/545	15/26949	0.00312211	0.0457793	GLYMA_10G259300/GLYMA_19G008200/GLYMA_20G131600	3	Decreased/Decreased/Decreased	3/0
BP	GO:0044245	polysaccharide digestion	1/545	4/26949	0.0784768	0.330896	GLYMA_15G206800	1	Decreased	1/0
BP	GO:0009646	response to absence of light	4/545	89/26949	0.106383	0.407126	GLYMA_06G247100/GLYMA_02G017100/GLYMA_13G047300/GLYMA_03G253200	4	Decreased/Decreased/Decreased/Decreased	4/0
BP	GO:0009607	response to biotic stimulus	105/545	2093/26949	2.43455e-18	9.07739e-16	GLYMA_18G185400/GLYMA_18G204800/GLYMA_01G165900/GLYMA_01G010500/GLYMA_01G166100/GLYMA_01G095000/GLYMA_01G179000/GLYMA_01G190100/GLYMA_04G238300/GLYMA_04G063800/GLYMA_04G164400/GLYMA_15G126400/GLYMA_15G132800/GLYMA_15G003300/GLYMA_15G206800/GLYMA_15G086200/GLYMA_15G179600/GLYMA_10G230000/GLYMA_10G082400/GLYMA_06G036800/GLYMA_06G125600/GLYMA_06G062500/GLYMA_06G236400/GLYMA_06G062400/GLYMA_06G138100…	105	Decreased/Decreased/Decreased/Decreased/Decreased/Increased/Decreased/Decreased/Decreased/Decreased/Decreased/Increased/Decreased/Decreased/Decreased/Decreased/Decreased/Decreased/Decreased/Decreased/Decreased/Increased/Decreased/Increased/Decreased/Decreased/Decreased/Decreased/Decreased/Decreased/Decreased/Decreased/Decreased/Decreased/Decreased/Decreased/Decreased/Decreased/Decreased/Decreased…	94/11
BP	GO:0052546	cell wall pectin metabolic process	2/545	60/26949	0.343069	0.740009	GLYMA_18G265100/GLYMA_08G243000	2	Decreased/Decreased	2/0
BP	GO:0043062	extracellular structure organization	2/545	104/26949	0.624651	0.965647	GLYMA_06G205400/GLYMA_17G128200	2	Decreased/Decreased	2/0
BP	GO:0043549	regulation of kinase activity	7/545	220/26949	0.15967	0.513856	GLYMA_06G153200/GLYMA_14G195300/GLYMA_03G106000/GLYMA_05G094400/GLYMA_17G173000/GLYMA_11G170000/GLYMA_11G055100	7	Decreased/Decreased/Decreased/Decreased/Decreased/Increased/Decreased	6/1
BP	GO:1901658	glycosyl compound catabolic process	1/545	62/26949	0.718649	1	GLYMA_03G065300	1	Increased	0/1
BP	GO:0090174	organelle membrane fusion	2/545	106/26949	0.634986	0.973172	GLYMA_10G082400/GLYMA_02G195400	2	Decreased/Decreased	2/0
BP	GO:0046777	protein autophosphorylation	14/545	421/26949	0.0487747	0.265992	GLYMA_01G166100/GLYMA_06G068100/GLYMA_06G153200/GLYMA_20G249600/GLYMA_13G054300/GLYMA_13G053800/GLYMA_13G054200/GLYMA_13G054400/GLYMA_03G106000/GLYMA_03G138000/GLYMA_03G229200/GLYMA_05G094400/GLYMA_17G173000/GLYMA_11G055100	14	Decreased/Decreased/Decreased/Decreased/Decreased/Decreased/Decreased/Decreased/Decreased/Decreased/Increased/Decreased/Decreased/Decreased	13/1
BP	GO:0070918	regulatory ncRNA processing	1/545	108/26949	0.890404	1	GLYMA_06G097400	1	Decreased	1/0
BP	GO:0090407	organophosphate biosynthetic process	4/545	498/26949	0.991147	1	GLYMA_18G070000/GLYMA_19G097900/GLYMA_09G027500/GLYMA_02G302900	4	Decreased/Increased/Decreased/Decreased	3/1
BP	GO:0052317	camalexin metabolic process	3/545	17/26949	0.00452805	0.0560105	GLYMA_14G200200/GLYMA_02G232600/GLYMA_12G073000	3	Decreased/Decreased/Decreased	3/0
BP	GO:0070150	mitochondrial glycyl-tRNA aminoacylation	1/545	3/26949	0.0594536	0.288427	GLYMA_18G070000	1	Decreased	1/0
BP	GO:0019953	sexual reproduction	6/545	412/26949	0.842108	1	GLYMA_04G112500/GLYMA_06G062500/GLYMA_06G062400/GLYMA_14G195300/GLYMA_17G160200/GLYMA_11G170000	6	Decreased/Increased/Increased/Decreased/Decreased/Increased	3/3
BP	GO:0060972	left/right pattern formation	1/545	4/26949	0.0784768	0.330896	GLYMA_04G101000	1	Decreased	1/0
BP	GO:0071367	cellular response to brassinosteroid stimulus	3/545	93/26949	0.290686	0.68091	GLYMA_04G103400/GLYMA_06G104600/GLYMA_06G005100	3	Decreased/Decreased/Increased	2/1
BP	GO:0030422	siRNA processing	1/545	70/26949	0.761169	1	GLYMA_06G097400	1	Decreased	1/0
BP	GO:0030243	cellulose metabolic process	1/545	82/26949	0.813228	1	GLYMA_04G063800	1	Decreased	1/0
BP	GO:1905957	regulation of cellular response to alcohol	9/545	294/26949	0.143913	0.488442	GLYMA_10G268900/GLYMA_06G114000/GLYMA_02G250200/GLYMA_13G054300/GLYMA_13G053800/GLYMA_13G054200/GLYMA_13G054400/GLYMA_05G195000/GLYMA_11G243400	9	Decreased/Decreased/Decreased/Decreased/Decreased/Decreased/Decreased/Decreased/Decreased	9/0
BP	GO:0033609	oxalate metabolic process	1/545	3/26949	0.0594536	0.288427	GLYMA_11G198300	1	Decreased	1/0
BP	GO:0006935	chemotaxis	2/545	94/26949	0.569591	0.930308	GLYMA_04G112500/GLYMA_12G073000	2	Decreased/Decreased	2/0
BP	GO:0090068	positive regulation of cell cycle process	2/545	88/26949	0.533852	0.901263	GLYMA_06G062500/GLYMA_06G062400	2	Increased/Increased	0/2
BP	GO:0051648	vesicle localization	3/545	38/26949	0.0411508	0.233995	GLYMA_15G042400/GLYMA_12G075200/GLYMA_11G144600	3	Decreased/Decreased/Decreased	3/0
BP	GO:0009785	blue light signaling pathway	1/545	52/26949	0.654724	0.983607	GLYMA_06G005100	1	Increased	0/1
BP	GO:0008361	regulation of cell size	2/545	77/26949	0.463256	0.840234	GLYMA_13G035800/GLYMA_03G018800	2	Decreased/Decreased	2/0
BP	GO:0090066	regulation of anatomical structure size	2/545	226/26949	0.944734	1	GLYMA_13G035800/GLYMA_03G018800	2	Decreased/Decreased	2/0
BP	GO:0042401	biogenic amine biosynthetic process	1/545	66/26949	0.740778	1	GLYMA_06G007500	1	Decreased	1/0
BP	GO:1902170	cellular response to reactive nitrogen species	1/545	70/26949	0.761169	1	GLYMA_02G268400	1	Decreased	1/0
BP	GO:0032508	DNA duplex unwinding	1/545	91/26949	0.84469	1	GLYMA_14G223700	1	Increased	0/1
BP	GO:0042221	response to chemical	181/545	5642/26949	1.14802e-11	2.14024e-09	GLYMA_18G185400/GLYMA_18G070000/GLYMA_18G042100/GLYMA_18G238200/GLYMA_01G037200/GLYMA_01G171900/GLYMA_01G024000/GLYMA_01G119600/GLYMA_01G153300/GLYMA_01G166100/GLYMA_01G005000/GLYMA_01G095000/GLYMA_01G216000/GLYMA_01G212800/GLYMA_01G216600/GLYMA_01G238600/GLYMA_01G241500/GLYMA_01G179000/GLYMA_01G190100/GLYMA_04G103400/GLYMA_04G136200/GLYMA_04G136600/GLYMA_04G112500/GLYMA_04G238300/GLYMA_04G063800…	181	Decreased/Decreased/Decreased/Decreased/Decreased/Decreased/Decreased/Decreased/Decreased/Decreased/Decreased/Increased/Decreased/Decreased/Decreased/Decreased/Decreased/Decreased/Decreased/Decreased/Decreased/Decreased/Decreased/Decreased/Decreased/Increased/Decreased/Decreased/Decreased/Increased/Decreased/Decreased/Increased/Decreased/Decreased/Decreased/Decreased/Decreased/Decreased/Decreased…	156/25
BP	GO:0000281	mitotic cytokinesis	7/545	219/26949	0.15712	0.508409	GLYMA_04G063800/GLYMA_04G164400/GLYMA_06G062500/GLYMA_06G062400/GLYMA_05G023100/GLYMA_17G076600/GLYMA_16G092400	7	Decreased/Decreased/Increased/Increased/Decreased/Decreased/Decreased	5/2
BP	GO:0010305	leaf vascular tissue pattern formation	3/545	74/26949	0.188794	0.55399	GLYMA_04G103400/GLYMA_06G097400/GLYMA_06G104600	3	Decreased/Decreased/Decreased	3/0
BP	GO:0006417	regulation of translation	3/545	230/26949	0.846696	1	GLYMA_12G093100/GLYMA_12G187400/GLYMA_11G180500	3	Decreased/Decreased/Decreased	3/0
BP	GO:0019941	modification-dependent protein catabolic process	16/545	782/26949	0.51679	0.885054	GLYMA_15G150500/GLYMA_10G268900/GLYMA_10G259300/GLYMA_19G085100/GLYMA_09G042400/GLYMA_14G105800/GLYMA_02G264800/GLYMA_20G131600/GLYMA_13G072800/GLYMA_13G338400/GLYMA_07G034400/GLYMA_05G188900/GLYMA_17G220600/GLYMA_12G060700/GLYMA_11G243400/GLYMA_11G137300	16	Decreased/Decreased/Decreased/Decreased/Decreased/Decreased/Decreased/Decreased/Decreased/Decreased/Decreased/Decreased/Decreased/Decreased/Decreased/Decreased	16/0
BP	GO:0048443	stamen development	4/545	265/26949	0.786131	1	GLYMA_15G012800/GLYMA_10G103200/GLYMA_08G093900/GLYMA_17G049900	4	Decreased/Decreased/Decreased/Decreased	4/0
BP	GO:0009891	positive regulation of biosynthetic process	17/545	1167/26949	0.940383	1	GLYMA_18G288400/GLYMA_04G238300/GLYMA_04G008900/GLYMA_10G210500/GLYMA_10G013300/GLYMA_06G125600/GLYMA_06G062500/GLYMA_06G048500/GLYMA_06G114000/GLYMA_06G062400/GLYMA_06G138100/GLYMA_09G204500/GLYMA_02G005600/GLYMA_08G271900/GLYMA_07G108900/GLYMA_05G215900/GLYMA_16G199000	17	Decreased/Decreased/Decreased/Decreased/Decreased/Decreased/Increased/Increased/Decreased/Increased/Decreased/Decreased/Decreased/Decreased/Decreased/Decreased/Decreased	14/3
BP	GO:0000070	mitotic sister chromatid segregation	2/545	80/26949	0.483136	0.853747	GLYMA_06G062500/GLYMA_06G062400	2	Increased/Increased	0/2
BP	GO:0006979	response to oxidative stress	38/545	797/26949	1.13285e-06	9.23984e-05	GLYMA_01G005000/GLYMA_01G095000/GLYMA_01G238600/GLYMA_01G241500/GLYMA_04G136200/GLYMA_04G136600/GLYMA_04G238300/GLYMA_15G132800/GLYMA_10G145300/GLYMA_10G193500/GLYMA_10G257900/GLYMA_06G104800/GLYMA_06G007500/GLYMA_06G125600/GLYMA_06G153200/GLYMA_19G227800/GLYMA_19G016100/GLYMA_09G027000/GLYMA_14G061200/GLYMA_02G268400/GLYMA_02G161200/GLYMA_02G017100/GLYMA_20G133200/GLYMA_20G062000/GLYMA_08G056400…	38	Decreased/Increased/Decreased/Decreased/Decreased/Decreased/Decreased/Decreased/Decreased/Increased/Decreased/Decreased/Decreased/Decreased/Decreased/Increased/Decreased/Decreased/Decreased/Decreased/Increased/Decreased/Decreased/Decreased/Increased/Decreased/Decreased/Decreased/Decreased/Decreased/Decreased/Decreased/Decreased/Decreased/Decreased/Decreased/Decreased/Decreased	33/5
BP	GO:0080156	mitochondrial mRNA modification	1/545	94/26949	0.853955	1	GLYMA_16G195100	1	Increased	0/1
BP	GO:0043161	proteasome-mediated ubiquitin-dependent protein catabolic process	16/545	613/26949	0.181182	0.546285	GLYMA_15G150500/GLYMA_10G268900/GLYMA_10G259300/GLYMA_19G085100/GLYMA_09G042400/GLYMA_14G105800/GLYMA_02G264800/GLYMA_20G131600/GLYMA_13G072800/GLYMA_13G338400/GLYMA_07G034400/GLYMA_05G188900/GLYMA_17G220600/GLYMA_12G060700/GLYMA_11G243400/GLYMA_11G137300	16	Decreased/Decreased/Decreased/Decreased/Decreased/Decreased/Decreased/Decreased/Decreased/Decreased/Decreased/Decreased/Decreased/Decreased/Decreased/Decreased	16/0
BP	GO:0009823	cytokinin catabolic process	1/545	19/26949	0.321801	0.713309	GLYMA_09G225400	1	Decreased	1/0
BP	GO:0090056	regulation of chlorophyll metabolic process	1/545	57/26949	0.688318	0.999451	GLYMA_03G134500	1	Decreased	1/0
BP	GO:0080164	regulation of nitric oxide metabolic process	2/545	4/26949	0.00238418	0.0361786	GLYMA_18G039500/GLYMA_11G217200	2	Decreased/Decreased	2/0
BP	GO:0023057	negative regulation of signaling	17/545	453/26949	0.0114622	0.10316	GLYMA_10G259300/GLYMA_06G236400/GLYMA_06G114000/GLYMA_19G008200/GLYMA_14G020100/GLYMA_02G182600/GLYMA_02G250200/GLYMA_20G131600/GLYMA_13G054300/GLYMA_13G274100/GLYMA_13G053800/GLYMA_13G054200/GLYMA_13G054400/GLYMA_07G034400/GLYMA_05G195000/GLYMA_12G226600/GLYMA_12G162700	17	Decreased/Decreased/Decreased/Decreased/Decreased/Increased/Decreased/Decreased/Decreased/Decreased/Decreased/Decreased/Decreased/Decreased/Decreased/Decreased/Decreased	16/1
BP	GO:0002446	neutrophil mediated immunity	1/545	25/26949	0.400103	0.783506	GLYMA_15G206800	1	Decreased	1/0
BP	GO:2000779	regulation of double-strand break repair	1/545	26/26949	0.412246	0.794068	GLYMA_14G223700	1	Increased	0/1
BP	GO:0031667	response to nutrient levels	12/545	474/26949	0.254267	0.633876	GLYMA_18G172800/GLYMA_15G074200/GLYMA_10G013300/GLYMA_20G238000/GLYMA_08G240400/GLYMA_08G195100/GLYMA_13G239100/GLYMA_13G047300/GLYMA_03G031700/GLYMA_03G078300/GLYMA_07G196500/GLYMA_16G092400	12	Increased/Decreased/Decreased/Increased/Increased/Increased/Decreased/Decreased/Decreased/Increased/Decreased/Decreased	7/5
BP	GO:0048519	negative regulation of biological process	62/545	2799/26949	0.24083	0.619888	GLYMA_01G037200/GLYMA_01G166100/GLYMA_01G095000/GLYMA_01G185800/GLYMA_01G190100/GLYMA_04G022600/GLYMA_15G192000/GLYMA_15G147100/GLYMA_15G126400/GLYMA_15G003300/GLYMA_15G179600/GLYMA_10G257900/GLYMA_10G082400/GLYMA_10G259300/GLYMA_06G097400/GLYMA_06G062500/GLYMA_06G048500/GLYMA_06G236400/GLYMA_06G114000/GLYMA_06G062400/GLYMA_19G008200/GLYMA_09G198700/GLYMA_09G071600/GLYMA_09G207400/GLYMA_09G274000…	62	Decreased/Decreased/Increased/Decreased/Decreased/Increased/Decreased/Increased/Increased/Decreased/Decreased/Decreased/Decreased/Decreased/Decreased/Increased/Increased/Decreased/Decreased/Increased/Decreased/Decreased/Decreased/Decreased/Decreased/Decreased/Decreased/Increased/Decreased/Decreased/Decreased/Decreased/Decreased/Decreased/Decreased/Decreased/Decreased/Decreased/Decreased/Decreased…	52/10
BP	GO:0021700	developmental maturation	5/545	418/26949	0.927142	1	GLYMA_01G232500/GLYMA_01G119600/GLYMA_10G037100/GLYMA_17G102400/GLYMA_17G030700	5	Decreased/Decreased/Increased/Decreased/Decreased	4/1
BP	GO:0009755	hormone-mediated signaling pathway	32/545	1044/26949	0.013554	0.114738	GLYMA_01G166100/GLYMA_01G005000/GLYMA_04G103400/GLYMA_04G177900/GLYMA_15G079200/GLYMA_15G179600/GLYMA_06G290000/GLYMA_06G236400/GLYMA_06G246000/GLYMA_06G187000/GLYMA_06G104600/GLYMA_06G005100/GLYMA_09G071600/GLYMA_09G274000/GLYMA_14G195200/GLYMA_14G020100/GLYMA_14G171500/GLYMA_02G228200/GLYMA_02G182600/GLYMA_02G250200/GLYMA_08G240400/GLYMA_13G274100/GLYMA_13G236600/GLYMA_13G047300/GLYMA_03G138000…	32	Decreased/Decreased/Decreased/Decreased/Decreased/Decreased/Decreased/Decreased/Increased/Decreased/Decreased/Increased/Decreased/Decreased/Decreased/Decreased/Decreased/Decreased/Increased/Decreased/Increased/Decreased/Decreased/Decreased/Decreased/Decreased/Decreased/Decreased/Decreased/Decreased/Decreased/Decreased	28/4
BP	GO:0044283	small molecule biosynthetic process	9/545	1106/26949	0.999666	1	GLYMA_18G265100/GLYMA_10G040700/GLYMA_02G302900/GLYMA_08G243000/GLYMA_13G127300/GLYMA_13G047300/GLYMA_03G065300/GLYMA_17G049900/GLYMA_17G069600	9	Decreased/Decreased/Decreased/Decreased/Decreased/Decreased/Increased/Decreased/Decreased	8/1
BP	GO:0009636	response to toxic substance	21/545	554/26949	0.00476813	0.0584264	GLYMA_01G171900/GLYMA_01G095000/GLYMA_01G238600/GLYMA_01G241500/GLYMA_04G238300/GLYMA_15G251500/GLYMA_10G193500/GLYMA_06G125600/GLYMA_19G187100/GLYMA_19G187400/GLYMA_02G161200/GLYMA_02G017100/GLYMA_08G056400/GLYMA_13G047300/GLYMA_03G187700/GLYMA_03G253200/GLYMA_07G140400/GLYMA_07G061500/GLYMA_05G215900/GLYMA_16G030000/GLYMA_11G124500	21	Decreased/Increased/Decreased/Decreased/Decreased/Decreased/Increased/Decreased/Decreased/Decreased/Increased/Decreased/Increased/Decreased/Decreased/Decreased/Decreased/Decreased/Decreased/Decreased/Decreased	17/4
BP	GO:0034766	negative regulation of monoatomic ion transmembrane transport	1/545	16/26949	0.278904	0.664178	GLYMA_02G250200	1	Decreased	1/0
BP	GO:0042594	response to starvation	10/545	371/26949	0.220943	0.591822	GLYMA_18G172800/GLYMA_15G074200/GLYMA_10G013300/GLYMA_20G238000/GLYMA_08G195100/GLYMA_13G239100/GLYMA_03G031700/GLYMA_03G078300/GLYMA_07G196500/GLYMA_16G092400	10	Increased/Decreased/Decreased/Increased/Increased/Decreased/Decreased/Increased/Decreased/Decreased	6/4
BP	GO:0071423	malate transmembrane transport	2/545	43/26949	0.21587	0.58454	GLYMA_01G024000/GLYMA_02G040700	2	Decreased/Decreased	2/0
BP	GO:0010182	sugar mediated signaling pathway	2/545	136/26949	0.764245	1	GLYMA_06G048500/GLYMA_08G240400	2	Increased/Increased	0/2
BP	GO:0007154	cell communication	106/545	3197/26949	1.74649e-07	1.68827e-05	GLYMA_18G003000/GLYMA_18G087800/GLYMA_18G086900/GLYMA_18G088500/GLYMA_18G082200/GLYMA_18G087000/GLYMA_18G082800/GLYMA_18G172800/GLYMA_18G086600/GLYMA_18G082100/GLYMA_18G088000/GLYMA_18G088700/GLYMA_01G010500/GLYMA_01G044100/GLYMA_01G166100/GLYMA_01G005000/GLYMA_01G179000/GLYMA_04G103400/GLYMA_04G177900/GLYMA_15G074200/GLYMA_15G042400/GLYMA_15G079200/GLYMA_15G179600/GLYMA_10G271200/GLYMA_10G040700…	106	Decreased/Decreased/Decreased/Decreased/Decreased/Decreased/Decreased/Increased/Decreased/Decreased/Decreased/Decreased/Decreased/Decreased/Decreased/Decreased/Decreased/Decreased/Decreased/Decreased/Decreased/Decreased/Decreased/Decreased/Decreased/Decreased/Decreased/Decreased/Decreased/Decreased/Decreased/Decreased/Increased/Decreased/Increased/Decreased/Decreased/Increased/Decreased/Decreased…	95/11
BP	GO:0009187	cyclic nucleotide metabolic process	1/545	13/26949	0.233299	0.605279	GLYMA_09G027500	1	Decreased	1/0
BP	GO:0006277	DNA amplification	2/545	5/26949	0.00392044	0.0504056	GLYMA_06G062500/GLYMA_06G062400	2	Increased/Increased	0/2
BP	GO:0009664	plant-type cell wall organization	6/545	281/26949	0.503884	0.8698	GLYMA_18G265100/GLYMA_01G171900/GLYMA_10G103200/GLYMA_06G205400/GLYMA_02G150900/GLYMA_08G243000	6	Decreased/Decreased/Decreased/Decreased/Decreased/Decreased	6/0
BP	GO:0043312	neutrophil degranulation	1/545	25/26949	0.400103	0.783506	GLYMA_15G206800	1	Decreased	1/0
BP	GO:0032543	mitochondrial translation	1/545	39/26949	0.549485	0.912894	GLYMA_18G070000	1	Decreased	1/0
BP	GO:0031408	oxylipin biosynthetic process	1/545	11/26949	0.201308	0.561939	GLYMA_17G049900	1	Decreased	1/0
BP	GO:0065003	protein-containing complex assembly	9/545	956/26949	0.997418	1	GLYMA_04G101000/GLYMA_06G062500/GLYMA_06G132700/GLYMA_06G062400/GLYMA_14G063700/GLYMA_02G252800/GLYMA_08G195100/GLYMA_17G063900/GLYMA_12G056800	9	Decreased/Increased/Decreased/Increased/Decreased/Increased/Increased/Decreased/Decreased	5/4
BP	GO:0007186	G protein-coupled receptor signaling pathway	2/545	60/26949	0.343069	0.740009	GLYMA_14G195300/GLYMA_11G170000	2	Decreased/Increased	1/1
BP	GO:0007010	cytoskeleton organization	7/545	571/26949	0.944886	1	GLYMA_04G101000/GLYMA_06G062500/GLYMA_06G062400/GLYMA_03G106000/GLYMA_05G094400/GLYMA_17G173000/GLYMA_11G055100	7	Decreased/Increased/Increased/Decreased/Decreased/Decreased/Decreased	5/2
BP	GO:2000122	negative regulation of stomatal complex development	1/545	19/26949	0.321801	0.713309	GLYMA_04G022600	1	Increased	0/1
BP	GO:0031054	pre-miRNA processing	1/545	12/26949	0.217467	0.58454	GLYMA_06G097400	1	Decreased	1/0
BP	GO:0070127	tRNA aminoacylation for mitochondrial protein translation	1/545	3/26949	0.0594536	0.288427	GLYMA_18G070000	1	Decreased	1/0
BP	GO:0009787	regulation of abscisic acid-activated signaling pathway	9/545	294/26949	0.143913	0.488442	GLYMA_10G268900/GLYMA_06G114000/GLYMA_02G250200/GLYMA_13G054300/GLYMA_13G053800/GLYMA_13G054200/GLYMA_13G054400/GLYMA_05G195000/GLYMA_11G243400	9	Decreased/Decreased/Decreased/Decreased/Decreased/Decreased/Decreased/Decreased/Decreased	9/0
BP	GO:0030308	negative regulation of cell growth	4/545	54/26949	0.0236114	0.159652	GLYMA_13G054300/GLYMA_13G053800/GLYMA_13G054200/GLYMA_13G054400	4	Decreased/Decreased/Decreased/Decreased	4/0
BP	GO:0044550	secondary metabolite biosynthetic process	7/545	466/26949	0.83424	1	GLYMA_10G179400/GLYMA_14G200200/GLYMA_02G232600/GLYMA_20G210900/GLYMA_08G350800/GLYMA_13G152900/GLYMA_12G073000	7	Decreased/Decreased/Decreased/Decreased/Increased/Decreased/Decreased	6/1
BP	GO:1903829	positive regulation of protein localization	2/545	66/26949	0.38677	0.776296	GLYMA_06G062500/GLYMA_06G062400	2	Increased/Increased	0/2
BP	GO:1902426	deactivation of mitotic spindle assembly checkpoint	2/545	2/26949	0.00040825	0.0115819	GLYMA_06G062500/GLYMA_06G062400	2	Increased/Increased	0/2
BP	GO:0043634	polyadenylation-dependent ncRNA catabolic process	1/545	25/26949	0.400103	0.783506	GLYMA_15G147100	1	Increased	0/1
BP	GO:1905330	regulation of morphogenesis of an epithelium	3/545	17/26949	0.00452805	0.0560105	GLYMA_10G259300/GLYMA_19G008200/GLYMA_20G131600	3	Decreased/Decreased/Decreased	3/0
BP	GO:0010927	cellular component assembly involved in morphogenesis	3/545	125/26949	0.465008	0.842827	GLYMA_06G062500/GLYMA_06G062400/GLYMA_17G128200	3	Increased/Increased/Decreased	1/2
BP	GO:0006874	intracellular calcium ion homeostasis	1/545	77/26949	0.793077	1	GLYMA_07G000600	1	Increased	0/1
BP	GO:0009723	response to ethylene	26/545	489/26949	8.84594e-06	0.000524725	GLYMA_01G190100/GLYMA_15G079200/GLYMA_06G290000/GLYMA_06G036800/GLYMA_06G236400/GLYMA_06G247100/GLYMA_14G020100/GLYMA_14G171500/GLYMA_02G268400/GLYMA_02G017100/GLYMA_13G054300/GLYMA_13G274100/GLYMA_13G053800/GLYMA_13G236600/GLYMA_13G054200/GLYMA_13G047300/GLYMA_13G054400/GLYMA_03G253200/GLYMA_05G098200/GLYMA_17G167100/GLYMA_12G117000/GLYMA_12G226600/GLYMA_12G162700/GLYMA_16G092900/GLYMA_11G036400…	26	Decreased/Decreased/Decreased/Decreased/Decreased/Decreased/Decreased/Decreased/Decreased/Decreased/Decreased/Decreased/Decreased/Decreased/Decreased/Decreased/Decreased/Decreased/Decreased/Decreased/Decreased/Decreased/Decreased/Increased/Decreased/Decreased	25/1
BP	GO:0043086	negative regulation of catalytic activity	8/545	314/26949	0.303925	0.697342	GLYMA_18G288400/GLYMA_01G095000/GLYMA_04G118700/GLYMA_15G126400/GLYMA_09G076000/GLYMA_20G164700/GLYMA_03G028900/GLYMA_16G014000	8	Decreased/Increased/Decreased/Increased/Increased/Increased/Decreased/Decreased	4/4
BP	GO:0009445	putrescine metabolic process	1/545	11/26949	0.201308	0.561939	GLYMA_06G007500	1	Decreased	1/0
BP	GO:0019319	hexose biosynthetic process	2/545	39/26949	0.186302	0.548194	GLYMA_10G040700/GLYMA_13G127300	2	Decreased/Decreased	2/0
BP	GO:0048562	embryonic organ morphogenesis	2/545	33/26949	0.143285	0.488215	GLYMA_04G101000/GLYMA_19G008200	2	Decreased/Decreased	2/0
BP	GO:0009987	cellular process	307/545	16820/26949	0.998572	1	GLYMA_18G003000/GLYMA_18G087800/GLYMA_18G086900/GLYMA_18G202800/GLYMA_18G088500/GLYMA_18G070000/GLYMA_18G082200/GLYMA_18G265100/GLYMA_18G087000/GLYMA_18G082800/GLYMA_18G172800/GLYMA_18G086600/GLYMA_18G082100/GLYMA_18G088000/GLYMA_18G272100/GLYMA_18G288400/GLYMA_18G088700/GLYMA_18G260100/GLYMA_01G212000/GLYMA_01G165900/GLYMA_01G171900/GLYMA_01G010500/GLYMA_01G044100/GLYMA_01G232500/GLYMA_01G153300…	307	Decreased/Decreased/Decreased/Increased/Decreased/Decreased/Decreased/Decreased/Decreased/Decreased/Increased/Decreased/Decreased/Decreased/Decreased/Decreased/Decreased/Increased/Decreased/Decreased/Decreased/Decreased/Decreased/Decreased/Decreased/Decreased/Decreased/Increased/Decreased/Decreased/Decreased/Decreased/Decreased/Decreased/Decreased/Decreased/Increased/Decreased/Decreased/Decreased…	257/50
BP	GO:1902101	positive regulation of metaphase/anaphase transition of cell cycle	2/545	8/26949	0.0105436	0.0961512	GLYMA_06G062500/GLYMA_06G062400	2	Increased/Increased	0/2
BP	GO:0008150	biological_process	467/545	23157/26949	0.594505	0.955454	GLYMA_18G003000/GLYMA_18G087800/GLYMA_18G086900/GLYMA_18G202800/GLYMA_18G185400/GLYMA_18G088500/GLYMA_18G070000/GLYMA_18G082200/GLYMA_18G265100/GLYMA_18G204800/GLYMA_18G087000/GLYMA_18G082800/GLYMA_18G042100/GLYMA_18G172800/GLYMA_18G238200/GLYMA_18G086600/GLYMA_18G082100/GLYMA_18G039500/GLYMA_18G088000/GLYMA_18G272100/GLYMA_18G288400/GLYMA_18G088700/GLYMA_18G260100/GLYMA_01G212000/GLYMA_01G037200…	467	Decreased/Decreased/Decreased/Increased/Decreased/Decreased/Decreased/Decreased/Decreased/Decreased/Decreased/Decreased/Decreased/Increased/Decreased/Decreased/Decreased/Decreased/Decreased/Decreased/Decreased/Decreased/Increased/Decreased/Decreased/Decreased/Decreased/Increased/Decreased/Decreased/Decreased/Decreased/Decreased/Decreased/Decreased/Decreased/Decreased/Increased/Decreased/Decreased…	396/71
BP	GO:0032504	multicellular organism reproduction	10/545	484/26949	0.517222	0.885213	GLYMA_01G171900/GLYMA_01G119600/GLYMA_10G037100/GLYMA_10G103200/GLYMA_06G062500/GLYMA_06G062400/GLYMA_13G338400/GLYMA_03G040400/GLYMA_12G060700/GLYMA_11G137300	10	Decreased/Decreased/Increased/Decreased/Increased/Increased/Decreased/Increased/Decreased/Decreased	6/4
BP	GO:0000749	response to pheromone triggering conjugation with cellular fusion	2/545	4/26949	0.00238418	0.0361786	GLYMA_14G195300/GLYMA_11G170000	2	Decreased/Increased	1/1
BP	GO:0080037	negative regulation of cytokinin-activated signaling pathway	1/545	6/26949	0.115379	0.421762	GLYMA_07G034400	1	Decreased	1/0
BP	GO:0044772	mitotic cell cycle phase transition	2/545	74/26949	0.442933	0.826935	GLYMA_06G062500/GLYMA_06G062400	2	Increased/Increased	0/2
BP	GO:0060271	cilium assembly	2/545	72/26949	0.42915	0.813422	GLYMA_04G101000/GLYMA_19G008200	2	Decreased/Decreased	2/0
BP	GO:0009864	induced systemic resistance, jasmonic acid mediated signaling pathway	6/545	40/26949	0.000142426	0.00569664	GLYMA_06G236400/GLYMA_09G274000/GLYMA_13G274100/GLYMA_13G047300/GLYMA_12G226600/GLYMA_12G162700	6	Decreased/Decreased/Decreased/Decreased/Decreased/Decreased	6/0
BP	GO:0048856	anatomical structure development	123/545	5668/26949	0.20071	0.561939	GLYMA_18G202800/GLYMA_18G185400/GLYMA_18G238200/GLYMA_01G171900/GLYMA_01G232500/GLYMA_01G119600/GLYMA_01G153300/GLYMA_01G005000/GLYMA_01G224100/GLYMA_01G007400/GLYMA_01G120300/GLYMA_01G179000/GLYMA_01G190100/GLYMA_04G103400/GLYMA_04G101000/GLYMA_04G112500/GLYMA_04G238300/GLYMA_04G084100/GLYMA_15G060200/GLYMA_15G180000/GLYMA_15G016200/GLYMA_15G012800/GLYMA_15G179600/GLYMA_15G150500/GLYMA_10G037100…	123	Increased/Decreased/Decreased/Decreased/Decreased/Decreased/Decreased/Decreased/Decreased/Decreased/Decreased/Decreased/Decreased/Decreased/Decreased/Decreased/Decreased/Increased/Decreased/Decreased/Increased/Decreased/Decreased/Decreased/Increased/Decreased/Decreased/Decreased/Decreased/Decreased/Decreased/Decreased/Decreased/Increased/Increased/Increased/Decreased/Increased/Decreased/Decreased…	104/19
BP	GO:0046677	response to antibiotic	37/545	640/26949	1.33631e-08	1.74388e-06	GLYMA_18G185400/GLYMA_01G095000/GLYMA_01G238600/GLYMA_01G241500/GLYMA_01G179000/GLYMA_01G190100/GLYMA_04G136200/GLYMA_04G136600/GLYMA_04G238300/GLYMA_15G003300/GLYMA_10G040700/GLYMA_06G036800/GLYMA_06G125600/GLYMA_09G027500/GLYMA_09G274000/GLYMA_14G061200/GLYMA_02G017100/GLYMA_08G218600/GLYMA_08G056400/GLYMA_13G035800/GLYMA_13G127300/GLYMA_13G047300/GLYMA_03G253200/GLYMA_07G190100/GLYMA_07G048600…	37	Decreased/Increased/Decreased/Decreased/Decreased/Decreased/Decreased/Decreased/Decreased/Decreased/Decreased/Decreased/Decreased/Decreased/Decreased/Decreased/Decreased/Decreased/Increased/Decreased/Decreased/Decreased/Decreased/Decreased/Increased/Decreased/Decreased/Decreased/Decreased/Decreased/Decreased/Decreased/Increased/Decreased/Decreased/Decreased/Decreased	33/4
BP	GO:0051172	negative regulation of nitrogen compound metabolic process	23/545	1053/26949	0.38228	0.776296	GLYMA_01G095000/GLYMA_01G185800/GLYMA_15G126400/GLYMA_15G003300/GLYMA_15G179600/GLYMA_10G257900/GLYMA_06G236400/GLYMA_09G071600/GLYMA_09G207400/GLYMA_09G274000/GLYMA_14G020100/GLYMA_02G099500/GLYMA_20G133200/GLYMA_08G218600/GLYMA_13G274100/GLYMA_07G023300/GLYMA_17G144700/GLYMA_12G093100/GLYMA_12G226600/GLYMA_12G162700/GLYMA_12G187400/GLYMA_11G056200/GLYMA_11G180500	23	Increased/Decreased/Increased/Decreased/Decreased/Decreased/Decreased/Decreased/Decreased/Decreased/Decreased/Decreased/Decreased/Decreased/Decreased/Decreased/Decreased/Decreased/Decreased/Decreased/Decreased/Decreased/Decreased	21/2
BP	GO:0071365	cellular response to auxin stimulus	5/545	219/26949	0.455512	0.835517	GLYMA_04G103400/GLYMA_06G246000/GLYMA_06G104600/GLYMA_13G047300/GLYMA_17G144700	5	Decreased/Increased/Decreased/Decreased/Decreased	4/1
BP	GO:0022622	root system development	31/545	1027/26949	0.0181097	0.139841	GLYMA_01G232500/GLYMA_01G224100/GLYMA_01G007400/GLYMA_01G190100/GLYMA_15G060200/GLYMA_15G150500/GLYMA_10G210600/GLYMA_06G114000/GLYMA_19G254800/GLYMA_09G042400/GLYMA_02G099500/GLYMA_02G017100/GLYMA_20G238000/GLYMA_08G240400/GLYMA_13G054300/GLYMA_13G254500/GLYMA_13G053800/GLYMA_13G095300/GLYMA_13G054200/GLYMA_13G054400/GLYMA_03G134500/GLYMA_03G018800/GLYMA_03G253200/GLYMA_07G057400/GLYMA_05G098200…	31	Decreased/Decreased/Decreased/Decreased/Decreased/Decreased/Decreased/Decreased/Decreased/Decreased/Decreased/Decreased/Increased/Increased/Decreased/Decreased/Decreased/Decreased/Decreased/Decreased/Decreased/Decreased/Decreased/Decreased/Decreased/Decreased/Decreased/Decreased/Decreased/Decreased/Decreased	29/2
BP	GO:0050829	defense response to Gram-negative bacterium	1/545	28/26949	0.435801	0.819977	GLYMA_17G069600	1	Decreased	1/0
BP	GO:0051248	negative regulation of protein metabolic process	6/545	328/26949	0.653787	0.983607	GLYMA_01G095000/GLYMA_15G126400/GLYMA_09G207400/GLYMA_12G093100/GLYMA_12G187400/GLYMA_11G180500	6	Increased/Increased/Decreased/Decreased/Decreased/Decreased	4/2
BP	GO:0044087	regulation of cellular component biogenesis	2/545	346/26949	0.993306	1	GLYMA_06G062500/GLYMA_06G062400	2	Increased/Increased	0/2
BP	GO:0048767	root hair elongation	2/545	123/26949	0.713959	1	GLYMA_01G232500/GLYMA_17G102400	2	Decreased/Decreased	2/0
BP	GO:0009566	fertilization	1/545	71/26949	0.766012	1	GLYMA_04G112500	1	Decreased	1/0
BP	GO:0003279	cardiac septum development	1/545	15/26949	0.264011	0.642353	GLYMA_19G008200	1	Decreased	1/0
BP	GO:2001040	positive regulation of cellular response to drug	1/545	10/26949	0.184816	0.546285	GLYMA_20G062000	1	Decreased	1/0
BP	GO:1905959	positive regulation of cellular response to alcohol	2/545	110/26949	0.654984	0.983607	GLYMA_10G268900/GLYMA_11G243400	2	Decreased/Decreased	2/0
BP	GO:0048609	multicellular organismal reproductive process	6/545	432/26949	0.87197	1	GLYMA_01G171900/GLYMA_01G119600/GLYMA_10G037100/GLYMA_10G103200/GLYMA_06G062500/GLYMA_06G062400	6	Decreased/Decreased/Increased/Decreased/Increased/Increased	3/3
BP	GO:0008104	protein localization	6/545	1045/26949	0.99998	1	GLYMA_18G288400/GLYMA_01G210100/GLYMA_10G082400/GLYMA_09G123400/GLYMA_02G195400/GLYMA_17G063900	6	Decreased/Increased/Decreased/Increased/Decreased/Decreased	4/2
BP	GO:0046496	nicotinamide nucleotide metabolic process	1/545	153/26949	0.956493	1	GLYMA_19G097900	1	Increased	0/1
BP	GO:0010101	post-embryonic root morphogenesis	1/545	147/26949	0.950785	1	GLYMA_01G007400	1	Decreased	1/0
BP	GO:0031669	cellular response to nutrient levels	10/545	389/26949	0.264547	0.642353	GLYMA_18G172800/GLYMA_15G074200/GLYMA_10G013300/GLYMA_20G238000/GLYMA_08G195100/GLYMA_13G239100/GLYMA_03G031700/GLYMA_03G078300/GLYMA_07G196500/GLYMA_16G092400	10	Increased/Decreased/Decreased/Increased/Increased/Decreased/Decreased/Increased/Decreased/Decreased	6/4
BP	GO:0034307	regulation of ascospore formation	2/545	4/26949	0.00238418	0.0361786	GLYMA_14G195300/GLYMA_11G170000	2	Decreased/Increased	1/1
BP	GO:0009250	glucan biosynthetic process	7/545	165/26949	0.0510408	0.271832	GLYMA_18G260100/GLYMA_04G063800/GLYMA_10G040700/GLYMA_10G145300/GLYMA_19G227800/GLYMA_13G127300/GLYMA_17G102400	7	Increased/Decreased/Decreased/Decreased/Increased/Decreased/Decreased	5/2
BP	GO:0010586	miRNA metabolic process	1/545	22/26949	0.36215	0.757116	GLYMA_15G147100	1	Increased	0/1
BP	GO:0009642	response to light intensity	14/545	304/26949	0.0038318	0.0504056	GLYMA_01G238600/GLYMA_01G241500/GLYMA_10G257900/GLYMA_06G247100/GLYMA_06G138100/GLYMA_02G017100/GLYMA_20G133200/GLYMA_13G206700/GLYMA_13G047300/GLYMA_03G031700/GLYMA_03G253200/GLYMA_07G061500/GLYMA_16G030000/GLYMA_11G036400	14	Decreased/Decreased/Decreased/Decreased/Decreased/Decreased/Decreased/Decreased/Decreased/Decreased/Decreased/Decreased/Decreased/Decreased	14/0
BP	GO:2000241	regulation of reproductive process	18/545	745/26949	0.252721	0.631802	GLYMA_18G039500/GLYMA_01G037200/GLYMA_15G016200/GLYMA_10G013300/GLYMA_06G055200/GLYMA_09G198700/GLYMA_14G195300/GLYMA_14G099400/GLYMA_02G099500/GLYMA_02G017100/GLYMA_03G191700/GLYMA_03G253200/GLYMA_17G066600/GLYMA_12G079500/GLYMA_16G209800/GLYMA_11G194600/GLYMA_11G170000/GLYMA_11G217200	18	Decreased/Decreased/Increased/Decreased/Decreased/Decreased/Decreased/Decreased/Decreased/Decreased/Decreased/Decreased/Decreased/Decreased/Decreased/Decreased/Increased/Decreased	16/2
BP	GO:0032774	RNA biosynthetic process	4/545	466/26949	0.985635	1	GLYMA_04G008900/GLYMA_10G210500/GLYMA_07G108900/GLYMA_17G062700	4	Decreased/Decreased/Decreased/Increased	3/1
BP	GO:0030865	cortical cytoskeleton organization	4/545	126/26949	0.251513	0.630594	GLYMA_03G106000/GLYMA_05G094400/GLYMA_17G173000/GLYMA_11G055100	4	Decreased/Decreased/Decreased/Decreased	4/0
BP	GO:0009435	NAD biosynthetic process	1/545	21/26949	0.348974	0.7442	GLYMA_19G097900	1	Increased	0/1
BP	GO:0032501	multicellular organismal process	115/545	5345/26949	0.241773	0.620479	GLYMA_18G202800/GLYMA_18G185400/GLYMA_18G238200/GLYMA_01G171900/GLYMA_01G232500/GLYMA_01G119600/GLYMA_01G153300/GLYMA_01G005000/GLYMA_01G224100/GLYMA_01G007400/GLYMA_01G120300/GLYMA_01G179000/GLYMA_01G190100/GLYMA_04G103400/GLYMA_04G101000/GLYMA_04G112500/GLYMA_04G238300/GLYMA_04G084100/GLYMA_04G177900/GLYMA_15G060200/GLYMA_15G016200/GLYMA_15G012800/GLYMA_15G206800/GLYMA_15G179600/GLYMA_15G150500…	115	Increased/Decreased/Decreased/Decreased/Decreased/Decreased/Decreased/Decreased/Decreased/Decreased/Decreased/Decreased/Decreased/Decreased/Decreased/Decreased/Decreased/Increased/Decreased/Decreased/Increased/Decreased/Decreased/Decreased/Decreased/Increased/Decreased/Decreased/Decreased/Decreased/Decreased/Decreased/Decreased/Decreased/Increased/Increased/Increased/Decreased/Increased/Decreased…	98/17
BP	GO:0080142	regulation of salicylic acid biosynthetic process	1/545	10/26949	0.184816	0.546285	GLYMA_08G044400	1	Decreased	1/0
BP	GO:0042542	response to hydrogen peroxide	12/545	163/26949	0.000126949	0.00525931	GLYMA_01G095000/GLYMA_01G238600/GLYMA_01G241500/GLYMA_04G238300/GLYMA_06G125600/GLYMA_02G017100/GLYMA_08G056400/GLYMA_13G047300/GLYMA_03G253200/GLYMA_07G061500/GLYMA_05G215900/GLYMA_16G030000	12	Increased/Decreased/Decreased/Decreased/Decreased/Decreased/Increased/Decreased/Decreased/Decreased/Decreased/Decreased	10/2
BP	GO:0070298	negative regulation of phosphorelay signal transduction system	5/545	88/26949	0.0331106	0.206743	GLYMA_06G236400/GLYMA_14G020100/GLYMA_13G274100/GLYMA_12G226600/GLYMA_12G162700	5	Decreased/Decreased/Decreased/Decreased/Decreased	5/0
BP	GO:0090697	post-embryonic plant organ morphogenesis	2/545	293/26949	0.982698	1	GLYMA_01G007400/GLYMA_03G191700	2	Decreased/Decreased	2/0
BP	GO:0019048	modulation by virus of host process	1/545	21/26949	0.348974	0.7442	GLYMA_20G022900	1	Decreased	1/0
BP	GO:0071704	organic substance metabolic process	202/545	11747/26949	0.999232	1	GLYMA_18G003000/GLYMA_18G202800/GLYMA_18G070000/GLYMA_18G265100/GLYMA_18G288400/GLYMA_18G260100/GLYMA_01G037200/GLYMA_01G171900/GLYMA_01G044100/GLYMA_01G037900/GLYMA_01G153300/GLYMA_01G166100/GLYMA_01G216000/GLYMA_01G179000/GLYMA_01G190100/GLYMA_04G248700/GLYMA_04G063800/GLYMA_04G084100/GLYMA_04G008900/GLYMA_04G022600/GLYMA_15G253500/GLYMA_15G095000/GLYMA_15G074200/GLYMA_15G147100/GLYMA_15G126400…	202	Decreased/Increased/Decreased/Decreased/Decreased/Increased/Decreased/Decreased/Decreased/Decreased/Decreased/Decreased/Decreased/Decreased/Decreased/Decreased/Decreased/Increased/Decreased/Increased/Decreased/Decreased/Decreased/Increased/Increased/Decreased/Decreased/Decreased/Decreased/Decreased/Decreased/Decreased/Decreased/Decreased/Decreased/Decreased/Decreased/Decreased/Decreased/Decreased…	167/35
BP	GO:1901617	organic hydroxy compound biosynthetic process	6/545	290/26949	0.534573	0.901897	GLYMA_01G153300/GLYMA_15G095000/GLYMA_19G187100/GLYMA_19G187400/GLYMA_09G218600/GLYMA_03G187700	6	Decreased/Decreased/Decreased/Decreased/Decreased/Decreased	6/0
BP	GO:0043170	macromolecule metabolic process	145/545	8529/26949	0.995845	1	GLYMA_18G003000/GLYMA_18G070000/GLYMA_18G265100/GLYMA_18G288400/GLYMA_18G260100/GLYMA_01G037200/GLYMA_01G171900/GLYMA_01G044100/GLYMA_01G037900/GLYMA_01G166100/GLYMA_01G179000/GLYMA_04G248700/GLYMA_04G063800/GLYMA_04G008900/GLYMA_04G022600/GLYMA_15G253500/GLYMA_15G074200/GLYMA_15G147100/GLYMA_15G126400/GLYMA_15G206800/GLYMA_15G065200/GLYMA_15G086200/GLYMA_15G150500/GLYMA_10G271200/GLYMA_10G040700…	145	Decreased/Decreased/Decreased/Decreased/Increased/Decreased/Decreased/Decreased/Decreased/Decreased/Decreased/Decreased/Decreased/Decreased/Increased/Decreased/Decreased/Increased/Increased/Decreased/Decreased/Decreased/Decreased/Decreased/Decreased/Decreased/Decreased/Decreased/Decreased/Decreased/Decreased/Decreased/Decreased/Decreased/Decreased/Increased/Decreased/Decreased/Increased/Increased…	121/24
BP	GO:0018212	peptidyl-tyrosine modification	1/545	19/26949	0.321801	0.713309	GLYMA_06G175100	1	Decreased	1/0
BP	GO:0016114	terpenoid biosynthetic process	4/545	210/26949	0.616438	0.964524	GLYMA_04G084100/GLYMA_15G065600/GLYMA_14G089000/GLYMA_07G001300	4	Increased/Decreased/Decreased/Increased	2/2
BP	GO:0098916	anterograde trans-synaptic signaling	3/545	13/26949	0.00202239	0.0361786	GLYMA_15G042400/GLYMA_12G075200/GLYMA_11G144600	3	Decreased/Decreased/Decreased	3/0
BP	GO:0048465	corolla development	1/545	42/26949	0.576308	0.936007	GLYMA_03G191700	1	Decreased	1/0
BP	GO:0043171	peptide catabolic process	1/545	23/26949	0.37506	0.76958	GLYMA_06G078400	1	Decreased	1/0
BP	GO:0048580	regulation of post-embryonic development	21/545	923/26949	0.321003	0.713309	GLYMA_18G039500/GLYMA_01G037200/GLYMA_04G022600/GLYMA_10G013300/GLYMA_06G055200/GLYMA_06G048500/GLYMA_09G198700/GLYMA_14G099400/GLYMA_02G268400/GLYMA_02G099500/GLYMA_02G017100/GLYMA_03G191700/GLYMA_03G029600/GLYMA_03G253200/GLYMA_05G079700/GLYMA_17G066600/GLYMA_12G079500/GLYMA_16G209800/GLYMA_11G194600/GLYMA_11G198300/GLYMA_11G217200	21	Decreased/Decreased/Increased/Decreased/Decreased/Increased/Decreased/Decreased/Decreased/Decreased/Decreased/Decreased/Decreased/Decreased/Decreased/Decreased/Decreased/Decreased/Decreased/Decreased/Decreased	19/2
BP	GO:0051276	chromosome organization	4/545	974/26949	0.999997	1	GLYMA_06G062500/GLYMA_06G062400/GLYMA_09G207400/GLYMA_14G223700	4	Increased/Increased/Decreased/Increased	1/3
BP	GO:0016053	organic acid biosynthetic process	5/545	824/26949	0.999815	1	GLYMA_18G265100/GLYMA_08G243000/GLYMA_13G047300/GLYMA_17G049900/GLYMA_17G069600	5	Decreased/Decreased/Decreased/Decreased/Decreased	5/0
BP	GO:0019318	hexose metabolic process	5/545	119/26949	0.0941901	0.377753	GLYMA_10G040700/GLYMA_10G145300/GLYMA_19G227800/GLYMA_13G127300/GLYMA_16G200600	5	Decreased/Decreased/Increased/Decreased/Decreased	4/1
BP	GO:0048308	organelle inheritance	3/545	10/26949	0.000887821	0.0212588	GLYMA_01G165900/GLYMA_16G127400/GLYMA_11G077500	3	Decreased/Decreased/Decreased	3/0
BP	GO:0030154	cell differentiation	27/545	1619/26949	0.874103	1	GLYMA_01G232500/GLYMA_01G190100/GLYMA_04G112500/GLYMA_04G008900/GLYMA_15G016200/GLYMA_10G210500/GLYMA_06G036800/GLYMA_06G062500/GLYMA_06G062400/GLYMA_19G008200/GLYMA_02G005600/GLYMA_20G012600/GLYMA_13G338400/GLYMA_03G258700/GLYMA_03G040400/GLYMA_07G108900/GLYMA_07G174100/GLYMA_05G098200/GLYMA_17G102400/GLYMA_17G030700/GLYMA_17G167100/GLYMA_12G060700/GLYMA_16G098700/GLYMA_11G008400/GLYMA_11G052500…	27	Decreased/Decreased/Decreased/Decreased/Increased/Decreased/Decreased/Increased/Increased/Decreased/Decreased/Decreased/Decreased/Increased/Increased/Decreased/Decreased/Decreased/Decreased/Decreased/Decreased/Decreased/Increased/Decreased/Decreased/Decreased/Decreased	21/6
BP	GO:0030323	respiratory tube development	2/545	17/26949	0.0454371	0.251785	GLYMA_04G101000/GLYMA_19G008200	2	Decreased/Decreased	2/0
BP	GO:0010120	camalexin biosynthetic process	3/545	17/26949	0.00452805	0.0560105	GLYMA_14G200200/GLYMA_02G232600/GLYMA_12G073000	3	Decreased/Decreased/Decreased	3/0
BP	GO:0046467	membrane lipid biosynthetic process	3/545	120/26949	0.438649	0.82365	GLYMA_20G238000/GLYMA_08G299900/GLYMA_03G078300	3	Increased/Decreased/Increased	1/2
BP	GO:0097435	supramolecular fiber organization	4/545	290/26949	0.840565	1	GLYMA_03G106000/GLYMA_05G094400/GLYMA_17G173000/GLYMA_11G055100	4	Decreased/Decreased/Decreased/Decreased	4/0
BP	GO:0034248	regulation of amide metabolic process	3/545	240/26949	0.86629	1	GLYMA_12G093100/GLYMA_12G187400/GLYMA_11G180500	3	Decreased/Decreased/Decreased	3/0
BP	GO:0070592	cell wall polysaccharide biosynthetic process	1/545	110/26949	0.894809	1	GLYMA_05G085700	1	Decreased	1/0
BP	GO:0046506	sulfolipid biosynthetic process	1/545	6/26949	0.115379	0.421762	GLYMA_03G078300	1	Increased	0/1
BP	GO:0010162	seed dormancy process	1/545	43/26949	0.58489	0.943487	GLYMA_01G119600	1	Decreased	1/0
BP	GO:0044272	sulfur compound biosynthetic process	5/545	205/26949	0.4	0.783506	GLYMA_14G200200/GLYMA_02G232600/GLYMA_13G152900/GLYMA_03G078300/GLYMA_12G073000	5	Decreased/Decreased/Decreased/Increased/Decreased	4/1
BP	GO:0008299	isoprenoid biosynthetic process	4/545	271/26949	0.800401	1	GLYMA_04G084100/GLYMA_15G065600/GLYMA_14G089000/GLYMA_07G001300	4	Increased/Decreased/Decreased/Increased	2/2
BP	GO:0071407	cellular response to organic cyclic compound	8/545	328/26949	0.345905	0.7442	GLYMA_04G103400/GLYMA_10G040700/GLYMA_06G097400/GLYMA_06G104600/GLYMA_06G005100/GLYMA_09G274000/GLYMA_14G089000/GLYMA_13G127300	8	Decreased/Decreased/Decreased/Decreased/Increased/Decreased/Decreased/Decreased	7/1
BP	GO:0002221	pattern recognition receptor signaling pathway	1/545	27/26949	0.424144	0.806468	GLYMA_20G249600	1	Decreased	1/0
BP	GO:0006792	regulation of sulfur utilization	1/545	4/26949	0.0784768	0.330896	GLYMA_18G172800	1	Increased	0/1
BP	GO:0071322	cellular response to carbohydrate stimulus	2/545	171/26949	0.86319	1	GLYMA_06G048500/GLYMA_08G240400	2	Increased/Increased	0/2
BP	GO:0009828	plant-type cell wall loosening	1/545	22/26949	0.36215	0.757116	GLYMA_01G171900	1	Decreased	1/0
BP	GO:0032410	negative regulation of transporter activity	1/545	16/26949	0.278904	0.664178	GLYMA_02G250200	1	Decreased	1/0
BP	GO:0099536	synaptic signaling	3/545	13/26949	0.00202239	0.0361786	GLYMA_15G042400/GLYMA_12G075200/GLYMA_11G144600	3	Decreased/Decreased/Decreased	3/0
BP	GO:0051347	positive regulation of transferase activity	7/545	188/26949	0.088251	0.362732	GLYMA_06G153200/GLYMA_14G195300/GLYMA_03G106000/GLYMA_05G094400/GLYMA_17G173000/GLYMA_11G170000/GLYMA_11G055100	7	Decreased/Decreased/Decreased/Decreased/Decreased/Increased/Decreased	6/1
BP	GO:1902099	regulation of metaphase/anaphase transition of cell cycle	2/545	41/26949	0.201022	0.561939	GLYMA_06G062500/GLYMA_06G062400	2	Increased/Increased	0/2
BP	GO:0072521	purine-containing compound metabolic process	3/545	352/26949	0.974629	1	GLYMA_19G097900/GLYMA_09G027500/GLYMA_03G065300	3	Increased/Decreased/Increased	1/2
BP	GO:0009687	abscisic acid metabolic process	2/545	40/26949	0.193644	0.560322	GLYMA_01G153300/GLYMA_09G218600	2	Decreased/Decreased	2/0
BP	GO:0002683	negative regulation of immune system process	2/545	101/26949	0.608727	0.959058	GLYMA_13G110700/GLYMA_17G048900	2	Decreased/Decreased	2/0
BP	GO:0010639	negative regulation of organelle organization	1/545	196/26949	0.982031	1	GLYMA_09G207400	1	Decreased	1/0
BP	GO:0050790	regulation of catalytic activity	16/545	784/26949	0.520942	0.886712	GLYMA_18G288400/GLYMA_01G095000/GLYMA_04G118700/GLYMA_15G126400/GLYMA_06G153200/GLYMA_09G076000/GLYMA_14G195300/GLYMA_20G164700/GLYMA_03G031700/GLYMA_03G106000/GLYMA_03G028900/GLYMA_05G094400/GLYMA_17G173000/GLYMA_16G014000/GLYMA_11G170000/GLYMA_11G055100	16	Decreased/Increased/Decreased/Increased/Decreased/Increased/Decreased/Increased/Decreased/Decreased/Decreased/Decreased/Decreased/Decreased/Increased/Decreased	11/5
BP	GO:0048466	androecium development	4/545	265/26949	0.786131	1	GLYMA_15G012800/GLYMA_10G103200/GLYMA_08G093900/GLYMA_17G049900	4	Decreased/Decreased/Decreased/Decreased	4/0
BP	GO:0060562	epithelial tube morphogenesis	2/545	49/26949	0.260853	0.642353	GLYMA_04G101000/GLYMA_19G008200	2	Decreased/Decreased	2/0
BP	GO:0051552	flavone metabolic process	3/545	37/26949	0.0384615	0.231709	GLYMA_19G187100/GLYMA_19G187400/GLYMA_03G187700	3	Decreased/Decreased/Decreased	3/0
BP	GO:0010047	fruit dehiscence	2/545	31/26949	0.129467	0.460994	GLYMA_01G171900/GLYMA_10G103200	2	Decreased/Decreased	2/0
BP	GO:0051315	attachment of mitotic spindle microtubules to kinetochore	2/545	21/26949	0.0665678	0.315894	GLYMA_06G062500/GLYMA_06G062400	2	Increased/Increased	0/2
BP	GO:0045229	external encapsulating structure organization	9/545	503/26949	0.690886	0.999451	GLYMA_18G265100/GLYMA_01G171900/GLYMA_10G103200/GLYMA_06G205400/GLYMA_02G150900/GLYMA_20G090500/GLYMA_08G243000/GLYMA_13G095300/GLYMA_17G128200	9	Decreased/Decreased/Decreased/Decreased/Decreased/Decreased/Decreased/Decreased/Decreased	9/0
BP	GO:0018209	peptidyl-serine modification	3/545	177/26949	0.69742	0.999451	GLYMA_01G166100/GLYMA_13G119500/GLYMA_03G138000	3	Decreased/Decreased/Decreased	3/0
BP	GO:0019336	phenol-containing compound catabolic process	1/545	12/26949	0.217467	0.58454	GLYMA_07G048600	1	Increased	0/1
BP	GO:0060918	auxin transport	3/545	170/26949	0.671176	0.991942	GLYMA_04G084100/GLYMA_06G055200/GLYMA_14G099400	3	Increased/Decreased/Decreased	2/1
BP	GO:0080113	regulation of seed growth	2/545	46/26949	0.238307	0.614128	GLYMA_06G055200/GLYMA_14G099400	2	Decreased/Decreased	2/0
BP	GO:0023051	regulation of signaling	33/545	1107/26949	0.0177268	0.137291	GLYMA_01G190100/GLYMA_15G179600/GLYMA_10G268900/GLYMA_10G259300/GLYMA_06G055200/GLYMA_06G036800/GLYMA_06G153200/GLYMA_06G236400/GLYMA_06G114000/GLYMA_06G138100/GLYMA_19G008200/GLYMA_09G071600/GLYMA_14G195300/GLYMA_14G020100/GLYMA_14G099400/GLYMA_02G182600/GLYMA_02G250200/GLYMA_20G062000/GLYMA_20G131600/GLYMA_13G054300/GLYMA_13G274100/GLYMA_13G053800/GLYMA_13G054200/GLYMA_13G054400/GLYMA_07G034400…	33	Decreased/Decreased/Decreased/Decreased/Decreased/Decreased/Decreased/Decreased/Decreased/Decreased/Decreased/Decreased/Decreased/Decreased/Decreased/Increased/Decreased/Decreased/Decreased/Decreased/Decreased/Decreased/Decreased/Decreased/Decreased/Decreased/Decreased/Decreased/Decreased/Decreased/Increased/Decreased/Decreased	31/2
BP	GO:0006418	tRNA aminoacylation for protein translation	2/545	77/26949	0.463256	0.840234	GLYMA_18G070000/GLYMA_13G000200	2	Decreased/Increased	1/1
BP	GO:0043633	polyadenylation-dependent RNA catabolic process	1/545	25/26949	0.400103	0.783506	GLYMA_15G147100	1	Increased	0/1
BP	GO:0042214	terpene metabolic process	1/545	40/26949	0.558609	0.923351	GLYMA_04G084100	1	Increased	0/1
BP	GO:0044782	cilium organization	2/545	76/26949	0.456529	0.835517	GLYMA_04G101000/GLYMA_19G008200	2	Decreased/Decreased	2/0
BP	GO:0016075	rRNA catabolic process	1/545	40/26949	0.558609	0.923351	GLYMA_15G147100	1	Increased	0/1
BP	GO:0009617	response to bacterium	51/545	1034/26949	5.11137e-09	8.33792e-07	GLYMA_18G185400/GLYMA_01G095000/GLYMA_01G179000/GLYMA_01G190100/GLYMA_04G238300/GLYMA_04G063800/GLYMA_15G126400/GLYMA_15G003300/GLYMA_15G206800/GLYMA_15G179600/GLYMA_10G230000/GLYMA_06G036800/GLYMA_06G125600/GLYMA_06G236400/GLYMA_06G138100/GLYMA_09G027500/GLYMA_09G071600/GLYMA_09G274000/GLYMA_14G041700/GLYMA_14G200200/GLYMA_14G061200/GLYMA_02G274400/GLYMA_02G150900/GLYMA_02G232600/GLYMA_20G022900…	51	Decreased/Increased/Decreased/Decreased/Decreased/Decreased/Increased/Decreased/Decreased/Decreased/Decreased/Decreased/Decreased/Decreased/Decreased/Decreased/Decreased/Decreased/Decreased/Decreased/Decreased/Decreased/Decreased/Decreased/Decreased/Decreased/Decreased/Decreased/Increased/Decreased/Decreased/Decreased/Decreased/Decreased/Increased/Decreased/Decreased/Decreased/Decreased/Decreased…	47/4
BP	GO:1902680	positive regulation of RNA biosynthetic process	15/545	976/26949	0.891386	1	GLYMA_18G288400/GLYMA_04G238300/GLYMA_04G008900/GLYMA_10G210500/GLYMA_10G013300/GLYMA_06G125600/GLYMA_06G048500/GLYMA_06G114000/GLYMA_06G138100/GLYMA_09G204500/GLYMA_02G005600/GLYMA_08G271900/GLYMA_07G108900/GLYMA_05G215900/GLYMA_16G199000	15	Decreased/Decreased/Decreased/Decreased/Decreased/Decreased/Increased/Decreased/Decreased/Decreased/Decreased/Decreased/Decreased/Decreased/Decreased	14/1
BP	GO:0010498	proteasomal protein catabolic process	16/545	638/26949	0.223722	0.597049	GLYMA_15G150500/GLYMA_10G268900/GLYMA_10G259300/GLYMA_19G085100/GLYMA_09G042400/GLYMA_14G105800/GLYMA_02G264800/GLYMA_20G131600/GLYMA_13G072800/GLYMA_13G338400/GLYMA_07G034400/GLYMA_05G188900/GLYMA_17G220600/GLYMA_12G060700/GLYMA_11G243400/GLYMA_11G137300	16	Decreased/Decreased/Decreased/Decreased/Decreased/Decreased/Decreased/Decreased/Decreased/Decreased/Decreased/Decreased/Decreased/Decreased/Decreased/Decreased	16/0
BP	GO:0043039	tRNA aminoacylation	2/545	82/26949	0.496134	0.86705	GLYMA_18G070000/GLYMA_13G000200	2	Decreased/Increased	1/1
BP	GO:0009960	endosperm development	2/545	78/26949	0.469933	0.844059	GLYMA_01G179000/GLYMA_11G063200	2	Decreased/Decreased	2/0
BP	GO:0010099	regulation of photomorphogenesis	1/545	50/26949	0.640296	0.976152	GLYMA_05G079700	1	Decreased	1/0
BP	GO:0046131	pyrimidine ribonucleoside metabolic process	1/545	43/26949	0.58489	0.943487	GLYMA_02G302900	1	Decreased	1/0
BP	GO:0060070	canonical Wnt signaling pathway	2/545	6/26949	0.00580206	0.0658407	GLYMA_10G259300/GLYMA_20G131600	2	Decreased/Decreased	2/0
BP	GO:0010288	response to lead ion	1/545	7/26949	0.133273	0.461328	GLYMA_06G078400	1	Decreased	1/0
BP	GO:0016226	iron-sulfur cluster assembly	1/545	34/26949	0.500962	0.86705	GLYMA_01G212000	1	Decreased	1/0
BP	GO:2000280	regulation of root development	5/545	190/26949	0.339967	0.736526	GLYMA_10G045400/GLYMA_10G016500/GLYMA_02G016100/GLYMA_13G133000/GLYMA_03G173300	5	Decreased/Decreased/Decreased/Decreased/Decreased	5/0
BP	GO:0006213	pyrimidine nucleoside metabolic process	2/545	51/26949	0.275898	0.66246	GLYMA_02G302900/GLYMA_03G065300	2	Decreased/Increased	1/1
BP	GO:0006269	DNA replication, synthesis of RNA primer	1/545	12/26949	0.217467	0.58454	GLYMA_17G062700	1	Increased	0/1
BP	GO:0009955	adaxial/abaxial pattern specification	1/545	88/26949	0.83484	1	GLYMA_02G150900	1	Decreased	1/0
BP	GO:0006817	phosphate ion transport	5/545	38/26949	0.000960618	0.0225875	GLYMA_01G024000/GLYMA_15G074200/GLYMA_02G040700/GLYMA_13G239100/GLYMA_07G196500	5	Decreased/Decreased/Decreased/Decreased/Decreased	5/0
BP	GO:0045089	positive regulation of innate immune response	7/545	205/26949	0.12349	0.442733	GLYMA_06G236400/GLYMA_09G274000/GLYMA_20G249600/GLYMA_13G274100/GLYMA_13G047300/GLYMA_12G226600/GLYMA_12G162700	7	Decreased/Decreased/Decreased/Decreased/Decreased/Decreased/Decreased	7/0
BP	GO:0034628	'de novo' NAD biosynthetic process from aspartate	1/545	13/26949	0.233299	0.605279	GLYMA_19G097900	1	Increased	0/1
BP	GO:0050688	regulation of defense response to virus	1/545	30/26949	0.458414	0.835517	GLYMA_06G138100	1	Decreased	1/0
BP	GO:1900101	regulation of endoplasmic reticulum unfolded protein response	1/545	4/26949	0.0784768	0.330896	GLYMA_06G138100	1	Decreased	1/0
BP	GO:0016079	synaptic vesicle exocytosis	3/545	12/26949	0.0015793	0.0305331	GLYMA_15G042400/GLYMA_12G075200/GLYMA_11G144600	3	Decreased/Decreased/Decreased	3/0
BP	GO:0003333	amino acid transmembrane transport	1/545	153/26949	0.956493	1	GLYMA_16G105500	1	Increased	0/1
BP	GO:0009403	toxin biosynthetic process	3/545	25/26949	0.0135916	0.114738	GLYMA_14G200200/GLYMA_02G232600/GLYMA_12G073000	3	Decreased/Decreased/Decreased	3/0
BP	GO:1903509	liposaccharide metabolic process	2/545	99/26949	0.597828	0.955575	GLYMA_20G238000/GLYMA_03G078300	2	Increased/Increased	0/2
BP	GO:0010440	stomatal lineage progression	1/545	31/26949	0.469379	0.844059	GLYMA_11G052500	1	Decreased	1/0
BP	GO:0019745	pentacyclic triterpenoid biosynthetic process	2/545	12/26949	0.0235603	0.159652	GLYMA_15G065600/GLYMA_07G001300	2	Decreased/Increased	1/1
BP	GO:0007018	microtubule-based movement	2/545	206/26949	0.922699	1	GLYMA_04G101000/GLYMA_19G008200	2	Decreased/Decreased	2/0
BP	GO:0031347	regulation of defense response	28/545	610/26949	5.71011e-05	0.00261463	GLYMA_01G166100/GLYMA_04G238300/GLYMA_04G022600/GLYMA_15G003300/GLYMA_15G179600/GLYMA_10G082400/GLYMA_06G125600/GLYMA_06G175100/GLYMA_06G236400/GLYMA_06G114000/GLYMA_06G138100/GLYMA_19G008200/GLYMA_09G071600/GLYMA_09G274000/GLYMA_02G195400/GLYMA_02G017100/GLYMA_20G249600/GLYMA_08G218600/GLYMA_08G044400/GLYMA_08G062800/GLYMA_13G274100/GLYMA_13G047300/GLYMA_03G253200/GLYMA_07G023300/GLYMA_05G215900…	28	Decreased/Decreased/Increased/Decreased/Decreased/Decreased/Decreased/Decreased/Decreased/Decreased/Decreased/Decreased/Decreased/Decreased/Decreased/Decreased/Decreased/Decreased/Decreased/Decreased/Decreased/Decreased/Decreased/Decreased/Decreased/Decreased/Decreased/Increased	26/2
BP	GO:0071668	plant-type cell wall assembly	1/545	29/26949	0.447223	0.829014	GLYMA_06G205400	1	Decreased	1/0
BP	GO:0015729	oxaloacetate transport	2/545	8/26949	0.0105436	0.0961512	GLYMA_01G024000/GLYMA_02G040700	2	Decreased/Decreased	2/0
BP	GO:1901069	guanosine-containing compound catabolic process	1/545	4/26949	0.0784768	0.330896	GLYMA_03G065300	1	Increased	0/1
BP	GO:0046283	anthocyanin-containing compound metabolic process	2/545	68/26949	0.401059	0.783506	GLYMA_09G204500/GLYMA_08G271900	2	Decreased/Decreased	2/0
BP	GO:0030148	sphingolipid biosynthetic process	1/545	44/26949	0.593298	0.954103	GLYMA_08G299900	1	Decreased	1/0
BP	GO:1905623	positive regulation of leaf development	2/545	35/26949	0.157392	0.508409	GLYMA_06G114000/GLYMA_03G029600	2	Decreased/Decreased	2/0
BP	GO:0016567	protein ubiquitination	25/545	935/26949	0.0966544	0.377753	GLYMA_15G074200/GLYMA_15G126400/GLYMA_15G086200/GLYMA_15G150500/GLYMA_10G268900/GLYMA_10G259300/GLYMA_09G042400/GLYMA_14G105800/GLYMA_02G264800/GLYMA_20G131600/GLYMA_08G147200/GLYMA_13G225900/GLYMA_13G072800/GLYMA_13G338400/GLYMA_13G239100/GLYMA_07G196500/GLYMA_07G188400/GLYMA_05G162100/GLYMA_05G188900/GLYMA_05G097100/GLYMA_17G167800/GLYMA_17G220600/GLYMA_12G060700/GLYMA_11G243400/GLYMA_11G137300	25	Decreased/Increased/Decreased/Decreased/Decreased/Decreased/Decreased/Decreased/Decreased/Decreased/Decreased/Decreased/Decreased/Decreased/Decreased/Decreased/Decreased/Decreased/Decreased/Decreased/Decreased/Decreased/Decreased/Decreased/Decreased	24/1
BP	GO:0048359	mucilage metabolic process involved in seed coat development	1/545	56/26949	0.681871	0.996517	GLYMA_03G258700	1	Increased	0/1
BP	GO:0043085	positive regulation of catalytic activity	7/545	414/26949	0.734683	1	GLYMA_06G153200/GLYMA_14G195300/GLYMA_03G106000/GLYMA_05G094400/GLYMA_17G173000/GLYMA_11G170000/GLYMA_11G055100	7	Decreased/Decreased/Decreased/Decreased/Decreased/Increased/Decreased	6/1
BP	GO:0042873	aldonate transmembrane transport	1/545	21/26949	0.348974	0.7442	GLYMA_13G206700	1	Decreased	1/0
BP	GO:0002253	activation of immune response	7/545	134/26949	0.0194262	0.145873	GLYMA_06G236400/GLYMA_09G274000/GLYMA_20G249600/GLYMA_13G274100/GLYMA_13G047300/GLYMA_12G226600/GLYMA_12G162700	7	Decreased/Decreased/Decreased/Decreased/Decreased/Decreased/Decreased	7/0
BP	GO:0010215	cellulose microfibril organization	1/545	22/26949	0.36215	0.757116	GLYMA_06G205400	1	Decreased	1/0
BP	GO:0000003	reproduction	54/545	3071/26949	0.880851	1	GLYMA_18G202800/GLYMA_01G171900/GLYMA_01G119600/GLYMA_01G224100/GLYMA_01G179000/GLYMA_04G112500/GLYMA_15G016200/GLYMA_15G012800/GLYMA_15G179600/GLYMA_10G037100/GLYMA_10G265400/GLYMA_10G103200/GLYMA_06G089800/GLYMA_06G194200/GLYMA_06G062500/GLYMA_06G048500/GLYMA_06G114000/GLYMA_06G062400/GLYMA_19G008200/GLYMA_09G071600/GLYMA_09G207400/GLYMA_14G195300/GLYMA_02G150900/GLYMA_02G131300/GLYMA_02G099500…	54	Increased/Decreased/Decreased/Decreased/Decreased/Decreased/Increased/Decreased/Decreased/Increased/Decreased/Decreased/Decreased/Increased/Increased/Increased/Decreased/Increased/Decreased/Decreased/Decreased/Decreased/Decreased/Decreased/Decreased/Decreased/Decreased/Increased/Decreased/Decreased/Increased/Decreased/Decreased/Decreased/Decreased/Decreased/Increased/Decreased/Decreased/Increased…	41/13
BP	GO:0009226	nucleotide-sugar biosynthetic process	3/545	60/26949	0.121459	0.437252	GLYMA_18G265100/GLYMA_08G243000/GLYMA_11G075700	3	Decreased/Decreased/Decreased	3/0
BP	GO:0006753	nucleoside phosphate metabolic process	5/545	476/26949	0.965316	1	GLYMA_18G070000/GLYMA_19G097900/GLYMA_09G027500/GLYMA_02G302900/GLYMA_03G065300	5	Decreased/Increased/Decreased/Decreased/Increased	3/2
BP	GO:0015959	diadenosine polyphosphate metabolic process	1/545	6/26949	0.115379	0.421762	GLYMA_18G070000	1	Decreased	1/0
BP	GO:0009791	post-embryonic development	60/545	2861/26949	0.402371	0.785482	GLYMA_18G202800/GLYMA_01G171900/GLYMA_01G119600/GLYMA_01G224100/GLYMA_01G007400/GLYMA_01G179000/GLYMA_01G190100/GLYMA_15G016200/GLYMA_15G012800/GLYMA_15G179600/GLYMA_10G037100/GLYMA_10G210500/GLYMA_10G265400/GLYMA_10G103200/GLYMA_06G089800/GLYMA_06G194200/GLYMA_06G048500/GLYMA_06G114000/GLYMA_06G247100/GLYMA_06G005100/GLYMA_19G021400/GLYMA_19G254800/GLYMA_09G225400/GLYMA_09G071600/GLYMA_09G207400…	60	Increased/Decreased/Decreased/Decreased/Decreased/Decreased/Decreased/Increased/Decreased/Decreased/Increased/Decreased/Decreased/Decreased/Decreased/Increased/Increased/Decreased/Decreased/Increased/Decreased/Decreased/Decreased/Decreased/Decreased/Decreased/Decreased/Decreased/Decreased/Decreased/Increased/Decreased/Decreased/Increased/Decreased/Decreased/Decreased/Decreased/Decreased/Increased…	49/11
BP	GO:0048511	rhythmic process	9/545	254/26949	0.0743683	0.330896	GLYMA_04G177900/GLYMA_04G008900/GLYMA_10G210500/GLYMA_06G055200/GLYMA_06G187000/GLYMA_14G099400/GLYMA_20G228000/GLYMA_13G047300/GLYMA_17G093900	9	Decreased/Decreased/Decreased/Decreased/Decreased/Decreased/Decreased/Decreased/Decreased	9/0
BP	GO:0006366	transcription by RNA polymerase II	3/545	299/26949	0.942812	1	GLYMA_04G008900/GLYMA_10G210500/GLYMA_07G108900	3	Decreased/Decreased/Decreased	3/0
BP	GO:0061371	determination of heart left/right asymmetry	2/545	19/26949	0.055646	0.287028	GLYMA_04G101000/GLYMA_19G008200	2	Decreased/Decreased	2/0
BP	GO:0003007	heart morphogenesis	2/545	24/26949	0.0841283	0.349086	GLYMA_04G101000/GLYMA_19G008200	2	Decreased/Decreased	2/0
BP	GO:0005978	glycogen biosynthetic process	2/545	31/26949	0.129467	0.460994	GLYMA_10G145300/GLYMA_19G227800	2	Decreased/Increased	1/1
BP	GO:0071229	cellular response to acid chemical	25/545	803/26949	0.0228979	0.159652	GLYMA_01G166100/GLYMA_01G005000/GLYMA_15G179600/GLYMA_10G037100/GLYMA_10G040700/GLYMA_10G024300/GLYMA_06G236400/GLYMA_09G071600/GLYMA_09G274000/GLYMA_14G195200/GLYMA_02G268400/GLYMA_02G228200/GLYMA_02G149600/GLYMA_02G182600/GLYMA_02G250200/GLYMA_02G017100/GLYMA_08G240400/GLYMA_13G127300/GLYMA_13G274100/GLYMA_13G047300/GLYMA_03G138000/GLYMA_03G253200/GLYMA_12G226600/GLYMA_12G162700/GLYMA_12G073000	25	Decreased/Decreased/Decreased/Increased/Decreased/Decreased/Decreased/Decreased/Decreased/Decreased/Decreased/Decreased/Decreased/Increased/Decreased/Decreased/Increased/Decreased/Decreased/Decreased/Decreased/Decreased/Decreased/Decreased/Decreased	22/3
BP	GO:0016116	carotenoid metabolic process	1/545	52/26949	0.654724	0.983607	GLYMA_04G084100	1	Increased	0/1
BP	GO:0007165	signal transduction	87/545	2717/26949	1.08662e-05	0.000603424	GLYMA_18G003000/GLYMA_18G087800/GLYMA_18G086900/GLYMA_18G088500/GLYMA_18G082200/GLYMA_18G087000/GLYMA_18G082800/GLYMA_18G086600/GLYMA_18G082100/GLYMA_18G088000/GLYMA_18G088700/GLYMA_01G010500/GLYMA_01G044100/GLYMA_01G166100/GLYMA_01G005000/GLYMA_01G179000/GLYMA_04G103400/GLYMA_04G177900/GLYMA_15G079200/GLYMA_15G179600/GLYMA_10G271200/GLYMA_10G040700/GLYMA_10G179600/GLYMA_10G259300/GLYMA_06G290000…	87	Decreased/Decreased/Decreased/Decreased/Decreased/Decreased/Decreased/Decreased/Decreased/Decreased/Decreased/Decreased/Decreased/Decreased/Decreased/Decreased/Decreased/Decreased/Decreased/Decreased/Decreased/Decreased/Decreased/Decreased/Decreased/Decreased/Increased/Decreased/Increased/Decreased/Decreased/Increased/Decreased/Decreased/Decreased/Decreased/Decreased/Decreased/Decreased/Decreased…	80/7
BP	GO:0098869	cellular oxidant detoxification	2/545	210/26949	0.927681	1	GLYMA_10G193500/GLYMA_02G161200	2	Increased/Increased	0/2
BP	GO:0010191	mucilage metabolic process	1/545	73/26949	0.775405	1	GLYMA_03G258700	1	Increased	0/1
BP	GO:0010562	positive regulation of phosphorus metabolic process	9/545	182/26949	0.0120864	0.107043	GLYMA_06G062500/GLYMA_06G153200/GLYMA_06G062400/GLYMA_14G195300/GLYMA_03G106000/GLYMA_05G094400/GLYMA_17G173000/GLYMA_11G170000/GLYMA_11G055100	9	Increased/Decreased/Increased/Decreased/Decreased/Decreased/Decreased/Increased/Decreased	6/3
BP	GO:0048829	root cap development	1/545	29/26949	0.447223	0.829014	GLYMA_10G210600	1	Decreased	1/0
BP	GO:0009690	cytokinin metabolic process	2/545	67/26949	0.393934	0.783506	GLYMA_09G225400/GLYMA_03G134500	2	Decreased/Decreased	2/0
BP	GO:0016081	synaptic vesicle docking	3/545	6/26949	0.000157203	0.00577887	GLYMA_15G042400/GLYMA_12G075200/GLYMA_11G144600	3	Decreased/Decreased/Decreased	3/0
BP	GO:0006414	translational elongation	1/545	25/26949	0.400103	0.783506	GLYMA_10G212900	1	Decreased	1/0
BP	GO:0009624	response to nematode	4/545	206/26949	0.601333	0.955575	GLYMA_18G204800/GLYMA_01G095000/GLYMA_02G073600/GLYMA_13G206700	4	Decreased/Increased/Increased/Decreased	2/2
BP	GO:0010015	root morphogenesis	5/545	537/26949	0.984901	1	GLYMA_01G232500/GLYMA_01G007400/GLYMA_03G134500/GLYMA_17G102400/GLYMA_17G030700	5	Decreased/Decreased/Decreased/Decreased/Decreased	5/0
BP	GO:0009060	aerobic respiration	1/545	85/26949	0.824365	1	GLYMA_20G099200	1	Decreased	1/0
BP	GO:0051274	beta-glucan biosynthetic process	1/545	80/26949	0.805414	1	GLYMA_04G063800	1	Decreased	1/0
BP	GO:0048827	phyllome development	27/545	1130/26949	0.211848	0.58454	GLYMA_18G238200/GLYMA_01G005000/GLYMA_01G224100/GLYMA_04G238300/GLYMA_04G084100/GLYMA_15G012800/GLYMA_10G103200/GLYMA_06G125600/GLYMA_19G198800/GLYMA_09G207400/GLYMA_02G150900/GLYMA_02G099500/GLYMA_02G017100/GLYMA_08G093900/GLYMA_08G240400/GLYMA_13G043500/GLYMA_03G134500/GLYMA_03G191700/GLYMA_03G253200/GLYMA_03G201200/GLYMA_07G048600/GLYMA_05G103300/GLYMA_05G215900/GLYMA_17G049900/GLYMA_12G073000…	27	Decreased/Decreased/Decreased/Decreased/Increased/Decreased/Decreased/Decreased/Decreased/Decreased/Decreased/Decreased/Decreased/Decreased/Increased/Increased/Decreased/Decreased/Decreased/Decreased/Increased/Decreased/Decreased/Decreased/Decreased/Decreased/Decreased	23/4
BP	GO:0048354	mucilage biosynthetic process involved in seed coat development	1/545	37/26949	0.530668	0.897631	GLYMA_03G258700	1	Increased	0/1
BP	GO:0010558	negative regulation of macromolecule biosynthetic process	20/545	791/26949	0.182198	0.546285	GLYMA_01G185800/GLYMA_15G003300/GLYMA_15G179600/GLYMA_10G257900/GLYMA_06G236400/GLYMA_09G071600/GLYMA_09G274000/GLYMA_14G020100/GLYMA_02G099500/GLYMA_20G133200/GLYMA_08G218600/GLYMA_13G274100/GLYMA_07G023300/GLYMA_17G144700/GLYMA_12G093100/GLYMA_12G226600/GLYMA_12G162700/GLYMA_12G187400/GLYMA_11G056200/GLYMA_11G180500	20	Decreased/Decreased/Decreased/Decreased/Decreased/Decreased/Decreased/Decreased/Decreased/Decreased/Decreased/Decreased/Decreased/Decreased/Decreased/Decreased/Decreased/Decreased/Decreased/Decreased	20/0
BP	GO:0006790	sulfur compound metabolic process	19/545	515/26949	0.00925725	0.0933719	GLYMA_01G212000/GLYMA_01G216000/GLYMA_01G190100/GLYMA_15G108700/GLYMA_15G251500/GLYMA_06G290000/GLYMA_06G078400/GLYMA_14G200200/GLYMA_02G232600/GLYMA_13G152900/GLYMA_03G078300/GLYMA_07G140400/GLYMA_05G195000/GLYMA_05G098200/GLYMA_17G167100/GLYMA_12G117000/GLYMA_12G073000/GLYMA_16G199000/GLYMA_11G052100	19	Decreased/Decreased/Decreased/Decreased/Decreased/Decreased/Decreased/Decreased/Decreased/Decreased/Increased/Decreased/Decreased/Decreased/Decreased/Decreased/Decreased/Decreased/Decreased	18/1
BP	GO:0006355	regulation of DNA-templated transcription	98/545	3761/26949	0.004674	0.0575431	GLYMA_18G238200/GLYMA_18G288400/GLYMA_01G005000/GLYMA_01G224100/GLYMA_01G216000/GLYMA_01G185800/GLYMA_01G190100/GLYMA_04G098400/GLYMA_04G238300/GLYMA_04G177900/GLYMA_04G008900/GLYMA_15G017500/GLYMA_15G022800/GLYMA_15G180000/GLYMA_15G116300/GLYMA_15G003300/GLYMA_15G012800/GLYMA_15G036900/GLYMA_15G079200/GLYMA_10G274300/GLYMA_10G232000/GLYMA_10G066100/GLYMA_10G210500/GLYMA_10G257900/GLYMA_10G210600…	98	Decreased/Decreased/Decreased/Decreased/Decreased/Decreased/Decreased/Decreased/Decreased/Decreased/Decreased/Decreased/Decreased/Decreased/Decreased/Decreased/Decreased/Decreased/Decreased/Decreased/Decreased/Decreased/Decreased/Decreased/Decreased/Decreased/Decreased/Decreased/Decreased/Decreased/Decreased/Increased/Increased/Decreased/Decreased/Increased/Decreased/Decreased/Decreased/Decreased…	93/5
BP	GO:0009611	response to wounding	28/545	518/26949	2.93676e-06	0.000201709	GLYMA_01G095000/GLYMA_15G180000/GLYMA_15G003300/GLYMA_15G179600/GLYMA_10G179400/GLYMA_10G257900/GLYMA_06G007500/GLYMA_06G089800/GLYMA_06G114000/GLYMA_19G097900/GLYMA_09G072000/GLYMA_09G071600/GLYMA_14G195200/GLYMA_14G171500/GLYMA_02G228200/GLYMA_02G017100/GLYMA_20G133200/GLYMA_20G210900/GLYMA_08G218600/GLYMA_13G043500/GLYMA_13G047300/GLYMA_03G253200/GLYMA_07G190100/GLYMA_07G023300/GLYMA_05G195000…	28	Increased/Decreased/Decreased/Decreased/Decreased/Decreased/Decreased/Decreased/Decreased/Increased/Decreased/Decreased/Decreased/Decreased/Decreased/Decreased/Decreased/Decreased/Decreased/Increased/Decreased/Decreased/Decreased/Decreased/Decreased/Decreased/Decreased/Decreased	25/3
BP	GO:0016441	post-transcriptional gene silencing	1/545	155/26949	0.958245	1	GLYMA_06G097400	1	Decreased	1/0
BP	GO:0031540	regulation of anthocyanin biosynthetic process	1/545	18/26949	0.307792	0.697342	GLYMA_17G248300	1	Increased	0/1
BP	GO:0140056	organelle localization by membrane tethering	5/545	76/26949	0.0189567	0.143411	GLYMA_15G042400/GLYMA_10G082400/GLYMA_02G195400/GLYMA_12G075200/GLYMA_11G144600	5	Decreased/Decreased/Decreased/Decreased/Decreased	5/0
BP	GO:0009116	nucleoside metabolic process	2/545	95/26949	0.575351	0.936007	GLYMA_02G302900/GLYMA_03G065300	2	Decreased/Increased	1/1
BP	GO:0000375	RNA splicing, via transesterification reactions	2/545	284/26949	0.97972	1	GLYMA_18G288400/GLYMA_17G128200	2	Decreased/Decreased	2/0
BP	GO:0090567	reproductive shoot system development	14/545	850/26949	0.818247	1	GLYMA_15G012800/GLYMA_15G179600/GLYMA_10G103200/GLYMA_09G071600/GLYMA_09G207400/GLYMA_02G150900/GLYMA_02G131300/GLYMA_08G093900/GLYMA_13G047300/GLYMA_03G134500/GLYMA_03G191700/GLYMA_17G049900/GLYMA_17G144700/GLYMA_12G073000	14	Decreased/Decreased/Decreased/Decreased/Decreased/Decreased/Decreased/Decreased/Decreased/Decreased/Decreased/Decreased/Decreased/Decreased	14/0
BP	GO:0010374	stomatal complex development	3/545	106/26949	0.362603	0.757116	GLYMA_09G225400/GLYMA_02G150900/GLYMA_11G052500	3	Decreased/Decreased/Decreased	3/0
BP	GO:0006486	protein glycosylation	1/545	140/26949	0.943175	1	GLYMA_03G134500	1	Decreased	1/0
BP	GO:0009751	response to salicylic acid	25/545	387/26949	4.15442e-07	3.87252e-05	GLYMA_18G185400/GLYMA_01G095000/GLYMA_01G179000/GLYMA_01G190100/GLYMA_04G238300/GLYMA_15G003300/GLYMA_10G040700/GLYMA_06G036800/GLYMA_06G125600/GLYMA_09G027500/GLYMA_09G274000/GLYMA_14G061200/GLYMA_08G218600/GLYMA_13G035800/GLYMA_13G127300/GLYMA_13G047300/GLYMA_07G190100/GLYMA_07G048600/GLYMA_07G023300/GLYMA_05G098200/GLYMA_05G215900/GLYMA_17G167100/GLYMA_16G092900/GLYMA_11G063200/GLYMA_11G052100	25	Decreased/Increased/Decreased/Decreased/Decreased/Decreased/Decreased/Decreased/Decreased/Decreased/Decreased/Decreased/Decreased/Decreased/Decreased/Decreased/Decreased/Increased/Decreased/Decreased/Decreased/Decreased/Increased/Decreased/Decreased	22/3
BP	GO:0048831	regulation of shoot system development	20/545	592/26949	0.0185356	0.142007	GLYMA_18G039500/GLYMA_01G037200/GLYMA_01G166100/GLYMA_06G104800/GLYMA_06G114000/GLYMA_09G198700/GLYMA_09G274000/GLYMA_02G099500/GLYMA_02G017100/GLYMA_03G134500/GLYMA_03G018800/GLYMA_03G191700/GLYMA_03G029600/GLYMA_03G253200/GLYMA_17G066600/GLYMA_12G079500/GLYMA_16G092900/GLYMA_16G209800/GLYMA_11G194600/GLYMA_11G217200	20	Decreased/Decreased/Decreased/Decreased/Decreased/Decreased/Decreased/Decreased/Decreased/Decreased/Decreased/Decreased/Decreased/Decreased/Decreased/Decreased/Increased/Decreased/Decreased/Decreased	19/1
BP	GO:1901362	organic cyclic compound biosynthetic process	27/545	1590/26949	0.851271	1	GLYMA_18G070000/GLYMA_18G265100/GLYMA_01G153300/GLYMA_04G084100/GLYMA_04G008900/GLYMA_15G095000/GLYMA_15G065600/GLYMA_10G179400/GLYMA_10G210500/GLYMA_06G062500/GLYMA_06G062400/GLYMA_19G097900/GLYMA_09G027500/GLYMA_09G218600/GLYMA_14G200200/GLYMA_14G089000/GLYMA_02G302900/GLYMA_02G232600/GLYMA_20G210900/GLYMA_08G243000/GLYMA_13G078400/GLYMA_03G065300/GLYMA_07G108900/GLYMA_07G001300/GLYMA_17G062700…	27	Decreased/Decreased/Decreased/Increased/Decreased/Decreased/Decreased/Decreased/Decreased/Increased/Increased/Increased/Decreased/Decreased/Decreased/Decreased/Decreased/Decreased/Decreased/Decreased/Decreased/Increased/Decreased/Increased/Increased/Decreased/Decreased	20/7
BP	GO:0009812	flavonoid metabolic process	7/545	173/26949	0.0626013	0.300901	GLYMA_19G187100/GLYMA_19G187400/GLYMA_09G204500/GLYMA_14G200900/GLYMA_08G271900/GLYMA_08G109500/GLYMA_03G187700	7	Decreased/Decreased/Decreased/Increased/Decreased/Decreased/Decreased	6/1
BP	GO:0051049	regulation of transport	6/545	492/26949	0.93467	1	GLYMA_15G074200/GLYMA_02G250200/GLYMA_20G238000/GLYMA_13G239100/GLYMA_07G196500/GLYMA_17G230100	6	Decreased/Decreased/Increased/Decreased/Decreased/Decreased	5/1
BP	GO:0009644	response to high light intensity	9/545	154/26949	0.00422527	0.0534338	GLYMA_01G238600/GLYMA_01G241500/GLYMA_10G257900/GLYMA_06G138100/GLYMA_20G133200/GLYMA_03G031700/GLYMA_07G061500/GLYMA_16G030000/GLYMA_11G036400	9	Decreased/Decreased/Decreased/Decreased/Decreased/Decreased/Decreased/Decreased/Decreased	9/0
BP	GO:0098795	global gene silencing by mRNA cleavage	1/545	4/26949	0.0784768	0.330896	GLYMA_06G097400	1	Decreased	1/0
BP	GO:0033169	histone H3-K9 demethylation	1/545	39/26949	0.549485	0.912894	GLYMA_09G207400	1	Decreased	1/0
BP	GO:0019758	glycosinolate biosynthetic process	1/545	81/26949	0.809361	1	GLYMA_13G152900	1	Decreased	1/0
BP	GO:0030031	cell projection assembly	2/545	94/26949	0.569591	0.930308	GLYMA_04G101000/GLYMA_19G008200	2	Decreased/Decreased	2/0
BP	GO:0046434	organophosphate catabolic process	3/545	152/26949	0.596229	0.955575	GLYMA_19G098500/GLYMA_20G238000/GLYMA_03G065300	3	Increased/Increased/Increased	0/3
BP	GO:0015717	triose phosphate transport	1/545	18/26949	0.307792	0.697342	GLYMA_13G206700	1	Decreased	1/0
BP	GO:0000302	response to reactive oxygen species	20/545	401/26949	0.000221229	0.00780282	GLYMA_01G095000/GLYMA_01G238600/GLYMA_01G241500/GLYMA_04G136200/GLYMA_04G136600/GLYMA_04G238300/GLYMA_10G193500/GLYMA_06G125600/GLYMA_02G268400/GLYMA_02G017100/GLYMA_08G056400/GLYMA_13G047300/GLYMA_03G253200/GLYMA_07G061500/GLYMA_05G215900/GLYMA_17G128900/GLYMA_17G049900/GLYMA_16G030000/GLYMA_11G036400/GLYMA_11G157100	20	Increased/Decreased/Decreased/Decreased/Decreased/Decreased/Increased/Decreased/Decreased/Decreased/Increased/Decreased/Decreased/Decreased/Decreased/Decreased/Decreased/Decreased/Decreased/Decreased	17/3
BP	GO:0048588	developmental cell growth	8/545	301/26949	0.266062	0.644775	GLYMA_01G232500/GLYMA_15G016200/GLYMA_06G062500/GLYMA_06G062400/GLYMA_19G008200/GLYMA_17G102400/GLYMA_16G098700/GLYMA_11G008400	8	Decreased/Increased/Increased/Increased/Decreased/Decreased/Increased/Decreased	4/4
BP	GO:0009932	cell tip growth	5/545	252/26949	0.579044	0.939282	GLYMA_15G016200/GLYMA_19G008200/GLYMA_17G030700/GLYMA_16G098700/GLYMA_11G008400	5	Increased/Decreased/Decreased/Increased/Decreased	3/2
BP	GO:0048732	gland development	2/545	30/26949	0.122682	0.440441	GLYMA_04G101000/GLYMA_19G008200	2	Decreased/Decreased	2/0
BP	GO:0044281	small molecule metabolic process	37/545	2442/26949	0.977562	1	GLYMA_18G202800/GLYMA_18G070000/GLYMA_18G265100/GLYMA_01G153300/GLYMA_01G216000/GLYMA_01G190100/GLYMA_10G040700/GLYMA_10G145300/GLYMA_06G290000/GLYMA_06G205600/GLYMA_19G227800/GLYMA_19G097900/GLYMA_09G027500/GLYMA_09G218600/GLYMA_02G302900/GLYMA_20G099200/GLYMA_08G243000/GLYMA_13G127300/GLYMA_13G259500/GLYMA_13G000200/GLYMA_13G047300/GLYMA_13G152900/GLYMA_03G078300/GLYMA_03G065300/GLYMA_07G048600…	37	Increased/Decreased/Decreased/Decreased/Decreased/Decreased/Decreased/Decreased/Decreased/Increased/Increased/Increased/Decreased/Decreased/Decreased/Decreased/Decreased/Decreased/Increased/Increased/Decreased/Decreased/Increased/Increased/Increased/Decreased/Decreased/Decreased/Decreased/Decreased/Decreased/Decreased/Decreased/Decreased/Decreased/Decreased/Decreased	28/9
BP	GO:0045840	positive regulation of mitotic nuclear division	2/545	14/26949	0.0316331	0.198467	GLYMA_06G062500/GLYMA_06G062400	2	Increased/Increased	0/2
BP	GO:0031279	regulation of cyclase activity	1/545	12/26949	0.217467	0.58454	GLYMA_03G031700	1	Decreased	1/0
BP	GO:0010022	meristem determinacy	1/545	61/26949	0.712828	1	GLYMA_17G144700	1	Decreased	1/0
BP	GO:1900674	olefin biosynthetic process	1/545	38/26949	0.540173	0.903172	GLYMA_02G268400	1	Decreased	1/0
BP	GO:0010054	trichoblast differentiation	3/545	232/26949	0.850804	1	GLYMA_01G232500/GLYMA_17G102400/GLYMA_17G030700	3	Decreased/Decreased/Decreased	3/0
BP	GO:0048498	establishment of petal orientation	1/545	3/26949	0.0594536	0.288427	GLYMA_03G191700	1	Decreased	1/0
BP	GO:0046885	regulation of hormone biosynthetic process	2/545	74/26949	0.442933	0.826935	GLYMA_01G216000/GLYMA_08G044400	2	Decreased/Decreased	2/0
BP	GO:0006974	DNA damage response	4/545	592/26949	0.997984	1	GLYMA_18G288400/GLYMA_14G223700/GLYMA_03G195600/GLYMA_17G062700	4	Decreased/Increased/Decreased/Increased	2/2
BP	GO:0034661	ncRNA catabolic process	1/545	59/26949	0.700824	0.999451	GLYMA_15G147100	1	Increased	0/1
BP	GO:0050691	regulation of defense response to virus by host	1/545	12/26949	0.217467	0.58454	GLYMA_06G138100	1	Decreased	1/0
BP	GO:0030071	regulation of mitotic metaphase/anaphase transition	2/545	41/26949	0.201022	0.561939	GLYMA_06G062500/GLYMA_06G062400	2	Increased/Increased	0/2
BP	GO:1903960	negative regulation of anion transmembrane transport	1/545	10/26949	0.184816	0.546285	GLYMA_02G250200	1	Decreased	1/0
BP	GO:0046890	regulation of lipid biosynthetic process	1/545	86/26949	0.827928	1	GLYMA_01G216000	1	Decreased	1/0
BP	GO:0032507	maintenance of protein location in cell	2/545	36/26949	0.164541	0.525076	GLYMA_10G082400/GLYMA_02G195400	2	Decreased/Decreased	2/0
BP	GO:0060429	epithelium development	4/545	119/26949	0.221083	0.591822	GLYMA_04G101000/GLYMA_06G062500/GLYMA_06G062400/GLYMA_19G008200	4	Decreased/Increased/Increased/Decreased	2/2
BP	GO:0031324	negative regulation of cellular metabolic process	23/545	1116/26949	0.493221	0.865707	GLYMA_01G095000/GLYMA_01G185800/GLYMA_15G126400/GLYMA_15G003300/GLYMA_15G179600/GLYMA_10G257900/GLYMA_06G236400/GLYMA_09G071600/GLYMA_09G207400/GLYMA_09G274000/GLYMA_14G020100/GLYMA_02G099500/GLYMA_20G133200/GLYMA_08G218600/GLYMA_13G274100/GLYMA_07G023300/GLYMA_17G144700/GLYMA_12G093100/GLYMA_12G226600/GLYMA_12G162700/GLYMA_12G187400/GLYMA_11G056200/GLYMA_11G180500	23	Increased/Decreased/Increased/Decreased/Decreased/Decreased/Decreased/Decreased/Decreased/Decreased/Decreased/Decreased/Decreased/Decreased/Decreased/Decreased/Decreased/Decreased/Decreased/Decreased/Decreased/Decreased/Decreased	21/2
BP	GO:0046049	UMP metabolic process	1/545	24/26949	0.387709	0.776296	GLYMA_02G302900	1	Decreased	1/0
BP	GO:1903795	regulation of inorganic anion transmembrane transport	3/545	6/26949	0.000157203	0.00577887	GLYMA_15G074200/GLYMA_13G239100/GLYMA_07G196500	3	Decreased/Decreased/Decreased	3/0
BP	GO:0032885	regulation of polysaccharide biosynthetic process	1/545	24/26949	0.387709	0.776296	GLYMA_17G128200	1	Decreased	1/0
BP	GO:0033993	response to lipid	59/545	1490/26949	6.96927e-07	6.27234e-05	GLYMA_01G119600/GLYMA_01G166100/GLYMA_01G212800/GLYMA_01G190100/GLYMA_04G103400/GLYMA_04G164400/GLYMA_04G100400/GLYMA_15G126400/GLYMA_10G037100/GLYMA_10G257900/GLYMA_10G082400/GLYMA_06G097400/GLYMA_06G007500/GLYMA_06G036800/GLYMA_06G048500/GLYMA_06G236400/GLYMA_06G104600/GLYMA_06G114300/GLYMA_06G005100/GLYMA_19G021400/GLYMA_09G207400/GLYMA_14G195200/GLYMA_14G020100/GLYMA_14G089000/GLYMA_02G268400…	59	Decreased/Decreased/Decreased/Decreased/Decreased/Decreased/Decreased/Increased/Increased/Decreased/Decreased/Decreased/Decreased/Decreased/Increased/Decreased/Decreased/Decreased/Increased/Decreased/Decreased/Decreased/Decreased/Decreased/Decreased/Decreased/Increased/Decreased/Increased/Decreased/Decreased/Decreased/Decreased/Increased/Decreased/Decreased/Increased/Decreased/Decreased/Decreased…	51/8
BP	GO:1901700	response to oxygen-containing compound	141/545	3277/26949	8.33517e-19	3.6258e-16	GLYMA_18G185400/GLYMA_18G042100/GLYMA_18G238200/GLYMA_01G037200/GLYMA_01G119600/GLYMA_01G153300/GLYMA_01G166100/GLYMA_01G005000/GLYMA_01G095000/GLYMA_01G216000/GLYMA_01G212800/GLYMA_01G238600/GLYMA_01G241500/GLYMA_01G179000/GLYMA_01G190100/GLYMA_04G103400/GLYMA_04G136200/GLYMA_04G136600/GLYMA_04G238300/GLYMA_04G063800/GLYMA_04G177900/GLYMA_04G164400/GLYMA_04G100400/GLYMA_04G022600/GLYMA_15G022800…	141	Decreased/Decreased/Decreased/Decreased/Decreased/Decreased/Decreased/Decreased/Increased/Decreased/Decreased/Decreased/Decreased/Decreased/Decreased/Decreased/Decreased/Decreased/Decreased/Decreased/Decreased/Decreased/Decreased/Increased/Decreased/Increased/Decreased/Decreased/Decreased/Decreased/Decreased/Increased/Decreased/Increased/Decreased/Decreased/Decreased/Decreased/Decreased/Decreased…	124/17
BP	GO:0051603	proteolysis involved in protein catabolic process	18/545	966/26949	0.672383	0.993164	GLYMA_15G150500/GLYMA_10G268900/GLYMA_10G259300/GLYMA_19G085100/GLYMA_09G226700/GLYMA_09G042400/GLYMA_14G105800/GLYMA_02G264800/GLYMA_20G131600/GLYMA_08G116300/GLYMA_13G072800/GLYMA_13G338400/GLYMA_07G034400/GLYMA_05G188900/GLYMA_17G220600/GLYMA_12G060700/GLYMA_11G243400/GLYMA_11G137300	18	Decreased/Decreased/Decreased/Decreased/Decreased/Decreased/Decreased/Decreased/Decreased/Increased/Decreased/Decreased/Decreased/Decreased/Decreased/Decreased/Decreased/Decreased	17/1
BP	GO:0009308	amine metabolic process	3/545	158/26949	0.622397	0.965647	GLYMA_06G007500/GLYMA_09G225400/GLYMA_03G134500	3	Decreased/Decreased/Decreased	3/0
BP	GO:0002237	response to molecule of bacterial origin	8/545	90/26949	0.000482101	0.013386	GLYMA_01G095000/GLYMA_01G179000/GLYMA_15G003300/GLYMA_06G138100/GLYMA_08G218600/GLYMA_08G044400/GLYMA_07G023300/GLYMA_11G063200	8	Increased/Decreased/Decreased/Decreased/Decreased/Decreased/Decreased/Decreased	7/1
BP	GO:0019236	response to pheromone	2/545	4/26949	0.00238418	0.0361786	GLYMA_14G195300/GLYMA_11G170000	2	Decreased/Increased	1/1
BP	GO:0009890	negative regulation of biosynthetic process	20/545	823/26949	0.230558	0.605279	GLYMA_01G185800/GLYMA_15G003300/GLYMA_15G179600/GLYMA_10G257900/GLYMA_06G236400/GLYMA_09G071600/GLYMA_09G274000/GLYMA_14G020100/GLYMA_02G099500/GLYMA_20G133200/GLYMA_08G218600/GLYMA_13G274100/GLYMA_07G023300/GLYMA_17G144700/GLYMA_12G093100/GLYMA_12G226600/GLYMA_12G162700/GLYMA_12G187400/GLYMA_11G056200/GLYMA_11G180500	20	Decreased/Decreased/Decreased/Decreased/Decreased/Decreased/Decreased/Decreased/Decreased/Decreased/Decreased/Decreased/Decreased/Decreased/Decreased/Decreased/Decreased/Decreased/Decreased/Decreased	20/0
BP	GO:0016124	xanthophyll catabolic process	1/545	2/26949	0.0400385	0.231709	GLYMA_04G084100	1	Increased	0/1
BP	GO:0006810	transport	46/545	3704/26949	0.999956	1	GLYMA_18G204800/GLYMA_18G288400/GLYMA_01G210100/GLYMA_01G024000/GLYMA_01G216600/GLYMA_04G076400/GLYMA_04G084100/GLYMA_04G238100/GLYMA_04G164400/GLYMA_15G074200/GLYMA_15G017000/GLYMA_15G206800/GLYMA_15G042400/GLYMA_10G082400/GLYMA_06G055200/GLYMA_06G125800/GLYMA_19G117200/GLYMA_09G123400/GLYMA_14G207400/GLYMA_14G099400/GLYMA_02G073600/GLYMA_02G195400/GLYMA_02G150900/GLYMA_02G040700/GLYMA_08G245400…	46	Decreased/Decreased/Increased/Decreased/Decreased/Decreased/Increased/Decreased/Decreased/Decreased/Decreased/Decreased/Decreased/Decreased/Decreased/Decreased/Decreased/Increased/Decreased/Decreased/Increased/Decreased/Decreased/Decreased/Decreased/Increased/Decreased/Increased/Decreased/Increased/Increased/Increased/Decreased/Increased/Increased/Decreased/Decreased/Decreased/Decreased/Decreased…	34/12
BP	GO:0009630	gravitropism	2/545	143/26949	0.788013	1	GLYMA_06G055200/GLYMA_14G099400	2	Decreased/Decreased	2/0
BP	GO:2000027	regulation of animal organ morphogenesis	3/545	30/26949	0.0222784	0.157579	GLYMA_10G259300/GLYMA_19G008200/GLYMA_20G131600	3	Decreased/Decreased/Decreased	3/0
BP	GO:0006065	UDP-glucuronate biosynthetic process	2/545	8/26949	0.0105436	0.0961512	GLYMA_18G265100/GLYMA_08G243000	2	Decreased/Decreased	2/0
BP	GO:0006778	porphyrin-containing compound metabolic process	1/545	108/26949	0.890404	1	GLYMA_13G078400	1	Decreased	1/0
BP	GO:2001252	positive regulation of chromosome organization	2/545	103/26949	0.619399	0.965647	GLYMA_06G062500/GLYMA_06G062400	2	Increased/Increased	0/2
BP	GO:1990059	fruit valve development	1/545	9/26949	0.167984	0.525076	GLYMA_01G171900	1	Decreased	1/0
BP	GO:0033014	tetrapyrrole biosynthetic process	1/545	74/26949	0.779959	1	GLYMA_13G078400	1	Decreased	1/0
BP	GO:0006820	monoatomic anion transport	12/545	701/26949	0.760603	1	GLYMA_01G024000/GLYMA_15G074200/GLYMA_15G017000/GLYMA_02G040700/GLYMA_13G206700/GLYMA_13G043500/GLYMA_13G239100/GLYMA_03G040400/GLYMA_07G196500/GLYMA_05G229700/GLYMA_17G096400/GLYMA_16G105500	12	Decreased/Decreased/Decreased/Decreased/Decreased/Increased/Decreased/Increased/Decreased/Increased/Decreased/Increased	8/4
BP	GO:0060627	regulation of vesicle-mediated transport	1/545	166/26949	0.966694	1	GLYMA_20G238000	1	Increased	0/1
BP	GO:0016103	diterpenoid catabolic process	1/545	24/26949	0.387709	0.776296	GLYMA_13G259500	1	Increased	0/1
BP	GO:0019395	fatty acid oxidation	2/545	86/26949	0.521495	0.886712	GLYMA_18G202800/GLYMA_11G026800	2	Increased/Decreased	1/1
BP	GO:0051101	regulation of DNA binding	2/545	22/26949	0.0722729	0.330896	GLYMA_06G062500/GLYMA_06G062400	2	Increased/Increased	0/2
BP	GO:0006289	nucleotide-excision repair	1/545	75/26949	0.784422	1	GLYMA_18G288400	1	Decreased	1/0
BP	GO:0031163	metallo-sulfur cluster assembly	1/545	34/26949	0.500962	0.86705	GLYMA_01G212000	1	Decreased	1/0
BP	GO:0009199	ribonucleoside triphosphate metabolic process	1/545	180/26949	0.975026	1	GLYMA_19G097900	1	Increased	0/1
BP	GO:0010514	induction of conjugation with cellular fusion	2/545	4/26949	0.00238418	0.0361786	GLYMA_14G195300/GLYMA_11G170000	2	Decreased/Increased	1/1
BP	GO:0001889	liver development	2/545	20/26949	0.0610224	0.294397	GLYMA_04G101000/GLYMA_19G008200	2	Decreased/Decreased	2/0
BP	GO:0010948	negative regulation of cell cycle process	2/545	115/26949	0.678741	0.995379	GLYMA_06G062500/GLYMA_06G062400	2	Increased/Increased	0/2
BP	GO:0051052	regulation of DNA metabolic process	4/545	283/26949	0.826627	1	GLYMA_18G288400/GLYMA_06G062500/GLYMA_06G062400/GLYMA_14G223700	4	Decreased/Increased/Increased/Increased	1/3
BP	GO:0031570	DNA integrity checkpoint signaling	2/545	76/26949	0.456529	0.835517	GLYMA_06G062500/GLYMA_06G062400	2	Increased/Increased	0/2
BP	GO:0016106	sesquiterpenoid biosynthetic process	2/545	30/26949	0.122682	0.440441	GLYMA_04G084100/GLYMA_14G089000	2	Increased/Decreased	1/1
BP	GO:0002066	columnar/cuboidal epithelial cell development	2/545	18/26949	0.0504477	0.271481	GLYMA_06G062500/GLYMA_06G062400	2	Increased/Increased	0/2
BP	GO:0006004	fucose metabolic process	2/545	9/26949	0.0133758	0.114738	GLYMA_10G040700/GLYMA_13G127300	2	Decreased/Decreased	2/0
BP	GO:0098813	nuclear chromosome segregation	2/545	178/26949	0.877722	1	GLYMA_06G062500/GLYMA_06G062400	2	Increased/Increased	0/2
BP	GO:0016999	antibiotic metabolic process	2/545	164/26949	0.847092	1	GLYMA_20G099200/GLYMA_07G048600	2	Decreased/Increased	1/1
BP	GO:0009719	response to endogenous stimulus	108/545	3148/26949	2.21957e-08	2.51873e-06	GLYMA_18G185400/GLYMA_01G037200/GLYMA_01G119600/GLYMA_01G166100/GLYMA_01G005000/GLYMA_01G095000/GLYMA_01G212800/GLYMA_01G179000/GLYMA_01G190100/GLYMA_04G103400/GLYMA_04G238300/GLYMA_04G084100/GLYMA_04G177900/GLYMA_04G164400/GLYMA_04G100400/GLYMA_15G017500/GLYMA_15G126400/GLYMA_15G003300/GLYMA_15G012800/GLYMA_15G079200/GLYMA_15G179600/GLYMA_10G037100/GLYMA_10G040700/GLYMA_10G031800/GLYMA_10G257900…	108	Decreased/Decreased/Decreased/Decreased/Decreased/Increased/Decreased/Decreased/Decreased/Decreased/Decreased/Increased/Decreased/Decreased/Decreased/Decreased/Increased/Decreased/Decreased/Decreased/Decreased/Increased/Decreased/Decreased/Decreased/Decreased/Decreased/Decreased/Decreased/Decreased/Decreased/Decreased/Decreased/Increased/Decreased/Decreased/Increased/Decreased/Decreased/Decreased…	94/14
BP	GO:0019359	nicotinamide nucleotide biosynthetic process	1/545	102/26949	0.876051	1	GLYMA_19G097900	1	Increased	0/1
BP	GO:0001708	cell fate specification	2/545	56/26949	0.313383	0.70633	GLYMA_20G012600/GLYMA_07G174100	2	Decreased/Decreased	2/0
BP	GO:0010029	regulation of seed germination	4/545	198/26949	0.570075	0.930517	GLYMA_06G048500/GLYMA_02G268400/GLYMA_03G029600/GLYMA_11G198300	4	Increased/Decreased/Decreased/Decreased	3/1
BP	GO:0042440	pigment metabolic process	6/545	235/26949	0.340044	0.736526	GLYMA_19G187100/GLYMA_19G187400/GLYMA_09G204500/GLYMA_08G271900/GLYMA_13G078400/GLYMA_03G187700	6	Decreased/Decreased/Decreased/Decreased/Decreased/Decreased	6/0
BP	GO:0001558	regulation of cell growth	7/545	246/26949	0.231923	0.605279	GLYMA_01G216000/GLYMA_15G016200/GLYMA_02G150900/GLYMA_13G054300/GLYMA_13G053800/GLYMA_13G054200/GLYMA_13G054400	7	Decreased/Increased/Decreased/Decreased/Decreased/Decreased/Decreased	6/1
BP	GO:0071444	cellular response to pheromone	2/545	4/26949	0.00238418	0.0361786	GLYMA_14G195300/GLYMA_11G170000	2	Decreased/Increased	1/1
BP	GO:0006751	glutathione catabolic process	1/545	9/26949	0.167984	0.525076	GLYMA_06G078400	1	Decreased	1/0
BP	GO:0044036	cell wall macromolecule metabolic process	6/545	266/26949	0.451288	0.83359	GLYMA_01G171900/GLYMA_10G040700/GLYMA_13G127300/GLYMA_03G226000/GLYMA_05G085700/GLYMA_17G102400	6	Decreased/Decreased/Decreased/Increased/Decreased/Decreased	5/1
BP	GO:0015718	monocarboxylic acid transport	2/545	108/26949	0.645096	0.98175	GLYMA_13G206700/GLYMA_13G043500	2	Decreased/Increased	1/1
BP	GO:0070085	glycosylation	3/545	179/26949	0.704621	1	GLYMA_01G232500/GLYMA_03G134500/GLYMA_03G078300	3	Decreased/Decreased/Increased	2/1
BP	GO:0080186	developmental vegetative growth	2/545	27/26949	0.102902	0.396711	GLYMA_01G037200/GLYMA_13G047300	2	Decreased/Decreased	2/0
BP	GO:0031098	stress-activated protein kinase signaling cascade	7/545	94/26949	0.00299654	0.0446913	GLYMA_06G153200/GLYMA_14G195300/GLYMA_03G106000/GLYMA_05G094400/GLYMA_17G173000/GLYMA_11G170000/GLYMA_11G055100	7	Decreased/Decreased/Decreased/Decreased/Decreased/Increased/Decreased	6/1
BP	GO:0010439	regulation of glucosinolate biosynthetic process	1/545	12/26949	0.217467	0.58454	GLYMA_18G172800	1	Increased	0/1
BP	GO:0015748	organophosphate ester transport	2/545	143/26949	0.788013	1	GLYMA_13G206700/GLYMA_03G040400	2	Decreased/Increased	1/1
BP	GO:1903825	organic acid transmembrane transport	5/545	297/26949	0.720009	1	GLYMA_01G024000/GLYMA_02G040700/GLYMA_13G206700/GLYMA_13G043500/GLYMA_16G105500	5	Decreased/Decreased/Decreased/Increased/Increased	3/2
BP	GO:0104004	cellular response to environmental stimulus	7/545	397/26949	0.694454	0.999451	GLYMA_10G024300/GLYMA_06G005100/GLYMA_14G171500/GLYMA_02G149600/GLYMA_02G017100/GLYMA_03G253200/GLYMA_17G144700	7	Decreased/Increased/Decreased/Decreased/Decreased/Decreased/Decreased	6/1
BP	GO:0031152	aggregation involved in sorocarp development	1/545	22/26949	0.36215	0.757116	GLYMA_16G092400	1	Decreased	1/0
BP	GO:0006112	energy reserve metabolic process	2/545	59/26949	0.335682	0.730109	GLYMA_10G145300/GLYMA_19G227800	2	Decreased/Increased	1/1
BP	GO:0022406	membrane docking	5/545	76/26949	0.0189567	0.143411	GLYMA_15G042400/GLYMA_10G082400/GLYMA_02G195400/GLYMA_12G075200/GLYMA_11G144600	5	Decreased/Decreased/Decreased/Decreased/Decreased	5/0
BP	GO:0032502	developmental process	133/545	6050/26949	0.14646	0.495097	GLYMA_18G202800/GLYMA_18G185400/GLYMA_18G238200/GLYMA_01G037200/GLYMA_01G171900/GLYMA_01G232500/GLYMA_01G119600/GLYMA_01G153300/GLYMA_01G005000/GLYMA_01G224100/GLYMA_01G007400/GLYMA_01G120300/GLYMA_01G179000/GLYMA_01G190100/GLYMA_04G103400/GLYMA_04G101000/GLYMA_04G112500/GLYMA_04G238300/GLYMA_04G084100/GLYMA_04G177900/GLYMA_04G008900/GLYMA_15G060200/GLYMA_15G180000/GLYMA_15G016200/GLYMA_15G012800…	133	Increased/Decreased/Decreased/Decreased/Decreased/Decreased/Decreased/Decreased/Decreased/Decreased/Decreased/Decreased/Decreased/Decreased/Decreased/Decreased/Decreased/Decreased/Increased/Decreased/Decreased/Decreased/Decreased/Increased/Decreased/Decreased/Decreased/Increased/Decreased/Decreased/Decreased/Decreased/Decreased/Decreased/Decreased/Decreased/Decreased/Decreased/Increased/Increased…	114/19
BP	GO:0010050	vegetative phase change	1/545	24/26949	0.387709	0.776296	GLYMA_08G240400	1	Increased	0/1
BP	GO:0018108	peptidyl-tyrosine phosphorylation	1/545	19/26949	0.321801	0.713309	GLYMA_06G175100	1	Decreased	1/0
BP	GO:0032950	regulation of beta-glucan metabolic process	1/545	12/26949	0.217467	0.58454	GLYMA_17G128200	1	Decreased	1/0
BP	GO:0008219	cell death	21/545	374/26949	2.90138e-05	0.00151894	GLYMA_18G087800/GLYMA_18G086900/GLYMA_18G088500/GLYMA_18G082200/GLYMA_18G087000/GLYMA_18G082800/GLYMA_18G086600/GLYMA_18G082100/GLYMA_18G088000/GLYMA_18G088700/GLYMA_01G010500/GLYMA_01G095000/GLYMA_04G112500/GLYMA_10G265400/GLYMA_09G210600/GLYMA_20G125200/GLYMA_13G176600/GLYMA_03G195600/GLYMA_03G034900/GLYMA_07G199800/GLYMA_12G214100	21	Decreased/Decreased/Decreased/Decreased/Decreased/Decreased/Decreased/Decreased/Decreased/Decreased/Decreased/Increased/Decreased/Decreased/Decreased/Decreased/Decreased/Decreased/Decreased/Decreased/Decreased	20/1
BP	GO:0043112	receptor metabolic process	2/545	15/26949	0.0360194	0.220645	GLYMA_10G259300/GLYMA_20G131600	2	Decreased/Decreased	2/0
BP	GO:0043405	regulation of MAP kinase activity	3/545	59/26949	0.117044	0.424284	GLYMA_06G153200/GLYMA_14G195300/GLYMA_11G170000	3	Decreased/Decreased/Increased	2/1
BP	GO:0042546	cell wall biogenesis	6/545	357/26949	0.730952	1	GLYMA_18G272100/GLYMA_04G063800/GLYMA_06G205600/GLYMA_06G205400/GLYMA_08G249800/GLYMA_05G085700	6	Decreased/Decreased/Increased/Decreased/Decreased/Decreased	5/1
BP	GO:0006399	tRNA metabolic process	2/545	253/26949	0.965173	1	GLYMA_18G070000/GLYMA_13G000200	2	Decreased/Increased	1/1
BP	GO:0009892	negative regulation of metabolic process	26/545	1473/26949	0.790383	1	GLYMA_01G095000/GLYMA_01G185800/GLYMA_15G126400/GLYMA_15G003300/GLYMA_15G179600/GLYMA_10G257900/GLYMA_06G097400/GLYMA_06G236400/GLYMA_09G071600/GLYMA_09G207400/GLYMA_09G274000/GLYMA_14G020100/GLYMA_02G099500/GLYMA_20G133200/GLYMA_08G218600/GLYMA_13G274100/GLYMA_03G065300/GLYMA_07G023300/GLYMA_17G144700/GLYMA_12G093100/GLYMA_12G226600/GLYMA_12G162700/GLYMA_12G187400/GLYMA_16G023900/GLYMA_11G056200…	26	Increased/Decreased/Increased/Decreased/Decreased/Decreased/Decreased/Decreased/Decreased/Decreased/Decreased/Decreased/Decreased/Decreased/Decreased/Decreased/Increased/Decreased/Decreased/Decreased/Decreased/Decreased/Decreased/Decreased/Decreased/Decreased	23/3
BP	GO:2001176	regulation of mediator complex assembly	2/545	2/26949	0.00040825	0.0115819	GLYMA_06G062500/GLYMA_06G062400	2	Increased/Increased	0/2
BP	GO:0009626	plant-type hypersensitive response	16/545	200/26949	3.48113e-06	0.000221604	GLYMA_18G087800/GLYMA_18G086900/GLYMA_18G088500/GLYMA_18G082200/GLYMA_18G087000/GLYMA_18G082800/GLYMA_18G086600/GLYMA_18G082100/GLYMA_18G088000/GLYMA_18G088700/GLYMA_01G010500/GLYMA_09G210600/GLYMA_13G176600/GLYMA_03G034900/GLYMA_07G199800/GLYMA_12G214100	16	Decreased/Decreased/Decreased/Decreased/Decreased/Decreased/Decreased/Decreased/Decreased/Decreased/Decreased/Decreased/Decreased/Decreased/Decreased/Decreased	16/0
BP	GO:0008152	metabolic process	226/545	13160/26949	0.999791	1	GLYMA_18G003000/GLYMA_18G202800/GLYMA_18G070000/GLYMA_18G265100/GLYMA_18G288400/GLYMA_18G260100/GLYMA_01G212000/GLYMA_01G037200/GLYMA_01G171900/GLYMA_01G044100/GLYMA_01G232500/GLYMA_01G037900/GLYMA_01G153300/GLYMA_01G166100/GLYMA_01G216000/GLYMA_01G179000/GLYMA_01G190100/GLYMA_04G248700/GLYMA_04G063800/GLYMA_04G084100/GLYMA_04G008900/GLYMA_04G022600/GLYMA_15G253500/GLYMA_15G095000/GLYMA_15G074200…	226	Decreased/Increased/Decreased/Decreased/Decreased/Increased/Decreased/Decreased/Decreased/Decreased/Decreased/Decreased/Decreased/Decreased/Decreased/Decreased/Decreased/Decreased/Decreased/Increased/Decreased/Increased/Decreased/Decreased/Decreased/Increased/Increased/Decreased/Decreased/Decreased/Decreased/Decreased/Decreased/Decreased/Decreased/Decreased/Decreased/Decreased/Decreased/Increased…	182/44
BP	GO:0009735	response to cytokinin	13/545	527/26949	0.271601	0.655763	GLYMA_04G177900/GLYMA_10G037100/GLYMA_06G097400/GLYMA_06G187000/GLYMA_06G005100/GLYMA_19G178100/GLYMA_14G171500/GLYMA_02G268400/GLYMA_08G230400/GLYMA_07G140400/GLYMA_17G144700/GLYMA_17G093900/GLYMA_11G198300	13	Decreased/Increased/Decreased/Decreased/Increased/Decreased/Decreased/Decreased/Decreased/Decreased/Decreased/Decreased/Decreased	11/2
BP	GO:0044092	negative regulation of molecular function	9/545	369/26949	0.331583	0.728717	GLYMA_18G288400/GLYMA_01G095000/GLYMA_04G118700/GLYMA_15G126400/GLYMA_09G076000/GLYMA_02G250200/GLYMA_20G164700/GLYMA_03G028900/GLYMA_16G014000	9	Decreased/Increased/Decreased/Increased/Increased/Decreased/Increased/Decreased/Decreased	5/4
BP	GO:0006032	chitin catabolic process	1/545	10/26949	0.184816	0.546285	GLYMA_15G206800	1	Decreased	1/0
BP	GO:0034404	nucleobase-containing small molecule biosynthetic process	2/545	165/26949	0.849492	1	GLYMA_02G302900/GLYMA_03G065300	2	Decreased/Increased	1/1
BP	GO:0002239	response to oomycetes	4/545	74/26949	0.063022	0.302366	GLYMA_08G071300/GLYMA_08G044400/GLYMA_13G043900/GLYMA_07G048600	4	Decreased/Decreased/Decreased/Increased	3/1
BP	GO:0009968	negative regulation of signal transduction	17/545	443/26949	0.00934339	0.0933719	GLYMA_10G259300/GLYMA_06G236400/GLYMA_06G114000/GLYMA_19G008200/GLYMA_14G020100/GLYMA_02G182600/GLYMA_02G250200/GLYMA_20G131600/GLYMA_13G054300/GLYMA_13G274100/GLYMA_13G053800/GLYMA_13G054200/GLYMA_13G054400/GLYMA_07G034400/GLYMA_05G195000/GLYMA_12G226600/GLYMA_12G162700	17	Decreased/Decreased/Decreased/Decreased/Decreased/Increased/Decreased/Decreased/Decreased/Decreased/Decreased/Decreased/Decreased/Decreased/Decreased/Decreased/Decreased	16/1
BP	GO:0043449	cellular alkene metabolic process	1/545	38/26949	0.540173	0.903172	GLYMA_02G268400	1	Decreased	1/0
BP	GO:0009789	positive regulation of abscisic acid-activated signaling pathway	2/545	110/26949	0.654984	0.983607	GLYMA_10G268900/GLYMA_11G243400	2	Decreased/Decreased	2/0
BP	GO:0016070	RNA metabolic process	18/545	2584/26949	1	1	GLYMA_18G070000/GLYMA_18G288400/GLYMA_04G008900/GLYMA_15G147100/GLYMA_10G210500/GLYMA_06G097400/GLYMA_06G020900/GLYMA_20G131400/GLYMA_13G000200/GLYMA_03G107500/GLYMA_03G065300/GLYMA_07G108900/GLYMA_17G128200/GLYMA_17G062700/GLYMA_12G093100/GLYMA_12G187400/GLYMA_16G195100/GLYMA_11G180500	18	Decreased/Decreased/Decreased/Increased/Decreased/Decreased/Decreased/Decreased/Increased/Increased/Increased/Decreased/Decreased/Increased/Decreased/Decreased/Increased/Decreased	12/6
BP	GO:0042538	hyperosmotic salinity response	3/545	133/26949	0.505994	0.872864	GLYMA_09G204500/GLYMA_08G271900/GLYMA_03G229200	3	Decreased/Decreased/Increased	2/1
BP	GO:0009856	pollination	10/545	369/26949	0.216283	0.58454	GLYMA_04G112500/GLYMA_15G016200/GLYMA_19G008200/GLYMA_13G054300/GLYMA_13G053800/GLYMA_13G054200/GLYMA_13G054400/GLYMA_12G073000/GLYMA_16G098700/GLYMA_11G008400	10	Decreased/Increased/Decreased/Decreased/Decreased/Decreased/Decreased/Decreased/Increased/Decreased	8/2
BP	GO:0009606	tropism	2/545	187/26949	0.894315	1	GLYMA_06G055200/GLYMA_14G099400	2	Decreased/Decreased	2/0
BP	GO:0046942	carboxylic acid transport	5/545	319/26949	0.775331	1	GLYMA_01G024000/GLYMA_02G040700/GLYMA_13G206700/GLYMA_13G043500/GLYMA_16G105500	5	Decreased/Decreased/Decreased/Increased/Increased	3/2
BP	GO:0000289	nuclear-transcribed mRNA poly(A) tail shortening	3/545	24/26949	0.0121398	0.107043	GLYMA_12G093100/GLYMA_12G187400/GLYMA_11G180500	3	Decreased/Decreased/Decreased	3/0
BP	GO:0051321	meiotic cell cycle	1/545	315/26949	0.998457	1	GLYMA_17G160200	1	Decreased	1/0
BP	GO:0038018	Wnt receptor catabolic process	2/545	4/26949	0.00238418	0.0361786	GLYMA_10G259300/GLYMA_20G131600	2	Decreased/Decreased	2/0
BP	GO:0032989	cellular component morphogenesis	20/545	850/26949	0.275269	0.662169	GLYMA_15G016200/GLYMA_10G040700/GLYMA_06G062500/GLYMA_06G062400/GLYMA_19G008200/GLYMA_19G021400/GLYMA_09G207400/GLYMA_13G035800/GLYMA_13G127300/GLYMA_13G338400/GLYMA_03G258700/GLYMA_03G040400/GLYMA_17G128200/GLYMA_17G030700/GLYMA_17G144700/GLYMA_12G060700/GLYMA_16G098700/GLYMA_11G075700/GLYMA_11G008400/GLYMA_11G137300	20	Increased/Decreased/Increased/Increased/Decreased/Decreased/Decreased/Decreased/Decreased/Decreased/Increased/Increased/Decreased/Decreased/Decreased/Decreased/Increased/Decreased/Decreased/Decreased	14/6
BP	GO:0009862	systemic acquired resistance, salicylic acid mediated signaling pathway	1/545	59/26949	0.700824	0.999451	GLYMA_09G274000	1	Decreased	1/0
BP	GO:0015807	L-amino acid transport	1/545	54/26949	0.668575	0.989218	GLYMA_16G105500	1	Increased	0/1
BP	GO:0071046	nuclear polyadenylation-dependent ncRNA catabolic process	1/545	24/26949	0.387709	0.776296	GLYMA_15G147100	1	Increased	0/1
BP	GO:0001763	morphogenesis of a branching structure	2/545	61/26949	0.35043	0.7442	GLYMA_04G084100/GLYMA_14G089000	2	Increased/Decreased	1/1
BP	GO:0072659	protein localization to plasma membrane	2/545	37/26949	0.171746	0.533638	GLYMA_10G082400/GLYMA_02G195400	2	Decreased/Decreased	2/0
BP	GO:0010043	response to zinc ion	1/545	102/26949	0.876051	1	GLYMA_08G230400	1	Decreased	1/0
BP	GO:2000756	regulation of peptidyl-lysine acetylation	1/545	45/26949	0.601537	0.955575	GLYMA_09G207400	1	Decreased	1/0
BP	GO:0051865	protein autoubiquitination	3/545	86/26949	0.252319	0.631402	GLYMA_13G338400/GLYMA_12G060700/GLYMA_11G137300	3	Decreased/Decreased/Decreased	3/0
BP	GO:0097366	response to bronchodilator	1/545	62/26949	0.718649	1	GLYMA_02G268400	1	Decreased	1/0
BP	GO:0002757	immune response-activating signaling pathway	1/545	36/26949	0.520968	0.886712	GLYMA_20G249600	1	Decreased	1/0
BP	GO:0006022	aminoglycan metabolic process	3/545	30/26949	0.0222784	0.157579	GLYMA_18G265100/GLYMA_15G206800/GLYMA_08G243000	3	Decreased/Decreased/Decreased	3/0
BP	GO:0046620	regulation of organ growth	1/545	36/26949	0.520968	0.886712	GLYMA_03G191700	1	Decreased	1/0
BP	GO:2000012	regulation of auxin polar transport	1/545	81/26949	0.809361	1	GLYMA_17G230100	1	Decreased	1/0
BP	GO:2000030	regulation of response to red or far red light	2/545	76/26949	0.456529	0.835517	GLYMA_05G079700/GLYMA_17G107200	2	Decreased/Decreased	2/0
BP	GO:0080051	cutin transport	1/545	18/26949	0.307792	0.697342	GLYMA_13G043500	1	Increased	0/1
BP	GO:0010053	root epidermal cell differentiation	3/545	269/26949	0.91118	1	GLYMA_01G232500/GLYMA_17G102400/GLYMA_17G030700	3	Decreased/Decreased/Decreased	3/0
BP	GO:0051960	regulation of nervous system development	1/545	92/26949	0.847842	1	GLYMA_19G008200	1	Decreased	1/0
BP	GO:0051510	regulation of unidimensional cell growth	2/545	110/26949	0.654984	0.983607	GLYMA_01G216000/GLYMA_15G016200	2	Decreased/Increased	1/1
BP	GO:0051131	chaperone-mediated protein complex assembly	1/545	26/26949	0.412246	0.794068	GLYMA_17G063900	1	Decreased	1/0
BP	GO:0044403	biological process involved in symbiotic interaction	3/545	236/26949	0.858733	1	GLYMA_18G288400/GLYMA_06G138100/GLYMA_20G022900	3	Decreased/Decreased/Decreased	3/0
BP	GO:0032880	regulation of protein localization	2/545	177/26949	0.875737	1	GLYMA_06G062500/GLYMA_06G062400	2	Increased/Increased	0/2
BP	GO:0030324	lung development	2/545	17/26949	0.0454371	0.251785	GLYMA_04G101000/GLYMA_19G008200	2	Decreased/Decreased	2/0
BP	GO:0007389	pattern specification process	11/545	509/26949	0.454351	0.835517	GLYMA_04G103400/GLYMA_04G101000/GLYMA_10G210600/GLYMA_06G097400/GLYMA_06G104600/GLYMA_19G008200/GLYMA_02G150900/GLYMA_20G012600/GLYMA_13G043500/GLYMA_03G191700/GLYMA_07G174100	11	Decreased/Decreased/Decreased/Decreased/Decreased/Decreased/Decreased/Decreased/Increased/Decreased/Decreased	10/1
BP	GO:0006468	protein phosphorylation	61/545	1625/26949	2.53841e-06	0.000188512	GLYMA_18G003000/GLYMA_01G044100/GLYMA_01G166100/GLYMA_01G179000/GLYMA_15G253500/GLYMA_15G065200/GLYMA_10G271200/GLYMA_10G179600/GLYMA_10G052500/GLYMA_06G068100/GLYMA_06G175100/GLYMA_06G153200/GLYMA_19G056300/GLYMA_09G027500/GLYMA_09G198700/GLYMA_14G195300/GLYMA_02G019500/GLYMA_02G150600/GLYMA_02G297200/GLYMA_02G008500/GLYMA_02G061700/GLYMA_02G150900/GLYMA_02G075600/GLYMA_20G228000/GLYMA_20G119600…	61	Decreased/Decreased/Decreased/Decreased/Decreased/Decreased/Decreased/Decreased/Decreased/Decreased/Decreased/Decreased/Decreased/Decreased/Decreased/Decreased/Decreased/Decreased/Decreased/Decreased/Decreased/Decreased/Decreased/Decreased/Decreased/Decreased/Increased/Decreased/Increased/Decreased/Decreased/Decreased/Decreased/Decreased/Decreased/Decreased/Decreased/Decreased/Decreased/Decreased…	57/4
BP	GO:2000026	regulation of multicellular organismal development	37/545	1343/26949	0.0360979	0.220645	GLYMA_18G039500/GLYMA_01G037200/GLYMA_01G166100/GLYMA_04G022600/GLYMA_10G013300/GLYMA_10G259300/GLYMA_10G045400/GLYMA_10G016500/GLYMA_06G104800/GLYMA_06G055200/GLYMA_06G048500/GLYMA_06G114000/GLYMA_19G008200/GLYMA_09G198700/GLYMA_09G274000/GLYMA_14G099400/GLYMA_02G268400/GLYMA_02G016100/GLYMA_02G150900/GLYMA_02G099500/GLYMA_02G017100/GLYMA_20G131600/GLYMA_13G133000/GLYMA_03G134500/GLYMA_03G018800…	37	Decreased/Decreased/Decreased/Increased/Decreased/Decreased/Decreased/Decreased/Decreased/Decreased/Increased/Decreased/Decreased/Decreased/Decreased/Decreased/Decreased/Decreased/Decreased/Decreased/Decreased/Decreased/Decreased/Decreased/Decreased/Decreased/Decreased/Decreased/Decreased/Decreased/Decreased/Decreased/Increased/Decreased/Decreased/Decreased/Decreased	34/3
BP	GO:0048506	regulation of timing of meristematic phase transition	2/545	120/26949	0.701148	0.999451	GLYMA_01G216000/GLYMA_19G021400	2	Decreased/Decreased	2/0
BP	GO:0048868	pollen tube development	6/545	261/26949	0.433462	0.819977	GLYMA_04G112500/GLYMA_15G016200/GLYMA_19G008200/GLYMA_12G073000/GLYMA_16G098700/GLYMA_11G008400	6	Decreased/Increased/Decreased/Decreased/Increased/Decreased	4/2
BP	GO:0016310	phosphorylation	64/545	2031/26949	0.000279974	0.00924976	GLYMA_18G003000/GLYMA_01G044100/GLYMA_01G166100/GLYMA_01G179000/GLYMA_15G253500/GLYMA_15G065200/GLYMA_10G271200/GLYMA_10G179600/GLYMA_10G052500/GLYMA_06G089800/GLYMA_06G068100/GLYMA_06G175100/GLYMA_06G153200/GLYMA_19G056300/GLYMA_09G027500/GLYMA_09G198700/GLYMA_14G195300/GLYMA_02G302900/GLYMA_02G019500/GLYMA_02G150600/GLYMA_02G297200/GLYMA_02G008500/GLYMA_02G061700/GLYMA_02G150900/GLYMA_02G075600…	64	Decreased/Decreased/Decreased/Decreased/Decreased/Decreased/Decreased/Decreased/Decreased/Decreased/Decreased/Decreased/Decreased/Decreased/Decreased/Decreased/Decreased/Decreased/Decreased/Decreased/Decreased/Decreased/Decreased/Decreased/Decreased/Decreased/Decreased/Decreased/Increased/Decreased/Increased/Decreased/Decreased/Decreased/Decreased/Decreased/Decreased/Decreased/Decreased/Decreased…	60/4
BP	GO:0032787	monocarboxylic acid metabolic process	9/545	759/26949	0.971697	1	GLYMA_18G202800/GLYMA_01G153300/GLYMA_09G218600/GLYMA_13G047300/GLYMA_13G152900/GLYMA_07G048600/GLYMA_17G049900/GLYMA_17G069600/GLYMA_11G026800	9	Increased/Decreased/Decreased/Decreased/Decreased/Increased/Decreased/Decreased/Decreased	7/2
BP	GO:0009404	toxin metabolic process	5/545	86/26949	0.0303984	0.194461	GLYMA_15G251500/GLYMA_14G200200/GLYMA_02G232600/GLYMA_07G140400/GLYMA_12G073000	5	Decreased/Decreased/Decreased/Decreased/Decreased	5/0
BP	GO:1905340	regulation of protein localization to kinetochore	2/545	5/26949	0.00392044	0.0504056	GLYMA_06G062500/GLYMA_06G062400	2	Increased/Increased	0/2
BP	GO:0000377	RNA splicing, via transesterification reactions with bulged adenosine as nucleophile	2/545	282/26949	0.978993	1	GLYMA_18G288400/GLYMA_17G128200	2	Decreased/Decreased	2/0
BP	GO:0050793	regulation of developmental process	43/545	1810/26949	0.154034	0.502537	GLYMA_18G039500/GLYMA_01G037200/GLYMA_01G166100/GLYMA_01G216000/GLYMA_04G022600/GLYMA_15G016200/GLYMA_10G013300/GLYMA_10G259300/GLYMA_10G045400/GLYMA_10G016500/GLYMA_06G104800/GLYMA_06G055200/GLYMA_06G048500/GLYMA_06G114000/GLYMA_19G008200/GLYMA_19G021400/GLYMA_09G198700/GLYMA_09G274000/GLYMA_14G195300/GLYMA_14G171500/GLYMA_14G099400/GLYMA_02G268400/GLYMA_02G016100/GLYMA_02G150900/GLYMA_02G099500…	43	Decreased/Decreased/Decreased/Decreased/Increased/Increased/Decreased/Decreased/Decreased/Decreased/Decreased/Decreased/Increased/Decreased/Decreased/Decreased/Decreased/Decreased/Decreased/Decreased/Decreased/Decreased/Decreased/Decreased/Decreased/Decreased/Decreased/Decreased/Decreased/Decreased/Decreased/Decreased/Decreased/Decreased/Decreased/Decreased/Decreased/Increased/Decreased/Decreased…	38/5
BP	GO:0000750	pheromone-dependent signal transduction involved in conjugation with cellular fusion	2/545	4/26949	0.00238418	0.0361786	GLYMA_14G195300/GLYMA_11G170000	2	Decreased/Increased	1/1
BP	GO:0006873	intracellular monoatomic ion homeostasis	4/545	305/26949	0.867283	1	GLYMA_19G098500/GLYMA_08G056400/GLYMA_07G000600/GLYMA_17G107200	4	Increased/Increased/Increased/Decreased	1/3
BP	GO:0032786	positive regulation of DNA-templated transcription, elongation	1/545	34/26949	0.500962	0.86705	GLYMA_18G288400	1	Decreased	1/0
BP	GO:0071396	cellular response to lipid	14/545	596/26949	0.321885	0.713309	GLYMA_01G166100/GLYMA_04G103400/GLYMA_10G037100/GLYMA_06G104600/GLYMA_06G005100/GLYMA_14G195200/GLYMA_14G089000/GLYMA_02G268400/GLYMA_02G228200/GLYMA_02G182600/GLYMA_02G250200/GLYMA_08G240400/GLYMA_03G138000/GLYMA_12G073000	14	Decreased/Decreased/Increased/Decreased/Increased/Decreased/Decreased/Decreased/Decreased/Increased/Decreased/Increased/Decreased/Decreased	10/4
BP	GO:0006952	defense response	101/545	1889/26949	1.50726e-19	9.83488e-17	GLYMA_18G087800/GLYMA_18G086900/GLYMA_18G185400/GLYMA_18G088500/GLYMA_18G082200/GLYMA_18G087000/GLYMA_18G082800/GLYMA_18G086600/GLYMA_18G082100/GLYMA_18G088000/GLYMA_18G088700/GLYMA_01G010500/GLYMA_01G166100/GLYMA_01G095000/GLYMA_01G179000/GLYMA_01G190100/GLYMA_04G238300/GLYMA_04G063800/GLYMA_15G126400/GLYMA_15G180000/GLYMA_15G132800/GLYMA_15G003300/GLYMA_15G086200/GLYMA_15G179600/GLYMA_15G150500…	101	Decreased/Decreased/Decreased/Decreased/Decreased/Decreased/Decreased/Decreased/Decreased/Decreased/Decreased/Decreased/Decreased/Increased/Decreased/Decreased/Decreased/Decreased/Increased/Decreased/Decreased/Decreased/Decreased/Decreased/Decreased/Decreased/Decreased/Decreased/Decreased/Decreased/Decreased/Decreased/Decreased/Decreased/Decreased/Decreased/Decreased/Decreased/Decreased/Decreased…	94/7
BP	GO:0071219	cellular response to molecule of bacterial origin	3/545	29/26949	0.0203493	0.147943	GLYMA_01G179000/GLYMA_08G044400/GLYMA_11G063200	3	Decreased/Decreased/Decreased	3/0
BP	GO:0045893	positive regulation of DNA-templated transcription	15/545	932/26949	0.849459	1	GLYMA_18G288400/GLYMA_04G238300/GLYMA_04G008900/GLYMA_10G210500/GLYMA_10G013300/GLYMA_06G125600/GLYMA_06G048500/GLYMA_06G114000/GLYMA_06G138100/GLYMA_09G204500/GLYMA_02G005600/GLYMA_08G271900/GLYMA_07G108900/GLYMA_05G215900/GLYMA_16G199000	15	Decreased/Decreased/Decreased/Decreased/Decreased/Decreased/Increased/Decreased/Decreased/Decreased/Decreased/Decreased/Decreased/Decreased/Decreased	14/1
BP	GO:0046395	carboxylic acid catabolic process	6/545	230/26949	0.322219	0.713309	GLYMA_18G202800/GLYMA_01G153300/GLYMA_09G218600/GLYMA_13G259500/GLYMA_07G048600/GLYMA_11G198300	6	Increased/Decreased/Decreased/Increased/Increased/Decreased	3/3
BP	GO:0090304	nucleic acid metabolic process	22/545	3272/26949	1	1	GLYMA_18G070000/GLYMA_18G288400/GLYMA_04G008900/GLYMA_15G147100/GLYMA_10G210500/GLYMA_06G097400/GLYMA_06G020900/GLYMA_06G062500/GLYMA_06G062400/GLYMA_14G223700/GLYMA_20G131400/GLYMA_13G000200/GLYMA_03G195600/GLYMA_03G107500/GLYMA_03G065300/GLYMA_07G108900/GLYMA_17G128200/GLYMA_17G062700/GLYMA_12G093100/GLYMA_12G187400/GLYMA_16G195100/GLYMA_11G180500	22	Decreased/Decreased/Decreased/Increased/Decreased/Decreased/Decreased/Increased/Increased/Increased/Decreased/Increased/Decreased/Increased/Increased/Decreased/Decreased/Increased/Decreased/Decreased/Increased/Decreased	13/9
BP	GO:0010410	hemicellulose metabolic process	4/545	134/26949	0.28726	0.67728	GLYMA_10G040700/GLYMA_13G127300/GLYMA_05G085700/GLYMA_17G102400	4	Decreased/Decreased/Decreased/Decreased	4/0
BP	GO:0097439	acquisition of desiccation tolerance	1/545	3/26949	0.0594536	0.288427	GLYMA_01G119600	1	Decreased	1/0
BP	GO:0009555	pollen development	6/545	649/26949	0.991234	1	GLYMA_18G185400/GLYMA_15G179600/GLYMA_09G071600/GLYMA_20G115300/GLYMA_17G128200/GLYMA_12G073000	6	Decreased/Decreased/Decreased/Decreased/Decreased/Decreased	6/0
BP	GO:0042631	cellular response to water deprivation	4/545	72/26949	0.0581078	0.288427	GLYMA_10G024300/GLYMA_02G149600/GLYMA_02G017100/GLYMA_03G253200	4	Decreased/Decreased/Decreased/Decreased	4/0
BP	GO:0036388	pre-replicative complex assembly	2/545	5/26949	0.00392044	0.0504056	GLYMA_06G062500/GLYMA_06G062400	2	Increased/Increased	0/2
BP	GO:0051028	mRNA transport	1/545	90/26949	0.841474	1	GLYMA_18G288400	1	Decreased	1/0
BP	GO:0015695	organic cation transport	1/545	38/26949	0.540173	0.903172	GLYMA_16G105500	1	Increased	0/1
BP	GO:0050918	positive chemotaxis	2/545	47/26949	0.245815	0.625625	GLYMA_04G112500/GLYMA_12G073000	2	Decreased/Decreased	2/0
BP	GO:0034285	response to disaccharide	1/545	182/26949	0.976032	1	GLYMA_13G206700	1	Decreased	1/0
BP	GO:0043604	amide biosynthetic process	4/545	624/26949	0.998802	1	GLYMA_18G070000/GLYMA_10G212900/GLYMA_19G178100/GLYMA_13G000200	4	Decreased/Decreased/Decreased/Increased	3/1
BP	GO:0070647	protein modification by small protein conjugation or removal	25/545	1066/26949	0.250785	0.629374	GLYMA_15G074200/GLYMA_15G126400/GLYMA_15G086200/GLYMA_15G150500/GLYMA_10G268900/GLYMA_10G259300/GLYMA_09G042400/GLYMA_14G105800/GLYMA_02G264800/GLYMA_20G131600/GLYMA_08G147200/GLYMA_13G225900/GLYMA_13G072800/GLYMA_13G338400/GLYMA_13G239100/GLYMA_07G196500/GLYMA_07G188400/GLYMA_05G162100/GLYMA_05G188900/GLYMA_05G097100/GLYMA_17G167800/GLYMA_17G220600/GLYMA_12G060700/GLYMA_11G243400/GLYMA_11G137300	25	Decreased/Increased/Decreased/Decreased/Decreased/Decreased/Decreased/Decreased/Decreased/Decreased/Decreased/Decreased/Decreased/Decreased/Decreased/Decreased/Decreased/Decreased/Decreased/Decreased/Decreased/Decreased/Decreased/Decreased/Decreased	24/1
BP	GO:0009451	RNA modification	4/545	970/26949	0.999997	1	GLYMA_06G020900/GLYMA_20G131400/GLYMA_03G107500/GLYMA_16G195100	4	Decreased/Decreased/Increased/Increased	2/2
BP	GO:0001947	heart looping	2/545	19/26949	0.055646	0.287028	GLYMA_04G101000/GLYMA_19G008200	2	Decreased/Decreased	2/0
BP	GO:0046135	pyrimidine nucleoside catabolic process	1/545	11/26949	0.201308	0.561939	GLYMA_03G065300	1	Increased	0/1
BP	GO:0009692	ethylene metabolic process	1/545	38/26949	0.540173	0.903172	GLYMA_02G268400	1	Decreased	1/0
BP	GO:0042063	gliogenesis	2/545	19/26949	0.055646	0.287028	GLYMA_06G062500/GLYMA_06G062400	2	Increased/Increased	0/2
BP	GO:0043288	apocarotenoid metabolic process	2/545	40/26949	0.193644	0.560322	GLYMA_01G153300/GLYMA_09G218600	2	Decreased/Decreased	2/0
BP	GO:0010966	regulation of phosphate transport	3/545	10/26949	0.000887821	0.0212588	GLYMA_15G074200/GLYMA_13G239100/GLYMA_07G196500	3	Decreased/Decreased/Decreased	3/0
BP	GO:0044255	cellular lipid metabolic process	15/545	1176/26949	0.98112	1	GLYMA_18G202800/GLYMA_01G153300/GLYMA_04G084100/GLYMA_15G065600/GLYMA_19G098500/GLYMA_09G218600/GLYMA_14G089000/GLYMA_20G238000/GLYMA_08G299900/GLYMA_13G259500/GLYMA_13G152900/GLYMA_03G078300/GLYMA_07G001300/GLYMA_17G049900/GLYMA_11G026800	15	Increased/Decreased/Increased/Decreased/Increased/Decreased/Decreased/Increased/Decreased/Increased/Decreased/Increased/Increased/Decreased/Decreased	8/7
BP	GO:0042454	ribonucleoside catabolic process	1/545	17/26949	0.293496	0.68091	GLYMA_03G065300	1	Increased	0/1
BP	GO:0072722	response to amitrole	1/545	1/26949	0.0202234	0.147852	GLYMA_11G124500	1	Decreased	1/0
BP	GO:0035264	multicellular organism growth	2/545	12/26949	0.0235603	0.159652	GLYMA_10G257900/GLYMA_20G133200	2	Decreased/Decreased	2/0
BP	GO:0042119	neutrophil activation	1/545	25/26949	0.400103	0.783506	GLYMA_15G206800	1	Decreased	1/0
BP	GO:0070727	cellular macromolecule localization	4/545	1018/26949	0.999999	1	GLYMA_18G288400/GLYMA_01G210100/GLYMA_10G082400/GLYMA_02G195400	4	Decreased/Increased/Decreased/Decreased	3/1
BP	GO:0031348	negative regulation of defense response	5/545	169/26949	0.257643	0.640718	GLYMA_01G166100/GLYMA_04G022600/GLYMA_10G082400/GLYMA_02G195400/GLYMA_08G062800	5	Decreased/Increased/Decreased/Decreased/Decreased	4/1
BP	GO:0002252	immune effector process	13/545	200/26949	0.000233571	0.00812827	GLYMA_15G206800/GLYMA_06G236400/GLYMA_19G198800/GLYMA_09G274000/GLYMA_20G022900/GLYMA_13G274100/GLYMA_13G047300/GLYMA_03G065300/GLYMA_03G201200/GLYMA_03G201600/GLYMA_12G030100/GLYMA_12G226600/GLYMA_12G162700	13	Decreased/Decreased/Decreased/Decreased/Decreased/Decreased/Decreased/Increased/Decreased/Increased/Decreased/Decreased/Decreased	11/2
BP	GO:0045859	regulation of protein kinase activity	7/545	204/26949	0.121242	0.437075	GLYMA_06G153200/GLYMA_14G195300/GLYMA_03G106000/GLYMA_05G094400/GLYMA_17G173000/GLYMA_11G170000/GLYMA_11G055100	7	Decreased/Decreased/Decreased/Decreased/Decreased/Increased/Decreased	6/1
BP	GO:0009830	cell wall modification involved in abscission	1/545	9/26949	0.167984	0.525076	GLYMA_10G103200	1	Decreased	1/0
BP	GO:0048446	petal morphogenesis	1/545	15/26949	0.264011	0.642353	GLYMA_03G191700	1	Decreased	1/0
BP	GO:0072089	stem cell proliferation	2/545	10/26949	0.0164979	0.129697	GLYMA_10G259300/GLYMA_20G131600	2	Decreased/Decreased	2/0
BP	GO:0071323	cellular response to chitin	2/545	13/26949	0.0274763	0.178391	GLYMA_01G179000/GLYMA_11G063200	2	Decreased/Decreased	2/0
BP	GO:0042065	glial cell growth	2/545	2/26949	0.00040825	0.0115819	GLYMA_06G062500/GLYMA_06G062400	2	Increased/Increased	0/2
BP	GO:0046390	ribose phosphate biosynthetic process	2/545	220/26949	0.938842	1	GLYMA_09G027500/GLYMA_02G302900	2	Decreased/Decreased	2/0
BP	GO:1901071	glucosamine-containing compound metabolic process	1/545	14/26949	0.248812	0.625625	GLYMA_15G206800	1	Decreased	1/0
BP	GO:0071214	cellular response to abiotic stimulus	7/545	397/26949	0.694454	0.999451	GLYMA_10G024300/GLYMA_06G005100/GLYMA_14G171500/GLYMA_02G149600/GLYMA_02G017100/GLYMA_03G253200/GLYMA_17G144700	7	Decreased/Increased/Decreased/Decreased/Decreased/Decreased/Decreased	6/1
BP	GO:2000028	regulation of photoperiodism, flowering	3/545	157/26949	0.618117	0.964883	GLYMA_01G037200/GLYMA_02G017100/GLYMA_03G253200	3	Decreased/Decreased/Decreased	3/0
BP	GO:0006283	transcription-coupled nucleotide-excision repair	1/545	28/26949	0.435801	0.819977	GLYMA_18G288400	1	Decreased	1/0
BP	GO:1900864	mitochondrial RNA modification	1/545	106/26949	0.885814	1	GLYMA_16G195100	1	Increased	0/1
BP	GO:0044093	positive regulation of molecular function	9/545	492/26949	0.665821	0.989218	GLYMA_06G062500/GLYMA_06G153200/GLYMA_06G062400/GLYMA_14G195300/GLYMA_03G106000/GLYMA_05G094400/GLYMA_17G173000/GLYMA_11G170000/GLYMA_11G055100	9	Increased/Decreased/Increased/Decreased/Decreased/Decreased/Decreased/Increased/Decreased	6/3
BP	GO:1902969	mitotic DNA replication	3/545	17/26949	0.00452805	0.0560105	GLYMA_06G062500/GLYMA_06G062400/GLYMA_17G062700	3	Increased/Increased/Increased	0/3
BP	GO:0099504	synaptic vesicle cycle	3/545	18/26949	0.00535286	0.064087	GLYMA_15G042400/GLYMA_12G075200/GLYMA_11G144600	3	Decreased/Decreased/Decreased	3/0
BP	GO:0009845	seed germination	5/545	245/26949	0.554019	0.919257	GLYMA_01G171900/GLYMA_10G210500/GLYMA_06G048500/GLYMA_17G103400/GLYMA_16G195100	5	Decreased/Decreased/Increased/Decreased/Increased	3/2
BP	GO:0033674	positive regulation of kinase activity	7/545	152/26949	0.0353267	0.217545	GLYMA_06G153200/GLYMA_14G195300/GLYMA_03G106000/GLYMA_05G094400/GLYMA_17G173000/GLYMA_11G170000/GLYMA_11G055100	7	Decreased/Decreased/Decreased/Decreased/Decreased/Increased/Decreased	6/1
BP	GO:0006520	amino acid metabolic process	3/545	560/26949	0.999217	1	GLYMA_18G070000/GLYMA_19G097900/GLYMA_13G000200	3	Decreased/Increased/Increased	1/2
BP	GO:0051098	regulation of binding	2/545	51/26949	0.275898	0.66246	GLYMA_06G062500/GLYMA_06G062400	2	Increased/Increased	0/2
BP	GO:0098655	monoatomic cation transmembrane transport	9/545	686/26949	0.938262	1	GLYMA_18G204800/GLYMA_01G024000/GLYMA_04G076400/GLYMA_14G207400/GLYMA_02G040700/GLYMA_13G338300/GLYMA_07G000600/GLYMA_17G096400/GLYMA_11G202000	9	Decreased/Decreased/Decreased/Decreased/Decreased/Increased/Increased/Decreased/Decreased	7/2
BP	GO:0010438	cellular response to sulfur starvation	1/545	6/26949	0.115379	0.421762	GLYMA_18G172800	1	Increased	0/1
BP	GO:0016570	histone modification	1/545	388/26949	0.99966	1	GLYMA_09G207400	1	Decreased	1/0
BP	GO:0071236	cellular response to antibiotic	3/545	150/26949	0.587248	0.946122	GLYMA_10G040700/GLYMA_09G274000/GLYMA_13G127300	3	Decreased/Decreased/Decreased	3/0
BP	GO:0009793	embryo development ending in seed dormancy	8/545	888/26949	0.997548	1	GLYMA_18G202800/GLYMA_01G224100/GLYMA_01G179000/GLYMA_15G016200/GLYMA_06G194200/GLYMA_06G114000/GLYMA_13G043500/GLYMA_11G063200	8	Increased/Decreased/Decreased/Increased/Increased/Decreased/Increased/Decreased	4/4
BP	GO:1900057	positive regulation of leaf senescence	2/545	35/26949	0.157392	0.508409	GLYMA_06G114000/GLYMA_03G029600	2	Decreased/Decreased	2/0
BP	GO:0045087	innate immune response	39/545	742/26949	6.88936e-08	7.19249e-06	GLYMA_18G087800/GLYMA_18G086900/GLYMA_18G088500/GLYMA_18G082200/GLYMA_18G087000/GLYMA_18G082800/GLYMA_18G086600/GLYMA_18G082100/GLYMA_18G088000/GLYMA_18G088700/GLYMA_01G010500/GLYMA_01G179000/GLYMA_04G238300/GLYMA_15G086200/GLYMA_06G125600/GLYMA_06G236400/GLYMA_06G138100/GLYMA_09G210600/GLYMA_09G274000/GLYMA_14G061200/GLYMA_20G249600/GLYMA_08G120700/GLYMA_13G225900/GLYMA_13G176600/GLYMA_13G274100…	39	Decreased/Decreased/Decreased/Decreased/Decreased/Decreased/Decreased/Decreased/Decreased/Decreased/Decreased/Decreased/Decreased/Decreased/Decreased/Decreased/Decreased/Decreased/Decreased/Decreased/Decreased/Decreased/Decreased/Decreased/Decreased/Decreased/Decreased/Decreased/Decreased/Decreased/Decreased/Decreased/Increased/Decreased/Decreased/Decreased/Decreased/Decreased/Decreased	38/1
BP	GO:2000038	regulation of stomatal complex development	1/545	31/26949	0.469379	0.844059	GLYMA_04G022600	1	Increased	0/1
BP	GO:0045944	positive regulation of transcription by RNA polymerase II	3/545	309/26949	0.950786	1	GLYMA_04G008900/GLYMA_10G210500/GLYMA_07G108900	3	Decreased/Decreased/Decreased	3/0
BP	GO:0009889	regulation of biosynthetic process	108/545	4348/26949	0.0121348	0.107043	GLYMA_18G172800/GLYMA_18G238200/GLYMA_18G288400/GLYMA_01G005000/GLYMA_01G224100/GLYMA_01G216000/GLYMA_01G185800/GLYMA_01G190100/GLYMA_04G098400/GLYMA_04G238300/GLYMA_04G177900/GLYMA_04G008900/GLYMA_15G017500/GLYMA_15G022800/GLYMA_15G180000/GLYMA_15G116300/GLYMA_15G003300/GLYMA_15G012800/GLYMA_15G036900/GLYMA_15G079200/GLYMA_15G179600/GLYMA_10G274300/GLYMA_10G232000/GLYMA_10G066100/GLYMA_10G210500…	108	Increased/Decreased/Decreased/Decreased/Decreased/Decreased/Decreased/Decreased/Decreased/Decreased/Decreased/Decreased/Decreased/Decreased/Decreased/Decreased/Decreased/Decreased/Decreased/Decreased/Decreased/Decreased/Decreased/Decreased/Decreased/Decreased/Decreased/Decreased/Decreased/Decreased/Decreased/Decreased/Decreased/Increased/Increased/Decreased/Decreased/Increased/Decreased/Decreased…	100/8
BP	GO:0072658	maintenance of protein location in membrane	2/545	6/26949	0.00580206	0.0658407	GLYMA_10G082400/GLYMA_02G195400	2	Decreased/Decreased	2/0
BP	GO:1901699	cellular response to nitrogen compound	4/545	268/26949	0.793365	1	GLYMA_01G179000/GLYMA_06G097400/GLYMA_02G268400/GLYMA_11G063200	4	Decreased/Decreased/Decreased/Decreased	4/0
BP	GO:0033044	regulation of chromosome organization	3/545	262/26949	0.901806	1	GLYMA_06G062500/GLYMA_06G062400/GLYMA_09G207400	3	Increased/Increased/Decreased	1/2
BP	GO:0030244	cellulose biosynthetic process	1/545	71/26949	0.766012	1	GLYMA_04G063800	1	Decreased	1/0
BP	GO:0010033	response to organic substance	144/545	3969/26949	5.44935e-13	1.09406e-10	GLYMA_18G185400/GLYMA_18G042100/GLYMA_18G238200/GLYMA_01G037200/GLYMA_01G119600/GLYMA_01G166100/GLYMA_01G005000/GLYMA_01G095000/GLYMA_01G212800/GLYMA_01G179000/GLYMA_01G190100/GLYMA_04G103400/GLYMA_04G238300/GLYMA_04G084100/GLYMA_04G177900/GLYMA_04G164400/GLYMA_04G100400/GLYMA_04G022600/GLYMA_15G017500/GLYMA_15G022800/GLYMA_15G126400/GLYMA_15G003300/GLYMA_15G012800/GLYMA_15G036900/GLYMA_15G079200…	144	Decreased/Decreased/Decreased/Decreased/Decreased/Decreased/Decreased/Increased/Decreased/Decreased/Decreased/Decreased/Decreased/Increased/Decreased/Decreased/Decreased/Increased/Decreased/Decreased/Increased/Decreased/Decreased/Decreased/Decreased/Decreased/Decreased/Increased/Decreased/Decreased/Decreased/Decreased/Decreased/Decreased/Decreased/Decreased/Decreased/Decreased/Decreased/Decreased…	126/18
BP	GO:0099402	plant organ development	53/545	2145/26949	0.075365	0.330896	GLYMA_18G238200/GLYMA_01G232500/GLYMA_01G005000/GLYMA_01G224100/GLYMA_01G007400/GLYMA_01G190100/GLYMA_04G238300/GLYMA_04G084100/GLYMA_15G060200/GLYMA_15G012800/GLYMA_15G150500/GLYMA_10G103200/GLYMA_10G210600/GLYMA_06G125600/GLYMA_06G114000/GLYMA_19G198800/GLYMA_19G254800/GLYMA_09G207400/GLYMA_09G042400/GLYMA_02G150900/GLYMA_02G131300/GLYMA_02G099500/GLYMA_02G017100/GLYMA_20G238000/GLYMA_08G093900…	53	Decreased/Decreased/Decreased/Decreased/Decreased/Decreased/Decreased/Increased/Decreased/Decreased/Decreased/Decreased/Decreased/Decreased/Decreased/Decreased/Decreased/Decreased/Decreased/Decreased/Decreased/Decreased/Decreased/Increased/Decreased/Increased/Decreased/Decreased/Increased/Decreased/Decreased/Decreased/Decreased/Decreased/Decreased/Decreased/Decreased/Decreased/Increased/Decreased…	48/5
BP	GO:0030030	cell projection organization	2/545	138/26949	0.771262	1	GLYMA_04G101000/GLYMA_19G008200	2	Decreased/Decreased	2/0
BP	GO:0010380	regulation of chlorophyll biosynthetic process	1/545	53/26949	0.66172	0.989218	GLYMA_03G134500	1	Decreased	1/0
BP	GO:0044273	sulfur compound catabolic process	1/545	38/26949	0.540173	0.903172	GLYMA_06G078400	1	Decreased	1/0
BP	GO:1905897	regulation of response to endoplasmic reticulum stress	1/545	12/26949	0.217467	0.58454	GLYMA_06G138100	1	Decreased	1/0
BP	GO:0009790	embryo development	12/545	1022/26949	0.986815	1	GLYMA_18G202800/GLYMA_01G224100/GLYMA_01G179000/GLYMA_04G101000/GLYMA_15G016200/GLYMA_06G194200/GLYMA_06G114000/GLYMA_19G008200/GLYMA_20G012600/GLYMA_13G043500/GLYMA_07G174100/GLYMA_11G063200	12	Increased/Decreased/Decreased/Decreased/Increased/Increased/Decreased/Decreased/Decreased/Increased/Decreased/Decreased	8/4
BP	GO:0090305	nucleic acid phosphodiester bond hydrolysis	9/545	1106/26949	0.999666	1	GLYMA_15G147100/GLYMA_06G097400/GLYMA_06G020900/GLYMA_20G131400/GLYMA_03G107500/GLYMA_12G093100/GLYMA_12G187400/GLYMA_16G195100/GLYMA_11G180500	9	Increased/Decreased/Decreased/Decreased/Increased/Decreased/Decreased/Increased/Decreased	6/3
BP	GO:0050777	negative regulation of immune response	2/545	69/26949	0.408144	0.792602	GLYMA_13G110700/GLYMA_17G048900	2	Decreased/Decreased	2/0
BP	GO:0003351	epithelial cilium movement involved in extracellular fluid movement	1/545	9/26949	0.167984	0.525076	GLYMA_19G008200	1	Decreased	1/0
BP	GO:0051302	regulation of cell division	2/545	179/26949	0.879678	1	GLYMA_06G194200/GLYMA_02G150900	2	Increased/Decreased	1/1
BP	GO:0030203	glycosaminoglycan metabolic process	2/545	19/26949	0.055646	0.287028	GLYMA_18G265100/GLYMA_08G243000	2	Decreased/Decreased	2/0
BP	GO:0009058	biosynthetic process	64/545	4337/26949	0.998444	1	GLYMA_18G070000/GLYMA_18G265100/GLYMA_18G288400/GLYMA_18G260100/GLYMA_01G037900/GLYMA_01G153300/GLYMA_04G063800/GLYMA_04G084100/GLYMA_04G008900/GLYMA_15G095000/GLYMA_15G065600/GLYMA_10G040700/GLYMA_10G145300/GLYMA_10G179400/GLYMA_10G210500/GLYMA_10G212900/GLYMA_06G104800/GLYMA_06G007500/GLYMA_06G062500/GLYMA_06G062400/GLYMA_19G187100/GLYMA_19G227800/GLYMA_19G187400/GLYMA_19G178100/GLYMA_19G097900…	64	Decreased/Decreased/Decreased/Increased/Decreased/Decreased/Decreased/Increased/Decreased/Decreased/Decreased/Decreased/Decreased/Decreased/Decreased/Decreased/Decreased/Decreased/Increased/Increased/Decreased/Increased/Decreased/Decreased/Increased/Decreased/Decreased/Decreased/Decreased/Increased/Decreased/Decreased/Decreased/Decreased/Decreased/Decreased/Increased/Decreased/Decreased/Decreased…	49/15
BP	GO:0043068	positive regulation of programmed cell death	2/545	96/26949	0.581055	0.941375	GLYMA_07G061500/GLYMA_16G030000	2	Decreased/Decreased	2/0
BP	GO:0010200	response to chitin	59/545	362/26949	8.62056e-36	2.24997e-32	GLYMA_18G042100/GLYMA_18G238200/GLYMA_01G179000/GLYMA_01G190100/GLYMA_04G238300/GLYMA_04G177900/GLYMA_15G022800/GLYMA_15G003300/GLYMA_15G036900/GLYMA_15G079200/GLYMA_15G150500/GLYMA_10G066100/GLYMA_10G257900/GLYMA_10G045400/GLYMA_06G036800/GLYMA_06G125600/GLYMA_06G048500/GLYMA_06G236400/GLYMA_06G138100/GLYMA_06G187000/GLYMA_19G254800/GLYMA_09G172100/GLYMA_09G042400/GLYMA_09G274000/GLYMA_14G200200…	59	Decreased/Decreased/Decreased/Decreased/Decreased/Decreased/Decreased/Decreased/Decreased/Decreased/Decreased/Decreased/Decreased/Decreased/Decreased/Decreased/Increased/Decreased/Decreased/Decreased/Decreased/Decreased/Decreased/Decreased/Decreased/Decreased/Decreased/Decreased/Decreased/Decreased/Decreased/Decreased/Decreased/Decreased/Decreased/Decreased/Decreased/Decreased/Decreased/Decreased…	58/1
BP	GO:0012501	programmed cell death	19/545	329/26949	4.73103e-05	0.00224509	GLYMA_18G087800/GLYMA_18G086900/GLYMA_18G088500/GLYMA_18G082200/GLYMA_18G087000/GLYMA_18G082800/GLYMA_18G086600/GLYMA_18G082100/GLYMA_18G088000/GLYMA_18G088700/GLYMA_01G010500/GLYMA_01G095000/GLYMA_04G112500/GLYMA_09G210600/GLYMA_13G176600/GLYMA_03G195600/GLYMA_03G034900/GLYMA_07G199800/GLYMA_12G214100	19	Decreased/Decreased/Decreased/Decreased/Decreased/Decreased/Decreased/Decreased/Decreased/Decreased/Decreased/Increased/Decreased/Decreased/Decreased/Decreased/Decreased/Decreased/Decreased	18/1
BP	GO:0006892	post-Golgi vesicle-mediated transport	1/545	58/26949	0.694635	0.999451	GLYMA_07G162100	1	Increased	0/1
BP	GO:0010154	fruit development	23/545	1344/26949	0.823141	1	GLYMA_18G202800/GLYMA_01G171900/GLYMA_01G119600/GLYMA_01G224100/GLYMA_01G179000/GLYMA_15G016200/GLYMA_10G037100/GLYMA_06G089800/GLYMA_06G194200/GLYMA_06G048500/GLYMA_06G114000/GLYMA_08G093900/GLYMA_13G043500/GLYMA_13G338400/GLYMA_03G258700/GLYMA_03G134500/GLYMA_03G040400/GLYMA_17G144700/GLYMA_12G060700/GLYMA_11G198300/GLYMA_11G063200/GLYMA_11G052500/GLYMA_11G137300	23	Increased/Decreased/Decreased/Decreased/Decreased/Increased/Increased/Decreased/Increased/Increased/Decreased/Decreased/Increased/Decreased/Increased/Decreased/Increased/Decreased/Decreased/Decreased/Decreased/Decreased/Decreased	15/8
BP	GO:0031297	replication fork processing	1/545	24/26949	0.387709	0.776296	GLYMA_18G288400	1	Decreased	1/0
BP	GO:0006206	pyrimidine nucleobase metabolic process	1/545	50/26949	0.640296	0.976152	GLYMA_02G302900	1	Decreased	1/0
BP	GO:0000011	vacuole inheritance	3/545	8/26949	0.000427034	0.0119845	GLYMA_01G165900/GLYMA_16G127400/GLYMA_11G077500	3	Decreased/Decreased/Decreased	3/0
BP	GO:1901336	lactone biosynthetic process	2/545	12/26949	0.0235603	0.159652	GLYMA_04G084100/GLYMA_14G089000	2	Increased/Decreased	1/1
BP	GO:0016110	tetraterpenoid catabolic process	1/545	2/26949	0.0400385	0.231709	GLYMA_04G084100	1	Increased	0/1
BP	GO:0070370	cellular heat acclimation	3/545	27/26949	0.0167793	0.131513	GLYMA_14G200200/GLYMA_02G150900/GLYMA_02G232600	3	Decreased/Decreased/Decreased	3/0
BP	GO:0009643	photosynthetic acclimation	1/545	14/26949	0.248812	0.625625	GLYMA_13G206700	1	Decreased	1/0
BP	GO:0033262	regulation of nuclear cell cycle DNA replication	2/545	7/26949	0.00801449	0.0843461	GLYMA_06G062500/GLYMA_06G062400	2	Increased/Increased	0/2
BP	GO:0009057	macromolecule catabolic process	34/545	1506/26949	0.27715	0.664178	GLYMA_01G171900/GLYMA_04G248700/GLYMA_15G074200/GLYMA_15G147100/GLYMA_15G206800/GLYMA_15G150500/GLYMA_10G268900/GLYMA_10G259300/GLYMA_19G085100/GLYMA_09G226700/GLYMA_09G042400/GLYMA_14G105800/GLYMA_02G264800/GLYMA_20G164700/GLYMA_20G131600/GLYMA_08G116300/GLYMA_13G072800/GLYMA_13G338400/GLYMA_13G239100/GLYMA_03G226000/GLYMA_03G257900/GLYMA_03G239700/GLYMA_03G065300/GLYMA_07G034400/GLYMA_07G196500…	34	Decreased/Decreased/Decreased/Increased/Decreased/Decreased/Decreased/Decreased/Decreased/Decreased/Decreased/Decreased/Decreased/Increased/Decreased/Increased/Decreased/Decreased/Decreased/Increased/Decreased/Increased/Increased/Decreased/Decreased/Decreased/Decreased/Decreased/Decreased/Decreased/Increased/Decreased/Decreased/Decreased	27/7
BP	GO:0019742	pentacyclic triterpenoid metabolic process	2/545	12/26949	0.0235603	0.159652	GLYMA_15G065600/GLYMA_07G001300	2	Decreased/Increased	1/1
BP	GO:0048764	trichoblast maturation	3/545	230/26949	0.846696	1	GLYMA_01G232500/GLYMA_17G102400/GLYMA_17G030700	3	Decreased/Decreased/Decreased	3/0
BP	GO:0018107	peptidyl-threonine phosphorylation	1/545	59/26949	0.700824	0.999451	GLYMA_13G119500	1	Decreased	1/0
BP	GO:0010584	pollen exine formation	1/545	55/26949	0.675291	0.993523	GLYMA_17G128200	1	Decreased	1/0
BP	GO:1905428	regulation of plant organ formation	2/545	57/26949	0.320837	0.713309	GLYMA_01G166100/GLYMA_06G104800	2	Decreased/Decreased	2/0
BP	GO:0071289	cellular response to nickel ion	3/545	16/26949	0.00378534	0.0504056	GLYMA_10G045400/GLYMA_13G133000/GLYMA_03G173300	3	Decreased/Decreased/Decreased	3/0
BP	GO:0005975	carbohydrate metabolic process	24/545	987/26949	0.20396	0.568692	GLYMA_18G265100/GLYMA_18G260100/GLYMA_01G171900/GLYMA_01G037900/GLYMA_04G063800/GLYMA_10G040700/GLYMA_10G145300/GLYMA_06G104800/GLYMA_19G227800/GLYMA_19G016100/GLYMA_02G026900/GLYMA_20G164700/GLYMA_20G231200/GLYMA_08G243000/GLYMA_13G035800/GLYMA_13G127300/GLYMA_13G067900/GLYMA_03G226000/GLYMA_03G137900/GLYMA_05G085700/GLYMA_17G102400/GLYMA_17G069600/GLYMA_16G200600/GLYMA_16G039300	24	Decreased/Increased/Decreased/Decreased/Decreased/Decreased/Decreased/Decreased/Increased/Decreased/Decreased/Increased/Decreased/Decreased/Decreased/Decreased/Decreased/Increased/Decreased/Decreased/Decreased/Decreased/Decreased/Increased	19/5
BP	GO:0017148	negative regulation of translation	3/545	110/26949	0.384589	0.776296	GLYMA_12G093100/GLYMA_12G187400/GLYMA_11G180500	3	Decreased/Decreased/Decreased	3/0
BP	GO:0040034	regulation of development, heterochronic	2/545	149/26949	0.806681	1	GLYMA_01G216000/GLYMA_19G021400	2	Decreased/Decreased	2/0
BP	GO:0009144	purine nucleoside triphosphate metabolic process	1/545	178/26949	0.973977	1	GLYMA_19G097900	1	Increased	0/1
BP	GO:0009720	detection of hormone stimulus	1/545	32/26949	0.480122	0.851368	GLYMA_02G268400	1	Decreased	1/0
BP	GO:0043450	alkene biosynthetic process	1/545	38/26949	0.540173	0.903172	GLYMA_02G268400	1	Decreased	1/0
BP	GO:0055085	transmembrane transport	22/545	1902/26949	0.998964	1	GLYMA_18G204800/GLYMA_01G024000/GLYMA_01G216600/GLYMA_04G076400/GLYMA_04G238100/GLYMA_15G017000/GLYMA_06G125800/GLYMA_09G123400/GLYMA_14G207400/GLYMA_02G073600/GLYMA_02G040700/GLYMA_13G338300/GLYMA_13G206700/GLYMA_13G043500/GLYMA_03G005400/GLYMA_07G000600/GLYMA_05G229700/GLYMA_17G063900/GLYMA_17G096400/GLYMA_17G107200/GLYMA_16G105500/GLYMA_11G202000	22	Decreased/Decreased/Decreased/Decreased/Decreased/Decreased/Decreased/Increased/Decreased/Increased/Decreased/Increased/Decreased/Increased/Increased/Increased/Increased/Decreased/Decreased/Decreased/Increased/Decreased	14/8
BP	GO:0065007	biological regulation	265/545	10809/26949	2.90984e-05	0.00151894	GLYMA_18G003000/GLYMA_18G087800/GLYMA_18G086900/GLYMA_18G088500/GLYMA_18G082200/GLYMA_18G087000/GLYMA_18G082800/GLYMA_18G172800/GLYMA_18G238200/GLYMA_18G086600/GLYMA_18G082100/GLYMA_18G039500/GLYMA_18G088000/GLYMA_18G288400/GLYMA_18G088700/GLYMA_01G037200/GLYMA_01G010500/GLYMA_01G044100/GLYMA_01G119600/GLYMA_01G153300/GLYMA_01G166100/GLYMA_01G005000/GLYMA_01G095000/GLYMA_01G224100/GLYMA_01G007400…	265	Decreased/Decreased/Decreased/Decreased/Decreased/Decreased/Decreased/Increased/Decreased/Decreased/Decreased/Decreased/Decreased/Decreased/Decreased/Decreased/Decreased/Decreased/Decreased/Decreased/Decreased/Decreased/Increased/Decreased/Decreased/Decreased/Decreased/Decreased/Decreased/Decreased/Decreased/Decreased/Decreased/Decreased/Decreased/Increased/Decreased/Decreased/Decreased/Increased…	231/34
BP	GO:0010016	shoot system morphogenesis	11/545	416/26949	0.223957	0.597066	GLYMA_04G084100/GLYMA_09G225400/GLYMA_09G207400/GLYMA_14G089000/GLYMA_02G150900/GLYMA_13G043500/GLYMA_03G134500/GLYMA_03G191700/GLYMA_05G103300/GLYMA_17G144700/GLYMA_16G209800	11	Increased/Decreased/Decreased/Decreased/Decreased/Increased/Decreased/Decreased/Decreased/Decreased/Decreased	9/2
BP	GO:0010951	negative regulation of endopeptidase activity	2/545	57/26949	0.320837	0.713309	GLYMA_01G095000/GLYMA_15G126400	2	Increased/Increased	0/2
BP	GO:0009893	positive regulation of metabolic process	30/545	1710/26949	0.815417	1	GLYMA_18G288400/GLYMA_04G238300/GLYMA_04G008900/GLYMA_15G147100/GLYMA_10G210500/GLYMA_10G013300/GLYMA_06G125600/GLYMA_06G062500/GLYMA_06G153200/GLYMA_06G048500/GLYMA_06G114000/GLYMA_06G062400/GLYMA_06G138100/GLYMA_09G207400/GLYMA_09G204500/GLYMA_14G200200/GLYMA_14G195300/GLYMA_02G005600/GLYMA_02G232600/GLYMA_08G271900/GLYMA_03G106000/GLYMA_07G108900/GLYMA_07G061500/GLYMA_05G094400/GLYMA_05G215900…	30	Decreased/Decreased/Decreased/Increased/Decreased/Decreased/Decreased/Increased/Decreased/Increased/Decreased/Increased/Decreased/Decreased/Decreased/Decreased/Decreased/Decreased/Decreased/Decreased/Decreased/Decreased/Decreased/Decreased/Decreased/Decreased/Decreased/Decreased/Increased/Decreased	25/5
BP	GO:1901293	nucleoside phosphate biosynthetic process	4/545	298/26949	0.855331	1	GLYMA_18G070000/GLYMA_19G097900/GLYMA_09G027500/GLYMA_02G302900	4	Decreased/Increased/Decreased/Decreased	3/1
BP	GO:0006914	autophagy	2/545	114/26949	0.674099	0.993523	GLYMA_07G061500/GLYMA_16G030000	2	Decreased/Decreased	2/0
BP	GO:0006721	terpenoid metabolic process	7/545	317/26949	0.460418	0.838584	GLYMA_01G153300/GLYMA_04G084100/GLYMA_15G065600/GLYMA_09G218600/GLYMA_14G089000/GLYMA_13G259500/GLYMA_07G001300	7	Decreased/Increased/Decreased/Decreased/Decreased/Increased/Increased	4/3
BP	GO:0034765	regulation of monoatomic ion transmembrane transport	4/545	89/26949	0.106383	0.407126	GLYMA_15G074200/GLYMA_02G250200/GLYMA_13G239100/GLYMA_07G196500	4	Decreased/Decreased/Decreased/Decreased	4/0
BP	GO:0009718	anthocyanin-containing compound biosynthetic process	2/545	49/26949	0.260853	0.642353	GLYMA_09G204500/GLYMA_08G271900	2	Decreased/Decreased	2/0
BP	GO:0060560	developmental growth involved in morphogenesis	18/545	617/26949	0.07861	0.330923	GLYMA_01G232500/GLYMA_15G016200/GLYMA_10G040700/GLYMA_19G008200/GLYMA_19G021400/GLYMA_09G207400/GLYMA_13G035800/GLYMA_13G127300/GLYMA_13G338400/GLYMA_03G040400/GLYMA_17G102400/GLYMA_17G030700/GLYMA_17G144700/GLYMA_12G060700/GLYMA_16G098700/GLYMA_11G075700/GLYMA_11G008400/GLYMA_11G137300	18	Decreased/Increased/Decreased/Decreased/Decreased/Decreased/Decreased/Decreased/Decreased/Increased/Decreased/Decreased/Decreased/Decreased/Increased/Decreased/Decreased/Decreased	15/3
BP	GO:0072488	ammonium transmembrane transport	1/545	28/26949	0.435801	0.819977	GLYMA_18G204800	1	Decreased	1/0
BP	GO:0080134	regulation of response to stress	37/545	896/26949	3.79617e-05	0.00183481	GLYMA_01G166100/GLYMA_01G190100/GLYMA_04G238300/GLYMA_04G022600/GLYMA_15G003300/GLYMA_15G179600/GLYMA_10G268900/GLYMA_10G082400/GLYMA_06G125600/GLYMA_06G175100/GLYMA_06G236400/GLYMA_06G114000/GLYMA_06G138100/GLYMA_19G008200/GLYMA_09G071600/GLYMA_09G274000/GLYMA_14G223700/GLYMA_02G195400/GLYMA_02G017100/GLYMA_20G249600/GLYMA_08G218600/GLYMA_08G044400/GLYMA_08G062800/GLYMA_13G274100/GLYMA_13G047300…	37	Decreased/Decreased/Decreased/Increased/Decreased/Decreased/Decreased/Decreased/Decreased/Decreased/Decreased/Decreased/Decreased/Decreased/Decreased/Decreased/Increased/Decreased/Decreased/Decreased/Decreased/Decreased/Decreased/Decreased/Decreased/Increased/Decreased/Decreased/Decreased/Decreased/Decreased/Decreased/Decreased/Decreased/Increased/Decreased/Decreased	33/4
BP	GO:0098743	cell aggregation	1/545	22/26949	0.36215	0.757116	GLYMA_16G092400	1	Decreased	1/0
BP	GO:0009742	brassinosteroid mediated signaling pathway	3/545	89/26949	0.268688	0.649905	GLYMA_04G103400/GLYMA_06G104600/GLYMA_06G005100	3	Decreased/Decreased/Increased	2/1
BP	GO:0051129	negative regulation of cellular component organization	1/545	256/26949	0.994781	1	GLYMA_09G207400	1	Decreased	1/0
BP	GO:0034763	negative regulation of transmembrane transport	1/545	16/26949	0.278904	0.664178	GLYMA_02G250200	1	Decreased	1/0
BP	GO:0010623	programmed cell death involved in cell development	1/545	45/26949	0.601537	0.955575	GLYMA_04G112500	1	Decreased	1/0
BP	GO:0009124	nucleoside monophosphate biosynthetic process	1/545	156/26949	0.959094	1	GLYMA_02G302900	1	Decreased	1/0
BP	GO:1901984	negative regulation of protein acetylation	1/545	30/26949	0.458414	0.835517	GLYMA_09G207400	1	Decreased	1/0
BP	GO:0060284	regulation of cell development	3/545	162/26949	0.639187	0.976152	GLYMA_15G016200/GLYMA_14G195300/GLYMA_11G170000	3	Increased/Decreased/Increased	1/2
BP	GO:0010229	inflorescence development	2/545	63/26949	0.365064	0.761644	GLYMA_02G150900/GLYMA_12G073000	2	Decreased/Decreased	2/0
BP	GO:0030162	regulation of proteolysis	4/545	224/26949	0.66642	0.989218	GLYMA_01G095000/GLYMA_15G126400/GLYMA_19G085100/GLYMA_07G034400	4	Increased/Increased/Decreased/Decreased	2/2
BP	GO:0043462	regulation of ATP-dependent activity	1/545	48/26949	0.625265	0.965647	GLYMA_18G288400	1	Decreased	1/0
BP	GO:0000747	conjugation with cellular fusion	2/545	16/26949	0.0406243	0.232521	GLYMA_14G195300/GLYMA_11G170000	2	Decreased/Increased	1/1
BP	GO:0022603	regulation of anatomical structure morphogenesis	10/545	382/26949	0.247255	0.625625	GLYMA_01G166100/GLYMA_01G216000/GLYMA_15G016200/GLYMA_10G259300/GLYMA_06G104800/GLYMA_19G008200/GLYMA_14G195300/GLYMA_02G150900/GLYMA_20G131600/GLYMA_11G170000	10	Decreased/Decreased/Increased/Decreased/Decreased/Decreased/Decreased/Decreased/Decreased/Increased	8/2
BP	GO:0051726	regulation of cell cycle	14/545	564/26949	0.254279	0.633876	GLYMA_15G060200/GLYMA_06G062500/GLYMA_06G153200/GLYMA_06G062400/GLYMA_14G195300/GLYMA_13G254500/GLYMA_03G195600/GLYMA_03G031700/GLYMA_03G106000/GLYMA_05G094400/GLYMA_17G128200/GLYMA_17G173000/GLYMA_11G170000/GLYMA_11G055100	14	Decreased/Increased/Decreased/Increased/Decreased/Decreased/Decreased/Decreased/Decreased/Decreased/Decreased/Decreased/Increased/Decreased	11/3
BP	GO:0009969	xyloglucan biosynthetic process	3/545	16/26949	0.00378534	0.0504056	GLYMA_10G040700/GLYMA_13G127300/GLYMA_17G102400	3	Decreased/Decreased/Decreased	3/0
BP	GO:0044089	positive regulation of cellular component biogenesis	2/545	173/26949	0.867496	1	GLYMA_06G062500/GLYMA_06G062400	2	Increased/Increased	0/2
BP	GO:0071310	cellular response to organic substance	43/545	1691/26949	0.0727405	0.330896	GLYMA_01G166100/GLYMA_01G005000/GLYMA_01G179000/GLYMA_04G103400/GLYMA_04G177900/GLYMA_15G079200/GLYMA_15G179600/GLYMA_10G037100/GLYMA_10G040700/GLYMA_06G097400/GLYMA_06G290000/GLYMA_06G048500/GLYMA_06G236400/GLYMA_06G246000/GLYMA_06G187000/GLYMA_06G104600/GLYMA_06G005100/GLYMA_09G071600/GLYMA_09G274000/GLYMA_14G195300/GLYMA_14G195200/GLYMA_14G020100/GLYMA_14G171500/GLYMA_14G089000/GLYMA_02G268400…	43	Decreased/Decreased/Decreased/Decreased/Decreased/Decreased/Decreased/Increased/Decreased/Decreased/Decreased/Increased/Decreased/Increased/Decreased/Decreased/Increased/Decreased/Decreased/Decreased/Decreased/Decreased/Decreased/Decreased/Decreased/Decreased/Increased/Decreased/Increased/Decreased/Decreased/Decreased/Decreased/Decreased/Decreased/Decreased/Decreased/Decreased/Decreased/Decreased…	36/7
BP	GO:0016072	rRNA metabolic process	1/545	353/26949	0.999297	1	GLYMA_15G147100	1	Increased	0/1
BP	GO:2001025	positive regulation of response to drug	1/545	10/26949	0.184816	0.546285	GLYMA_20G062000	1	Decreased	1/0
BP	GO:0016118	carotenoid catabolic process	1/545	2/26949	0.0400385	0.231709	GLYMA_04G084100	1	Increased	0/1
BP	GO:0048509	regulation of meristem development	3/545	311/26949	0.952251	1	GLYMA_01G216000/GLYMA_19G021400/GLYMA_03G134500	3	Decreased/Decreased/Decreased	3/0
BP	GO:0008300	isoprenoid catabolic process	4/545	41/26949	0.0092727	0.0933719	GLYMA_01G153300/GLYMA_04G084100/GLYMA_09G218600/GLYMA_13G259500	4	Decreased/Increased/Decreased/Increased	2/2
BP	GO:0007098	centrosome cycle	2/545	12/26949	0.0235603	0.159652	GLYMA_06G062500/GLYMA_06G062400	2	Increased/Increased	0/2
BP	GO:2000050	regulation of non-canonical Wnt signaling pathway	3/545	15/26949	0.00312211	0.0457793	GLYMA_10G259300/GLYMA_19G008200/GLYMA_20G131600	3	Decreased/Decreased/Decreased	3/0
BP	GO:0006275	regulation of DNA replication	2/545	94/26949	0.569591	0.930308	GLYMA_06G062500/GLYMA_06G062400	2	Increased/Increased	0/2
BP	GO:1902074	response to salt	2/545	53/26949	0.290925	0.68091	GLYMA_02G017100/GLYMA_03G253200	2	Decreased/Decreased	2/0
BP	GO:0009737	response to abscisic acid	45/545	1030/26949	1.25867e-06	9.95491e-05	GLYMA_01G119600/GLYMA_01G166100/GLYMA_01G212800/GLYMA_01G190100/GLYMA_04G164400/GLYMA_10G037100/GLYMA_10G257900/GLYMA_10G082400/GLYMA_06G097400/GLYMA_06G007500/GLYMA_06G036800/GLYMA_06G048500/GLYMA_06G236400/GLYMA_06G114300/GLYMA_14G195200/GLYMA_14G020100/GLYMA_02G228200/GLYMA_02G073600/GLYMA_02G195400/GLYMA_02G182600/GLYMA_02G250200/GLYMA_02G017100/GLYMA_20G133200/GLYMA_08G240400/GLYMA_13G119500…	45	Decreased/Decreased/Decreased/Decreased/Decreased/Increased/Decreased/Decreased/Decreased/Decreased/Decreased/Increased/Decreased/Decreased/Decreased/Decreased/Decreased/Increased/Decreased/Increased/Decreased/Decreased/Decreased/Increased/Decreased/Increased/Decreased/Decreased/Decreased/Decreased/Decreased/Decreased/Decreased/Decreased/Decreased/Decreased/Decreased/Decreased/Decreased/Decreased…	39/6
BP	GO:0000819	sister chromatid segregation	2/545	108/26949	0.645096	0.98175	GLYMA_06G062500/GLYMA_06G062400	2	Increased/Increased	0/2
BP	GO:0050832	defense response to fungus	35/545	616/26949	5.09278e-08	5.5384e-06	GLYMA_01G166100/GLYMA_01G190100/GLYMA_04G063800/GLYMA_15G126400/GLYMA_15G132800/GLYMA_15G003300/GLYMA_10G230000/GLYMA_10G082400/GLYMA_06G036800/GLYMA_09G027000/GLYMA_09G274000/GLYMA_14G200200/GLYMA_14G195200/GLYMA_14G016300/GLYMA_02G228200/GLYMA_02G195400/GLYMA_02G150900/GLYMA_02G232600/GLYMA_02G296600/GLYMA_08G218600/GLYMA_13G054300/GLYMA_13G035800/GLYMA_13G053800/GLYMA_13G054200/GLYMA_13G047300…	35	Decreased/Decreased/Decreased/Increased/Decreased/Decreased/Decreased/Decreased/Decreased/Decreased/Decreased/Decreased/Decreased/Decreased/Decreased/Decreased/Decreased/Decreased/Decreased/Decreased/Decreased/Decreased/Decreased/Decreased/Decreased/Decreased/Decreased/Decreased/Decreased/Decreased/Decreased/Decreased/Decreased/Decreased/Decreased	34/1
BP	GO:0042044	fluid transport	4/545	109/26949	0.179559	0.546285	GLYMA_10G082400/GLYMA_02G073600/GLYMA_02G195400/GLYMA_02G150900	4	Decreased/Increased/Decreased/Decreased	3/1
BP	GO:0010371	regulation of gibberellin biosynthetic process	1/545	16/26949	0.278904	0.664178	GLYMA_01G216000	1	Decreased	1/0
BP	GO:0033611	oxalate catabolic process	1/545	3/26949	0.0594536	0.288427	GLYMA_11G198300	1	Decreased	1/0
BP	GO:0009798	axis specification	2/545	123/26949	0.713959	1	GLYMA_02G150900/GLYMA_03G191700	2	Decreased/Decreased	2/0
BP	GO:0002230	positive regulation of defense response to virus by host	1/545	10/26949	0.184816	0.546285	GLYMA_06G138100	1	Decreased	1/0
BP	GO:0071902	positive regulation of protein serine/threonine kinase activity	3/545	76/26949	0.199097	0.561939	GLYMA_06G153200/GLYMA_14G195300/GLYMA_11G170000	3	Decreased/Decreased/Increased	2/1
BP	GO:0030448	hyphal growth	3/545	6/26949	0.000157203	0.00577887	GLYMA_01G165900/GLYMA_16G127400/GLYMA_11G077500	3	Decreased/Decreased/Decreased	3/0
BP	GO:0006595	polyamine metabolic process	1/545	37/26949	0.530668	0.897631	GLYMA_06G007500	1	Decreased	1/0
BP	GO:0010045	response to nickel cation	3/545	18/26949	0.00535286	0.064087	GLYMA_10G045400/GLYMA_13G133000/GLYMA_03G173300	3	Decreased/Decreased/Decreased	3/0
BP	GO:0044703	multi-organism reproductive process	10/545	451/26949	0.428766	0.813422	GLYMA_04G112500/GLYMA_06G062500/GLYMA_06G062400/GLYMA_14G195300/GLYMA_13G054300/GLYMA_13G053800/GLYMA_13G054200/GLYMA_13G054400/GLYMA_17G160200/GLYMA_11G170000	10	Decreased/Increased/Increased/Decreased/Decreased/Decreased/Decreased/Decreased/Decreased/Increased	7/3
BP	GO:0042455	ribonucleoside biosynthetic process	1/545	57/26949	0.688318	0.999451	GLYMA_02G302900	1	Decreased	1/0
BP	GO:0009873	ethylene-activated signaling pathway	11/545	141/26949	0.000144465	0.00569664	GLYMA_15G079200/GLYMA_06G290000/GLYMA_06G236400/GLYMA_14G020100/GLYMA_14G171500/GLYMA_13G274100/GLYMA_13G236600/GLYMA_12G117000/GLYMA_12G226600/GLYMA_12G162700/GLYMA_11G036400	11	Decreased/Decreased/Decreased/Decreased/Decreased/Decreased/Decreased/Decreased/Decreased/Decreased/Decreased	11/0
BP	GO:0051383	kinetochore organization	2/545	14/26949	0.0316331	0.198467	GLYMA_06G062500/GLYMA_06G062400	2	Increased/Increased	0/2
BP	GO:0071897	DNA biosynthetic process	2/545	75/26949	0.449755	0.831346	GLYMA_06G062500/GLYMA_06G062400	2	Increased/Increased	0/2
BP	GO:0048477	oogenesis	2/545	39/26949	0.186302	0.548194	GLYMA_06G062500/GLYMA_06G062400	2	Increased/Increased	0/2
BP	GO:0046247	terpene catabolic process	1/545	4/26949	0.0784768	0.330896	GLYMA_04G084100	1	Increased	0/1
BP	GO:1900424	regulation of defense response to bacterium	5/545	84/26949	0.0278305	0.180242	GLYMA_01G166100/GLYMA_04G022600/GLYMA_02G017100/GLYMA_08G044400/GLYMA_03G253200	5	Decreased/Increased/Decreased/Decreased/Decreased	4/1
BP	GO:0009639	response to red or far red light	12/545	371/26949	0.0759076	0.330896	GLYMA_01G153300/GLYMA_04G177900/GLYMA_15G012800/GLYMA_06G247100/GLYMA_06G187000/GLYMA_06G005100/GLYMA_19G021400/GLYMA_09G218600/GLYMA_13G047300/GLYMA_03G031700/GLYMA_17G144700/GLYMA_17G093900	12	Decreased/Decreased/Decreased/Decreased/Decreased/Increased/Decreased/Decreased/Decreased/Decreased/Decreased/Decreased	11/1
BP	GO:1901601	strigolactone biosynthetic process	2/545	10/26949	0.0164979	0.129697	GLYMA_04G084100/GLYMA_14G089000	2	Increased/Decreased	1/1
BP	GO:0072359	circulatory system development	2/545	52/26949	0.283415	0.67003	GLYMA_04G101000/GLYMA_19G008200	2	Decreased/Decreased	2/0
BP	GO:0032879	regulation of localization	9/545	612/26949	0.873565	1	GLYMA_04G101000/GLYMA_15G074200/GLYMA_06G062500/GLYMA_06G062400/GLYMA_02G250200/GLYMA_20G238000/GLYMA_13G239100/GLYMA_07G196500/GLYMA_17G230100	9	Decreased/Decreased/Increased/Increased/Decreased/Increased/Decreased/Decreased/Decreased	6/3
BP	GO:0030198	extracellular matrix organization	2/545	104/26949	0.624651	0.965647	GLYMA_06G205400/GLYMA_17G128200	2	Decreased/Decreased	2/0
BP	GO:0051254	positive regulation of RNA metabolic process	15/545	1026/26949	0.927058	1	GLYMA_18G288400/GLYMA_04G238300/GLYMA_04G008900/GLYMA_10G210500/GLYMA_10G013300/GLYMA_06G125600/GLYMA_06G048500/GLYMA_06G114000/GLYMA_06G138100/GLYMA_09G204500/GLYMA_02G005600/GLYMA_08G271900/GLYMA_07G108900/GLYMA_05G215900/GLYMA_16G199000	15	Decreased/Decreased/Decreased/Decreased/Decreased/Decreased/Increased/Decreased/Decreased/Decreased/Decreased/Decreased/Decreased/Decreased/Decreased	14/1
BP	GO:0044843	cell cycle G1/S phase transition	2/545	45/26949	0.230811	0.605279	GLYMA_06G062500/GLYMA_06G062400	2	Increased/Increased	0/2
BP	GO:2001023	regulation of response to drug	6/545	60/26949	0.0013216	0.0267394	GLYMA_01G190100/GLYMA_06G036800/GLYMA_20G062000/GLYMA_05G098200/GLYMA_17G167100/GLYMA_11G052100	6	Decreased/Decreased/Decreased/Decreased/Decreased/Decreased	6/0
BP	GO:0080147	root hair cell development	2/545	164/26949	0.847092	1	GLYMA_01G232500/GLYMA_17G102400	2	Decreased/Decreased	2/0
BP	GO:0006886	intracellular protein transport	4/545	722/26949	0.999767	1	GLYMA_18G288400/GLYMA_01G210100/GLYMA_10G082400/GLYMA_02G195400	4	Decreased/Increased/Decreased/Decreased	3/1
BP	GO:0000083	regulation of transcription involved in G1/S transition of mitotic cell cycle	2/545	3/26949	0.0012083	0.025029	GLYMA_06G062500/GLYMA_06G062400	2	Increased/Increased	0/2
BP	GO:0046505	sulfolipid metabolic process	1/545	6/26949	0.115379	0.421762	GLYMA_03G078300	1	Increased	0/1
BP	GO:0030707	follicle cell of egg chamber development	2/545	17/26949	0.0454371	0.251785	GLYMA_06G062500/GLYMA_06G062400	2	Increased/Increased	0/2
BP	GO:0002444	myeloid leukocyte mediated immunity	1/545	25/26949	0.400103	0.783506	GLYMA_15G206800	1	Decreased	1/0
BP	GO:0016132	brassinosteroid biosynthetic process	2/545	57/26949	0.320837	0.713309	GLYMA_01G153300/GLYMA_09G218600	2	Decreased/Decreased	2/0
BP	GO:1901001	negative regulation of response to salt stress	4/545	23/26949	0.00107919	0.0244929	GLYMA_01G190100/GLYMA_05G098200/GLYMA_17G167100/GLYMA_11G052100	4	Decreased/Decreased/Decreased/Decreased	4/0
BP	GO:0072529	pyrimidine-containing compound catabolic process	1/545	24/26949	0.387709	0.776296	GLYMA_03G065300	1	Increased	0/1
BP	GO:0045892	negative regulation of DNA-templated transcription	15/545	551/26949	0.152103	0.498103	GLYMA_01G185800/GLYMA_15G003300/GLYMA_10G257900/GLYMA_06G236400/GLYMA_09G274000/GLYMA_14G020100/GLYMA_02G099500/GLYMA_20G133200/GLYMA_08G218600/GLYMA_13G274100/GLYMA_07G023300/GLYMA_17G144700/GLYMA_12G226600/GLYMA_12G162700/GLYMA_11G056200	15	Decreased/Decreased/Decreased/Decreased/Decreased/Decreased/Decreased/Decreased/Decreased/Decreased/Decreased/Decreased/Decreased/Decreased/Decreased	15/0
BP	GO:0007033	vacuole organization	4/545	155/26949	0.383275	0.776296	GLYMA_01G165900/GLYMA_16G127400/GLYMA_16G092400/GLYMA_11G077500	4	Decreased/Decreased/Decreased/Decreased	4/0
BP	GO:0023056	positive regulation of signaling	14/545	343/26949	0.010631	0.0963436	GLYMA_01G190100/GLYMA_10G268900/GLYMA_06G055200/GLYMA_06G036800/GLYMA_06G153200/GLYMA_06G138100/GLYMA_14G195300/GLYMA_14G099400/GLYMA_20G062000/GLYMA_05G098200/GLYMA_17G167100/GLYMA_11G170000/GLYMA_11G243400/GLYMA_11G052100	14	Decreased/Decreased/Decreased/Decreased/Decreased/Decreased/Decreased/Decreased/Decreased/Decreased/Decreased/Increased/Decreased/Decreased	13/1
BP	GO:0019216	regulation of lipid metabolic process	3/545	158/26949	0.622397	0.965647	GLYMA_01G216000/GLYMA_12G186800/GLYMA_11G181200	3	Decreased/Decreased/Decreased	3/0
BP	GO:0051553	flavone biosynthetic process	3/545	34/26949	0.0309551	0.197056	GLYMA_19G187100/GLYMA_19G187400/GLYMA_03G187700	3	Decreased/Decreased/Decreased	3/0
BP	GO:0008214	protein dealkylation	1/545	61/26949	0.712828	1	GLYMA_09G207400	1	Decreased	1/0
BP	GO:1902532	negative regulation of intracellular signal transduction	5/545	140/26949	0.154839	0.504531	GLYMA_06G236400/GLYMA_14G020100/GLYMA_13G274100/GLYMA_12G226600/GLYMA_12G162700	5	Decreased/Decreased/Decreased/Decreased/Decreased	5/0
BP	GO:0034551	mitochondrial respiratory chain complex III assembly	1/545	18/26949	0.307792	0.697342	GLYMA_06G132700	1	Decreased	1/0
BP	GO:0048646	anatomical structure formation involved in morphogenesis	5/545	593/26949	0.993229	1	GLYMA_04G084100/GLYMA_06G062500/GLYMA_06G062400/GLYMA_14G089000/GLYMA_17G128200	5	Increased/Increased/Increased/Decreased/Decreased	2/3
BP	GO:1901615	organic hydroxy compound metabolic process	7/545	493/26949	0.872854	1	GLYMA_01G153300/GLYMA_15G095000/GLYMA_19G187100/GLYMA_19G187400/GLYMA_09G218600/GLYMA_03G187700/GLYMA_07G048600	7	Decreased/Decreased/Decreased/Decreased/Decreased/Decreased/Increased	6/1
BP	GO:0010412	mannan metabolic process	2/545	23/26949	0.0781292	0.330896	GLYMA_01G171900/GLYMA_03G226000	2	Decreased/Increased	1/1
BP	GO:0006829	zinc ion transport	1/545	45/26949	0.601537	0.955575	GLYMA_13G338300	1	Increased	0/1
BP	GO:0035295	tube development	2/545	87/26949	0.527701	0.895513	GLYMA_04G101000/GLYMA_19G008200	2	Decreased/Decreased	2/0
BP	GO:0043408	regulation of MAPK cascade	3/545	81/26949	0.2254	0.6003	GLYMA_06G153200/GLYMA_14G195300/GLYMA_11G170000	3	Decreased/Decreased/Increased	2/1
BP	GO:0016125	sterol metabolic process	3/545	122/26949	0.449255	0.831346	GLYMA_01G153300/GLYMA_15G095000/GLYMA_09G218600	3	Decreased/Decreased/Decreased	3/0
BP	GO:0010508	positive regulation of autophagy	4/545	28/26949	0.00230395	0.0361786	GLYMA_14G200200/GLYMA_02G232600/GLYMA_07G061500/GLYMA_16G030000	4	Decreased/Decreased/Decreased/Decreased	4/0
BP	GO:0016042	lipid catabolic process	7/545	211/26949	0.137418	0.474421	GLYMA_18G202800/GLYMA_01G153300/GLYMA_04G084100/GLYMA_19G098500/GLYMA_09G218600/GLYMA_20G238000/GLYMA_13G259500	7	Increased/Decreased/Increased/Increased/Decreased/Increased/Increased	2/5
BP	GO:0009961	response to 1-aminocyclopropane-1-carboxylic acid	1/545	11/26949	0.201308	0.561939	GLYMA_07G190100	1	Decreased	1/0
BP	GO:0008202	steroid metabolic process	6/545	182/26949	0.164586	0.525076	GLYMA_01G153300/GLYMA_15G095000/GLYMA_19G187100/GLYMA_19G187400/GLYMA_09G218600/GLYMA_03G187700	6	Decreased/Decreased/Decreased/Decreased/Decreased/Decreased	6/0
BP	GO:0032392	DNA geometric change	1/545	94/26949	0.853955	1	GLYMA_14G223700	1	Increased	0/1
BP	GO:0022008	neurogenesis	2/545	165/26949	0.849492	1	GLYMA_06G062500/GLYMA_06G062400	2	Increased/Increased	0/2
BP	GO:0032886	regulation of microtubule-based process	1/545	38/26949	0.540173	0.903172	GLYMA_04G101000	1	Decreased	1/0
BP	GO:2000070	regulation of response to water deprivation	1/545	70/26949	0.761169	1	GLYMA_06G114000	1	Decreased	1/0
BP	GO:0019379	sulfate assimilation, phosphoadenylyl sulfate reduction by phosphoadenylyl-sulfate reductase (thioredoxin)	1/545	3/26949	0.0594536	0.288427	GLYMA_15G108700	1	Decreased	1/0
BP	GO:0009313	oligosaccharide catabolic process	1/545	37/26949	0.530668	0.897631	GLYMA_03G137900	1	Decreased	1/0
BP	GO:0032259	methylation	1/545	512/26949	0.999974	1	GLYMA_14G200900	1	Increased	0/1
BP	GO:0010223	secondary shoot formation	2/545	59/26949	0.335682	0.730109	GLYMA_04G084100/GLYMA_14G089000	2	Increased/Decreased	1/1
BP	GO:0030855	epithelial cell differentiation	2/545	52/26949	0.283415	0.67003	GLYMA_06G062500/GLYMA_06G062400	2	Increased/Increased	0/2
BP	GO:0051247	positive regulation of protein metabolic process	9/545	438/26949	0.527576	0.895513	GLYMA_06G062500/GLYMA_06G153200/GLYMA_06G062400/GLYMA_14G195300/GLYMA_03G106000/GLYMA_05G094400/GLYMA_17G173000/GLYMA_11G170000/GLYMA_11G055100	9	Increased/Decreased/Increased/Decreased/Decreased/Decreased/Decreased/Increased/Decreased	6/3
BP	GO:1900673	olefin metabolic process	1/545	60/26949	0.706887	1	GLYMA_02G268400	1	Decreased	1/0
BP	GO:0030522	intracellular receptor signaling pathway	1/545	75/26949	0.784422	1	GLYMA_06G005100	1	Increased	0/1
BP	GO:0071215	cellular response to abscisic acid stimulus	9/545	325/26949	0.214282	0.58454	GLYMA_01G166100/GLYMA_10G037100/GLYMA_14G195200/GLYMA_02G228200/GLYMA_02G182600/GLYMA_02G250200/GLYMA_08G240400/GLYMA_03G138000/GLYMA_12G073000	9	Decreased/Increased/Decreased/Decreased/Increased/Decreased/Increased/Decreased/Decreased	6/3
BP	GO:0046621	negative regulation of organ growth	1/545	21/26949	0.348974	0.7442	GLYMA_03G191700	1	Decreased	1/0
BP	GO:2000051	negative regulation of non-canonical Wnt signaling pathway	2/545	4/26949	0.00238418	0.0361786	GLYMA_10G259300/GLYMA_20G131600	2	Decreased/Decreased	2/0
BP	GO:0045491	xylan metabolic process	1/545	93/26949	0.85093	1	GLYMA_05G085700	1	Decreased	1/0
BP	GO:0048568	embryonic organ development	2/545	35/26949	0.157392	0.508409	GLYMA_04G101000/GLYMA_19G008200	2	Decreased/Decreased	2/0
BP	GO:0016080	synaptic vesicle targeting	3/545	5/26949	7.9803e-05	0.00341452	GLYMA_15G042400/GLYMA_12G075200/GLYMA_11G144600	3	Decreased/Decreased/Decreased	3/0
BP	GO:0006801	superoxide metabolic process	1/545	16/26949	0.278904	0.664178	GLYMA_10G193500	1	Increased	0/1
BP	GO:0019725	cellular homeostasis	6/545	477/26949	0.922256	1	GLYMA_19G098500/GLYMA_02G161200/GLYMA_08G056400/GLYMA_13G035800/GLYMA_07G000600/GLYMA_17G107200	6	Increased/Increased/Increased/Decreased/Increased/Decreased	2/4
BP	GO:0006267	pre-replicative complex assembly involved in nuclear cell cycle DNA replication	2/545	5/26949	0.00392044	0.0504056	GLYMA_06G062500/GLYMA_06G062400	2	Increased/Increased	0/2
BP	GO:0002064	epithelial cell development	2/545	18/26949	0.0504477	0.271481	GLYMA_06G062500/GLYMA_06G062400	2	Increased/Increased	0/2
BP	GO:0009863	salicylic acid mediated signaling pathway	3/545	88/26949	0.263217	0.642353	GLYMA_10G040700/GLYMA_09G274000/GLYMA_13G127300	3	Decreased/Decreased/Decreased	3/0
BP	GO:0043603	amide metabolic process	7/545	831/26949	0.998058	1	GLYMA_18G070000/GLYMA_15G251500/GLYMA_10G212900/GLYMA_06G078400/GLYMA_19G178100/GLYMA_13G000200/GLYMA_07G140400	7	Decreased/Decreased/Decreased/Decreased/Decreased/Increased/Decreased	6/1
BP	GO:0071462	cellular response to water stimulus	4/545	72/26949	0.0581078	0.288427	GLYMA_10G024300/GLYMA_02G149600/GLYMA_02G017100/GLYMA_03G253200	4	Decreased/Decreased/Decreased/Decreased	4/0
BP	GO:0009756	carbohydrate mediated signaling	2/545	136/26949	0.764245	1	GLYMA_06G048500/GLYMA_08G240400	2	Increased/Increased	0/2
BP	GO:0002283	neutrophil activation involved in immune response	1/545	25/26949	0.400103	0.783506	GLYMA_15G206800	1	Decreased	1/0
BP	GO:1905820	positive regulation of chromosome separation	2/545	8/26949	0.0105436	0.0961512	GLYMA_06G062500/GLYMA_06G062400	2	Increased/Increased	0/2
BP	GO:0009625	response to insect	4/545	42/26949	0.0100884	0.0961512	GLYMA_01G095000/GLYMA_02G017100/GLYMA_13G047300/GLYMA_03G253200	4	Increased/Decreased/Decreased/Decreased	3/1
BP	GO:0015914	phospholipid transport	1/545	63/26949	0.724352	1	GLYMA_03G040400	1	Increased	0/1
BP	GO:0051246	regulation of protein metabolic process	18/545	926/26949	0.601982	0.955701	GLYMA_01G095000/GLYMA_15G126400/GLYMA_06G062500/GLYMA_06G153200/GLYMA_06G062400/GLYMA_06G005100/GLYMA_19G085100/GLYMA_09G207400/GLYMA_14G195300/GLYMA_03G106000/GLYMA_07G034400/GLYMA_05G094400/GLYMA_17G173000/GLYMA_12G093100/GLYMA_12G187400/GLYMA_11G170000/GLYMA_11G180500/GLYMA_11G055100	18	Increased/Increased/Increased/Decreased/Increased/Increased/Decreased/Decreased/Decreased/Decreased/Decreased/Decreased/Decreased/Decreased/Decreased/Increased/Decreased/Decreased	12/6
BP	GO:0046068	cGMP metabolic process	1/545	11/26949	0.201308	0.561939	GLYMA_09G027500	1	Decreased	1/0
BP	GO:0072708	response to sorbitol	2/545	6/26949	0.00580206	0.0658407	GLYMA_06G062500/GLYMA_06G062400	2	Increased/Increased	0/2
BP	GO:0007346	regulation of mitotic cell cycle	10/545	299/26949	0.0838999	0.349086	GLYMA_15G060200/GLYMA_06G062500/GLYMA_06G153200/GLYMA_06G062400/GLYMA_13G254500/GLYMA_03G106000/GLYMA_05G094400/GLYMA_17G128200/GLYMA_17G173000/GLYMA_11G055100	10	Decreased/Increased/Decreased/Increased/Decreased/Decreased/Decreased/Decreased/Decreased/Decreased	8/2
BP	GO:0019586	galacturonate metabolic process	1/545	6/26949	0.115379	0.421762	GLYMA_17G069600	1	Decreased	1/0
BP	GO:0009894	regulation of catabolic process	4/545	334/26949	0.908172	1	GLYMA_14G200200/GLYMA_02G232600/GLYMA_07G061500/GLYMA_16G030000	4	Decreased/Decreased/Decreased/Decreased	4/0
BP	GO:0046486	glycerolipid metabolic process	1/545	297/26949	0.997761	1	GLYMA_19G098500	1	Increased	0/1
BP	GO:0050778	positive regulation of immune response	7/545	229/26949	0.183436	0.546285	GLYMA_06G236400/GLYMA_09G274000/GLYMA_20G249600/GLYMA_13G274100/GLYMA_13G047300/GLYMA_12G226600/GLYMA_12G162700	7	Decreased/Decreased/Decreased/Decreased/Decreased/Decreased/Decreased	7/0
BP	GO:0090376	seed trichome differentiation	4/545	38/26949	0.00708683	0.0777169	GLYMA_13G338400/GLYMA_03G040400/GLYMA_12G060700/GLYMA_11G137300	4	Decreased/Increased/Decreased/Decreased	3/1
BP	GO:1901970	positive regulation of mitotic sister chromatid separation	2/545	8/26949	0.0105436	0.0961512	GLYMA_06G062500/GLYMA_06G062400	2	Increased/Increased	0/2
BP	GO:0009657	plastid organization	2/545	451/26949	0.999036	1	GLYMA_09G123400/GLYMA_03G031700	2	Increased/Decreased	1/1
BP	GO:0009314	response to radiation	40/545	1466/26949	0.0343011	0.212469	GLYMA_01G153300/GLYMA_01G238600/GLYMA_01G241500/GLYMA_04G149300/GLYMA_04G177900/GLYMA_15G012800/GLYMA_10G193500/GLYMA_10G179400/GLYMA_10G210500/GLYMA_10G257900/GLYMA_06G247100/GLYMA_06G138100/GLYMA_06G187000/GLYMA_06G005100/GLYMA_19G187100/GLYMA_19G021400/GLYMA_19G187400/GLYMA_09G218600/GLYMA_14G171500/GLYMA_02G099500/GLYMA_02G125600/GLYMA_02G017100/GLYMA_20G133200/GLYMA_20G210900/GLYMA_08G044400…	40	Decreased/Decreased/Decreased/Decreased/Decreased/Decreased/Increased/Decreased/Decreased/Decreased/Decreased/Decreased/Decreased/Increased/Decreased/Decreased/Decreased/Decreased/Decreased/Decreased/Decreased/Decreased/Decreased/Decreased/Decreased/Decreased/Increased/Decreased/Decreased/Decreased/Decreased/Decreased/Decreased/Increased/Decreased/Decreased/Decreased/Decreased/Decreased/Decreased	36/4
BP	GO:0051649	establishment of localization in cell	9/545	1153/26949	0.999829	1	GLYMA_18G288400/GLYMA_01G210100/GLYMA_15G042400/GLYMA_10G082400/GLYMA_06G062500/GLYMA_06G062400/GLYMA_02G195400/GLYMA_12G075200/GLYMA_11G144600	9	Decreased/Increased/Decreased/Decreased/Increased/Increased/Decreased/Decreased/Decreased	6/3
BP	GO:0080036	regulation of cytokinin-activated signaling pathway	1/545	27/26949	0.424144	0.806468	GLYMA_07G034400	1	Decreased	1/0
BP	GO:0007167	enzyme-linked receptor protein signaling pathway	13/545	407/26949	0.0719631	0.330896	GLYMA_18G003000/GLYMA_01G044100/GLYMA_01G179000/GLYMA_09G198700/GLYMA_02G019500/GLYMA_02G008500/GLYMA_20G249600/GLYMA_13G110700/GLYMA_05G067800/GLYMA_17G149900/GLYMA_17G048900/GLYMA_11G063200/GLYMA_11G254000	13	Decreased/Decreased/Decreased/Decreased/Decreased/Decreased/Decreased/Decreased/Decreased/Decreased/Decreased/Decreased/Decreased	13/0
BP	GO:0080135	regulation of cellular response to stress	3/545	175/26949	0.690088	0.999451	GLYMA_06G138100/GLYMA_14G223700/GLYMA_12G073000	3	Decreased/Increased/Decreased	2/1
BP	GO:0016104	triterpenoid biosynthetic process	2/545	12/26949	0.0235603	0.159652	GLYMA_15G065600/GLYMA_07G001300	2	Decreased/Increased	1/1
BP	GO:0019439	aromatic compound catabolic process	6/545	448/26949	0.892333	1	GLYMA_15G147100/GLYMA_03G065300/GLYMA_07G048600/GLYMA_12G093100/GLYMA_12G187400/GLYMA_11G180500	6	Increased/Increased/Increased/Decreased/Decreased/Decreased	3/3
BP	GO:0045842	positive regulation of mitotic metaphase/anaphase transition	2/545	8/26949	0.0105436	0.0961512	GLYMA_06G062500/GLYMA_06G062400	2	Increased/Increased	0/2
BP	GO:0006833	water transport	4/545	109/26949	0.179559	0.546285	GLYMA_10G082400/GLYMA_02G073600/GLYMA_02G195400/GLYMA_02G150900	4	Decreased/Increased/Decreased/Decreased	3/1
BP	GO:0048518	positive regulation of biological process	58/545	2923/26949	0.582299	0.94222	GLYMA_18G288400/GLYMA_01G190100/GLYMA_04G112500/GLYMA_04G238300/GLYMA_04G008900/GLYMA_15G060200/GLYMA_15G147100/GLYMA_10G210500/GLYMA_10G268900/GLYMA_10G013300/GLYMA_06G055200/GLYMA_06G036800/GLYMA_06G125600/GLYMA_06G062500/GLYMA_06G175100/GLYMA_06G153200/GLYMA_06G048500/GLYMA_06G236400/GLYMA_06G114000/GLYMA_06G062400/GLYMA_06G138100/GLYMA_09G207400/GLYMA_09G204500/GLYMA_09G274000/GLYMA_14G200200…	58	Decreased/Decreased/Decreased/Decreased/Decreased/Decreased/Increased/Decreased/Decreased/Decreased/Decreased/Decreased/Decreased/Increased/Decreased/Decreased/Increased/Decreased/Decreased/Increased/Decreased/Decreased/Decreased/Decreased/Decreased/Decreased/Decreased/Decreased/Decreased/Decreased/Decreased/Decreased/Decreased/Decreased/Decreased/Decreased/Decreased/Decreased/Decreased/Increased…	52/6
BP	GO:0048589	developmental growth	24/545	760/26949	0.0219765	0.157579	GLYMA_01G037200/GLYMA_01G232500/GLYMA_15G016200/GLYMA_10G040700/GLYMA_10G257900/GLYMA_06G062500/GLYMA_06G062400/GLYMA_19G008200/GLYMA_19G021400/GLYMA_09G207400/GLYMA_20G133200/GLYMA_13G035800/GLYMA_13G127300/GLYMA_13G338400/GLYMA_13G047300/GLYMA_03G040400/GLYMA_17G102400/GLYMA_17G030700/GLYMA_17G144700/GLYMA_12G060700/GLYMA_16G098700/GLYMA_11G075700/GLYMA_11G008400/GLYMA_11G137300	24	Decreased/Decreased/Increased/Decreased/Decreased/Increased/Increased/Decreased/Decreased/Decreased/Decreased/Decreased/Decreased/Decreased/Decreased/Increased/Decreased/Decreased/Decreased/Decreased/Increased/Decreased/Decreased/Decreased	19/5
BP	GO:0007307	eggshell chorion gene amplification	2/545	3/26949	0.0012083	0.025029	GLYMA_06G062500/GLYMA_06G062400	2	Increased/Increased	0/2
BP	GO:0010267	ta-siRNA processing	1/545	30/26949	0.458414	0.835517	GLYMA_06G097400	1	Decreased	1/0
BP	GO:0048522	positive regulation of cellular process	42/545	2236/26949	0.715512	1	GLYMA_18G288400/GLYMA_01G190100/GLYMA_04G238300/GLYMA_04G008900/GLYMA_15G060200/GLYMA_10G210500/GLYMA_10G268900/GLYMA_10G013300/GLYMA_06G055200/GLYMA_06G036800/GLYMA_06G125600/GLYMA_06G062500/GLYMA_06G175100/GLYMA_06G153200/GLYMA_06G048500/GLYMA_06G114000/GLYMA_06G062400/GLYMA_06G138100/GLYMA_09G204500/GLYMA_14G200200/GLYMA_14G195300/GLYMA_14G099400/GLYMA_02G005600/GLYMA_02G232600/GLYMA_20G062000…	42	Decreased/Decreased/Decreased/Decreased/Decreased/Decreased/Decreased/Decreased/Decreased/Decreased/Decreased/Increased/Decreased/Decreased/Increased/Decreased/Increased/Decreased/Decreased/Decreased/Decreased/Decreased/Decreased/Decreased/Decreased/Decreased/Decreased/Decreased/Decreased/Decreased/Decreased/Decreased/Decreased/Decreased/Decreased/Decreased/Decreased/Decreased/Increased/Decreased…	38/4
BP	GO:0072527	pyrimidine-containing compound metabolic process	2/545	106/26949	0.634986	0.973172	GLYMA_02G302900/GLYMA_03G065300	2	Decreased/Increased	1/1
BP	GO:0009062	fatty acid catabolic process	1/545	85/26949	0.824365	1	GLYMA_18G202800	1	Increased	0/1
BP	GO:0010119	regulation of stomatal movement	3/545	191/26949	0.745087	1	GLYMA_10G082400/GLYMA_02G195400/GLYMA_02G250200	3	Decreased/Decreased/Decreased	3/0
BP	GO:0032446	protein modification by small protein conjugation	25/545	971/26949	0.130822	0.461328	GLYMA_15G074200/GLYMA_15G126400/GLYMA_15G086200/GLYMA_15G150500/GLYMA_10G268900/GLYMA_10G259300/GLYMA_09G042400/GLYMA_14G105800/GLYMA_02G264800/GLYMA_20G131600/GLYMA_08G147200/GLYMA_13G225900/GLYMA_13G072800/GLYMA_13G338400/GLYMA_13G239100/GLYMA_07G196500/GLYMA_07G188400/GLYMA_05G162100/GLYMA_05G188900/GLYMA_05G097100/GLYMA_17G167800/GLYMA_17G220600/GLYMA_12G060700/GLYMA_11G243400/GLYMA_11G137300	25	Decreased/Increased/Decreased/Decreased/Decreased/Decreased/Decreased/Decreased/Decreased/Decreased/Decreased/Decreased/Decreased/Decreased/Decreased/Decreased/Decreased/Decreased/Decreased/Decreased/Decreased/Decreased/Decreased/Decreased/Decreased	24/1
BP	GO:1901600	strigolactone metabolic process	2/545	10/26949	0.0164979	0.129697	GLYMA_04G084100/GLYMA_14G089000	2	Increased/Decreased	1/1
BP	GO:0009101	glycoprotein biosynthetic process	1/545	164/26949	0.965296	1	GLYMA_03G134500	1	Decreased	1/0
BP	GO:0062012	regulation of small molecule metabolic process	5/545	194/26949	0.355959	0.754713	GLYMA_18G172800/GLYMA_01G216000/GLYMA_08G044400/GLYMA_13G176600/GLYMA_07G199800	5	Increased/Decreased/Decreased/Decreased/Decreased	4/1
BP	GO:0046128	purine ribonucleoside metabolic process	1/545	43/26949	0.58489	0.943487	GLYMA_03G065300	1	Increased	0/1
BP	GO:0003006	developmental process involved in reproduction	48/545	2685/26949	0.837023	1	GLYMA_18G202800/GLYMA_01G171900/GLYMA_01G119600/GLYMA_01G224100/GLYMA_01G179000/GLYMA_04G112500/GLYMA_15G016200/GLYMA_15G012800/GLYMA_15G179600/GLYMA_10G037100/GLYMA_10G265400/GLYMA_10G103200/GLYMA_06G089800/GLYMA_06G194200/GLYMA_06G062500/GLYMA_06G048500/GLYMA_06G114000/GLYMA_06G062400/GLYMA_19G008200/GLYMA_09G071600/GLYMA_09G207400/GLYMA_02G150900/GLYMA_02G131300/GLYMA_02G099500/GLYMA_20G125200…	48	Increased/Decreased/Decreased/Decreased/Decreased/Decreased/Increased/Decreased/Decreased/Increased/Decreased/Decreased/Decreased/Increased/Increased/Increased/Decreased/Increased/Decreased/Decreased/Decreased/Decreased/Decreased/Decreased/Decreased/Decreased/Increased/Decreased/Increased/Decreased/Decreased/Increased/Decreased/Decreased/Increased/Decreased/Decreased/Decreased/Decreased/Decreased…	36/12
BP	GO:0019932	second-messenger-mediated signaling	1/545	125/26949	0.922679	1	GLYMA_20G211700	1	Decreased	1/0
BP	GO:0009414	response to water deprivation	29/545	740/26949	0.000601625	0.0157024	GLYMA_01G153300/GLYMA_01G216000/GLYMA_01G190100/GLYMA_04G063800/GLYMA_10G024300/GLYMA_10G257900/GLYMA_06G036800/GLYMA_06G048500/GLYMA_06G114300/GLYMA_09G218600/GLYMA_14G200200/GLYMA_14G020100/GLYMA_14G171500/GLYMA_02G149600/GLYMA_02G073600/GLYMA_02G232600/GLYMA_02G250200/GLYMA_02G017100/GLYMA_20G133200/GLYMA_13G338400/GLYMA_03G031700/GLYMA_03G040400/GLYMA_03G253200/GLYMA_05G098200/GLYMA_17G167100…	29	Decreased/Decreased/Decreased/Decreased/Decreased/Decreased/Decreased/Increased/Decreased/Decreased/Decreased/Decreased/Decreased/Decreased/Increased/Decreased/Decreased/Decreased/Decreased/Decreased/Decreased/Increased/Decreased/Decreased/Decreased/Decreased/Decreased/Decreased/Decreased	26/3
BP	GO:0080151	positive regulation of salicylic acid mediated signaling pathway	1/545	9/26949	0.167984	0.525076	GLYMA_20G062000	1	Decreased	1/0
BP	GO:0031137	regulation of conjugation with cellular fusion	2/545	4/26949	0.00238418	0.0361786	GLYMA_14G195300/GLYMA_11G170000	2	Decreased/Increased	1/1
BP	GO:0051094	positive regulation of developmental process	6/545	435/26949	0.876016	1	GLYMA_10G013300/GLYMA_06G114000/GLYMA_02G268400/GLYMA_03G029600/GLYMA_16G209800/GLYMA_11G198300	6	Decreased/Decreased/Decreased/Decreased/Decreased/Decreased	6/0
BP	GO:0010075	regulation of meristem growth	1/545	97/26949	0.862668	1	GLYMA_03G134500	1	Decreased	1/0
BP	GO:0042254	ribosome biogenesis	1/545	510/26949	0.999973	1	GLYMA_15G147100	1	Increased	0/1
BP	GO:0006401	RNA catabolic process	5/545	216/26949	0.443713	0.827081	GLYMA_15G147100/GLYMA_03G065300/GLYMA_12G093100/GLYMA_12G187400/GLYMA_11G180500	5	Increased/Increased/Decreased/Decreased/Decreased	3/2
BP	GO:0043406	positive regulation of MAP kinase activity	3/545	47/26949	0.0693775	0.326851	GLYMA_06G153200/GLYMA_14G195300/GLYMA_11G170000	3	Decreased/Decreased/Increased	2/1
BP	GO:1905276	regulation of epithelial tube formation	1/545	7/26949	0.133273	0.461328	GLYMA_19G008200	1	Decreased	1/0
BP	GO:0042023	DNA endoreduplication	2/545	46/26949	0.238307	0.614128	GLYMA_06G062500/GLYMA_06G062400	2	Increased/Increased	0/2
BP	GO:0031331	positive regulation of cellular catabolic process	4/545	145/26949	0.337407	0.73325	GLYMA_14G200200/GLYMA_02G232600/GLYMA_07G061500/GLYMA_16G030000	4	Decreased/Decreased/Decreased/Decreased	4/0
BP	GO:0006893	Golgi to plasma membrane transport	1/545	23/26949	0.37506	0.76958	GLYMA_07G162100	1	Increased	0/1
BP	GO:0006040	amino sugar metabolic process	1/545	41/26949	0.567549	0.929299	GLYMA_15G206800	1	Decreased	1/0
BP	GO:2000024	regulation of leaf development	8/545	173/26949	0.0249031	0.166659	GLYMA_01G037200/GLYMA_06G114000/GLYMA_09G274000/GLYMA_02G017100/GLYMA_03G018800/GLYMA_03G029600/GLYMA_03G253200/GLYMA_16G092900	8	Decreased/Decreased/Decreased/Decreased/Decreased/Decreased/Decreased/Increased	7/1
BP	GO:0051783	regulation of nuclear division	2/545	110/26949	0.654984	0.983607	GLYMA_06G062500/GLYMA_06G062400	2	Increased/Increased	0/2
BP	GO:0071472	cellular response to salt stress	3/545	87/26949	0.25776	0.640718	GLYMA_10G024300/GLYMA_14G171500/GLYMA_02G149600	3	Decreased/Decreased/Decreased	3/0
BP	GO:0090698	post-embryonic plant morphogenesis	7/545	484/26949	0.860895	1	GLYMA_01G007400/GLYMA_09G225400/GLYMA_09G207400/GLYMA_02G150900/GLYMA_13G043500/GLYMA_03G134500/GLYMA_03G191700	7	Decreased/Decreased/Decreased/Decreased/Increased/Decreased/Decreased	6/1
BP	GO:0006482	protein demethylation	1/545	61/26949	0.712828	1	GLYMA_09G207400	1	Decreased	1/0
BP	GO:0098656	monoatomic anion transmembrane transport	8/545	550/26949	0.869753	1	GLYMA_01G024000/GLYMA_15G017000/GLYMA_02G040700/GLYMA_13G206700/GLYMA_13G043500/GLYMA_05G229700/GLYMA_17G096400/GLYMA_16G105500	8	Decreased/Decreased/Decreased/Decreased/Increased/Increased/Decreased/Increased	5/3
BP	GO:0008643	carbohydrate transport	3/545	221/26949	0.826977	1	GLYMA_04G238100/GLYMA_06G125800/GLYMA_13G206700	3	Decreased/Decreased/Decreased	3/0
BP	GO:0034641	cellular nitrogen compound metabolic process	39/545	4804/26949	1	1	GLYMA_18G070000/GLYMA_18G265100/GLYMA_18G288400/GLYMA_04G008900/GLYMA_15G147100/GLYMA_15G251500/GLYMA_10G210500/GLYMA_10G212900/GLYMA_06G097400/GLYMA_06G007500/GLYMA_06G205600/GLYMA_06G020900/GLYMA_06G062500/GLYMA_06G062400/GLYMA_06G078400/GLYMA_19G178100/GLYMA_19G097900/GLYMA_09G027500/GLYMA_14G223700/GLYMA_14G200200/GLYMA_02G302900/GLYMA_02G232600/GLYMA_20G131400/GLYMA_08G243000/GLYMA_13G000200…	39	Decreased/Decreased/Decreased/Decreased/Increased/Decreased/Decreased/Decreased/Decreased/Decreased/Increased/Decreased/Increased/Increased/Decreased/Decreased/Increased/Decreased/Increased/Decreased/Decreased/Decreased/Decreased/Decreased/Increased/Decreased/Decreased/Increased/Increased/Decreased/Decreased/Decreased/Increased/Decreased/Decreased/Decreased/Increased/Decreased/Decreased	28/11
BP	GO:0071705	nitrogen compound transport	11/545	1258/26949	0.999683	1	GLYMA_18G204800/GLYMA_18G288400/GLYMA_01G210100/GLYMA_15G017000/GLYMA_10G082400/GLYMA_09G123400/GLYMA_02G195400/GLYMA_05G229700/GLYMA_17G063900/GLYMA_17G096400/GLYMA_16G105500	11	Decreased/Decreased/Increased/Decreased/Decreased/Increased/Decreased/Increased/Decreased/Decreased/Increased	7/4
BP	GO:0043410	positive regulation of MAPK cascade	3/545	58/26949	0.112691	0.421762	GLYMA_06G153200/GLYMA_14G195300/GLYMA_11G170000	3	Decreased/Decreased/Increased	2/1
BP	GO:0070588	calcium ion transmembrane transport	3/545	126/26949	0.470215	0.844059	GLYMA_14G207400/GLYMA_07G000600/GLYMA_11G202000	3	Decreased/Increased/Decreased	2/1
BP	GO:0016108	tetraterpenoid metabolic process	1/545	52/26949	0.654724	0.983607	GLYMA_04G084100	1	Increased	0/1
BP	GO:0009129	pyrimidine nucleoside monophosphate metabolic process	1/545	28/26949	0.435801	0.819977	GLYMA_02G302900	1	Decreased	1/0
BP	GO:0001505	regulation of neurotransmitter levels	5/545	100/26949	0.0524915	0.278461	GLYMA_18G039500/GLYMA_15G042400/GLYMA_12G075200/GLYMA_11G217200/GLYMA_11G144600	5	Decreased/Decreased/Decreased/Decreased/Decreased	5/0
BP	GO:0034655	nucleobase-containing compound catabolic process	5/545	348/26949	0.834959	1	GLYMA_15G147100/GLYMA_03G065300/GLYMA_12G093100/GLYMA_12G187400/GLYMA_11G180500	5	Increased/Increased/Decreased/Decreased/Decreased	3/2
BP	GO:0009567	double fertilization forming a zygote and endosperm	1/545	54/26949	0.668575	0.989218	GLYMA_04G112500	1	Decreased	1/0
BP	GO:0002213	defense response to insect	3/545	45/26949	0.0625007	0.300901	GLYMA_15G180000/GLYMA_09G072000/GLYMA_17G047300	3	Decreased/Decreased/Decreased	3/0
BP	GO:0046907	intracellular transport	7/545	1069/26949	0.999945	1	GLYMA_18G288400/GLYMA_01G210100/GLYMA_15G042400/GLYMA_10G082400/GLYMA_02G195400/GLYMA_12G075200/GLYMA_11G144600	7	Decreased/Increased/Decreased/Decreased/Decreased/Decreased/Decreased	6/1
BP	GO:0010411	xyloglucan metabolic process	3/545	46/26949	0.0658977	0.314942	GLYMA_10G040700/GLYMA_13G127300/GLYMA_17G102400	3	Decreased/Decreased/Decreased	3/0
BP	GO:0009825	multidimensional cell growth	2/545	112/26949	0.664651	0.989218	GLYMA_06G205400/GLYMA_17G103400	2	Decreased/Decreased	2/0
BP	GO:0051346	negative regulation of hydrolase activity	3/545	130/26949	0.490809	0.862054	GLYMA_18G288400/GLYMA_01G095000/GLYMA_15G126400	3	Decreased/Increased/Increased	1/2
BP	GO:0046355	mannan catabolic process	2/545	19/26949	0.055646	0.287028	GLYMA_01G171900/GLYMA_03G226000	2	Decreased/Increased	1/1
BP	GO:0032881	regulation of polysaccharide metabolic process	1/545	42/26949	0.576308	0.936007	GLYMA_17G128200	1	Decreased	1/0
BP	GO:0006720	isoprenoid metabolic process	7/545	374/26949	0.634106	0.973172	GLYMA_01G153300/GLYMA_04G084100/GLYMA_15G065600/GLYMA_09G218600/GLYMA_14G089000/GLYMA_13G259500/GLYMA_07G001300	7	Decreased/Increased/Decreased/Decreased/Decreased/Increased/Increased	4/3
BP	GO:0010345	suberin biosynthetic process	2/545	55/26949	0.305912	0.697342	GLYMA_10G179400/GLYMA_20G210900	2	Decreased/Decreased	2/0
BP	GO:0007369	gastrulation	1/545	30/26949	0.458414	0.835517	GLYMA_19G008200	1	Decreased	1/0
BP	GO:0042592	homeostatic process	14/545	963/26949	0.924134	1	GLYMA_01G153300/GLYMA_15G074200/GLYMA_19G098500/GLYMA_19G008200/GLYMA_09G218600/GLYMA_09G096500/GLYMA_02G161200/GLYMA_08G056400/GLYMA_13G035800/GLYMA_13G239100/GLYMA_07G196500/GLYMA_07G000600/GLYMA_17G107200/GLYMA_11G019900	14	Decreased/Decreased/Increased/Decreased/Decreased/Decreased/Increased/Increased/Decreased/Decreased/Decreased/Increased/Decreased/Decreased	10/4
BP	GO:0080177	plastoglobule organization	1/545	5/26949	0.0971159	0.377753	GLYMA_03G031700	1	Decreased	1/0
BP	GO:0034293	sexual sporulation	1/545	110/26949	0.894809	1	GLYMA_17G160200	1	Decreased	1/0
BP	GO:1901565	organonitrogen compound catabolic process	27/545	1381/26949	0.600265	0.955575	GLYMA_04G248700/GLYMA_15G074200/GLYMA_15G206800/GLYMA_15G150500/GLYMA_10G268900/GLYMA_10G259300/GLYMA_06G078400/GLYMA_19G085100/GLYMA_09G226700/GLYMA_09G042400/GLYMA_14G105800/GLYMA_02G264800/GLYMA_20G131600/GLYMA_08G116300/GLYMA_13G072800/GLYMA_13G338400/GLYMA_13G239100/GLYMA_03G257900/GLYMA_03G239700/GLYMA_03G065300/GLYMA_07G034400/GLYMA_07G196500/GLYMA_05G188900/GLYMA_17G220600/GLYMA_12G060700…	27	Decreased/Decreased/Decreased/Decreased/Decreased/Decreased/Decreased/Decreased/Decreased/Decreased/Decreased/Decreased/Decreased/Increased/Decreased/Decreased/Decreased/Decreased/Increased/Increased/Decreased/Decreased/Decreased/Decreased/Decreased/Decreased/Decreased	24/3
BP	GO:0051095	regulation of helicase activity	1/545	4/26949	0.0784768	0.330896	GLYMA_18G288400	1	Decreased	1/0
BP	GO:1901957	regulation of cutin biosynthetic process	1/545	22/26949	0.36215	0.757116	GLYMA_03G040400	1	Increased	0/1
BP	GO:0009992	intracellular water homeostasis	1/545	17/26949	0.293496	0.68091	GLYMA_13G035800	1	Decreased	1/0
BP	GO:0009733	response to auxin	22/545	688/26949	0.0243299	0.163242	GLYMA_01G190100/GLYMA_04G103400/GLYMA_04G084100/GLYMA_15G017500/GLYMA_15G012800/GLYMA_10G031800/GLYMA_10G210600/GLYMA_06G097400/GLYMA_06G055200/GLYMA_06G036800/GLYMA_06G246000/GLYMA_06G104600/GLYMA_14G099400/GLYMA_02G142600/GLYMA_02G125600/GLYMA_20G238000/GLYMA_13G047300/GLYMA_07G140400/GLYMA_05G098200/GLYMA_17G144700/GLYMA_17G167100/GLYMA_11G052100	22	Decreased/Decreased/Increased/Decreased/Decreased/Decreased/Decreased/Decreased/Decreased/Decreased/Increased/Decreased/Decreased/Decreased/Decreased/Increased/Decreased/Decreased/Decreased/Decreased/Decreased/Decreased	19/3
BP	GO:0009962	regulation of flavonoid biosynthetic process	2/545	61/26949	0.35043	0.7442	GLYMA_06G138100/GLYMA_17G248300	2	Decreased/Increased	1/1
BP	GO:0042886	amide transport	6/545	895/26949	0.99977	1	GLYMA_18G288400/GLYMA_01G210100/GLYMA_10G082400/GLYMA_09G123400/GLYMA_02G195400/GLYMA_17G063900	6	Decreased/Increased/Decreased/Increased/Decreased/Decreased	4/2
BP	GO:0034656	nucleobase-containing small molecule catabolic process	1/545	23/26949	0.37506	0.76958	GLYMA_03G065300	1	Increased	0/1
BP	GO:0051606	detection of stimulus	5/545	167/26949	0.250045	0.628122	GLYMA_06G005100/GLYMA_02G268400/GLYMA_20G211700/GLYMA_08G240400/GLYMA_05G079700	5	Increased/Decreased/Decreased/Increased/Decreased	3/2
BP	GO:1905898	positive regulation of response to endoplasmic reticulum stress	1/545	8/26949	0.150805	0.495097	GLYMA_06G138100	1	Decreased	1/0
BP	GO:0048653	anther development	1/545	163/26949	0.964576	1	GLYMA_10G103200	1	Decreased	1/0
BP	GO:0051607	defense response to virus	6/545	104/26949	0.019133	0.144327	GLYMA_19G198800/GLYMA_20G022900/GLYMA_03G065300/GLYMA_03G201200/GLYMA_03G201600/GLYMA_12G030100	6	Decreased/Decreased/Increased/Decreased/Increased/Decreased	4/2
BP	GO:0009826	unidimensional cell growth	16/545	521/26949	0.066005	0.314942	GLYMA_15G016200/GLYMA_10G040700/GLYMA_19G008200/GLYMA_19G021400/GLYMA_09G207400/GLYMA_13G035800/GLYMA_13G127300/GLYMA_13G338400/GLYMA_03G040400/GLYMA_17G030700/GLYMA_17G144700/GLYMA_12G060700/GLYMA_16G098700/GLYMA_11G075700/GLYMA_11G008400/GLYMA_11G137300	16	Increased/Decreased/Decreased/Decreased/Decreased/Decreased/Decreased/Decreased/Increased/Decreased/Decreased/Decreased/Increased/Decreased/Decreased/Decreased	13/3
BP	GO:0048442	sepal development	1/545	8/26949	0.150805	0.495097	GLYMA_03G191700	1	Decreased	1/0
BP	GO:0032801	receptor catabolic process	2/545	5/26949	0.00392044	0.0504056	GLYMA_10G259300/GLYMA_20G131600	2	Decreased/Decreased	2/0
BP	GO:0031329	regulation of cellular catabolic process	4/545	305/26949	0.867283	1	GLYMA_14G200200/GLYMA_02G232600/GLYMA_07G061500/GLYMA_16G030000	4	Decreased/Decreased/Decreased/Decreased	4/0
BP	GO:0006259	DNA metabolic process	6/545	842/26949	0.999476	1	GLYMA_18G288400/GLYMA_06G062500/GLYMA_06G062400/GLYMA_14G223700/GLYMA_03G195600/GLYMA_17G062700	6	Decreased/Increased/Increased/Increased/Decreased/Increased	2/4
BP	GO:0019605	butyrate metabolic process	1/545	9/26949	0.167984	0.525076	GLYMA_13G152900	1	Decreased	1/0
BP	GO:0010083	regulation of vegetative meristem growth	1/545	6/26949	0.115379	0.421762	GLYMA_03G134500	1	Decreased	1/0
BP	GO:0140053	mitochondrial gene expression	2/545	110/26949	0.654984	0.983607	GLYMA_18G070000/GLYMA_16G195100	2	Decreased/Increased	1/1
BP	GO:1901002	positive regulation of response to salt stress	2/545	39/26949	0.186302	0.548194	GLYMA_06G114000/GLYMA_03G229200	2	Decreased/Increased	1/1
BP	GO:0034614	cellular response to reactive oxygen species	2/545	125/26949	0.722241	1	GLYMA_10G193500/GLYMA_02G268400	2	Increased/Decreased	1/1
BP	GO:0006066	alcohol metabolic process	2/545	183/26949	0.887217	1	GLYMA_01G153300/GLYMA_09G218600	2	Decreased/Decreased	2/0
BP	GO:1902595	regulation of DNA replication origin binding	2/545	2/26949	0.00040825	0.0115819	GLYMA_06G062500/GLYMA_06G062400	2	Increased/Increased	0/2
BP	GO:0010569	regulation of double-strand break repair via homologous recombination	1/545	24/26949	0.387709	0.776296	GLYMA_14G223700	1	Increased	0/1
BP	GO:0016043	cellular component organization	55/545	4634/26949	0.999999	1	GLYMA_18G265100/GLYMA_01G212000/GLYMA_01G165900/GLYMA_01G171900/GLYMA_04G101000/GLYMA_04G164400/GLYMA_15G016200/GLYMA_10G040700/GLYMA_10G103200/GLYMA_10G082400/GLYMA_06G205400/GLYMA_06G194200/GLYMA_06G062500/GLYMA_06G132700/GLYMA_06G062400/GLYMA_19G008200/GLYMA_19G021400/GLYMA_09G123400/GLYMA_09G207400/GLYMA_14G223700/GLYMA_14G063700/GLYMA_02G195400/GLYMA_02G150900/GLYMA_02G252800/GLYMA_20G090500…	55	Decreased/Decreased/Decreased/Decreased/Decreased/Decreased/Increased/Decreased/Decreased/Decreased/Decreased/Increased/Increased/Decreased/Increased/Decreased/Decreased/Increased/Decreased/Increased/Decreased/Decreased/Decreased/Increased/Decreased/Decreased/Increased/Decreased/Decreased/Decreased/Decreased/Decreased/Increased/Decreased/Decreased/Increased/Decreased/Decreased/Decreased/Decreased…	44/11
BP	GO:0000956	nuclear-transcribed mRNA catabolic process	4/545	153/26949	0.374114	0.76958	GLYMA_03G065300/GLYMA_12G093100/GLYMA_12G187400/GLYMA_11G180500	4	Increased/Decreased/Decreased/Decreased	3/1
BP	GO:0120036	plasma membrane bounded cell projection organization	2/545	131/26949	0.745882	1	GLYMA_04G101000/GLYMA_19G008200	2	Decreased/Decreased	2/0
BP	GO:0006163	purine nucleotide metabolic process	2/545	301/26949	0.984986	1	GLYMA_19G097900/GLYMA_09G027500	2	Increased/Decreased	1/1
BP	GO:0006152	purine nucleoside catabolic process	1/545	13/26949	0.233299	0.605279	GLYMA_03G065300	1	Increased	0/1
BP	GO:0003352	regulation of cilium movement	1/545	4/26949	0.0784768	0.330896	GLYMA_04G101000	1	Decreased	1/0
BP	GO:0009158	ribonucleoside monophosphate catabolic process	1/545	5/26949	0.0971159	0.377753	GLYMA_03G065300	1	Increased	0/1
BP	GO:0030001	metal ion transport	6/545	503/26949	0.942625	1	GLYMA_04G076400/GLYMA_14G207400/GLYMA_13G338300/GLYMA_07G000600/GLYMA_12G030100/GLYMA_11G202000	6	Decreased/Decreased/Increased/Increased/Decreased/Decreased	4/2
BP	GO:0007292	female gamete generation	2/545	57/26949	0.320837	0.713309	GLYMA_06G062500/GLYMA_06G062400	2	Increased/Increased	0/2
BP	GO:0051241	negative regulation of multicellular organismal process	11/545	397/26949	0.183461	0.546285	GLYMA_01G037200/GLYMA_04G022600/GLYMA_06G048500/GLYMA_09G198700/GLYMA_09G274000/GLYMA_02G099500/GLYMA_03G018800/GLYMA_03G191700/GLYMA_12G079500/GLYMA_16G092900/GLYMA_11G194600	11	Decreased/Increased/Increased/Decreased/Decreased/Decreased/Decreased/Decreased/Decreased/Increased/Decreased	8/3
BP	GO:0048583	regulation of response to stimulus	60/545	1969/26949	0.000997615	0.023248	GLYMA_01G037200/GLYMA_01G166100/GLYMA_01G190100/GLYMA_04G238300/GLYMA_04G022600/GLYMA_15G003300/GLYMA_15G179600/GLYMA_10G268900/GLYMA_10G082400/GLYMA_10G259300/GLYMA_06G055200/GLYMA_06G036800/GLYMA_06G125600/GLYMA_06G175100/GLYMA_06G153200/GLYMA_06G236400/GLYMA_06G114000/GLYMA_06G138100/GLYMA_19G008200/GLYMA_09G071600/GLYMA_09G274000/GLYMA_14G223700/GLYMA_14G195300/GLYMA_14G020100/GLYMA_14G099400…	60	Decreased/Decreased/Decreased/Decreased/Increased/Decreased/Decreased/Decreased/Decreased/Decreased/Decreased/Decreased/Decreased/Decreased/Decreased/Decreased/Decreased/Decreased/Decreased/Decreased/Decreased/Increased/Decreased/Decreased/Decreased/Decreased/Increased/Decreased/Decreased/Decreased/Decreased/Decreased/Decreased/Decreased/Decreased/Decreased/Decreased/Decreased/Decreased/Decreased…	54/6
BP	GO:0009056	catabolic process	52/545	2444/26949	0.3706	0.76958	GLYMA_18G202800/GLYMA_01G171900/GLYMA_01G153300/GLYMA_04G248700/GLYMA_04G084100/GLYMA_15G074200/GLYMA_15G147100/GLYMA_15G206800/GLYMA_15G251500/GLYMA_15G150500/GLYMA_10G268900/GLYMA_10G259300/GLYMA_06G308500/GLYMA_06G078400/GLYMA_19G085100/GLYMA_19G098500/GLYMA_09G218600/GLYMA_09G225400/GLYMA_09G226700/GLYMA_09G042400/GLYMA_14G105800/GLYMA_02G264800/GLYMA_20G164700/GLYMA_20G238000/GLYMA_20G131600…	52	Increased/Decreased/Decreased/Decreased/Increased/Decreased/Increased/Decreased/Decreased/Decreased/Decreased/Decreased/Decreased/Decreased/Decreased/Increased/Decreased/Decreased/Decreased/Decreased/Decreased/Decreased/Increased/Increased/Decreased/Increased/Decreased/Decreased/Decreased/Increased/Increased/Decreased/Decreased/Increased/Increased/Decreased/Decreased/Increased/Decreased/Decreased…	38/14
BP	GO:0032940	secretion by cell	8/545	197/26949	0.0477403	0.261221	GLYMA_15G206800/GLYMA_15G042400/GLYMA_10G082400/GLYMA_02G195400/GLYMA_08G245400/GLYMA_07G162100/GLYMA_12G075200/GLYMA_11G144600	8	Decreased/Decreased/Decreased/Decreased/Decreased/Increased/Decreased/Decreased	7/1
BP	GO:0009167	purine ribonucleoside monophosphate metabolic process	1/545	188/26949	0.978816	1	GLYMA_19G097900	1	Increased	0/1
BP	GO:0022604	regulation of cell morphogenesis	2/545	191/26949	0.900997	1	GLYMA_01G216000/GLYMA_15G016200	2	Decreased/Increased	1/1
BP	GO:1902348	cellular response to strigolactone	1/545	2/26949	0.0400385	0.231709	GLYMA_14G089000	1	Decreased	1/0
BP	GO:1900067	regulation of cellular response to alkaline pH	2/545	6/26949	0.00580206	0.0658407	GLYMA_15G179600/GLYMA_09G071600	2	Decreased/Decreased	2/0
BP	GO:0009152	purine ribonucleotide biosynthetic process	1/545	179/26949	0.974507	1	GLYMA_09G027500	1	Decreased	1/0
BP	GO:0006793	phosphorus metabolic process	81/545	3000/26949	0.00423785	0.0534338	GLYMA_18G003000/GLYMA_18G070000/GLYMA_18G265100/GLYMA_01G044100/GLYMA_01G166100/GLYMA_01G179000/GLYMA_15G253500/GLYMA_15G065200/GLYMA_10G271200/GLYMA_10G179600/GLYMA_10G052500/GLYMA_06G104800/GLYMA_06G089800/GLYMA_06G205600/GLYMA_06G068100/GLYMA_06G175100/GLYMA_06G153200/GLYMA_19G056300/GLYMA_19G098500/GLYMA_19G097900/GLYMA_09G027500/GLYMA_09G198700/GLYMA_14G195300/GLYMA_14G195200/GLYMA_02G302900…	81	Decreased/Decreased/Decreased/Decreased/Decreased/Decreased/Decreased/Decreased/Decreased/Decreased/Decreased/Decreased/Decreased/Increased/Decreased/Decreased/Decreased/Decreased/Increased/Increased/Decreased/Decreased/Decreased/Decreased/Decreased/Decreased/Decreased/Decreased/Decreased/Decreased/Decreased/Decreased/Decreased/Decreased/Decreased/Increased/Decreased/Decreased/Decreased/Increased…	69/12
BP	GO:0019693	ribose phosphate metabolic process	3/545	350/26949	0.97382	1	GLYMA_19G097900/GLYMA_09G027500/GLYMA_02G302900	3	Increased/Decreased/Decreased	2/1
BP	GO:0012502	induction of programmed cell death	2/545	5/26949	0.00392044	0.0504056	GLYMA_07G061500/GLYMA_16G030000	2	Decreased/Decreased	2/0
BP	GO:0045740	positive regulation of DNA replication	2/545	9/26949	0.0133758	0.114738	GLYMA_06G062500/GLYMA_06G062400	2	Increased/Increased	0/2
BP	GO:0010017	red or far-red light signaling pathway	2/545	99/26949	0.597828	0.955575	GLYMA_06G005100/GLYMA_17G144700	2	Increased/Decreased	1/1
BP	GO:1902281	negative regulation of RNA helicase activity	1/545	4/26949	0.0784768	0.330896	GLYMA_18G288400	1	Decreased	1/0
BP	GO:0033274	response to vitamin B2	1/545	4/26949	0.0784768	0.330896	GLYMA_13G047300	1	Decreased	1/0
BP	GO:0071029	nuclear ncRNA surveillance	1/545	24/26949	0.387709	0.776296	GLYMA_15G147100	1	Increased	0/1
BP	GO:0000963	mitochondrial RNA processing	1/545	64/26949	0.72994	1	GLYMA_16G195100	1	Increased	0/1
BP	GO:0006457	protein folding	2/545	220/26949	0.938842	1	GLYMA_07G061500/GLYMA_16G030000	2	Decreased/Decreased	2/0
BP	GO:0000305	response to oxygen radical	1/545	23/26949	0.37506	0.76958	GLYMA_10G193500	1	Increased	0/1
BP	GO:0009126	purine nucleoside monophosphate metabolic process	1/545	188/26949	0.978816	1	GLYMA_19G097900	1	Increased	0/1
BP	GO:0031400	negative regulation of protein modification process	1/545	137/26949	0.939564	1	GLYMA_09G207400	1	Decreased	1/0
BP	GO:0033108	mitochondrial respiratory chain complex assembly	1/545	40/26949	0.558609	0.923351	GLYMA_06G132700	1	Decreased	1/0
BP	GO:0120031	plasma membrane bounded cell projection assembly	2/545	89/26949	0.539948	0.903172	GLYMA_04G101000/GLYMA_19G008200	2	Decreased/Decreased	2/0
BP	GO:1902531	regulation of intracellular signal transduction	8/545	285/26949	0.221611	0.592628	GLYMA_06G153200/GLYMA_06G236400/GLYMA_14G195300/GLYMA_14G020100/GLYMA_13G274100/GLYMA_12G226600/GLYMA_12G162700/GLYMA_11G170000	8	Decreased/Decreased/Decreased/Decreased/Decreased/Decreased/Decreased/Increased	7/1
BP	GO:0009220	pyrimidine ribonucleotide biosynthetic process	1/545	39/26949	0.549485	0.912894	GLYMA_02G302900	1	Decreased	1/0
BP	GO:0006182	cGMP biosynthetic process	1/545	11/26949	0.201308	0.561939	GLYMA_09G027500	1	Decreased	1/0
BP	GO:0036293	response to decreased oxygen levels	5/545	210/26949	0.419941	0.806468	GLYMA_04G100300/GLYMA_10G016500/GLYMA_06G102000/GLYMA_02G016100/GLYMA_05G195000	5	Decreased/Decreased/Decreased/Decreased/Decreased	5/0
BP	GO:0044277	cell wall disassembly	1/545	21/26949	0.348974	0.7442	GLYMA_10G103200	1	Decreased	1/0
BP	GO:0010228	vegetative to reproductive phase transition of meristem	8/545	310/26949	0.292138	0.68091	GLYMA_10G265400/GLYMA_09G207400/GLYMA_02G099500/GLYMA_20G125200/GLYMA_08G230400/GLYMA_13G047300/GLYMA_07G061500/GLYMA_16G030000	8	Decreased/Decreased/Decreased/Decreased/Decreased/Decreased/Decreased/Decreased	8/0
BP	GO:0019538	protein metabolic process	106/545	5035/26949	0.338249	0.733856	GLYMA_18G003000/GLYMA_18G070000/GLYMA_01G037200/GLYMA_01G044100/GLYMA_01G166100/GLYMA_01G179000/GLYMA_04G248700/GLYMA_04G022600/GLYMA_15G253500/GLYMA_15G074200/GLYMA_15G126400/GLYMA_15G065200/GLYMA_15G086200/GLYMA_15G150500/GLYMA_10G271200/GLYMA_10G179600/GLYMA_10G268900/GLYMA_10G052500/GLYMA_10G259300/GLYMA_10G212900/GLYMA_06G068100/GLYMA_06G175100/GLYMA_06G153200/GLYMA_06G005100/GLYMA_19G085100…	106	Decreased/Decreased/Decreased/Decreased/Decreased/Decreased/Decreased/Increased/Decreased/Decreased/Increased/Decreased/Decreased/Decreased/Decreased/Decreased/Decreased/Decreased/Decreased/Decreased/Decreased/Decreased/Decreased/Increased/Decreased/Decreased/Decreased/Decreased/Decreased/Decreased/Decreased/Decreased/Decreased/Decreased/Decreased/Decreased/Decreased/Decreased/Decreased/Decreased…	96/10
BP	GO:0048573	photoperiodism, flowering	2/545	134/26949	0.757042	1	GLYMA_02G099500/GLYMA_13G047300	2	Decreased/Decreased	2/0
BP	GO:0048367	shoot system development	34/545	1637/26949	0.461442	0.839864	GLYMA_18G238200/GLYMA_01G005000/GLYMA_01G224100/GLYMA_04G238300/GLYMA_04G084100/GLYMA_15G012800/GLYMA_15G179600/GLYMA_10G103200/GLYMA_06G125600/GLYMA_19G198800/GLYMA_09G225400/GLYMA_09G071600/GLYMA_09G207400/GLYMA_14G089000/GLYMA_02G150900/GLYMA_02G131300/GLYMA_02G099500/GLYMA_02G017100/GLYMA_08G093900/GLYMA_08G240400/GLYMA_13G043500/GLYMA_13G047300/GLYMA_03G134500/GLYMA_03G191700/GLYMA_03G253200…	34	Decreased/Decreased/Decreased/Decreased/Increased/Decreased/Decreased/Decreased/Decreased/Decreased/Decreased/Decreased/Decreased/Decreased/Decreased/Decreased/Decreased/Decreased/Decreased/Increased/Increased/Decreased/Decreased/Decreased/Decreased/Decreased/Increased/Decreased/Decreased/Decreased/Decreased/Decreased/Decreased/Decreased	30/4
BP	GO:0035435	phosphate ion transmembrane transport	2/545	24/26949	0.0841283	0.349086	GLYMA_01G024000/GLYMA_02G040700	2	Decreased/Decreased	2/0
BP	GO:0006403	RNA localization	1/545	156/26949	0.959094	1	GLYMA_18G288400	1	Decreased	1/0
BP	GO:0009161	ribonucleoside monophosphate metabolic process	3/545	214/26949	0.810176	1	GLYMA_19G097900/GLYMA_02G302900/GLYMA_03G065300	3	Increased/Decreased/Increased	1/2
BP	GO:1905818	regulation of chromosome separation	2/545	41/26949	0.201022	0.561939	GLYMA_06G062500/GLYMA_06G062400	2	Increased/Increased	0/2
BP	GO:0048565	digestive tract development	2/545	23/26949	0.0781292	0.330896	GLYMA_04G101000/GLYMA_19G008200	2	Decreased/Decreased	2/0
BP	GO:0009407	toxin catabolic process	2/545	61/26949	0.35043	0.7442	GLYMA_15G251500/GLYMA_07G140400	2	Decreased/Decreased	2/0
BP	GO:0006325	chromatin organization	1/545	638/26949	0.999998	1	GLYMA_09G207400	1	Decreased	1/0
BP	GO:0090329	regulation of DNA-templated DNA replication	2/545	82/26949	0.496134	0.86705	GLYMA_06G062500/GLYMA_06G062400	2	Increased/Increased	0/2
BP	GO:0043934	sporulation	1/545	119/26949	0.912546	1	GLYMA_17G160200	1	Decreased	1/0
BP	GO:1990778	protein localization to cell periphery	2/545	55/26949	0.305912	0.697342	GLYMA_10G082400/GLYMA_02G195400	2	Decreased/Decreased	2/0
BP	GO:0033045	regulation of sister chromatid segregation	2/545	56/26949	0.313383	0.70633	GLYMA_06G062500/GLYMA_06G062400	2	Increased/Increased	0/2
BP	GO:0008272	sulfate transport	2/545	52/26949	0.283415	0.67003	GLYMA_01G024000/GLYMA_02G040700	2	Decreased/Decreased	2/0
BP	GO:0010929	positive regulation of auxin mediated signaling pathway	7/545	41/26949	1.64888e-05	0.000896577	GLYMA_01G190100/GLYMA_06G055200/GLYMA_06G036800/GLYMA_14G099400/GLYMA_05G098200/GLYMA_17G167100/GLYMA_11G052100	7	Decreased/Decreased/Decreased/Decreased/Decreased/Decreased/Decreased	7/0
BP	GO:0009119	ribonucleoside metabolic process	2/545	89/26949	0.539948	0.903172	GLYMA_02G302900/GLYMA_03G065300	2	Decreased/Increased	1/1
BP	GO:0051641	cellular localization	9/545	1522/26949	0.999999	1	GLYMA_18G288400/GLYMA_01G210100/GLYMA_15G042400/GLYMA_10G082400/GLYMA_06G062500/GLYMA_06G062400/GLYMA_02G195400/GLYMA_12G075200/GLYMA_11G144600	9	Decreased/Increased/Decreased/Decreased/Increased/Increased/Decreased/Decreased/Decreased	6/3
BP	GO:0043940	regulation of sexual sporulation resulting in formation of a cellular spore	2/545	4/26949	0.00238418	0.0361786	GLYMA_14G195300/GLYMA_11G170000	2	Decreased/Increased	1/1
BP	GO:0070925	organelle assembly	2/545	373/26949	0.995907	1	GLYMA_04G101000/GLYMA_19G008200	2	Decreased/Decreased	2/0
BP	GO:0010360	negative regulation of anion channel activity	1/545	10/26949	0.184816	0.546285	GLYMA_02G250200	1	Decreased	1/0
BP	GO:0003283	atrial septum development	1/545	15/26949	0.264011	0.642353	GLYMA_19G008200	1	Decreased	1/0
BP	GO:1901698	response to nitrogen compound	64/545	904/26949	2.89798e-18	9.45465e-16	GLYMA_18G042100/GLYMA_18G238200/GLYMA_01G179000/GLYMA_01G190100/GLYMA_04G238300/GLYMA_04G177900/GLYMA_15G022800/GLYMA_15G003300/GLYMA_15G036900/GLYMA_15G079200/GLYMA_15G150500/GLYMA_10G066100/GLYMA_10G257900/GLYMA_10G045400/GLYMA_06G097400/GLYMA_06G036800/GLYMA_06G125600/GLYMA_06G048500/GLYMA_06G236400/GLYMA_06G138100/GLYMA_06G187000/GLYMA_19G254800/GLYMA_09G172100/GLYMA_09G042400/GLYMA_09G274000…	64	Decreased/Decreased/Decreased/Decreased/Decreased/Decreased/Decreased/Decreased/Decreased/Decreased/Decreased/Decreased/Decreased/Decreased/Decreased/Decreased/Decreased/Increased/Decreased/Decreased/Decreased/Decreased/Decreased/Decreased/Decreased/Decreased/Decreased/Decreased/Decreased/Decreased/Decreased/Decreased/Decreased/Decreased/Decreased/Decreased/Decreased/Decreased/Decreased/Decreased…	63/1
BP	GO:0048729	tissue morphogenesis	2/545	71/26949	0.422191	0.806468	GLYMA_04G101000/GLYMA_19G008200	2	Decreased/Decreased	2/0
BP	GO:0010769	regulation of cell morphogenesis involved in differentiation	1/545	81/26949	0.809361	1	GLYMA_15G016200	1	Increased	0/1
BP	GO:0015849	organic acid transport	5/545	319/26949	0.775331	1	GLYMA_01G024000/GLYMA_02G040700/GLYMA_13G206700/GLYMA_13G043500/GLYMA_16G105500	5	Decreased/Decreased/Decreased/Increased/Increased	3/2
BP	GO:0071248	cellular response to metal ion	4/545	200/26949	0.578017	0.938199	GLYMA_10G045400/GLYMA_02G268400/GLYMA_13G133000/GLYMA_03G173300	4	Decreased/Decreased/Decreased/Decreased	4/0
BP	GO:0001895	retina homeostasis	1/545	8/26949	0.150805	0.495097	GLYMA_19G008200	1	Decreased	1/0
BP	GO:0072348	sulfur compound transport	3/545	84/26949	0.24149	0.620362	GLYMA_01G024000/GLYMA_02G040700/GLYMA_17G096400	3	Decreased/Decreased/Decreased	3/0
BP	GO:0000910	cytokinesis	7/545	238/26949	0.208569	0.577269	GLYMA_04G063800/GLYMA_04G164400/GLYMA_06G062500/GLYMA_06G062400/GLYMA_05G023100/GLYMA_17G076600/GLYMA_16G092400	7	Decreased/Decreased/Increased/Increased/Decreased/Decreased/Decreased	5/2
BP	GO:0016128	phytosteroid metabolic process	5/545	98/26949	0.0488866	0.265992	GLYMA_01G153300/GLYMA_19G187100/GLYMA_19G187400/GLYMA_09G218600/GLYMA_03G187700	5	Decreased/Decreased/Decreased/Decreased/Decreased	5/0
BP	GO:0009727	detection of ethylene stimulus	1/545	17/26949	0.293496	0.68091	GLYMA_02G268400	1	Decreased	1/0
BP	GO:0042430	indole-containing compound metabolic process	3/545	121/26949	0.443962	0.827081	GLYMA_14G200200/GLYMA_02G232600/GLYMA_12G073000	3	Decreased/Decreased/Decreased	3/0
BP	GO:0042350	GDP-L-fucose biosynthetic process	1/545	6/26949	0.115379	0.421762	GLYMA_11G075700	1	Decreased	1/0
BP	GO:0046368	GDP-L-fucose metabolic process	1/545	6/26949	0.115379	0.421762	GLYMA_11G075700	1	Decreased	1/0
BP	GO:0033273	response to vitamin	1/545	18/26949	0.307792	0.697342	GLYMA_13G047300	1	Decreased	1/0
BP	GO:2000185	regulation of phosphate transmembrane transport	3/545	6/26949	0.000157203	0.00577887	GLYMA_15G074200/GLYMA_13G239100/GLYMA_07G196500	3	Decreased/Decreased/Decreased	3/0
BP	GO:0040011	locomotion	2/545	181/26949	0.883504	1	GLYMA_04G112500/GLYMA_12G073000	2	Decreased/Decreased	2/0
BP	GO:0090150	establishment of protein localization to membrane	2/545	98/26949	0.592294	0.953662	GLYMA_10G082400/GLYMA_02G195400	2	Decreased/Decreased	2/0
BP	GO:0051701	biological process involved in interaction with host	2/545	149/26949	0.806681	1	GLYMA_18G288400/GLYMA_20G022900	2	Decreased/Decreased	2/0
BP	GO:0006972	hyperosmotic response	3/545	164/26949	0.647384	0.983242	GLYMA_09G204500/GLYMA_08G271900/GLYMA_03G229200	3	Decreased/Decreased/Increased	2/1
BP	GO:0071489	cellular response to red or far red light	2/545	101/26949	0.608727	0.959058	GLYMA_06G005100/GLYMA_17G144700	2	Increased/Decreased	1/1
BP	GO:0015994	chlorophyll metabolic process	1/545	80/26949	0.805414	1	GLYMA_13G078400	1	Decreased	1/0
BP	GO:0006220	pyrimidine nucleotide metabolic process	1/545	62/26949	0.718649	1	GLYMA_02G302900	1	Decreased	1/0
BP	GO:0006631	fatty acid metabolic process	4/545	390/26949	0.956852	1	GLYMA_18G202800/GLYMA_13G152900/GLYMA_17G049900/GLYMA_11G026800	4	Increased/Decreased/Decreased/Decreased	3/1
BP	GO:0051785	positive regulation of nuclear division	2/545	24/26949	0.0841283	0.349086	GLYMA_06G062500/GLYMA_06G062400	2	Increased/Increased	0/2
BP	GO:1901576	organic substance biosynthetic process	61/545	4012/26949	0.995223	1	GLYMA_18G070000/GLYMA_18G265100/GLYMA_18G288400/GLYMA_18G260100/GLYMA_01G037900/GLYMA_01G153300/GLYMA_04G063800/GLYMA_04G084100/GLYMA_04G008900/GLYMA_15G095000/GLYMA_15G065600/GLYMA_10G040700/GLYMA_10G145300/GLYMA_10G179400/GLYMA_10G210500/GLYMA_10G212900/GLYMA_06G104800/GLYMA_06G007500/GLYMA_06G062500/GLYMA_06G062400/GLYMA_19G187100/GLYMA_19G227800/GLYMA_19G187400/GLYMA_19G178100/GLYMA_19G097900…	61	Decreased/Decreased/Decreased/Increased/Decreased/Decreased/Decreased/Increased/Decreased/Decreased/Decreased/Decreased/Decreased/Decreased/Decreased/Decreased/Decreased/Decreased/Increased/Increased/Decreased/Increased/Decreased/Decreased/Increased/Decreased/Decreased/Decreased/Decreased/Decreased/Decreased/Decreased/Decreased/Decreased/Decreased/Increased/Decreased/Decreased/Decreased/Decreased…	49/12
BP	GO:0010605	negative regulation of macromolecule metabolic process	26/545	1382/26949	0.676662	0.994978	GLYMA_01G095000/GLYMA_01G185800/GLYMA_15G126400/GLYMA_15G003300/GLYMA_15G179600/GLYMA_10G257900/GLYMA_06G097400/GLYMA_06G236400/GLYMA_09G071600/GLYMA_09G207400/GLYMA_09G274000/GLYMA_14G020100/GLYMA_02G099500/GLYMA_20G133200/GLYMA_08G218600/GLYMA_13G274100/GLYMA_03G065300/GLYMA_07G023300/GLYMA_17G144700/GLYMA_12G093100/GLYMA_12G226600/GLYMA_12G162700/GLYMA_12G187400/GLYMA_16G023900/GLYMA_11G056200…	26	Increased/Decreased/Increased/Decreased/Decreased/Decreased/Decreased/Decreased/Decreased/Decreased/Decreased/Decreased/Decreased/Decreased/Decreased/Decreased/Increased/Decreased/Decreased/Decreased/Decreased/Decreased/Decreased/Decreased/Decreased/Decreased	23/3
BP	GO:0016051	carbohydrate biosynthetic process	14/545	457/26949	0.0827792	0.346796	GLYMA_18G260100/GLYMA_01G037900/GLYMA_04G063800/GLYMA_10G040700/GLYMA_10G145300/GLYMA_06G104800/GLYMA_19G227800/GLYMA_19G016100/GLYMA_02G026900/GLYMA_13G127300/GLYMA_13G067900/GLYMA_05G085700/GLYMA_17G102400/GLYMA_17G069600	14	Increased/Decreased/Decreased/Decreased/Decreased/Decreased/Increased/Decreased/Decreased/Decreased/Decreased/Decreased/Decreased/Decreased	12/2
BP	GO:0006836	neurotransmitter transport	3/545	38/26949	0.0411508	0.233995	GLYMA_15G042400/GLYMA_12G075200/GLYMA_11G144600	3	Decreased/Decreased/Decreased	3/0
BP	GO:0097502	mannosylation	2/545	40/26949	0.193644	0.560322	GLYMA_01G232500/GLYMA_03G078300	2	Decreased/Increased	1/1
BP	GO:1901575	organic substance catabolic process	45/545	2162/26949	0.442419	0.826935	GLYMA_18G202800/GLYMA_01G171900/GLYMA_01G153300/GLYMA_04G248700/GLYMA_04G084100/GLYMA_15G074200/GLYMA_15G147100/GLYMA_15G206800/GLYMA_15G150500/GLYMA_10G268900/GLYMA_10G259300/GLYMA_06G078400/GLYMA_19G085100/GLYMA_19G098500/GLYMA_09G218600/GLYMA_09G226700/GLYMA_09G042400/GLYMA_14G105800/GLYMA_02G264800/GLYMA_20G164700/GLYMA_20G238000/GLYMA_20G131600/GLYMA_08G116300/GLYMA_13G072800/GLYMA_13G338400…	45	Increased/Decreased/Decreased/Decreased/Increased/Decreased/Increased/Decreased/Decreased/Decreased/Decreased/Decreased/Decreased/Increased/Decreased/Decreased/Decreased/Decreased/Decreased/Increased/Increased/Decreased/Increased/Decreased/Decreased/Decreased/Increased/Increased/Decreased/Decreased/Increased/Increased/Decreased/Decreased/Increased/Decreased/Decreased/Decreased/Decreased/Decreased…	32/13
BP	GO:0051169	nuclear transport	1/545	231/26949	0.991261	1	GLYMA_18G288400	1	Decreased	1/0
BP	GO:0044249	cellular biosynthetic process	50/545	3779/26949	0.999795	1	GLYMA_18G070000/GLYMA_18G265100/GLYMA_18G288400/GLYMA_18G260100/GLYMA_04G063800/GLYMA_04G084100/GLYMA_04G008900/GLYMA_15G065600/GLYMA_10G040700/GLYMA_10G145300/GLYMA_10G179400/GLYMA_10G210500/GLYMA_10G212900/GLYMA_06G104800/GLYMA_06G007500/GLYMA_06G062500/GLYMA_06G062400/GLYMA_19G227800/GLYMA_19G178100/GLYMA_19G097900/GLYMA_09G027500/GLYMA_14G200900/GLYMA_14G200200/GLYMA_14G089000/GLYMA_02G302900…	50	Decreased/Decreased/Decreased/Increased/Decreased/Increased/Decreased/Decreased/Decreased/Decreased/Decreased/Decreased/Decreased/Decreased/Decreased/Increased/Increased/Increased/Decreased/Increased/Decreased/Increased/Decreased/Decreased/Decreased/Decreased/Decreased/Increased/Decreased/Decreased/Decreased/Decreased/Increased/Decreased/Decreased/Decreased/Decreased/Increased/Decreased/Increased…	36/14
BP	GO:2000022	regulation of jasmonic acid mediated signaling pathway	7/545	79/26949	0.00109876	0.0247221	GLYMA_01G190100/GLYMA_15G179600/GLYMA_06G036800/GLYMA_09G071600/GLYMA_05G098200/GLYMA_17G167100/GLYMA_11G052100	7	Decreased/Decreased/Decreased/Decreased/Decreased/Decreased/Decreased	7/0
BP	GO:0009309	amine biosynthetic process	1/545	66/26949	0.740778	1	GLYMA_06G007500	1	Decreased	1/0
BP	GO:0015931	nucleobase-containing compound transport	1/545	233/26949	0.991614	1	GLYMA_18G288400	1	Decreased	1/0
BP	GO:0010038	response to metal ion	23/545	1068/26949	0.408556	0.792811	GLYMA_18G070000/GLYMA_01G037200/GLYMA_01G171900/GLYMA_01G190100/GLYMA_10G045400/GLYMA_06G036800/GLYMA_06G078400/GLYMA_06G005100/GLYMA_02G268400/GLYMA_20G211700/GLYMA_08G230400/GLYMA_13G133000/GLYMA_13G000200/GLYMA_13G047300/GLYMA_03G173300/GLYMA_07G140400/GLYMA_05G079700/GLYMA_05G098200/GLYMA_17G248300/GLYMA_17G167100/GLYMA_11G198300/GLYMA_11G124500/GLYMA_11G052100	23	Decreased/Decreased/Decreased/Decreased/Decreased/Decreased/Decreased/Increased/Decreased/Decreased/Decreased/Decreased/Increased/Decreased/Decreased/Decreased/Decreased/Decreased/Increased/Decreased/Decreased/Decreased/Decreased	20/3
BP	GO:0034762	regulation of transmembrane transport	4/545	92/26949	0.116342	0.423529	GLYMA_15G074200/GLYMA_02G250200/GLYMA_13G239100/GLYMA_07G196500	4	Decreased/Decreased/Decreased/Decreased	4/0
BP	GO:0046475	glycerophospholipid catabolic process	1/545	5/26949	0.0971159	0.377753	GLYMA_19G098500	1	Increased	0/1
BP	GO:0042327	positive regulation of phosphorylation	9/545	178/26949	0.0105615	0.0961512	GLYMA_06G062500/GLYMA_06G153200/GLYMA_06G062400/GLYMA_14G195300/GLYMA_03G106000/GLYMA_05G094400/GLYMA_17G173000/GLYMA_11G170000/GLYMA_11G055100	9	Increased/Decreased/Increased/Decreased/Decreased/Decreased/Decreased/Increased/Decreased	6/3
BP	GO:0006026	aminoglycan catabolic process	1/545	17/26949	0.293496	0.68091	GLYMA_15G206800	1	Decreased	1/0
BP	GO:0043097	pyrimidine nucleoside salvage	1/545	25/26949	0.400103	0.783506	GLYMA_02G302900	1	Decreased	1/0
BP	GO:0070286	axonemal dynein complex assembly	1/545	6/26949	0.115379	0.421762	GLYMA_04G101000	1	Decreased	1/0
BP	GO:0009416	response to light stimulus	40/545	1377/26949	0.0142666	0.118185	GLYMA_01G153300/GLYMA_01G238600/GLYMA_01G241500/GLYMA_04G149300/GLYMA_04G177900/GLYMA_15G012800/GLYMA_10G193500/GLYMA_10G179400/GLYMA_10G210500/GLYMA_10G257900/GLYMA_06G247100/GLYMA_06G138100/GLYMA_06G187000/GLYMA_06G005100/GLYMA_19G187100/GLYMA_19G021400/GLYMA_19G187400/GLYMA_09G218600/GLYMA_14G171500/GLYMA_02G099500/GLYMA_02G125600/GLYMA_02G017100/GLYMA_20G133200/GLYMA_20G210900/GLYMA_08G044400…	40	Decreased/Decreased/Decreased/Decreased/Decreased/Decreased/Increased/Decreased/Decreased/Decreased/Decreased/Decreased/Decreased/Increased/Decreased/Decreased/Decreased/Decreased/Decreased/Decreased/Decreased/Decreased/Decreased/Decreased/Decreased/Decreased/Increased/Decreased/Decreased/Decreased/Decreased/Decreased/Decreased/Increased/Decreased/Decreased/Decreased/Decreased/Decreased/Decreased	36/4
BP	GO:2001178	positive regulation of mediator complex assembly	2/545	2/26949	0.00040825	0.0115819	GLYMA_06G062500/GLYMA_06G062400	2	Increased/Increased	0/2
BP	GO:0006164	purine nucleotide biosynthetic process	1/545	184/26949	0.976999	1	GLYMA_09G027500	1	Decreased	1/0
BP	GO:0006629	lipid metabolic process	19/545	1334/26949	0.960459	1	GLYMA_18G202800/GLYMA_01G153300/GLYMA_04G084100/GLYMA_15G095000/GLYMA_15G065600/GLYMA_19G187100/GLYMA_19G098500/GLYMA_19G187400/GLYMA_09G218600/GLYMA_14G089000/GLYMA_20G238000/GLYMA_08G299900/GLYMA_13G259500/GLYMA_13G152900/GLYMA_03G187700/GLYMA_03G078300/GLYMA_07G001300/GLYMA_17G049900/GLYMA_11G026800	19	Increased/Decreased/Increased/Decreased/Decreased/Decreased/Increased/Decreased/Decreased/Decreased/Increased/Decreased/Increased/Decreased/Decreased/Increased/Increased/Decreased/Decreased	12/7
BP	GO:0001655	urogenital system development	1/545	32/26949	0.480122	0.851368	GLYMA_19G008200	1	Decreased	1/0
BP	GO:0080022	primary root development	2/545	61/26949	0.35043	0.7442	GLYMA_08G240400/GLYMA_13G095300	2	Increased/Decreased	1/1
BP	GO:0006605	protein targeting	3/545	351/26949	0.974228	1	GLYMA_01G210100/GLYMA_10G082400/GLYMA_02G195400	3	Increased/Decreased/Decreased	2/1
BP	GO:0045055	regulated exocytosis	4/545	47/26949	0.0148598	0.120448	GLYMA_15G206800/GLYMA_15G042400/GLYMA_12G075200/GLYMA_11G144600	4	Decreased/Decreased/Decreased/Decreased	4/0
BP	GO:0006865	amino acid transport	1/545	153/26949	0.956493	1	GLYMA_16G105500	1	Increased	0/1
BP	GO:0071495	cellular response to endogenous stimulus	38/545	1328/26949	0.0205492	0.148982	GLYMA_01G166100/GLYMA_01G005000/GLYMA_01G179000/GLYMA_04G103400/GLYMA_04G177900/GLYMA_15G079200/GLYMA_15G179600/GLYMA_10G037100/GLYMA_10G040700/GLYMA_06G290000/GLYMA_06G236400/GLYMA_06G246000/GLYMA_06G187000/GLYMA_06G104600/GLYMA_06G005100/GLYMA_09G071600/GLYMA_09G274000/GLYMA_14G195200/GLYMA_14G020100/GLYMA_14G171500/GLYMA_14G089000/GLYMA_02G228200/GLYMA_02G182600/GLYMA_02G250200/GLYMA_08G240400…	38	Decreased/Decreased/Decreased/Decreased/Decreased/Decreased/Decreased/Increased/Decreased/Decreased/Decreased/Increased/Decreased/Decreased/Increased/Decreased/Decreased/Decreased/Decreased/Decreased/Decreased/Decreased/Increased/Decreased/Increased/Decreased/Decreased/Decreased/Decreased/Decreased/Decreased/Decreased/Decreased/Decreased/Decreased/Decreased/Decreased/Decreased	33/5
BP	GO:0009581	detection of external stimulus	1/545	83/26949	0.817016	1	GLYMA_06G005100	1	Increased	0/1
BP	GO:0051054	positive regulation of DNA metabolic process	2/545	97/26949	0.586703	0.945827	GLYMA_06G062500/GLYMA_06G062400	2	Increased/Increased	0/2
BP	GO:0009594	detection of nutrient	1/545	5/26949	0.0971159	0.377753	GLYMA_08G240400	1	Increased	0/1
BP	GO:0000041	transition metal ion transport	1/545	148/26949	0.951786	1	GLYMA_13G338300	1	Increased	0/1
BP	GO:0048584	positive regulation of response to stimulus	25/545	712/26949	0.00579764	0.0658407	GLYMA_01G190100/GLYMA_10G268900/GLYMA_06G055200/GLYMA_06G036800/GLYMA_06G175100/GLYMA_06G153200/GLYMA_06G236400/GLYMA_06G114000/GLYMA_06G138100/GLYMA_09G274000/GLYMA_14G195300/GLYMA_14G099400/GLYMA_20G062000/GLYMA_20G249600/GLYMA_08G044400/GLYMA_13G274100/GLYMA_13G047300/GLYMA_03G229200/GLYMA_05G098200/GLYMA_17G167100/GLYMA_12G226600/GLYMA_12G162700/GLYMA_11G170000/GLYMA_11G243400/GLYMA_11G052100	25	Decreased/Decreased/Decreased/Decreased/Decreased/Decreased/Decreased/Decreased/Decreased/Decreased/Decreased/Decreased/Decreased/Decreased/Decreased/Decreased/Decreased/Increased/Decreased/Decreased/Decreased/Decreased/Increased/Decreased/Decreased	23/2
BP	GO:1903463	regulation of mitotic cell cycle DNA replication	2/545	4/26949	0.00238418	0.0361786	GLYMA_06G062500/GLYMA_06G062400	2	Increased/Increased	0/2
BP	GO:0019674	NAD metabolic process	1/545	40/26949	0.558609	0.923351	GLYMA_19G097900	1	Increased	0/1
BP	GO:0006576	biogenic amine metabolic process	1/545	91/26949	0.84469	1	GLYMA_06G007500	1	Decreased	1/0
BP	GO:0034306	regulation of sexual sporulation	2/545	4/26949	0.00238418	0.0361786	GLYMA_14G195300/GLYMA_11G170000	2	Decreased/Increased	1/1
BP	GO:0009615	response to virus	10/545	191/26949	0.00571201	0.0658407	GLYMA_06G138100/GLYMA_19G198800/GLYMA_20G022900/GLYMA_13G035800/GLYMA_03G065300/GLYMA_03G201200/GLYMA_03G201600/GLYMA_17G248300/GLYMA_12G030100/GLYMA_11G124500	10	Decreased/Decreased/Decreased/Decreased/Increased/Decreased/Increased/Increased/Decreased/Decreased	7/3
BP	GO:0009061	anaerobic respiration	1/545	10/26949	0.184816	0.546285	GLYMA_19G085100	1	Decreased	1/0
BP	GO:0009292	horizontal gene transfer	2/545	54/26949	0.298425	0.689892	GLYMA_15G060200/GLYMA_13G254500	2	Decreased/Decreased	2/0
BP	GO:0035469	determination of pancreatic left/right asymmetry	2/545	11/26949	0.0198968	0.145873	GLYMA_04G101000/GLYMA_19G008200	2	Decreased/Decreased	2/0
BP	GO:0006357	regulation of transcription by RNA polymerase II	10/545	782/26949	0.956418	1	GLYMA_01G190100/GLYMA_04G008900/GLYMA_10G210500/GLYMA_06G036800/GLYMA_02G005600/GLYMA_03G258700/GLYMA_07G108900/GLYMA_05G098200/GLYMA_17G167100/GLYMA_11G052100	10	Decreased/Decreased/Decreased/Decreased/Decreased/Increased/Decreased/Decreased/Decreased/Decreased	9/1
BP	GO:0071824	protein-DNA complex organization	2/545	166/26949	0.851859	1	GLYMA_06G062500/GLYMA_06G062400	2	Increased/Increased	0/2
BP	GO:0002065	columnar/cuboidal epithelial cell differentiation	2/545	18/26949	0.0504477	0.271481	GLYMA_06G062500/GLYMA_06G062400	2	Increased/Increased	0/2
BP	GO:0009593	detection of chemical stimulus	4/545	67/26949	0.0467612	0.2564	GLYMA_02G268400/GLYMA_20G211700/GLYMA_08G240400/GLYMA_05G079700	4	Decreased/Decreased/Increased/Decreased	3/1
BP	GO:0044182	filamentous growth of a population of unicellular organisms	3/545	7/26949	0.000270967	0.00906699	GLYMA_01G165900/GLYMA_16G127400/GLYMA_11G077500	3	Decreased/Decreased/Decreased	3/0
BP	GO:0001666	response to hypoxia	3/545	189/26949	0.738664	1	GLYMA_04G100300/GLYMA_06G102000/GLYMA_05G195000	3	Decreased/Decreased/Decreased	3/0
BP	GO:0071806	protein transmembrane transport	2/545	171/26949	0.86319	1	GLYMA_09G123400/GLYMA_17G063900	2	Increased/Decreased	1/1
BP	GO:0009966	regulation of signal transduction	33/545	1057/26949	0.00956878	0.0935375	GLYMA_01G190100/GLYMA_15G179600/GLYMA_10G268900/GLYMA_10G259300/GLYMA_06G055200/GLYMA_06G036800/GLYMA_06G153200/GLYMA_06G236400/GLYMA_06G114000/GLYMA_06G138100/GLYMA_19G008200/GLYMA_09G071600/GLYMA_14G195300/GLYMA_14G020100/GLYMA_14G099400/GLYMA_02G182600/GLYMA_02G250200/GLYMA_20G062000/GLYMA_20G131600/GLYMA_13G054300/GLYMA_13G274100/GLYMA_13G053800/GLYMA_13G054200/GLYMA_13G054400/GLYMA_07G034400…	33	Decreased/Decreased/Decreased/Decreased/Decreased/Decreased/Decreased/Decreased/Decreased/Decreased/Decreased/Decreased/Decreased/Decreased/Decreased/Increased/Decreased/Decreased/Decreased/Decreased/Decreased/Decreased/Decreased/Decreased/Decreased/Decreased/Decreased/Decreased/Decreased/Decreased/Increased/Decreased/Decreased	31/2
BP	GO:1905268	negative regulation of chromatin organization	1/545	53/26949	0.66172	0.989218	GLYMA_09G207400	1	Decreased	1/0
BP	GO:0030163	protein catabolic process	24/545	1128/26949	0.428718	0.813422	GLYMA_04G248700/GLYMA_15G074200/GLYMA_15G150500/GLYMA_10G268900/GLYMA_10G259300/GLYMA_19G085100/GLYMA_09G226700/GLYMA_09G042400/GLYMA_14G105800/GLYMA_02G264800/GLYMA_20G131600/GLYMA_08G116300/GLYMA_13G072800/GLYMA_13G338400/GLYMA_13G239100/GLYMA_03G257900/GLYMA_03G239700/GLYMA_07G034400/GLYMA_07G196500/GLYMA_05G188900/GLYMA_17G220600/GLYMA_12G060700/GLYMA_11G243400/GLYMA_11G137300	24	Decreased/Decreased/Decreased/Decreased/Decreased/Decreased/Decreased/Decreased/Decreased/Decreased/Decreased/Increased/Decreased/Decreased/Decreased/Decreased/Increased/Decreased/Decreased/Decreased/Decreased/Decreased/Decreased/Decreased	22/2
BP	GO:0010346	shoot axis formation	2/545	59/26949	0.335682	0.730109	GLYMA_04G084100/GLYMA_14G089000	2	Increased/Decreased	1/1
BP	GO:0010001	glial cell differentiation	2/545	17/26949	0.0454371	0.251785	GLYMA_06G062500/GLYMA_06G062400	2	Increased/Increased	0/2
BP	GO:0044770	cell cycle phase transition	2/545	86/26949	0.521495	0.886712	GLYMA_06G062500/GLYMA_06G062400	2	Increased/Increased	0/2
BP	GO:0031647	regulation of protein stability	2/545	80/26949	0.483136	0.853747	GLYMA_01G119600/GLYMA_03G031700	2	Decreased/Decreased	2/0
BP	GO:0061025	membrane fusion	5/545	139/26949	0.151644	0.497226	GLYMA_04G164400/GLYMA_10G082400/GLYMA_02G195400/GLYMA_05G023100/GLYMA_17G076600	5	Decreased/Decreased/Decreased/Decreased/Decreased	5/0
BP	GO:1900376	regulation of secondary metabolite biosynthetic process	1/545	51/26949	0.647584	0.983242	GLYMA_18G172800	1	Increased	0/1
BP	GO:0071166	ribonucleoprotein complex localization	1/545	124/26949	0.921075	1	GLYMA_18G288400	1	Decreased	1/0
BP	GO:0072329	monocarboxylic acid catabolic process	4/545	129/26949	0.264817	0.642353	GLYMA_18G202800/GLYMA_01G153300/GLYMA_09G218600/GLYMA_07G048600	4	Increased/Decreased/Decreased/Increased	2/2
BP	GO:0001894	tissue homeostasis	1/545	14/26949	0.248812	0.625625	GLYMA_19G008200	1	Decreased	1/0
BP	GO:0009150	purine ribonucleotide metabolic process	2/545	286/26949	0.980422	1	GLYMA_19G097900/GLYMA_09G027500	2	Increased/Decreased	1/1
BP	GO:0072528	pyrimidine-containing compound biosynthetic process	1/545	78/26949	0.797273	1	GLYMA_02G302900	1	Decreased	1/0
BP	GO:0090558	plant epidermis development	11/545	561/26949	0.583838	0.943487	GLYMA_01G232500/GLYMA_09G225400/GLYMA_02G150900/GLYMA_13G338400/GLYMA_03G258700/GLYMA_03G040400/GLYMA_17G102400/GLYMA_17G030700/GLYMA_12G060700/GLYMA_11G052500/GLYMA_11G137300	11	Decreased/Decreased/Decreased/Decreased/Increased/Increased/Decreased/Decreased/Decreased/Decreased/Decreased	9/2
BP	GO:0072522	purine-containing compound biosynthetic process	1/545	205/26949	0.98507	1	GLYMA_09G027500	1	Decreased	1/0
BP	GO:0009799	specification of symmetry	2/545	37/26949	0.171746	0.533638	GLYMA_04G101000/GLYMA_19G008200	2	Decreased/Decreased	2/0
BP	GO:1905392	plant organ morphogenesis	11/545	875/26949	0.968161	1	GLYMA_01G232500/GLYMA_01G007400/GLYMA_04G084100/GLYMA_02G150900/GLYMA_13G043500/GLYMA_03G134500/GLYMA_03G191700/GLYMA_05G103300/GLYMA_17G102400/GLYMA_17G030700/GLYMA_16G209800	11	Decreased/Decreased/Increased/Decreased/Increased/Decreased/Decreased/Decreased/Decreased/Decreased/Decreased	9/2
BP	GO:0072523	purine-containing compound catabolic process	1/545	36/26949	0.520968	0.886712	GLYMA_03G065300	1	Increased	0/1
BP	GO:0009834	plant-type secondary cell wall biogenesis	4/545	124/26949	0.242725	0.62231	GLYMA_18G272100/GLYMA_04G063800/GLYMA_08G249800/GLYMA_05G085700	4	Decreased/Decreased/Decreased/Decreased	4/0
BP	GO:0071035	nuclear polyadenylation-dependent rRNA catabolic process	1/545	24/26949	0.387709	0.776296	GLYMA_15G147100	1	Increased	0/1
BP	GO:0080092	regulation of pollen tube growth	1/545	62/26949	0.718649	1	GLYMA_15G016200	1	Increased	0/1
BP	GO:0070297	regulation of phosphorelay signal transduction system	5/545	102/26949	0.0562473	0.288419	GLYMA_06G236400/GLYMA_14G020100/GLYMA_13G274100/GLYMA_12G226600/GLYMA_12G162700	5	Decreased/Decreased/Decreased/Decreased/Decreased	5/0
BP	GO:0090428	perianth development	1/545	3/26949	0.0594536	0.288427	GLYMA_03G191700	1	Decreased	1/0
BP	GO:0002218	activation of innate immune response	7/545	125/26949	0.013747	0.114821	GLYMA_06G236400/GLYMA_09G274000/GLYMA_20G249600/GLYMA_13G274100/GLYMA_13G047300/GLYMA_12G226600/GLYMA_12G162700	7	Decreased/Decreased/Decreased/Decreased/Decreased/Decreased/Decreased	7/0
BP	GO:0009693	ethylene biosynthetic process	1/545	38/26949	0.540173	0.903172	GLYMA_02G268400	1	Decreased	1/0
BP	GO:0006282	regulation of DNA repair	1/545	50/26949	0.640296	0.976152	GLYMA_14G223700	1	Increased	0/1
BP	GO:0044237	cellular metabolic process	194/545	11642/26949	0.99989	1	GLYMA_18G003000/GLYMA_18G202800/GLYMA_18G070000/GLYMA_18G265100/GLYMA_18G288400/GLYMA_18G260100/GLYMA_01G212000/GLYMA_01G171900/GLYMA_01G044100/GLYMA_01G153300/GLYMA_01G166100/GLYMA_01G216000/GLYMA_01G179000/GLYMA_01G190100/GLYMA_04G063800/GLYMA_04G084100/GLYMA_04G008900/GLYMA_15G253500/GLYMA_15G074200/GLYMA_15G147100/GLYMA_15G126400/GLYMA_15G065600/GLYMA_15G206800/GLYMA_15G065200/GLYMA_15G108700…	194	Decreased/Increased/Decreased/Decreased/Decreased/Increased/Decreased/Decreased/Decreased/Decreased/Decreased/Decreased/Decreased/Decreased/Decreased/Increased/Decreased/Decreased/Decreased/Increased/Increased/Decreased/Decreased/Decreased/Decreased/Decreased/Decreased/Decreased/Decreased/Decreased/Decreased/Decreased/Increased/Decreased/Decreased/Decreased/Decreased/Decreased/Decreased/Decreased…	159/35
BP	GO:0009165	nucleotide biosynthetic process	4/545	298/26949	0.855331	1	GLYMA_18G070000/GLYMA_19G097900/GLYMA_09G027500/GLYMA_02G302900	4	Decreased/Increased/Decreased/Decreased	3/1
BP	GO:0048523	negative regulation of cellular process	40/545	2073/26949	0.646053	0.982633	GLYMA_01G095000/GLYMA_01G185800/GLYMA_15G192000/GLYMA_15G147100/GLYMA_15G126400/GLYMA_15G003300/GLYMA_15G179600/GLYMA_10G257900/GLYMA_10G259300/GLYMA_06G062500/GLYMA_06G236400/GLYMA_06G114000/GLYMA_06G062400/GLYMA_19G008200/GLYMA_09G071600/GLYMA_09G207400/GLYMA_09G274000/GLYMA_14G020100/GLYMA_02G182600/GLYMA_02G250200/GLYMA_02G099500/GLYMA_20G133200/GLYMA_20G131600/GLYMA_08G218600/GLYMA_08G062800…	40	Increased/Decreased/Decreased/Increased/Increased/Decreased/Decreased/Decreased/Decreased/Increased/Decreased/Decreased/Increased/Decreased/Decreased/Decreased/Decreased/Decreased/Increased/Decreased/Decreased/Decreased/Decreased/Decreased/Decreased/Decreased/Decreased/Decreased/Decreased/Decreased/Decreased/Decreased/Decreased/Decreased/Decreased/Decreased/Decreased/Decreased/Decreased/Decreased	34/6
BP	GO:0000291	nuclear-transcribed mRNA catabolic process, exonucleolytic	4/545	56/26949	0.0265794	0.174741	GLYMA_03G065300/GLYMA_12G093100/GLYMA_12G187400/GLYMA_11G180500	4	Increased/Decreased/Decreased/Decreased	3/1
BP	GO:0015744	succinate transport	2/545	5/26949	0.00392044	0.0504056	GLYMA_01G024000/GLYMA_02G040700	2	Decreased/Decreased	2/0
BP	GO:0035196	miRNA processing	1/545	57/26949	0.688318	0.999451	GLYMA_06G097400	1	Decreased	1/0
BP	GO:0014070	response to organic cyclic compound	40/545	846/26949	7.25935e-07	6.31564e-05	GLYMA_18G185400/GLYMA_01G095000/GLYMA_01G179000/GLYMA_01G190100/GLYMA_04G103400/GLYMA_04G238300/GLYMA_04G100400/GLYMA_15G003300/GLYMA_10G040700/GLYMA_06G097400/GLYMA_06G036800/GLYMA_06G125600/GLYMA_06G104600/GLYMA_06G005100/GLYMA_19G021400/GLYMA_09G027500/GLYMA_09G207400/GLYMA_09G274000/GLYMA_14G089000/GLYMA_14G061200/GLYMA_02G099500/GLYMA_08G218600/GLYMA_08G230400/GLYMA_13G054300/GLYMA_13G035800…	40	Decreased/Increased/Decreased/Decreased/Decreased/Decreased/Decreased/Decreased/Decreased/Decreased/Decreased/Decreased/Decreased/Increased/Decreased/Decreased/Decreased/Decreased/Decreased/Decreased/Decreased/Decreased/Decreased/Decreased/Decreased/Decreased/Decreased/Decreased/Decreased/Decreased/Decreased/Increased/Decreased/Decreased/Decreased/Decreased/Increased/Decreased/Decreased/Decreased	36/4
BP	GO:0002758	innate immune response-activating signaling pathway	1/545	27/26949	0.424144	0.806468	GLYMA_20G249600	1	Decreased	1/0
BP	GO:0002238	response to molecule of fungal origin	1/545	11/26949	0.201308	0.561939	GLYMA_01G095000	1	Increased	0/1
BP	GO:0031399	regulation of protein modification process	11/545	459/26949	0.326304	0.721741	GLYMA_06G062500/GLYMA_06G153200/GLYMA_06G062400/GLYMA_06G005100/GLYMA_09G207400/GLYMA_14G195300/GLYMA_03G106000/GLYMA_05G094400/GLYMA_17G173000/GLYMA_11G170000/GLYMA_11G055100	11	Increased/Decreased/Increased/Increased/Decreased/Decreased/Decreased/Decreased/Decreased/Increased/Decreased	7/4
BP	GO:0010014	meristem initiation	2/545	76/26949	0.456529	0.835517	GLYMA_20G012600/GLYMA_07G174100	2	Decreased/Decreased	2/0
BP	GO:0009704	de-etiolation	2/545	34/26949	0.150305	0.495097	GLYMA_15G012800/GLYMA_06G005100	2	Decreased/Increased	1/1
BP	GO:1902584	positive regulation of response to water deprivation	1/545	30/26949	0.458414	0.835517	GLYMA_06G114000	1	Decreased	1/0
BP	GO:0030178	negative regulation of Wnt signaling pathway	3/545	25/26949	0.0135916	0.114738	GLYMA_10G259300/GLYMA_19G008200/GLYMA_20G131600	3	Decreased/Decreased/Decreased	3/0
BP	GO:0071395	cellular response to jasmonic acid stimulus	9/545	186/26949	0.0137697	0.114821	GLYMA_01G005000/GLYMA_15G179600/GLYMA_06G236400/GLYMA_09G071600/GLYMA_09G274000/GLYMA_13G274100/GLYMA_13G047300/GLYMA_12G226600/GLYMA_12G162700	9	Decreased/Decreased/Decreased/Decreased/Decreased/Decreased/Decreased/Decreased/Decreased	9/0
BP	GO:1900458	negative regulation of brassinosteroid mediated signaling pathway	1/545	29/26949	0.447223	0.829014	GLYMA_02G182600	1	Increased	0/1
BP	GO:0031503	protein-containing complex localization	1/545	144/26949	0.947657	1	GLYMA_18G288400	1	Decreased	1/0
BP	GO:0032103	positive regulation of response to external stimulus	1/545	58/26949	0.694635	0.999451	GLYMA_08G044400	1	Decreased	1/0
BP	GO:0051640	organelle localization	7/545	298/26949	0.398007	0.783506	GLYMA_15G042400/GLYMA_10G082400/GLYMA_06G062500/GLYMA_06G062400/GLYMA_02G195400/GLYMA_12G075200/GLYMA_11G144600	7	Decreased/Decreased/Increased/Increased/Decreased/Decreased/Decreased	5/2
BP	GO:0071025	RNA surveillance	1/545	41/26949	0.567549	0.929299	GLYMA_15G147100	1	Increased	0/1
BP	GO:0042351	'de novo' GDP-L-fucose biosynthetic process	1/545	2/26949	0.0400385	0.231709	GLYMA_11G075700	1	Decreased	1/0
BP	GO:0007268	chemical synaptic transmission	3/545	13/26949	0.00202239	0.0361786	GLYMA_15G042400/GLYMA_12G075200/GLYMA_11G144600	3	Decreased/Decreased/Decreased	3/0
BP	GO:0046351	disaccharide biosynthetic process	1/545	54/26949	0.668575	0.989218	GLYMA_06G104800	1	Decreased	1/0
BP	GO:0009627	systemic acquired resistance	5/545	147/26949	0.177953	0.546285	GLYMA_09G274000/GLYMA_08G120700/GLYMA_05G163400/GLYMA_17G248300/GLYMA_11G124500	5	Decreased/Decreased/Decreased/Increased/Decreased	4/1
BP	GO:0048513	animal organ development	2/545	196/26949	0.908796	1	GLYMA_04G101000/GLYMA_19G008200	2	Decreased/Decreased	2/0
BP	GO:1901264	carbohydrate derivative transport	2/545	144/26949	0.791231	1	GLYMA_13G206700/GLYMA_17G096400	2	Decreased/Decreased	2/0
BP	GO:0048278	vesicle docking	5/545	71/26949	0.0144901	0.118185	GLYMA_15G042400/GLYMA_10G082400/GLYMA_02G195400/GLYMA_12G075200/GLYMA_11G144600	5	Decreased/Decreased/Decreased/Decreased/Decreased	5/0
BP	GO:0031016	pancreas development	2/545	14/26949	0.0316331	0.198467	GLYMA_04G101000/GLYMA_19G008200	2	Decreased/Decreased	2/0
BP	GO:0015965	diadenosine tetraphosphate metabolic process	1/545	5/26949	0.0971159	0.377753	GLYMA_18G070000	1	Decreased	1/0
BP	GO:0070542	response to fatty acid	1/545	15/26949	0.264011	0.642353	GLYMA_02G268400	1	Decreased	1/0
BP	GO:0019362	pyridine nucleotide metabolic process	1/545	154/26949	0.957378	1	GLYMA_19G097900	1	Increased	0/1
BP	GO:0009832	plant-type cell wall biogenesis	6/545	299/26949	0.564435	0.929299	GLYMA_18G272100/GLYMA_04G063800/GLYMA_06G205600/GLYMA_06G205400/GLYMA_08G249800/GLYMA_05G085700	6	Decreased/Decreased/Increased/Decreased/Decreased/Decreased	5/1
BP	GO:0071027	nuclear RNA surveillance	1/545	37/26949	0.530668	0.897631	GLYMA_15G147100	1	Increased	0/1
BP	GO:0046784	viral mRNA export from host cell nucleus	1/545	7/26949	0.133273	0.461328	GLYMA_18G288400	1	Decreased	1/0
BP	GO:0016101	diterpenoid metabolic process	1/545	173/26949	0.971159	1	GLYMA_13G259500	1	Increased	0/1
BP	GO:0006023	aminoglycan biosynthetic process	2/545	13/26949	0.0274763	0.178391	GLYMA_18G265100/GLYMA_08G243000	2	Decreased/Decreased	2/0
BP	GO:0033047	regulation of mitotic sister chromatid segregation	2/545	49/26949	0.260853	0.642353	GLYMA_06G062500/GLYMA_06G062400	2	Increased/Increased	0/2
BP	GO:0019363	pyridine nucleotide biosynthetic process	1/545	103/26949	0.878567	1	GLYMA_19G097900	1	Increased	0/1
BP	GO:0060860	regulation of floral organ abscission	1/545	13/26949	0.233299	0.605279	GLYMA_09G198700	1	Decreased	1/0
BP	GO:0044270	cellular nitrogen compound catabolic process	5/545	410/26949	0.919631	1	GLYMA_15G147100/GLYMA_03G065300/GLYMA_12G093100/GLYMA_12G187400/GLYMA_11G180500	5	Increased/Increased/Decreased/Decreased/Decreased	3/2
BP	GO:0099643	signal release from synapse	3/545	12/26949	0.0015793	0.0305331	GLYMA_15G042400/GLYMA_12G075200/GLYMA_11G144600	3	Decreased/Decreased/Decreased	3/0
BP	GO:0018193	peptidyl-amino acid modification	5/545	705/26949	0.998755	1	GLYMA_01G166100/GLYMA_06G175100/GLYMA_06G005100/GLYMA_13G119500/GLYMA_03G138000	5	Decreased/Decreased/Increased/Decreased/Decreased	4/1
BP	GO:0035082	axoneme assembly	1/545	29/26949	0.447223	0.829014	GLYMA_04G101000	1	Decreased	1/0
BP	GO:0009909	regulation of flower development	9/545	395/26949	0.405753	0.7909	GLYMA_18G039500/GLYMA_09G198700/GLYMA_02G099500/GLYMA_03G191700/GLYMA_17G066600/GLYMA_12G079500/GLYMA_16G209800/GLYMA_11G194600/GLYMA_11G217200	9	Decreased/Decreased/Decreased/Decreased/Decreased/Decreased/Decreased/Decreased/Decreased	9/0
BP	GO:0016119	carotene metabolic process	1/545	11/26949	0.201308	0.561939	GLYMA_04G084100	1	Increased	0/1
BP	GO:0010232	vascular transport	1/545	54/26949	0.668575	0.989218	GLYMA_17G096400	1	Decreased	1/0
BP	GO:0009112	nucleobase metabolic process	1/545	79/26949	0.801385	1	GLYMA_02G302900	1	Decreased	1/0
BP	GO:0044238	primary metabolic process	172/545	10669/26949	0.999964	1	GLYMA_18G003000/GLYMA_18G202800/GLYMA_18G070000/GLYMA_18G265100/GLYMA_18G288400/GLYMA_18G260100/GLYMA_01G037200/GLYMA_01G171900/GLYMA_01G044100/GLYMA_01G037900/GLYMA_01G153300/GLYMA_01G166100/GLYMA_01G179000/GLYMA_04G248700/GLYMA_04G063800/GLYMA_04G084100/GLYMA_04G008900/GLYMA_04G022600/GLYMA_15G253500/GLYMA_15G095000/GLYMA_15G074200/GLYMA_15G147100/GLYMA_15G126400/GLYMA_15G065600/GLYMA_15G065200…	172	Decreased/Increased/Decreased/Decreased/Decreased/Increased/Decreased/Decreased/Decreased/Decreased/Decreased/Decreased/Decreased/Decreased/Decreased/Increased/Decreased/Increased/Decreased/Decreased/Decreased/Increased/Increased/Decreased/Decreased/Decreased/Decreased/Decreased/Decreased/Decreased/Decreased/Decreased/Decreased/Decreased/Decreased/Decreased/Decreased/Decreased/Increased/Decreased…	140/32
BP	GO:0072525	pyridine-containing compound biosynthetic process	1/545	110/26949	0.894809	1	GLYMA_19G097900	1	Increased	0/1
BP	GO:0009833	plant-type primary cell wall biogenesis	1/545	52/26949	0.654724	0.983607	GLYMA_04G063800	1	Decreased	1/0
BP	GO:0009867	jasmonic acid mediated signaling pathway	9/545	177/26949	0.0102039	0.0961512	GLYMA_01G005000/GLYMA_15G179600/GLYMA_06G236400/GLYMA_09G071600/GLYMA_09G274000/GLYMA_13G274100/GLYMA_13G047300/GLYMA_12G226600/GLYMA_12G162700	9	Decreased/Decreased/Decreased/Decreased/Decreased/Decreased/Decreased/Decreased/Decreased	9/0
BP	GO:0005982	starch metabolic process	1/545	97/26949	0.862668	1	GLYMA_18G260100	1	Increased	0/1
BP	GO:0031047	regulatory ncRNA-mediated gene silencing	1/545	202/26949	0.984119	1	GLYMA_06G097400	1	Decreased	1/0
BP	GO:0009629	response to gravity	2/545	151/26949	0.812571	1	GLYMA_06G055200/GLYMA_14G099400	2	Decreased/Decreased	2/0
BP	GO:0010089	xylem development	1/545	113/26949	0.901088	1	GLYMA_12G194600	1	Increased	0/1
[truncated: 926 more rows]
