# Supplementary material for: Integrated Analysis of Transcriptome and Metabolome Reveals the Accumulation of Anthocyanins in Black Soybean (Glycine max L.) Seed Coats Induced by Low Nitrogen Concentration in the Nutrient Solution
Source: Plants (Basel). 2025 Sep 27;14(19):2993. doi: 10.3390/plants14192993 (PMC12526205; doi:10.3390/plants14192993)
Supplement: Supplementary file 1 [file plants-14-02993-s001.zip › Table S12.xlsx]

## Sheet: Sheet1
Mapid	Pathway	GeneRatio	BgRatio	pvalue	padj	geneID	KO	Count	level	Down_Up
gmx00640	Propanoate metabolism	1/230	80/13109	0.758382	0.999997	GLYMA_18G202800	K00232	1	Increased	0/1
gmx00945	Stilbenoid, diarylheptanoid and gingerol biosynthesis	3/230	101/13109	0.261105	0.999997	GLYMA_14G200900/GLYMA_20G114200/GLYMA_17G171100	K16040/K00487/K00588	3	Increased/Decreased/Increased	1/2
gmx00860	Porphyrin metabolism	4/230	139/13109	0.227704	0.999997	GLYMA_15G221300/GLYMA_06G247100/GLYMA_13G078400/GLYMA_11G027400	K00699/K00218/K13600/K22013	4	Decreased/Decreased/Decreased/Increased	3/1
gmx03018	RNA degradation	4/230	270/13109	0.701316	0.999997	GLYMA_15G147100/GLYMA_12G093100/GLYMA_12G187400/GLYMA_11G180500	K12619/K12581/K12581/K12581	4	Increased/Decreased/Decreased/Decreased	3/1
gmx00564	Glycerophospholipid metabolism	4/230	255/13109	0.657978	0.999997	GLYMA_19G098500/GLYMA_20G238000/GLYMA_08G195100/GLYMA_07G129900	K18696/K01115/K06124/K01047	4	Increased/Increased/Increased/Increased	0/4
gmx00380	Tryptophan metabolism	2/230	285/13109	0.9622	0.999997	GLYMA_06G114300/GLYMA_08G350800	K00128/K07408	2	Decreased/Increased	1/1
gmx00908	Zeatin biosynthesis	6/230	88/13109	0.00447653	0.185177	GLYMA_19G187100/GLYMA_19G187400/GLYMA_09G225400/GLYMA_13G261700/GLYMA_03G134500/GLYMA_03G187700	K13496/K13496/K00279/K10717/K13495/K13496	6	Decreased/Decreased/Decreased/Decreased/Decreased/Decreased	6/0
gmx00500	Starch and sucrose metabolism	6/230	405/13109	0.718993	0.999997	GLYMA_18G260100/GLYMA_06G104800/GLYMA_08G150500/GLYMA_07G100500/GLYMA_16G200600/GLYMA_16G039300/GLYMA_16G039300	K00703/K01087/K01188/K05350/K00847/K01188/K05349	6	Increased/Decreased/Increased/Decreased/Decreased/Increased/Increased	3/4
gmx03440	Homologous recombination	3/230	278/13109	0.869706	0.999997	GLYMA_04G114500/GLYMA_14G223700/GLYMA_17G062700	K07466/K15362/K10739	3	Increased/Increased/Increased	0/3
gmx00760	Nicotinate and nicotinamide metabolism	2/230	74/13109	0.373807	0.999997	GLYMA_19G097900/GLYMA_03G065300	K06210/K01081	2	Increased/Increased	0/2
gmx00941	Flavonoid biosynthesis	4/230	135/13109	0.212867	0.999997	GLYMA_20G114200/GLYMA_08G109500/GLYMA_17G173200/GLYMA_17G171100	K00487/K00660/K13082/K00588	4	Decreased/Decreased/Increased/Increased	2/2
gmx00785	Lipoic acid metabolism	1/230	76/13109	0.740544	0.999997	GLYMA_20G099200	K00164	1	Decreased	1/0
gmx04144	Endocytosis	11/230	478/13109	0.219371	0.999997	GLYMA_01G083000/GLYMA_01G004100/GLYMA_20G238000/GLYMA_08G260500/GLYMA_13G293200/GLYMA_07G127800/GLYMA_12G064000/GLYMA_12G207900/GLYMA_16G092400/GLYMA_11G140500/GLYMA_11G106900	K19476/K19476/K01115/K19476/K07904/K19476/K03283/K07904/K11825/K03283/K19366	11	Decreased/Decreased/Increased/Decreased/Decreased/Decreased/Decreased/Decreased/Decreased/Decreased/Decreased	10/1
gmx00020	Citrate cycle (TCA cycle)	1/230	127/13109	0.895544	0.999997	GLYMA_20G099200	K00164	1	Decreased	1/0
gmx00603	Glycosphingolipid biosynthesis - globo and isoglobo series	1/230	27/13109	0.380228	0.999997	GLYMA_16G209800	K07407	1	Decreased	1/0
gmx00531	Glycosaminoglycan degradation	1/230	41/13109	0.516574	0.999997	GLYMA_09G091100	K07964	1	Decreased	1/0
gmx04626	Plant-pathogen interaction	48/230	607/13109	5.38044e-19	4.8424e-17	GLYMA_18G208800/GLYMA_18G087800/GLYMA_18G086900/GLYMA_18G088500/GLYMA_18G082200/GLYMA_18G226900/GLYMA_18G087000/GLYMA_18G082800/GLYMA_18G238200/GLYMA_18G086600/GLYMA_18G082100/GLYMA_18G039500/GLYMA_18G088000/GLYMA_18G226500/GLYMA_18G226300/GLYMA_18G088700/GLYMA_01G024500/GLYMA_01G128100/GLYMA_01G010500/GLYMA_01G166100/GLYMA_04G149300/GLYMA_04G076400/GLYMA_04G136200/GLYMA_04G136600/GLYMA_15G030100…	K13424/K13457/K13457/K13457/K13457/K13459/K13457/K13457/K13425/K13457/K13457/K13448/K13457/K13459/K13459/K13457/K13424/K13424/K13457/K13412/K15397/K05391/K13448/K13448/K13448/K15397/K12795/K13457/K13423/K13424/K13434/K13436/K13423/K13424/K13434/K13448/K02183/K15397/K13430/K13448/K13412/K13459/K02183/K13448/K13448/K13459/K20536/K04079/K13459/K13448/K13448	48	Decreased/Decreased/Decreased/Decreased/Decreased/Increased/Decreased/Decreased/Decreased/Decreased/Decreased/Decreased/Decreased/Increased/Increased/Decreased/Decreased/Decreased/Decreased/Decreased/Decreased/Decreased/Decreased/Decreased/Decreased/Decreased/Decreased/Decreased/Decreased/Decreased/Decreased/Decreased/Decreased/Decreased/Decreased/Decreased/Decreased/Decreased/Decreased/Decreased…	48/3
gmx00450	Selenocompound metabolism	1/230	39/13109	0.4991	0.999997	GLYMA_13G000200	K01874	1	Increased	0/1
gmx00480	Glutathione metabolism	6/230	211/13109	0.167014	0.939454	GLYMA_01G219900/GLYMA_15G251500/GLYMA_10G192900/GLYMA_06G078400/GLYMA_03G195600/GLYMA_07G140400	K01919/K00799/K00799/K07232/K10808/K00799	6	Decreased/Decreased/Decreased/Decreased/Decreased/Decreased	6/0
gmx00591	Linoleic acid metabolism	1/230	135/13109	0.909466	0.999997	GLYMA_07G129900	K01047	1	Increased	0/1
gmx00750	Vitamin B6 metabolism	1/230	30/13109	0.412349	0.999997	GLYMA_08G195100	K13248	1	Increased	0/1
gmx00340	Histidine metabolism	1/230	71/13109	0.716393	0.999997	GLYMA_06G114300	K00128	1	Decreased	1/0
gmx03420	Nucleotide excision repair	11/230	383/13109	0.0750002	0.675002	GLYMA_04G114500/GLYMA_15G152900/GLYMA_06G002200/GLYMA_09G045700/GLYMA_02G287400/GLYMA_13G283600/GLYMA_13G303900/GLYMA_17G062700/GLYMA_12G217500/GLYMA_12G103600/GLYMA_11G154500	K07466/K03006/K10756/K03006/K03006/K10840/K10840/K10739/K10840/K10840/K03013	11	Increased/Decreased/Increased/Decreased/Increased/Decreased/Decreased/Increased/Decreased/Decreased/Increased	6/5
gmx03013	Nucleocytoplasmic transport	2/230	236/13109	0.921863	0.999997	GLYMA_18G288400/GLYMA_10G212900	K12881/K03231	2	Decreased/Decreased	2/0
gmx00909	Sesquiterpenoid and triterpenoid biosynthesis	3/230	73/13109	0.136554	0.877847	GLYMA_15G065600/GLYMA_15G065600/GLYMA_15G065600/GLYMA_08G350800/GLYMA_07G001300/GLYMA_07G001300	K15813/K20658/K21928/K15814/K15813/K21928	3	Decreased/Decreased/Decreased/Increased/Increased/Increased	3/3
gmx00280	Valine, leucine and isoleucine degradation	1/230	119/13109	0.879492	0.999997	GLYMA_06G114300	K00128	1	Decreased	1/0
gmx00130	Ubiquinone and other terpenoid-quinone biosynthesis	1/230	128/13109	0.897395	0.999997	GLYMA_20G114200	K00487	1	Decreased	1/0
gmx00270	Cysteine and methionine metabolism	4/230	272/13109	0.706786	0.999997	GLYMA_01G219900/GLYMA_19G220200/GLYMA_02G268400/GLYMA_17G039000	K01919/K00789/K05933/K00789	4	Decreased/Decreased/Decreased/Decreased	4/0
gmx00040	Pentose and glucuronate interconversions	8/230	324/13109	0.210163	0.999997	GLYMA_18G265100/GLYMA_01G102600/GLYMA_15G221300/GLYMA_10G103200/GLYMA_10G103200/GLYMA_09G076000/GLYMA_08G243000/GLYMA_03G028900/GLYMA_16G014000	K00012/K00002/K00699/K01213/K01184/K01051/K00012/K01051/K01051	8	Decreased/Decreased/Decreased/Decreased/Decreased/Increased/Decreased/Decreased/Decreased	8/1
gmx00053	Ascorbate and aldarate metabolism	9/230	189/13109	0.00617255	0.185177	GLYMA_18G265100/GLYMA_01G102600/GLYMA_15G221300/GLYMA_06G114300/GLYMA_09G232900/GLYMA_08G243000/GLYMA_08G138900/GLYMA_13G076900/GLYMA_17G069600	K00012/K00002/K00699/K00128/K08679/K00012/K00423/K00423/K08679	9	Decreased/Decreased/Decreased/Decreased/Decreased/Decreased/Decreased/Increased/Decreased	8/1
gmx00510	N-Glycan biosynthesis	4/230	94/13109	0.0833178	0.681691	GLYMA_18G014100/GLYMA_08G132300/GLYMA_05G175000/GLYMA_11G243000	K00737/K00737/K00737/K00737	4	Decreased/Decreased/Decreased/Decreased	4/0
gmx00710	Carbon fixation in photosynthetic organisms	2/230	180/13109	0.827798	0.999997	GLYMA_10G265400/GLYMA_20G125200	K01807/K01807	2	Decreased/Decreased	2/0
gmx03410	Base excision repair	1/230	129/13109	0.899213	0.999997	GLYMA_06G002200	K10756	1	Increased	0/1
gmx00030	Pentose phosphate pathway	2/230	136/13109	0.692797	0.999997	GLYMA_10G265400/GLYMA_20G125200	K01807/K01807	2	Decreased/Decreased	2/0
gmx00960	Tropane, piperidine and pyridine alkaloid biosynthesis	1/230	93/13109	0.808342	0.999997	GLYMA_08G109500	K00660	1	Decreased	1/0
gmx04120	Ubiquitin mediated proteolysis	5/230	363/13109	0.76765	0.999997	GLYMA_15G074200/GLYMA_13G239100/GLYMA_13G239200/GLYMA_13G117700/GLYMA_07G196500	K10581/K10581/K10581/K08770/K10581	5	Decreased/Decreased/Decreased/Decreased/Decreased	5/0
gmx04130	SNARE interactions in vesicular transport	5/230	107/13109	0.0401006	0.451132	GLYMA_04G164400/GLYMA_10G082400/GLYMA_02G195400/GLYMA_05G023100/GLYMA_17G076600	K08509/K08486/K08486/K08509/K08509	5	Decreased/Decreased/Decreased/Decreased/Decreased	5/0
gmx00770	Pantothenate and CoA biosynthesis	1/230	123/13109	0.887803	0.999997	GLYMA_06G114300	K00128	1	Decreased	1/0
gmx00190	Oxidative phosphorylation	1/230	311/13109	0.996196	0.999997	GLYMA_07G113500	K01535	1	Decreased	1/0
gmx03430	Mismatch repair	3/230	257/13109	0.832677	0.999997	GLYMA_04G114500/GLYMA_06G002200/GLYMA_17G062700	K07466/K10756/K10739	3	Increased/Increased/Increased	0/3
gmx00620	Pyruvate metabolism	2/230	286/13109	0.962766	0.999997	GLYMA_01G102600/GLYMA_06G114300	K00002/K00128	2	Decreased/Decreased	2/0
gmx00071	Fatty acid degradation	2/230	133/13109	0.680997	0.999997	GLYMA_18G202800/GLYMA_06G114300	K00232/K00128	2	Increased/Decreased	1/1
gmx04070	Phosphatidylinositol signaling system	3/230	209/13109	0.713754	0.999997	GLYMA_06G089800/GLYMA_20G211700/GLYMA_05G079700	K00913/K02183/K02183	3	Decreased/Decreased/Decreased	3/0
gmx00460	Cyanoamino acid metabolism	3/230	154/13109	0.509377	0.999997	GLYMA_08G150500/GLYMA_07G100500/GLYMA_16G039300/GLYMA_16G039300	K01188/K05350/K01188/K05349	3	Increased/Decreased/Increased/Increased	1/3
gmx00592	alpha-Linolenic acid metabolism	4/230	166/13109	0.332839	0.999997	GLYMA_18G202800/GLYMA_13G047300/GLYMA_07G129900/GLYMA_17G049900	K00232/K10525/K01047/K05894	4	Increased/Decreased/Increased/Decreased	2/2
gmx04075	Plant hormone signal transduction	25/230	863/13109	0.00925767	0.208297	GLYMA_04G025500/GLYMA_04G177900/GLYMA_15G017500/GLYMA_15G012800/GLYMA_15G179600/GLYMA_10G031800/GLYMA_06G187000/GLYMA_09G071600/GLYMA_09G204500/GLYMA_02G142600/GLYMA_02G250200/GLYMA_02G125600/GLYMA_08G271900/GLYMA_08G028500/GLYMA_08G004100/GLYMA_13G143200/GLYMA_13G095300/GLYMA_13G094900/GLYMA_13G095000/GLYMA_13G095100/GLYMA_03G029600/GLYMA_17G093900/GLYMA_17G065300/GLYMA_12G033800/GLYMA_11G052500	K14488/K14492/K14484/K14484/K13464/K14484/K14492/K13464/K13422/K14484/K14497/K14487/K13422/K14488/K14488/K14488/K14504/K14504/K14504/K14504/K14488/K14492/K14504/K14488/K14505	25	Increased/Decreased/Decreased/Decreased/Decreased/Decreased/Decreased/Decreased/Decreased/Decreased/Decreased/Decreased/Decreased/Increased/Increased/Decreased/Decreased/Decreased/Decreased/Decreased/Decreased/Decreased/Decreased/Decreased/Decreased	22/3
gmx00790	Folate biosynthesis	1/230	82/13109	0.766838	0.999997	GLYMA_02G269500	K01113	1	Decreased	1/0
gmx04016	MAPK signaling pathway - plant	13/230	411/13109	0.0294696	0.412456	GLYMA_18G208800/GLYMA_18G238200/GLYMA_01G024500/GLYMA_01G128100/GLYMA_09G204500/GLYMA_14G200200/GLYMA_14G200200/GLYMA_02G232600/GLYMA_02G232600/GLYMA_02G250200/GLYMA_20G211700/GLYMA_08G271900/GLYMA_03G204900/GLYMA_05G079700/GLYMA_12G073000	K13424/K13425/K13424/K13424/K13422/K13423/K13424/K13423/K13424/K14497/K02183/K13422/K20725/K02183/K20536	13	Decreased/Decreased/Decreased/Decreased/Decreased/Decreased/Decreased/Decreased/Decreased/Decreased/Decreased/Decreased/Decreased/Decreased/Decreased	15/0
gmx00943	Isoflavonoid biosynthesis	2/230	122/13109	0.634566	0.999997	GLYMA_14G200900/GLYMA_14G200900/GLYMA_08G350800	K13259/K13262/K13261	2	Increased/Increased/Increased	0/3
gmx04712	Circadian rhythm - plant	1/230	139/13109	0.915718	0.999997	GLYMA_08G109500	K00660	1	Decreased	1/0
gmx00230	Purine metabolism	2/230	229/13109	0.913527	0.999997	GLYMA_03G195600/GLYMA_03G065300	K10808/K01081	2	Decreased/Increased	1/1
gmx00940	Phenylpropanoid biosynthesis	2/230	399/13109	0.993594	0.999997	GLYMA_20G114200/GLYMA_17G171100	K00487/K00588	2	Decreased/Increased	1/1
gmx00010	Glycolysis / Gluconeogenesis	2/230	341/13109	0.983993	0.999997	GLYMA_01G102600/GLYMA_06G114300	K00002/K00128	2	Decreased/Decreased	2/0
gmx00240	Pyrimidine metabolism	3/230	175/13109	0.596033	0.999997	GLYMA_02G302900/GLYMA_03G195600/GLYMA_03G065300	K00876/K10808/K01081	3	Decreased/Decreased/Increased	2/1
gmx01040	Biosynthesis of unsaturated fatty acids	1/230	49/13109	0.580609	0.999997	GLYMA_18G202800	K00232	1	Increased	0/1
gmx00514	Other types of O-glycan biosynthesis	1/230	57/13109	0.636194	0.999997	GLYMA_03G134800	K18134	1	Decreased	1/0
gmx00520	Amino sugar and nucleotide sugar metabolism	12/230	330/13109	0.01373	0.247141	GLYMA_18G265100/GLYMA_15G015100/GLYMA_15G206800/GLYMA_06G205600/GLYMA_09G232900/GLYMA_14G170900/GLYMA_20G164700/GLYMA_08G243000/GLYMA_17G069600/GLYMA_16G200600/GLYMA_11G124500/GLYMA_11G075700	K00012/K01183/K01183/K13379/K08679/K15920/K01183/K00012/K08679/K00847/K01183/K01711	12	Decreased/Decreased/Decreased/Increased/Decreased/Decreased/Increased/Decreased/Decreased/Decreased/Decreased/Decreased	10/2
gmx00310	Lysine degradation	2/230	108/13109	0.568095	0.999997	GLYMA_01G202700/GLYMA_06G114300	K11420/K00128	2	Decreased/Decreased	2/0
gmx04145	Phagosome	2/230	192/13109	0.85399	0.999997	GLYMA_09G026100/GLYMA_05G207500	K07375/K07375	2	Increased/Decreased	1/1
gmx00565	Ether lipid metabolism	2/230	67/13109	0.329216	0.999997	GLYMA_20G238000/GLYMA_07G129900	K01115/K01047	2	Increased/Increased	0/2
gmx03020	RNA polymerase	4/230	121/13109	0.16343	0.939454	GLYMA_15G152900/GLYMA_09G045700/GLYMA_02G287400/GLYMA_11G154500	K03006/K03006/K03006/K03013	4	Decreased/Decreased/Increased/Increased	2/2
gmx03040	Spliceosome	4/230	427/13109	0.944895	0.999997	GLYMA_18G288400/GLYMA_03G047800/GLYMA_12G064000/GLYMA_11G140500	K12881/K12874/K03283/K03283	4	Decreased/Increased/Decreased/Decreased	3/1
gmx00600	Sphingolipid metabolism	1/230	78/13109	0.749621	0.999997	GLYMA_16G209800	K07407	1	Decreased	1/0
gmx00970	Aminoacyl-tRNA biosynthesis	3/230	122/13109	0.361781	0.999997	GLYMA_18G070000/GLYMA_18G288400/GLYMA_13G000200	K01880/K01870/K01874	3	Decreased/Decreased/Increased	2/1
gmx00561	Glycerolipid metabolism	4/230	216/13109	0.52718	0.999997	GLYMA_01G102600/GLYMA_06G114300/GLYMA_03G078300/GLYMA_16G209800	K00002/K00128/K06119/K07407	4	Decreased/Decreased/Increased/Decreased	3/1
gmx00999	Biosynthesis of various plant secondary metabolites	7/230	172/13109	0.0320799	0.412456	GLYMA_15G065600/GLYMA_19G220200/GLYMA_08G150500/GLYMA_07G100500/GLYMA_07G001300/GLYMA_17G039000/GLYMA_16G039300/GLYMA_16G039300	K15813/K00789/K01188/K05350/K15813/K00789/K01188/K05349	7	Decreased/Decreased/Increased/Decreased/Increased/Decreased/Increased/Increased	4/4
gmx00906	Carotenoid biosynthesis	4/230	78/13109	0.0481429	0.481429	GLYMA_01G153300/GLYMA_04G084100/GLYMA_09G218600/GLYMA_07G215500	K09843/K17913/K09843/K14595	4	Decreased/Increased/Decreased/Decreased	3/1
gmx03060	Protein export	2/230	120/13109	0.625579	0.999997	GLYMA_10G179600/GLYMA_09G123400	K03116/K03070	2	Decreased/Increased	1/1
gmx00630	Glyoxylate and dicarboxylate metabolism	1/230	184/13109	0.962377	0.999997	GLYMA_11G198300	K22133	1	Decreased	1/0
gmx00260	Glycine, serine and threonine metabolism	1/230	169/13109	0.950756	0.999997	GLYMA_11G026800	K00108	1	Decreased	1/0
gmx03015	mRNA surveillance pathway	2/230	287/13109	0.963325	0.999997	GLYMA_18G288400/GLYMA_20G203900	K12881/K06269	2	Decreased/Decreased	2/0
gmx00920	Sulfur metabolism	2/230	74/13109	0.373807	0.999997	GLYMA_15G108700/GLYMA_13G185200	K05907/K01082	2	Decreased/Increased	1/1
gmx04814	Motor proteins	3/230	331/13109	0.932972	0.999997	GLYMA_15G016200/GLYMA_09G026100/GLYMA_05G207500	K10418/K07375/K07375	3	Increased/Increased/Decreased	1/2
gmx00062	Fatty acid elongation	3/230	62/13109	0.095079	0.713093	GLYMA_04G149300/GLYMA_10G179400/GLYMA_20G210900	K15397/K15397/K15397	3	Decreased/Decreased/Decreased	3/0
gmx00051	Fructose and mannose metabolism	4/230	157/13109	0.297131	0.999997	GLYMA_01G171900/GLYMA_03G226000/GLYMA_16G200600/GLYMA_11G075700	K19355/K19355/K00847/K01711	4	Decreased/Increased/Decreased/Decreased	3/1
gmx04146	Peroxisome	3/230	222/13109	0.751178	0.999997	GLYMA_18G202800/GLYMA_10G193500/GLYMA_03G065400/GLYMA_03G065400	K00232/K04564/K13347/K13348	3	Increased/Increased/Increased/Increased	0/4
gmx00562	Inositol phosphate metabolism	1/230	179/13109	0.958843	0.999997	GLYMA_06G089800	K00913	1	Decreased	1/0
gmx00073	Cutin, suberine and wax biosynthesis	3/230	68/13109	0.116996	0.80997	GLYMA_19G162100/GLYMA_19G162100/GLYMA_08G193100/GLYMA_13G350300	K13407/K20769/K15403/K15403	3	Decreased/Decreased/Decreased/Decreased	4/0
gmx00100	Steroid biosynthesis	1/230	76/13109	0.740544	0.999997	GLYMA_15G095000	K09832	1	Decreased	1/0
gmx04141	Protein processing in endoplasmic reticulum	11/230	508/13109	0.279986	0.999997	GLYMA_10G176400/GLYMA_19G011400/GLYMA_14G063800/GLYMA_14G063700/GLYMA_02G252800/GLYMA_20G015900/GLYMA_08G069000/GLYMA_08G068800/GLYMA_12G064000/GLYMA_16G178800/GLYMA_11G140500	K13993/K13993/K13993/K13993/K13993/K13993/K13993/K13993/K03283/K04079/K03283	11	Decreased/Decreased/Decreased/Decreased/Increased/Decreased/Decreased/Decreased/Decreased/Decreased/Decreased	10/1
gmx00904	Diterpenoid biosynthesis	1/230	77/13109	0.745123	0.999997	GLYMA_13G259500	K04125	1	Increased	0/1
gmx03008	Ribosome biogenesis in eukaryotes	1/230	224/13109	0.981674	0.999997	GLYMA_15G147100	K12619	1	Increased	0/1
gmx00740	Riboflavin metabolism	1/230	44/13109	0.541655	0.999997	GLYMA_08G056400	K14379	1	Increased	0/1
gmx00330	Arginine and proline metabolism	2/230	180/13109	0.827798	0.999997	GLYMA_06G007500/GLYMA_06G114300	K01583/K00128	2	Decreased/Decreased	2/0
gmx00410	beta-Alanine metabolism	2/230	116/13109	0.607099	0.999997	GLYMA_18G202800/GLYMA_06G114300	K00232/K00128	2	Increased/Decreased	1/1
gmx00902	Monoterpenoid biosynthesis	1/230	90/13109	0.797814	0.999997	GLYMA_13G090300	K21374	1	Decreased	1/0
gmx03010	Ribosome	1/230	702/13109	0.999997	0.999997	GLYMA_19G178100	K02930	1	Decreased	1/0
gmx00590	Arachidonic acid metabolism	1/230	109/13109	0.855931	0.999997	GLYMA_07G129900	K01047	1	Increased	0/1
gmx00052	Galactose metabolism	4/230	147/13109	0.258106	0.999997	GLYMA_10G145300/GLYMA_19G227800/GLYMA_03G137900/GLYMA_16G209800	K18819/K18819/K06617/K07407	4	Decreased/Increased/Decreased/Decreased	3/1
gmx03030	DNA replication	3/230	279/13109	0.871275	0.999997	GLYMA_04G114500/GLYMA_06G002200/GLYMA_17G062700	K07466/K10756/K10739	3	Increased/Increased/Increased	0/3
