# Supplementary material for: Integrated Analysis of Transcriptome and Metabolome Reveals the Accumulation of Anthocyanins in Black Soybean (Glycine max L.) Seed Coats Induced by Low Nitrogen Concentration in the Nutrient Solution
Source: Plants (Basel). 2025 Sep 27;14(19):2993. doi: 10.3390/plants14192993 (PMC12526205; doi:10.3390/plants14192993)
Supplement: Supplementary file 1 [file plants-14-02993-s001.zip › Table S13.xlsx]

## Sheet: Sheet1
GOTerm	ID	GO	GeneRatio	BgRatio	pvalue	padj	geneID	Count	level	Down_Up
BP	GO:0045727	positive regulation of translation	2/85	65/26949	0.0179828	0.274911	GLYMA_06G202200/GLYMA_05G022200	2	Increased/Increased	0/2
BP	GO:1901292	nucleoside phosphate catabolic process	1/85	106/26949	0.285033	0.646713	GLYMA_10G201100	1	Decreased	1/0
BP	GO:0010876	lipid localization	1/85	202/26949	0.472988	0.772312	GLYMA_18G005800	1	Decreased	1/0
BP	GO:0002833	positive regulation of response to biotic stimulus	1/85	51/26949	0.148932	0.527288	GLYMA_13G089200	1	Increased	0/1
BP	GO:0010200	response to chitin	1/85	362/26949	0.683785	0.92638	GLYMA_17G227600	1	Increased	0/1
BP	GO:0002684	positive regulation of immune system process	1/85	246/26949	0.541913	0.807701	GLYMA_13G089200	1	Increased	0/1
BP	GO:0051302	regulation of cell division	1/85	179/26949	0.432977	0.743516	GLYMA_04G096000	1	Decreased	1/0
BP	GO:0048508	embryonic meristem development	1/85	115/26949	0.305156	0.663698	GLYMA_03G164200	1	Increased	0/1
BP	GO:0090087	regulation of peptide transport	1/85	126/26949	0.328991	0.683787	GLYMA_05G081100	1	Decreased	1/0
BP	GO:0045041	protein import into mitochondrial intermembrane space	1/85	11/26949	0.0341594	0.284046	GLYMA_11G020300	1	Decreased	1/0
BP	GO:0090305	nucleic acid phosphodiester bond hydrolysis	2/85	1106/26949	0.868789	0.999982	GLYMA_08G268300/GLYMA_11G171100	2	Decreased/Decreased	2/0
BP	GO:0009790	embryo development	1/85	1022/26949	0.9628	0.999982	GLYMA_03G164200	1	Increased	0/1
BP	GO:0009058	biosynthetic process	9/85	4337/26949	0.943919	0.999982	GLYMA_01G061100/GLYMA_04G096000/GLYMA_10G201100/GLYMA_19G003600/GLYMA_20G047100/GLYMA_13G309300/GLYMA_03G229800/GLYMA_17G072200/GLYMA_11G216800	9	Decreased/Decreased/Decreased/Decreased/Decreased/Decreased/Decreased/Increased/Decreased	8/1
BP	GO:2000069	regulation of post-embryonic root development	2/85	69/26949	0.0201189	0.278249	GLYMA_04G096000/GLYMA_13G089200	2	Decreased/Increased	1/1
BP	GO:0023052	signaling	5/85	2786/26949	0.947093	0.999982	GLYMA_04G096000/GLYMA_19G022500/GLYMA_13G089200/GLYMA_03G164200/GLYMA_05G064700	5	Decreased/Decreased/Increased/Increased/Increased	2/3
BP	GO:0061640	cytoskeleton-dependent cytokinesis	1/85	231/26949	0.51948	0.798083	GLYMA_17G072200	1	Increased	0/1
BP	GO:0016485	protein processing	1/85	76/26949	0.213707	0.599476	GLYMA_01G005200	1	Increased	0/1
BP	GO:0009991	response to extracellular stimulus	1/85	558/26949	0.831577	0.999982	GLYMA_13G089200	1	Increased	0/1
BP	GO:0050793	regulation of developmental process	6/85	1810/26949	0.510823	0.794539	GLYMA_01G061100/GLYMA_04G096000/GLYMA_15G228700/GLYMA_08G342400/GLYMA_13G089200/GLYMA_05G081100	6	Decreased/Decreased/Decreased/Decreased/Increased/Decreased	5/1
BP	GO:0009409	response to cold	2/85	743/26949	0.683746	0.92638	GLYMA_08G342400/GLYMA_11G030500	2	Decreased/Increased	1/1
BP	GO:0006983	ER overload response	1/85	8/26949	0.0249592	0.281499	GLYMA_05G064700	1	Increased	0/1
BP	GO:0009853	photorespiration	1/85	62/26949	0.178058	0.564626	GLYMA_14G132200	1	Decreased	1/0
BP	GO:0000255	allantoin metabolic process	1/85	13/26949	0.0402451	0.312699	GLYMA_10G184900	1	Decreased	1/0
BP	GO:0032787	monocarboxylic acid metabolic process	4/85	759/26949	0.217969	0.602168	GLYMA_10G201100/GLYMA_19G003600/GLYMA_05G064700/GLYMA_16G145200	4	Decreased/Decreased/Increased/Decreased	3/1
BP	GO:0016310	phosphorylation	7/85	2031/26949	0.4612	0.765828	GLYMA_04G096000/GLYMA_10G201100/GLYMA_06G226700/GLYMA_14G132200/GLYMA_08G268300/GLYMA_13G089200/GLYMA_05G093900	7	Decreased/Decreased/Decreased/Decreased/Decreased/Increased/Decreased	6/1
BP	GO:0044273	sulfur compound catabolic process	1/85	38/26949	0.113193	0.450303	GLYMA_01G005200	1	Increased	0/1
BP	GO:0006754	ATP biosynthetic process	1/85	104/26949	0.280484	0.640603	GLYMA_10G201100	1	Decreased	1/0
BP	GO:0043068	positive regulation of programmed cell death	4/85	96/26949	0.000245482	0.0157975	GLYMA_18G186200/GLYMA_01G121200/GLYMA_03G060900/GLYMA_07G061500	4	Increased/Increased/Increased/Increased	0/4
BP	GO:0048527	lateral root development	2/85	231/26949	0.165234	0.555563	GLYMA_01G007400/GLYMA_03G164200	2	Increased/Increased	0/2
BP	GO:0034767	positive regulation of monoatomic ion transmembrane transport	1/85	31/26949	0.0933388	0.408451	GLYMA_13G089200	1	Increased	0/1
BP	GO:0009072	aromatic amino acid metabolic process	1/85	117/26949	0.309551	0.669266	GLYMA_13G309300	1	Decreased	1/0
BP	GO:0048532	anatomical structure arrangement	1/85	145/26949	0.368273	0.707061	GLYMA_03G164200	1	Increased	0/1
BP	GO:0009583	detection of light stimulus	1/85	50/26949	0.146234	0.526251	GLYMA_13G089200	1	Increased	0/1
BP	GO:0032981	mitochondrial respiratory chain complex I assembly	1/85	9/26949	0.0280355	0.284046	GLYMA_14G132200	1	Decreased	1/0
BP	GO:0072387	flavin adenine dinucleotide metabolic process	1/85	12/26949	0.037207	0.297113	GLYMA_13G089200	1	Increased	0/1
BP	GO:0010468	regulation of gene expression	7/85	4596/26949	0.993835	0.999982	GLYMA_01G007400/GLYMA_06G202200/GLYMA_06G100000/GLYMA_03G164200/GLYMA_05G022200/GLYMA_17G227600/GLYMA_11G171100	7	Increased/Increased/Decreased/Increased/Increased/Increased/Decreased	2/5
BP	GO:0010136	ureide catabolic process	1/85	11/26949	0.0341594	0.284046	GLYMA_10G184900	1	Decreased	1/0
BP	GO:0045333	cellular respiration	2/85	135/26949	0.0679445	0.370532	GLYMA_14G132200/GLYMA_08G268300	2	Decreased/Decreased	2/0
BP	GO:0032101	regulation of response to external stimulus	1/85	234/26949	0.524052	0.799752	GLYMA_13G089200	1	Increased	0/1
BP	GO:1990428	miRNA transport	1/85	6/26949	0.0187778	0.274911	GLYMA_05G081100	1	Decreased	1/0
BP	GO:0070887	cellular response to chemical stimulus	7/85	2230/26949	0.56218	0.83224	GLYMA_01G005200/GLYMA_04G096000/GLYMA_10G222400/GLYMA_19G022500/GLYMA_13G089200/GLYMA_03G164200/GLYMA_17G227600	7	Increased/Decreased/Decreased/Decreased/Increased/Increased/Increased	3/4
BP	GO:0045184	establishment of protein localization	1/85	821/26949	0.928206	0.999982	GLYMA_11G020300	1	Decreased	1/0
BP	GO:0006913	nucleocytoplasmic transport	1/85	231/26949	0.51948	0.798083	GLYMA_05G081100	1	Decreased	1/0
BP	GO:0098754	detoxification	1/85	296/26949	0.609472	0.872349	GLYMA_10G222400	1	Decreased	1/0
BP	GO:0010608	post-transcriptional regulation of gene expression	3/85	446/26949	0.166685	0.555563	GLYMA_06G202200/GLYMA_05G022200/GLYMA_11G171100	3	Increased/Increased/Decreased	1/2
BP	GO:0019222	regulation of metabolic process	14/85	5819/26949	0.903388	0.999982	GLYMA_18G186200/GLYMA_01G121200/GLYMA_01G007400/GLYMA_06G202200/GLYMA_06G100000/GLYMA_13G089200/GLYMA_03G164200/GLYMA_03G060900/GLYMA_07G061500/GLYMA_05G022200/GLYMA_17G227600/GLYMA_11G216800/GLYMA_11G171100/GLYMA_11G004400	14	Increased/Increased/Increased/Increased/Decreased/Increased/Increased/Increased/Increased/Increased/Increased/Decreased/Decreased/Decreased	4/10
BP	GO:0010154	fruit development	1/85	1344/26949	0.987163	0.999982	GLYMA_03G164200	1	Increased	0/1
BP	GO:0050794	regulation of cellular process	16/85	8545/26949	0.997387	0.999982	GLYMA_18G186200/GLYMA_01G121200/GLYMA_01G061100/GLYMA_04G096000/GLYMA_06G202200/GLYMA_06G100000/GLYMA_19G022500/GLYMA_13G089200/GLYMA_03G164200/GLYMA_03G060900/GLYMA_07G061500/GLYMA_05G064700/GLYMA_05G022200/GLYMA_17G227600/GLYMA_11G216800/GLYMA_11G004400	16	Increased/Increased/Decreased/Decreased/Increased/Decreased/Decreased/Increased/Increased/Increased/Increased/Increased/Increased/Increased/Decreased/Decreased	6/10
BP	GO:0032781	positive regulation of ATP-dependent activity	1/85	44/26949	0.129869	0.49504	GLYMA_03G146100	1	Increased	0/1
BP	GO:0015691	cadmium ion transport	1/85	25/26949	0.0759716	0.383009	GLYMA_05G001700	1	Decreased	1/0
BP	GO:0009605	response to external stimulus	12/85	2865/26949	0.189113	0.573959	GLYMA_18G284900/GLYMA_18G186200/GLYMA_18G285100/GLYMA_18G005800/GLYMA_01G121200/GLYMA_01G005200/GLYMA_09G179000/GLYMA_13G275400/GLYMA_13G089200/GLYMA_03G060900/GLYMA_07G061500/GLYMA_16G145200	12	Increased/Increased/Increased/Decreased/Increased/Increased/Decreased/Decreased/Increased/Increased/Increased/Decreased	4/8
BP	GO:0019438	aromatic compound biosynthetic process	3/85	1433/26949	0.836658	0.999982	GLYMA_10G201100/GLYMA_19G003600/GLYMA_13G309300	3	Decreased/Decreased/Decreased	3/0
BP	GO:0012501	programmed cell death	1/85	329/26949	0.648564	0.903859	GLYMA_13G089200	1	Increased	0/1
BP	GO:0050789	regulation of biological process	22/85	9638/26949	0.980266	0.999982	GLYMA_18G186200/GLYMA_01G121200/GLYMA_01G061100/GLYMA_01G007400/GLYMA_04G096000/GLYMA_15G228700/GLYMA_06G202200/GLYMA_06G100000/GLYMA_19G022500/GLYMA_08G342400/GLYMA_13G089200/GLYMA_03G164200/GLYMA_03G060900/GLYMA_07G061500/GLYMA_05G081100/GLYMA_05G064700/GLYMA_05G022200/GLYMA_17G227600/GLYMA_11G216800/GLYMA_11G171100/GLYMA_11G004400/GLYMA_11G250500	22	Increased/Increased/Decreased/Increased/Decreased/Decreased/Increased/Decreased/Decreased/Decreased/Increased/Increased/Increased/Increased/Decreased/Increased/Increased/Increased/Decreased/Decreased/Decreased/Increased	10/12
BP	GO:0009685	gibberellin metabolic process	1/85	150/26949	0.378227	0.707795	GLYMA_04G096000	1	Decreased	1/0
BP	GO:0009057	macromolecule catabolic process	1/85	1506/26949	0.992522	0.999982	GLYMA_10G106600	1	Decreased	1/0
BP	GO:0071496	cellular response to external stimulus	1/85	498/26949	0.795654	0.991395	GLYMA_13G089200	1	Increased	0/1
BP	GO:0006091	generation of precursor metabolites and energy	4/85	477/26949	0.0642232	0.370532	GLYMA_10G201100/GLYMA_14G132200/GLYMA_08G268300/GLYMA_03G229800	4	Decreased/Decreased/Decreased/Decreased	4/0
BP	GO:0009640	photomorphogenesis	1/85	119/26949	0.313918	0.676037	GLYMA_13G089200	1	Increased	0/1
BP	GO:0009179	purine ribonucleoside diphosphate metabolic process	1/85	92/26949	0.252581	0.625166	GLYMA_10G201100	1	Decreased	1/0
BP	GO:0046394	carboxylic acid biosynthetic process	4/85	824/26949	0.262242	0.631479	GLYMA_04G096000/GLYMA_10G201100/GLYMA_19G003600/GLYMA_13G309300	4	Decreased/Decreased/Decreased/Decreased	4/0
BP	GO:0019637	organophosphate metabolic process	5/85	844/26949	0.128044	0.48979	GLYMA_10G201100/GLYMA_14G132200/GLYMA_20G047100/GLYMA_08G268300/GLYMA_13G089200	5	Decreased/Decreased/Decreased/Decreased/Increased	4/1
BP	GO:0006970	response to osmotic stress	2/85	1341/26949	0.929134	0.999982	GLYMA_08G268300/GLYMA_17G096100	2	Decreased/Decreased	2/0
BP	GO:0009645	response to low light intensity stimulus	1/85	32/26949	0.0962018	0.41435	GLYMA_13G089200	1	Increased	0/1
BP	GO:2000030	regulation of response to red or far red light	1/85	76/26949	0.213707	0.599476	GLYMA_13G089200	1	Increased	0/1
BP	GO:0006120	mitochondrial electron transport, NADH to ubiquinone	1/85	10/26949	0.0311022	0.284046	GLYMA_14G132200	1	Decreased	1/0
BP	GO:0045338	farnesyl diphosphate metabolic process	1/85	16/26949	0.0493027	0.332945	GLYMA_20G047100	1	Decreased	1/0
BP	GO:0043412	macromolecule modification	5/85	4708/26949	0.999583	0.999982	GLYMA_04G096000/GLYMA_06G226700/GLYMA_08G268300/GLYMA_13G089200/GLYMA_05G093900	5	Decreased/Decreased/Decreased/Increased/Decreased	4/1
BP	GO:0046620	regulation of organ growth	1/85	36/26949	0.107565	0.435836	GLYMA_01G061100	1	Decreased	1/0
BP	GO:0055074	calcium ion homeostasis	1/85	77/26949	0.216194	0.600296	GLYMA_13G089200	1	Increased	0/1
BP	GO:0071216	cellular response to biotic stimulus	1/85	63/26949	0.180657	0.567911	GLYMA_05G064700	1	Increased	0/1
BP	GO:0010506	regulation of autophagy	4/85	69/26949	6.81501e-05	0.00594637	GLYMA_18G186200/GLYMA_01G121200/GLYMA_03G060900/GLYMA_07G061500	4	Increased/Increased/Increased/Increased	0/4
BP	GO:0071840	cellular component organization or biogenesis	11/85	5144/26949	0.949093	0.999982	GLYMA_10G049600/GLYMA_10G222400/GLYMA_06G206000/GLYMA_06G289000/GLYMA_14G132200/GLYMA_03G162900/GLYMA_17G072200/GLYMA_12G117900/GLYMA_11G030500/GLYMA_11G250500/GLYMA_11G020300	11	Decreased/Decreased/Decreased/Increased/Decreased/Increased/Increased/Increased/Increased/Increased/Decreased	5/6
BP	GO:0009746	response to hexose	1/85	156/26949	0.389968	0.713419	GLYMA_04G096000	1	Decreased	1/0
BP	GO:0009127	purine nucleoside monophosphate biosynthetic process	1/85	122/26949	0.320419	0.680656	GLYMA_10G201100	1	Decreased	1/0
BP	GO:2000377	regulation of reactive oxygen species metabolic process	1/85	132/26949	0.34165	0.697323	GLYMA_13G089200	1	Increased	0/1
BP	GO:0007017	microtubule-based process	3/85	477/26949	0.190955	0.573959	GLYMA_10G049600/GLYMA_06G289000/GLYMA_12G117900	3	Decreased/Increased/Increased	1/2
BP	GO:0048638	regulation of developmental growth	2/85	324/26949	0.272358	0.635454	GLYMA_01G061100/GLYMA_13G089200	2	Decreased/Increased	1/1
BP	GO:0040009	regulation of growth rate	1/85	14/26949	0.0432737	0.31561	GLYMA_01G061100	1	Decreased	1/0
BP	GO:0060341	regulation of cellular localization	1/85	188/26949	0.448979	0.753348	GLYMA_05G081100	1	Decreased	1/0
BP	GO:0010557	positive regulation of macromolecule biosynthetic process	3/85	1102/26949	0.680844	0.926281	GLYMA_06G202200/GLYMA_05G022200/GLYMA_17G227600	3	Increased/Increased/Increased	0/3
BP	GO:0006869	lipid transport	1/85	176/26949	0.427542	0.743516	GLYMA_18G005800	1	Decreased	1/0
BP	GO:0051273	beta-glucan metabolic process	1/85	103/26949	0.278198	0.638048	GLYMA_17G072200	1	Increased	0/1
BP	GO:0042445	hormone metabolic process	2/85	523/26949	0.493276	0.786735	GLYMA_04G096000/GLYMA_16G145200	2	Decreased/Decreased	2/0
BP	GO:0010039	response to iron ion	1/85	164/26949	0.405281	0.729239	GLYMA_04G096000	1	Decreased	1/0
BP	GO:0036297	interstrand cross-link repair	1/85	31/26949	0.0933388	0.408451	GLYMA_06G206000	1	Decreased	1/0
BP	GO:0009132	nucleoside diphosphate metabolic process	1/85	104/26949	0.280484	0.640603	GLYMA_10G201100	1	Decreased	1/0
BP	GO:0009696	salicylic acid metabolic process	1/85	38/26949	0.113193	0.450303	GLYMA_16G145200	1	Decreased	1/0
BP	GO:1905039	carboxylic acid transmembrane transport	2/85	297/26949	0.240819	0.619791	GLYMA_06G156600/GLYMA_02G260200	2	Decreased/Decreased	2/0
BP	GO:0048506	regulation of timing of meristematic phase transition	1/85	120/26949	0.316092	0.676721	GLYMA_04G096000	1	Decreased	1/0
BP	GO:2000026	regulation of multicellular organismal development	5/85	1343/26949	0.418363	0.736156	GLYMA_04G096000/GLYMA_15G228700/GLYMA_08G342400/GLYMA_13G089200/GLYMA_05G081100	5	Decreased/Decreased/Decreased/Increased/Decreased	4/1
BP	GO:1901255	nucleotide-excision repair involved in interstrand cross-link repair	1/85	3/26949	0.00943285	0.219565	GLYMA_06G206000	1	Decreased	1/0
BP	GO:0009135	purine nucleoside diphosphate metabolic process	1/85	92/26949	0.252581	0.625166	GLYMA_10G201100	1	Decreased	1/0
BP	GO:0010104	regulation of ethylene-activated signaling pathway	1/85	102/26949	0.275906	0.635454	GLYMA_04G096000	1	Decreased	1/0
BP	GO:0022607	cellular component assembly	4/85	1418/26949	0.660222	0.917491	GLYMA_06G289000/GLYMA_14G132200/GLYMA_12G117900/GLYMA_11G030500	4	Increased/Decreased/Increased/Increased	1/3
BP	GO:0034389	lipid droplet organization	1/85	23/26949	0.0701098	0.370532	GLYMA_11G250500	1	Increased	0/1
BP	GO:0006468	protein phosphorylation	4/85	1625/26949	0.761369	0.973934	GLYMA_04G096000/GLYMA_06G226700/GLYMA_13G089200/GLYMA_05G093900	4	Decreased/Decreased/Increased/Decreased	3/1
BP	GO:0006096	glycolytic process	1/85	81/26949	0.226065	0.609074	GLYMA_10G201100	1	Decreased	1/0
BP	GO:0043269	regulation of monoatomic ion transport	1/85	123/26949	0.322572	0.681262	GLYMA_13G089200	1	Increased	0/1
BP	GO:0007389	pattern specification process	1/85	509/26949	0.802763	0.993465	GLYMA_05G081100	1	Decreased	1/0
BP	GO:0006873	intracellular monoatomic ion homeostasis	2/85	305/26949	0.250153	0.625166	GLYMA_04G003700/GLYMA_13G089200	2	Increased/Increased	0/2
BP	GO:0031326	regulation of cellular biosynthetic process	6/85	4283/26949	0.995438	0.999982	GLYMA_06G202200/GLYMA_06G100000/GLYMA_03G164200/GLYMA_05G022200/GLYMA_17G227600/GLYMA_11G216800	6	Increased/Decreased/Increased/Increased/Increased/Decreased	2/4
BP	GO:0032880	regulation of protein localization	1/85	177/26949	0.429359	0.743516	GLYMA_05G081100	1	Decreased	1/0
BP	GO:0050658	RNA transport	1/85	140/26949	0.358162	0.703463	GLYMA_05G081100	1	Decreased	1/0
BP	GO:0051604	protein maturation	1/85	129/26949	0.33535	0.688317	GLYMA_01G005200	1	Increased	0/1
BP	GO:0051510	regulation of unidimensional cell growth	1/85	110/26949	0.294046	0.653835	GLYMA_13G089200	1	Increased	0/1
BP	GO:0031124	mRNA 3'-end processing	1/85	95/26949	0.259655	0.631479	GLYMA_11G171100	1	Decreased	1/0
BP	GO:0051131	chaperone-mediated protein complex assembly	1/85	26/26949	0.0788888	0.392293	GLYMA_11G030500	1	Increased	0/1
BP	GO:0005976	polysaccharide metabolic process	4/85	535/26949	0.0890506	0.403962	GLYMA_10G106600/GLYMA_03G229800/GLYMA_17G072200/GLYMA_11G216800	4	Decreased/Decreased/Increased/Decreased	3/1
BP	GO:0000272	polysaccharide catabolic process	1/85	141/26949	0.360197	0.70367	GLYMA_10G106600	1	Decreased	1/0
BP	GO:0055082	intracellular chemical homeostasis	2/85	377/26949	0.334008	0.688317	GLYMA_04G003700/GLYMA_13G089200	2	Increased/Increased	0/2
BP	GO:0051174	regulation of phosphorus metabolic process	1/85	354/26949	0.675581	0.924475	GLYMA_11G004400	1	Decreased	1/0
BP	GO:0048579	negative regulation of long-day photoperiodism, flowering	1/85	51/26949	0.148932	0.527288	GLYMA_15G228700	1	Decreased	1/0
BP	GO:1901135	carbohydrate derivative metabolic process	4/85	1070/26949	0.437919	0.743516	GLYMA_10G201100/GLYMA_14G132200/GLYMA_08G268300/GLYMA_16G145200	4	Decreased/Decreased/Decreased/Decreased	4/0
BP	GO:0048366	leaf development	1/85	753/26949	0.910424	0.999982	GLYMA_05G081100	1	Decreased	1/0
BP	GO:0042866	pyruvate biosynthetic process	1/85	83/26949	0.230954	0.609074	GLYMA_10G201100	1	Decreased	1/0
BP	GO:0009094	L-phenylalanine biosynthetic process	1/85	15/26949	0.0462929	0.327548	GLYMA_13G309300	1	Decreased	1/0
BP	GO:0009205	purine ribonucleoside triphosphate metabolic process	3/85	172/26949	0.0172236	0.27295	GLYMA_10G201100/GLYMA_14G132200/GLYMA_08G268300	3	Decreased/Decreased/Decreased	3/0
BP	GO:0031123	RNA 3'-end processing	1/85	142/26949	0.362225	0.705115	GLYMA_11G171100	1	Decreased	1/0
BP	GO:0046622	positive regulation of organ growth	1/85	8/26949	0.0249592	0.281499	GLYMA_01G061100	1	Decreased	1/0
BP	GO:0009637	response to blue light	1/85	214/26949	0.492742	0.786735	GLYMA_13G089200	1	Increased	0/1
BP	GO:0007584	response to nutrient	1/85	74/26949	0.20871	0.597718	GLYMA_13G089200	1	Increased	0/1
BP	GO:1901529	positive regulation of anion channel activity	1/85	8/26949	0.0249592	0.281499	GLYMA_13G089200	1	Increased	0/1
BP	GO:0071103	DNA conformation change	1/85	205/26949	0.477997	0.777011	GLYMA_06G206000	1	Decreased	1/0
BP	GO:0009266	response to temperature stimulus	12/85	1115/26949	0.000192296	0.0140248	GLYMA_18G284900/GLYMA_18G186200/GLYMA_18G285100/GLYMA_01G121200/GLYMA_10G176400/GLYMA_06G202200/GLYMA_08G342400/GLYMA_03G060900/GLYMA_07G061500/GLYMA_05G022200/GLYMA_17G227600/GLYMA_11G030500	12	Increased/Increased/Increased/Increased/Increased/Increased/Decreased/Increased/Increased/Increased/Increased/Increased	1/11
BP	GO:1990748	cellular detoxification	1/85	217/26949	0.497565	0.788469	GLYMA_10G222400	1	Decreased	1/0
BP	GO:0006725	cellular aromatic compound metabolic process	12/85	4587/26949	0.802281	0.993465	GLYMA_10G184900/GLYMA_10G201100/GLYMA_06G206000/GLYMA_19G003600/GLYMA_14G132200/GLYMA_08G268300/GLYMA_13G089200/GLYMA_13G309300/GLYMA_13G267800/GLYMA_13G267900/GLYMA_16G145200/GLYMA_11G171100	12	Decreased/Decreased/Decreased/Decreased/Decreased/Decreased/Increased/Decreased/Decreased/Decreased/Decreased/Decreased	11/1
BP	GO:0009943	adaxial/abaxial axis specification	1/85	65/26949	0.18583	0.572669	GLYMA_05G081100	1	Decreased	1/0
BP	GO:1903959	regulation of monoatomic anion transmembrane transport	1/85	48/26949	0.140813	0.518686	GLYMA_13G089200	1	Increased	0/1
BP	GO:0044070	regulation of monoatomic anion transport	1/85	57/26949	0.164943	0.555563	GLYMA_13G089200	1	Increased	0/1
BP	GO:0065008	regulation of biological quality	6/85	2388/26949	0.775138	0.981013	GLYMA_04G003700/GLYMA_04G096000/GLYMA_19G022500/GLYMA_13G089200/GLYMA_05G001700/GLYMA_16G145200	6	Increased/Decreased/Decreased/Increased/Decreased/Decreased	4/2
BP	GO:0006984	ER-nucleus signaling pathway	1/85	12/26949	0.037207	0.297113	GLYMA_05G064700	1	Increased	0/1
BP	GO:0010038	response to metal ion	1/85	1068/26949	0.96802	0.999982	GLYMA_04G096000	1	Decreased	1/0
BP	GO:0050776	regulation of immune response	1/85	359/26949	0.680733	0.926281	GLYMA_13G089200	1	Increased	0/1
BP	GO:0010112	regulation of systemic acquired resistance	1/85	34/26949	0.101901	0.424219	GLYMA_13G089200	1	Increased	0/1
BP	GO:0051240	positive regulation of multicellular organismal process	1/85	412/26949	0.730608	0.956162	GLYMA_01G061100	1	Decreased	1/0
BP	GO:0009168	purine ribonucleoside monophosphate biosynthetic process	1/85	122/26949	0.320419	0.680656	GLYMA_10G201100	1	Decreased	1/0
BP	GO:0009725	response to hormone	8/85	3080/26949	0.769478	0.978078	GLYMA_01G005200/GLYMA_04G096000/GLYMA_19G161000/GLYMA_19G022500/GLYMA_08G268300/GLYMA_13G089200/GLYMA_03G164200/GLYMA_11G004400	8	Increased/Decreased/Decreased/Decreased/Decreased/Increased/Increased/Decreased	5/3
BP	GO:0051171	regulation of nitrogen compound metabolic process	5/85	4888/26949	0.999752	0.999982	GLYMA_06G202200/GLYMA_06G100000/GLYMA_03G164200/GLYMA_05G022200/GLYMA_17G227600	5	Increased/Decreased/Increased/Increased/Increased	1/4
BP	GO:0000910	cytokinesis	1/85	238/26949	0.530081	0.800978	GLYMA_17G072200	1	Increased	0/1
BP	GO:0010048	vernalization response	1/85	32/26949	0.0962018	0.41435	GLYMA_08G342400	1	Decreased	1/0
BP	GO:0031328	positive regulation of cellular biosynthetic process	3/85	1143/26949	0.704744	0.936804	GLYMA_06G202200/GLYMA_05G022200/GLYMA_17G227600	3	Increased/Increased/Increased	0/3
BP	GO:0061919	process utilizing autophagic mechanism	4/85	115/26949	0.000488194	0.0281097	GLYMA_18G186200/GLYMA_01G121200/GLYMA_03G060900/GLYMA_07G061500	4	Increased/Increased/Increased/Increased	0/4
BP	GO:0048528	post-embryonic root development	2/85	265/26949	0.203745	0.58812	GLYMA_01G007400/GLYMA_03G164200	2	Increased/Increased	0/2
BP	GO:0006974	DNA damage response	1/85	592/26949	0.849083	0.999982	GLYMA_06G206000	1	Decreased	1/0
BP	GO:0044042	glucan metabolic process	4/85	302/26949	0.0154024	0.267847	GLYMA_10G106600/GLYMA_03G229800/GLYMA_17G072200/GLYMA_11G216800	4	Decreased/Decreased/Increased/Decreased	3/1
BP	GO:0097064	ncRNA export from nucleus	1/85	11/26949	0.0341594	0.284046	GLYMA_05G081100	1	Decreased	1/0
BP	GO:0070914	UV-damage excision repair	1/85	7/26949	0.0218733	0.278249	GLYMA_06G206000	1	Decreased	1/0
BP	GO:0034605	cellular response to heat	4/85	93/26949	0.000217313	0.0148588	GLYMA_06G202200/GLYMA_05G022200/GLYMA_17G227600/GLYMA_11G030500	4	Increased/Increased/Increased/Increased	0/4
BP	GO:0042335	cuticle development	1/85	78/26949	0.218674	0.602592	GLYMA_18G005800	1	Decreased	1/0
BP	GO:0016051	carbohydrate biosynthetic process	3/85	457/26949	0.175188	0.562886	GLYMA_03G229800/GLYMA_17G072200/GLYMA_11G216800	3	Decreased/Increased/Decreased	2/1
BP	GO:0030042	actin filament depolymerization	1/85	16/26949	0.0493027	0.332945	GLYMA_03G162900	1	Increased	0/1
BP	GO:0010605	negative regulation of macromolecule metabolic process	1/85	1382/26949	0.988688	0.999982	GLYMA_11G171100	1	Decreased	1/0
BP	GO:0009910	negative regulation of flower development	1/85	101/26949	0.273606	0.635454	GLYMA_05G081100	1	Decreased	1/0
BP	GO:1901576	organic substance biosynthetic process	8/85	4012/26949	0.949639	0.999982	GLYMA_04G096000/GLYMA_10G201100/GLYMA_19G003600/GLYMA_20G047100/GLYMA_13G309300/GLYMA_03G229800/GLYMA_17G072200/GLYMA_11G216800	8	Decreased/Decreased/Decreased/Decreased/Decreased/Decreased/Increased/Decreased	7/1
BP	GO:0022414	reproductive process	6/85	3053/26949	0.929908	0.999982	GLYMA_18G186200/GLYMA_01G121200/GLYMA_01G061100/GLYMA_03G164200/GLYMA_03G060900/GLYMA_07G061500	6	Increased/Increased/Decreased/Increased/Increased/Increased	1/5
BP	GO:0043255	regulation of carbohydrate biosynthetic process	1/85	47/26949	0.13809	0.513845	GLYMA_11G216800	1	Decreased	1/0
BP	GO:0006558	L-phenylalanine metabolic process	1/85	21/26949	0.0642113	0.370532	GLYMA_13G309300	1	Decreased	1/0
BP	GO:0006112	energy reserve metabolic process	1/85	59/26949	0.170214	0.555863	GLYMA_03G229800	1	Decreased	1/0
BP	GO:0006631	fatty acid metabolic process	2/85	390/26949	0.348947	0.703463	GLYMA_19G003600/GLYMA_05G064700	2	Decreased/Increased	1/1
BP	GO:0046700	heterocycle catabolic process	2/85	417/26949	0.379608	0.708689	GLYMA_10G184900/GLYMA_10G201100	2	Decreased/Decreased	2/0
BP	GO:0045088	regulation of innate immune response	1/85	304/26949	0.619326	0.877646	GLYMA_13G089200	1	Increased	0/1
BP	GO:0006950	response to stress	23/85	5612/26949	0.101983	0.424219	GLYMA_18G186200/GLYMA_18G005800/GLYMA_01G121200/GLYMA_01G005200/GLYMA_01G206900/GLYMA_01G206800/GLYMA_04G096000/GLYMA_10G176400/GLYMA_06G206000/GLYMA_06G202200/GLYMA_08G342400/GLYMA_08G268300/GLYMA_13G275400/GLYMA_13G089200/GLYMA_03G229800/GLYMA_03G060900/GLYMA_07G061500/GLYMA_05G064700/GLYMA_05G022200/GLYMA_17G096100/GLYMA_17G227600/GLYMA_16G145200/GLYMA_11G030500	23	Increased/Decreased/Increased/Increased/Decreased/Decreased/Decreased/Increased/Decreased/Increased/Decreased/Decreased/Decreased/Increased/Decreased/Increased/Increased/Increased/Increased/Decreased/Increased/Decreased/Increased	11/12
BP	GO:0009698	phenylpropanoid metabolic process	1/85	208/26949	0.482958	0.780621	GLYMA_19G003600	1	Decreased	1/0
BP	GO:0016071	mRNA metabolic process	1/85	708/26949	0.89633	0.999982	GLYMA_11G171100	1	Decreased	1/0
BP	GO:0009185	ribonucleoside diphosphate metabolic process	1/85	92/26949	0.252581	0.625166	GLYMA_10G201100	1	Decreased	1/0
BP	GO:0072594	establishment of protein localization to organelle	1/85	440/26949	0.753764	0.968998	GLYMA_11G020300	1	Decreased	1/0
BP	GO:0043335	protein unfolding	2/85	6/26949	0.000146268	0.0114298	GLYMA_06G202200/GLYMA_05G022200	2	Increased/Increased	0/2
BP	GO:0009582	detection of abiotic stimulus	1/85	84/26949	0.233387	0.609074	GLYMA_13G089200	1	Increased	0/1
BP	GO:0042537	benzene-containing compound metabolic process	1/85	58/26949	0.167583	0.555563	GLYMA_16G145200	1	Decreased	1/0
BP	GO:0006536	glutamate metabolic process	1/85	62/26949	0.178058	0.564626	GLYMA_01G005200	1	Increased	0/1
BP	GO:2000242	negative regulation of reproductive process	2/85	153/26949	0.0842802	0.392634	GLYMA_15G228700/GLYMA_05G081100	2	Decreased/Decreased	2/0
BP	GO:0010073	meristem maintenance	1/85	387/26949	0.708123	0.940153	GLYMA_13G089200	1	Increased	0/1
BP	GO:0031349	positive regulation of defense response	1/85	240/26949	0.533067	0.803272	GLYMA_13G089200	1	Increased	0/1
BP	GO:0044093	positive regulation of molecular function	2/85	492/26949	0.461317	0.765828	GLYMA_13G089200/GLYMA_03G146100	2	Increased/Increased	0/2
BP	GO:2000028	regulation of photoperiodism, flowering	1/85	157/26949	0.391903	0.715176	GLYMA_15G228700	1	Decreased	1/0
BP	GO:0071214	cellular response to abiotic stimulus	2/85	397/26949	0.356947	0.703463	GLYMA_06G206000/GLYMA_13G089200	2	Decreased/Increased	1/1
BP	GO:0010646	regulation of cell communication	1/85	1111/26949	0.972241	0.999982	GLYMA_04G096000	1	Decreased	1/0
BP	GO:0044238	primary metabolic process	21/85	10669/26949	0.99869	0.999982	GLYMA_01G005200/GLYMA_04G096000/GLYMA_10G184900/GLYMA_10G201100/GLYMA_10G106600/GLYMA_06G206000/GLYMA_06G226700/GLYMA_19G003600/GLYMA_14G132200/GLYMA_20G047100/GLYMA_08G268300/GLYMA_13G089200/GLYMA_13G309300/GLYMA_13G267800/GLYMA_13G267900/GLYMA_03G229800/GLYMA_05G093900/GLYMA_05G064700/GLYMA_17G072200/GLYMA_11G216800/GLYMA_11G171100	21	Increased/Decreased/Decreased/Decreased/Decreased/Decreased/Decreased/Decreased/Decreased/Decreased/Decreased/Increased/Decreased/Decreased/Decreased/Decreased/Decreased/Increased/Increased/Decreased/Decreased	17/4
BP	GO:0046390	ribose phosphate biosynthetic process	1/85	220/26949	0.502343	0.788469	GLYMA_10G201100	1	Decreased	1/0
BP	GO:0009415	response to water	2/85	746/26949	0.685894	0.92638	GLYMA_13G089200/GLYMA_05G064700	2	Increased/Increased	0/2
BP	GO:0009744	response to sucrose	1/85	182/26949	0.438362	0.743516	GLYMA_04G096000	1	Decreased	1/0
BP	GO:0009833	plant-type primary cell wall biogenesis	1/85	52/26949	0.151622	0.529949	GLYMA_17G072200	1	Increased	0/1
BP	GO:0010102	lateral root morphogenesis	1/85	145/26949	0.368273	0.707061	GLYMA_01G007400	1	Increased	0/1
BP	GO:0040007	growth	2/85	932/26949	0.797399	0.991744	GLYMA_01G061100/GLYMA_11G250500	2	Decreased/Increased	1/1
BP	GO:0043436	oxoacid metabolic process	9/85	1676/26949	0.0813876	0.392634	GLYMA_01G005200/GLYMA_04G096000/GLYMA_10G201100/GLYMA_19G003600/GLYMA_13G309300/GLYMA_13G267800/GLYMA_13G267900/GLYMA_05G064700/GLYMA_16G145200	9	Increased/Decreased/Decreased/Decreased/Decreased/Decreased/Decreased/Increased/Decreased	7/2
BP	GO:0071478	cellular response to radiation	2/85	234/26949	0.168579	0.555863	GLYMA_06G206000/GLYMA_13G089200	2	Decreased/Increased	1/1
BP	GO:0030244	cellulose biosynthetic process	1/85	71/26949	0.201154	0.583722	GLYMA_17G072200	1	Increased	0/1
BP	GO:0014070	response to organic cyclic compound	3/85	846/26949	0.501482	0.788469	GLYMA_01G005200/GLYMA_13G089200/GLYMA_11G004400	3	Increased/Increased/Decreased	1/2
BP	GO:0099402	plant organ development	5/85	2145/26949	0.816398	0.999982	GLYMA_01G061100/GLYMA_01G007400/GLYMA_13G089200/GLYMA_03G164200/GLYMA_05G081100	5	Decreased/Increased/Increased/Increased/Decreased	2/3
BP	GO:0030030	cell projection organization	2/85	138/26949	0.0705867	0.371259	GLYMA_06G289000/GLYMA_12G117900	2	Increased/Increased	0/2
BP	GO:0045927	positive regulation of growth	2/85	115/26949	0.0512451	0.343939	GLYMA_01G061100/GLYMA_11G250500	2	Decreased/Increased	1/1
BP	GO:0046034	ATP metabolic process	3/85	164/26949	0.0151867	0.267847	GLYMA_10G201100/GLYMA_14G132200/GLYMA_08G268300	3	Decreased/Decreased/Decreased	3/0
BP	GO:0051235	maintenance of location	1/85	126/26949	0.328991	0.683787	GLYMA_05G001700	1	Decreased	1/0
BP	GO:0007275	multicellular organism development	11/85	4817/26949	0.913083	0.999982	GLYMA_18G186200/GLYMA_18G005800/GLYMA_01G121200/GLYMA_01G061100/GLYMA_01G007400/GLYMA_13G089200/GLYMA_03G164200/GLYMA_03G060900/GLYMA_07G061500/GLYMA_05G081100/GLYMA_11G250500	11	Increased/Decreased/Increased/Decreased/Increased/Increased/Increased/Increased/Increased/Decreased/Increased	3/8
BP	GO:0048639	positive regulation of developmental growth	1/85	50/26949	0.146234	0.526251	GLYMA_01G061100	1	Decreased	1/0
BP	GO:0010628	positive regulation of gene expression	3/85	1130/26949	0.697314	0.931455	GLYMA_06G202200/GLYMA_05G022200/GLYMA_17G227600	3	Increased/Increased/Increased	0/3
BP	GO:0044270	cellular nitrogen compound catabolic process	2/85	410/26949	0.371712	0.707061	GLYMA_10G184900/GLYMA_10G201100	2	Decreased/Decreased	2/0
BP	GO:0009411	response to UV	1/85	212/26949	0.489501	0.785212	GLYMA_06G206000	1	Decreased	1/0
BP	GO:0006796	phosphate-containing compound metabolic process	8/85	2925/26949	0.71653	0.945577	GLYMA_04G096000/GLYMA_10G201100/GLYMA_06G226700/GLYMA_14G132200/GLYMA_20G047100/GLYMA_08G268300/GLYMA_13G089200/GLYMA_05G093900	8	Decreased/Decreased/Decreased/Decreased/Decreased/Decreased/Increased/Decreased	7/1
BP	GO:1901657	glycosyl compound metabolic process	1/85	341/26949	0.661799	0.917627	GLYMA_16G145200	1	Decreased	1/0
BP	GO:0022904	respiratory electron transport chain	2/85	57/26949	0.014024	0.267847	GLYMA_14G132200/GLYMA_08G268300	2	Decreased/Decreased	2/0
BP	GO:0098771	inorganic ion homeostasis	2/85	422/26949	0.385224	0.713088	GLYMA_04G003700/GLYMA_13G089200	2	Increased/Increased	0/2
BP	GO:0006811	monoatomic ion transport	5/85	1506/26949	0.518788	0.798083	GLYMA_04G003700/GLYMA_06G156600/GLYMA_02G260200/GLYMA_05G001700/GLYMA_17G096100	5	Increased/Decreased/Decreased/Decreased/Decreased	4/1
BP	GO:0034654	nucleobase-containing compound biosynthetic process	1/85	930/26949	0.949706	0.999982	GLYMA_10G201100	1	Decreased	1/0
BP	GO:0043094	cellular metabolic compound salvage	1/85	132/26949	0.34165	0.697323	GLYMA_14G132200	1	Decreased	1/0
BP	GO:0009933	meristem structural organization	1/85	111/26949	0.296282	0.65747	GLYMA_03G164200	1	Increased	0/1
BP	GO:0009260	ribonucleotide biosynthetic process	1/85	220/26949	0.502343	0.788469	GLYMA_10G201100	1	Decreased	1/0
BP	GO:0016102	diterpenoid biosynthetic process	1/85	125/26949	0.326858	0.683787	GLYMA_04G096000	1	Decreased	1/0
BP	GO:0000038	very long-chain fatty acid metabolic process	2/85	40/26949	0.0070949	0.199021	GLYMA_19G003600/GLYMA_05G064700	2	Decreased/Increased	1/1
BP	GO:0009739	response to gibberellin	1/85	313/26949	0.630119	0.887405	GLYMA_19G022500	1	Decreased	1/0
BP	GO:1900424	regulation of defense response to bacterium	1/85	84/26949	0.233387	0.609074	GLYMA_13G089200	1	Increased	0/1
BP	GO:0045087	innate immune response	5/85	742/26949	0.0854176	0.392634	GLYMA_18G186200/GLYMA_01G121200/GLYMA_03G060900/GLYMA_07G061500/GLYMA_16G145200	5	Increased/Increased/Increased/Increased/Decreased	1/4
BP	GO:0006518	peptide metabolic process	1/85	650/26949	0.874892	0.999982	GLYMA_01G005200	1	Increased	0/1
BP	GO:0009156	ribonucleoside monophosphate biosynthetic process	1/85	146/26949	0.370277	0.707061	GLYMA_10G201100	1	Decreased	1/0
BP	GO:0010257	NADH dehydrogenase complex assembly	1/85	16/26949	0.0493027	0.332945	GLYMA_14G132200	1	Decreased	1/0
BP	GO:0045936	negative regulation of phosphate metabolic process	1/85	99/26949	0.268985	0.631479	GLYMA_11G004400	1	Decreased	1/0
BP	GO:0009686	gibberellin biosynthetic process	1/85	117/26949	0.309551	0.669266	GLYMA_04G096000	1	Decreased	1/0
BP	GO:0009793	embryo development ending in seed dormancy	1/85	888/26949	0.942303	0.999982	GLYMA_03G164200	1	Increased	0/1
BP	GO:0072330	monocarboxylic acid biosynthetic process	2/85	396/26949	0.355806	0.703463	GLYMA_10G201100/GLYMA_19G003600	2	Decreased/Decreased	2/0
BP	GO:0051236	establishment of RNA localization	1/85	140/26949	0.358162	0.703463	GLYMA_05G081100	1	Decreased	1/0
BP	GO:0000271	polysaccharide biosynthetic process	3/85	301/26949	0.0699068	0.370532	GLYMA_03G229800/GLYMA_17G072200/GLYMA_11G216800	3	Decreased/Increased/Decreased	2/1
BP	GO:0098655	monoatomic cation transmembrane transport	1/85	686/26949	0.888664	0.999982	GLYMA_17G096100	1	Decreased	1/0
BP	GO:1901605	alpha-amino acid metabolic process	2/85	403/26949	0.363777	0.706877	GLYMA_01G005200/GLYMA_13G309300	2	Increased/Decreased	1/1
BP	GO:0006520	amino acid metabolic process	2/85	560/26949	0.529851	0.800978	GLYMA_01G005200/GLYMA_13G309300	2	Increased/Decreased	1/1
BP	GO:0034220	monoatomic ion transmembrane transport	3/85	1206/26949	0.73882	0.96088	GLYMA_06G156600/GLYMA_02G260200/GLYMA_17G096100	3	Decreased/Decreased/Decreased	3/0
BP	GO:0019363	pyridine nucleotide biosynthetic process	1/85	103/26949	0.278198	0.638048	GLYMA_10G201100	1	Decreased	1/0
BP	GO:0071396	cellular response to lipid	1/85	596/26949	0.851021	0.999982	GLYMA_19G022500	1	Decreased	1/0
BP	GO:0046483	heterocycle metabolic process	9/85	4387/26949	0.94872	0.999982	GLYMA_10G184900/GLYMA_10G201100/GLYMA_06G206000/GLYMA_14G132200/GLYMA_08G268300/GLYMA_13G089200/GLYMA_13G267800/GLYMA_13G267900/GLYMA_11G171100	9	Decreased/Decreased/Decreased/Decreased/Decreased/Increased/Decreased/Decreased/Decreased	8/1
BP	GO:0034976	response to endoplasmic reticulum stress	1/85	152/26949	0.382165	0.711035	GLYMA_05G064700	1	Increased	0/1
BP	GO:0030522	intracellular receptor signaling pathway	1/85	75/26949	0.211212	0.599476	GLYMA_13G089200	1	Increased	0/1
BP	GO:1901566	organonitrogen compound biosynthetic process	2/85	1675/26949	0.971797	0.999982	GLYMA_10G201100/GLYMA_13G309300	2	Decreased/Decreased	2/0
BP	GO:0032409	regulation of transporter activity	1/85	67/26949	0.19097	0.573959	GLYMA_13G089200	1	Increased	0/1
BP	GO:0045089	positive regulation of innate immune response	1/85	205/26949	0.477997	0.777011	GLYMA_13G089200	1	Increased	0/1
BP	GO:0034612	response to tumor necrosis factor	1/85	20/26949	0.0612482	0.370532	GLYMA_01G005200	1	Increased	0/1
BP	GO:0051247	positive regulation of protein metabolic process	2/85	438/26949	0.403048	0.728228	GLYMA_06G202200/GLYMA_05G022200	2	Increased/Increased	0/2
BP	GO:0009955	adaxial/abaxial pattern specification	1/85	88/26949	0.243044	0.619791	GLYMA_05G081100	1	Decreased	1/0
BP	GO:0065001	specification of axis polarity	1/85	71/26949	0.201154	0.583722	GLYMA_05G081100	1	Decreased	1/0
BP	GO:0051173	positive regulation of nitrogen compound metabolic process	3/85	1452/26949	0.84323	0.999982	GLYMA_06G202200/GLYMA_05G022200/GLYMA_17G227600	3	Increased/Increased/Increased	0/3
BP	GO:0006855	xenobiotic transmembrane transport	3/85	240/26949	0.0404274	0.312699	GLYMA_09G179000/GLYMA_13G275400/GLYMA_05G001700	3	Decreased/Decreased/Decreased	3/0
BP	GO:0070585	protein localization to mitochondrion	1/85	82/26949	0.228514	0.609074	GLYMA_11G020300	1	Decreased	1/0
BP	GO:0040008	regulation of growth	3/85	529/26949	0.233467	0.609074	GLYMA_01G061100/GLYMA_13G089200/GLYMA_11G250500	3	Decreased/Increased/Increased	1/2
BP	GO:0001101	response to acid chemical	4/85	2333/26949	0.943388	0.999982	GLYMA_19G022500/GLYMA_08G268300/GLYMA_13G089200/GLYMA_05G064700	4	Decreased/Decreased/Increased/Increased	2/2
BP	GO:0032879	regulation of localization	2/85	612/26949	0.578203	0.844531	GLYMA_13G089200/GLYMA_05G081100	2	Increased/Decreased	1/1
BP	GO:0030003	intracellular monoatomic cation homeostasis	2/85	286/26949	0.228018	0.609074	GLYMA_04G003700/GLYMA_13G089200	2	Increased/Increased	0/2
BP	GO:0007005	mitochondrion organization	2/85	291/26949	0.233831	0.609074	GLYMA_14G132200/GLYMA_11G020300	2	Decreased/Decreased	2/0
BP	GO:2000280	regulation of root development	2/85	190/26949	0.120982	0.468301	GLYMA_04G096000/GLYMA_13G089200	2	Decreased/Increased	1/1
BP	GO:0015711	organic anion transport	2/85	481/26949	0.449704	0.753408	GLYMA_06G156600/GLYMA_02G260200	2	Decreased/Decreased	2/0
BP	GO:0030243	cellulose metabolic process	1/85	82/26949	0.228514	0.609074	GLYMA_17G072200	1	Increased	0/1
BP	GO:0010617	circadian regulation of calcium ion oscillation	1/85	8/26949	0.0249592	0.281499	GLYMA_13G089200	1	Increased	0/1
BP	GO:0010501	RNA secondary structure unwinding	1/85	121/26949	0.318259	0.680029	GLYMA_06G206000	1	Decreased	1/0
BP	GO:0071370	cellular response to gibberellin stimulus	1/85	149/26949	0.376249	0.707795	GLYMA_19G022500	1	Decreased	1/0
BP	GO:0032386	regulation of intracellular transport	1/85	100/26949	0.271299	0.635454	GLYMA_05G081100	1	Decreased	1/0
BP	GO:1902680	positive regulation of RNA biosynthetic process	1/85	976/26949	0.95674	0.999982	GLYMA_17G227600	1	Increased	0/1
BP	GO:2000070	regulation of response to water deprivation	1/85	70/26949	0.19862	0.582548	GLYMA_11G250500	1	Increased	0/1
BP	GO:0016139	glycoside catabolic process	1/85	24/26949	0.0730453	0.378728	GLYMA_16G145200	1	Decreased	1/0
BP	GO:0003333	amino acid transmembrane transport	2/85	153/26949	0.0842802	0.392634	GLYMA_06G156600/GLYMA_02G260200	2	Decreased/Decreased	2/0
BP	GO:0002229	defense response to oomycetes	1/85	61/26949	0.175452	0.562886	GLYMA_13G275400	1	Decreased	1/0
BP	GO:0071554	cell wall organization or biogenesis	3/85	866/26949	0.517226	0.798083	GLYMA_10G049600/GLYMA_10G222400/GLYMA_17G072200	3	Decreased/Decreased/Increased	2/1
BP	GO:0032392	DNA geometric change	1/85	94/26949	0.257304	0.631479	GLYMA_06G206000	1	Decreased	1/0
BP	GO:0006986	response to unfolded protein	2/85	56/26949	0.0135594	0.267847	GLYMA_17G227600/GLYMA_11G030500	2	Increased/Increased	0/2
BP	GO:0006633	fatty acid biosynthetic process	1/85	180/26949	0.434778	0.743516	GLYMA_19G003600	1	Decreased	1/0
BP	GO:1905421	regulation of plant organ morphogenesis	1/85	49/26949	0.143528	0.523399	GLYMA_13G089200	1	Increased	0/1
BP	GO:1902347	response to strigolactone	1/85	19/26949	0.0582758	0.370532	GLYMA_13G089200	1	Increased	0/1
BP	GO:0009756	carbohydrate mediated signaling	1/85	136/26949	0.349958	0.703463	GLYMA_04G096000	1	Decreased	1/0
BP	GO:0010467	gene expression	2/85	2137/26949	0.992644	0.999982	GLYMA_01G005200/GLYMA_11G171100	2	Increased/Decreased	1/1
BP	GO:0006139	nucleobase-containing compound metabolic process	7/85	3887/26949	0.970461	0.999982	GLYMA_10G184900/GLYMA_10G201100/GLYMA_06G206000/GLYMA_14G132200/GLYMA_08G268300/GLYMA_13G089200/GLYMA_11G171100	7	Decreased/Decreased/Decreased/Decreased/Decreased/Increased/Decreased	6/1
BP	GO:0043603	amide metabolic process	4/85	831/26949	0.267119	0.631479	GLYMA_01G005200/GLYMA_10G184900/GLYMA_13G267800/GLYMA_13G267900	4	Increased/Decreased/Decreased/Decreased	3/1
BP	GO:0043605	amide catabolic process	1/85	11/26949	0.0341594	0.284046	GLYMA_10G184900	1	Decreased	1/0
BP	GO:0019725	cellular homeostasis	3/85	477/26949	0.190955	0.573959	GLYMA_04G003700/GLYMA_19G022500/GLYMA_13G089200	3	Increased/Decreased/Increased	1/2
BP	GO:0080090	regulation of primary metabolic process	6/85	5008/26949	0.99931	0.999982	GLYMA_06G202200/GLYMA_06G100000/GLYMA_03G164200/GLYMA_05G022200/GLYMA_17G227600/GLYMA_11G216800	6	Increased/Decreased/Increased/Increased/Increased/Decreased	2/4
BP	GO:0000304	response to singlet oxygen	1/85	23/26949	0.0701098	0.370532	GLYMA_13G089200	1	Increased	0/1
BP	GO:0071452	cellular response to singlet oxygen	1/85	11/26949	0.0341594	0.284046	GLYMA_13G089200	1	Increased	0/1
BP	GO:0022402	cell cycle process	1/85	815/26949	0.926789	0.999982	GLYMA_17G072200	1	Increased	0/1
BP	GO:0010035	response to inorganic substance	10/85	1995/26949	0.0969295	0.415847	GLYMA_18G186200/GLYMA_01G121200/GLYMA_04G096000/GLYMA_06G202200/GLYMA_13G089200/GLYMA_03G060900/GLYMA_07G061500/GLYMA_05G064700/GLYMA_05G022200/GLYMA_17G227600	10	Increased/Increased/Decreased/Increased/Increased/Increased/Increased/Increased/Increased/Increased	1/9
BP	GO:0009059	macromolecule biosynthetic process	3/85	1843/26949	0.936043	0.999982	GLYMA_03G229800/GLYMA_17G072200/GLYMA_11G216800	3	Decreased/Increased/Decreased	2/1
BP	GO:0033365	protein localization to organelle	1/85	546/26949	0.82493	0.999982	GLYMA_11G020300	1	Decreased	1/0
BP	GO:0098662	inorganic cation transmembrane transport	1/85	574/26949	0.840052	0.999982	GLYMA_17G096100	1	Decreased	1/0
BP	GO:0010581	regulation of starch biosynthetic process	1/85	11/26949	0.0341594	0.284046	GLYMA_11G216800	1	Decreased	1/0
BP	GO:0000278	mitotic cell cycle	1/85	514/26949	0.805914	0.995527	GLYMA_17G072200	1	Increased	0/1
BP	GO:0009064	glutamine family amino acid metabolic process	1/85	102/26949	0.275906	0.635454	GLYMA_01G005200	1	Increased	0/1
BP	GO:0055086	nucleobase-containing small molecule metabolic process	5/85	620/26949	0.0464076	0.327548	GLYMA_10G184900/GLYMA_10G201100/GLYMA_14G132200/GLYMA_08G268300/GLYMA_13G089200	5	Decreased/Decreased/Decreased/Decreased/Increased	4/1
BP	GO:0045337	farnesyl diphosphate biosynthetic process	1/85	5/26949	0.0156725	0.267847	GLYMA_20G047100	1	Decreased	1/0
BP	GO:0009617	response to bacterium	1/85	1034/26949	0.964238	0.999982	GLYMA_01G005200	1	Increased	0/1
BP	GO:0022603	regulation of anatomical structure morphogenesis	1/85	382/26949	0.703408	0.936166	GLYMA_13G089200	1	Increased	0/1
BP	GO:0009785	blue light signaling pathway	1/85	52/26949	0.151622	0.529949	GLYMA_13G089200	1	Increased	0/1
BP	GO:0006760	folic acid-containing compound metabolic process	2/85	34/26949	0.00516568	0.156979	GLYMA_13G267800/GLYMA_13G267900	2	Decreased/Decreased	2/0
BP	GO:0090407	organophosphate biosynthetic process	2/85	498/26949	0.467593	0.771508	GLYMA_10G201100/GLYMA_20G047100	2	Decreased/Decreased	2/0
BP	GO:0034097	response to cytokine	1/85	95/26949	0.259655	0.631479	GLYMA_01G005200	1	Increased	0/1
BP	GO:0055085	transmembrane transport	7/85	1902/26949	0.393458	0.716212	GLYMA_06G156600/GLYMA_09G179000/GLYMA_02G260200/GLYMA_13G275400/GLYMA_05G001700/GLYMA_17G096100/GLYMA_11G020300	7	Decreased/Decreased/Decreased/Decreased/Decreased/Decreased/Decreased	7/0
BP	GO:0051128	regulation of cellular component organization	1/85	1033/26949	0.96412	0.999982	GLYMA_13G089200	1	Increased	0/1
BP	GO:0046822	regulation of nucleocytoplasmic transport	1/85	28/26949	0.0846959	0.392634	GLYMA_05G081100	1	Decreased	1/0
BP	GO:0032355	response to estradiol	1/85	7/26949	0.0218733	0.278249	GLYMA_01G005200	1	Increased	0/1
BP	GO:0046777	protein autophosphorylation	2/85	421/26949	0.384103	0.712259	GLYMA_04G096000/GLYMA_13G089200	2	Decreased/Increased	1/1
BP	GO:0009144	purine nucleoside triphosphate metabolic process	3/85	178/26949	0.0188467	0.274911	GLYMA_10G201100/GLYMA_14G132200/GLYMA_08G268300	3	Decreased/Decreased/Decreased	3/0
BP	GO:0046900	tetrahydrofolylpolyglutamate metabolic process	2/85	11/26949	0.000530841	0.029037	GLYMA_13G267800/GLYMA_13G267900	2	Decreased/Decreased	2/0
BP	GO:0061716	miRNA export from nucleus	1/85	4/26949	0.0125576	0.259207	GLYMA_05G081100	1	Decreased	1/0
BP	GO:0009639	response to red or far red light	1/85	371/26949	0.692769	0.928786	GLYMA_13G089200	1	Increased	0/1
BP	GO:0009624	response to nematode	1/85	206/26949	0.479656	0.778551	GLYMA_09G179000	1	Decreased	1/0
BP	GO:0048511	rhythmic process	1/85	254/26949	0.553451	0.82154	GLYMA_13G089200	1	Increased	0/1
BP	GO:1901658	glycosyl compound catabolic process	1/85	62/26949	0.178058	0.564626	GLYMA_16G145200	1	Decreased	1/0
BP	GO:0009791	post-embryonic development	8/85	2861/26949	0.692571	0.928786	GLYMA_18G186200/GLYMA_01G121200/GLYMA_01G061100/GLYMA_01G007400/GLYMA_13G089200/GLYMA_03G164200/GLYMA_03G060900/GLYMA_07G061500	8	Increased/Increased/Decreased/Increased/Increased/Increased/Increased/Increased	1/7
BP	GO:1902221	erythrose 4-phosphate/phosphoenolpyruvate family amino acid metabolic process	1/85	21/26949	0.0642113	0.370532	GLYMA_13G309300	1	Decreased	1/0
BP	GO:0006753	nucleoside phosphate metabolic process	4/85	476/26949	0.0638319	0.370532	GLYMA_10G201100/GLYMA_14G132200/GLYMA_08G268300/GLYMA_13G089200	4	Decreased/Decreased/Decreased/Increased	3/1
BP	GO:0048577	negative regulation of short-day photoperiodism, flowering	1/85	21/26949	0.0642113	0.370532	GLYMA_15G228700	1	Decreased	1/0
BP	GO:0052546	cell wall pectin metabolic process	1/85	60/26949	0.172837	0.561079	GLYMA_17G072200	1	Increased	0/1
BP	GO:0009117	nucleotide metabolic process	4/85	469/26949	0.0611285	0.370532	GLYMA_10G201100/GLYMA_14G132200/GLYMA_08G268300/GLYMA_13G089200	4	Decreased/Decreased/Decreased/Increased	3/1
BP	GO:0010359	regulation of anion channel activity	1/85	39/26949	0.115994	0.459774	GLYMA_13G089200	1	Increased	0/1
BP	GO:0009607	response to biotic stimulus	12/85	2093/26949	0.0310392	0.284046	GLYMA_18G284900/GLYMA_18G186200/GLYMA_18G285100/GLYMA_18G005800/GLYMA_01G121200/GLYMA_01G005200/GLYMA_09G179000/GLYMA_13G275400/GLYMA_03G060900/GLYMA_07G061500/GLYMA_05G064700/GLYMA_16G145200	12	Increased/Increased/Increased/Decreased/Increased/Increased/Decreased/Decreased/Increased/Increased/Increased/Decreased	4/8
BP	GO:0009646	response to absence of light	1/85	89/26949	0.24544	0.621553	GLYMA_13G089200	1	Increased	0/1
BP	GO:0006807	nitrogen compound metabolic process	14/85	9517/26949	0.999967	0.999982	GLYMA_01G005200/GLYMA_04G096000/GLYMA_10G184900/GLYMA_10G201100/GLYMA_06G206000/GLYMA_06G226700/GLYMA_14G132200/GLYMA_08G268300/GLYMA_13G089200/GLYMA_13G309300/GLYMA_13G267800/GLYMA_13G267900/GLYMA_05G093900/GLYMA_11G171100	14	Increased/Decreased/Decreased/Decreased/Decreased/Decreased/Decreased/Decreased/Increased/Decreased/Decreased/Decreased/Decreased/Decreased	12/2
BP	GO:0071310	cellular response to organic substance	4/85	1691/26949	0.788342	0.989364	GLYMA_04G096000/GLYMA_19G022500/GLYMA_03G164200/GLYMA_17G227600	4	Decreased/Decreased/Increased/Increased	2/2
BP	GO:0065007	biological regulation	26/85	10809/26949	0.973195	0.999982	GLYMA_18G186200/GLYMA_01G121200/GLYMA_01G061100/GLYMA_01G007400/GLYMA_04G003700/GLYMA_04G096000/GLYMA_15G228700/GLYMA_06G202200/GLYMA_06G100000/GLYMA_19G022500/GLYMA_08G342400/GLYMA_13G089200/GLYMA_03G164200/GLYMA_03G146100/GLYMA_03G060900/GLYMA_07G061500/GLYMA_05G001700/GLYMA_05G081100/GLYMA_05G064700/GLYMA_05G022200/GLYMA_17G227600/GLYMA_16G145200/GLYMA_11G216800/GLYMA_11G171100/GLYMA_11G004400…	26	Increased/Increased/Decreased/Increased/Increased/Decreased/Decreased/Increased/Decreased/Decreased/Decreased/Increased/Increased/Increased/Increased/Increased/Decreased/Decreased/Increased/Increased/Increased/Decreased/Decreased/Decreased/Decreased/Increased	12/14
BP	GO:0051246	regulation of protein metabolic process	2/85	926/26949	0.79442	0.990987	GLYMA_06G202200/GLYMA_05G022200	2	Increased/Increased	0/2
BP	GO:0010016	shoot system morphogenesis	2/85	416/26949	0.378483	0.707795	GLYMA_03G164200/GLYMA_05G081100	2	Increased/Decreased	1/1
BP	GO:1901293	nucleoside phosphate biosynthetic process	1/85	298/26949	0.611959	0.872349	GLYMA_10G201100	1	Decreased	1/0
BP	GO:0046113	nucleobase catabolic process	1/85	22/26949	0.0671652	0.370532	GLYMA_10G184900	1	Decreased	1/0
BP	GO:0044782	cilium organization	2/85	76/26949	0.0240977	0.281499	GLYMA_06G289000/GLYMA_12G117900	2	Increased/Increased	0/2
BP	GO:0043462	regulation of ATP-dependent activity	1/85	48/26949	0.140813	0.518686	GLYMA_03G146100	1	Increased	0/1
BP	GO:0000281	mitotic cytokinesis	1/85	219/26949	0.500755	0.788469	GLYMA_17G072200	1	Increased	0/1
BP	GO:0009124	nucleoside monophosphate biosynthetic process	1/85	156/26949	0.389968	0.713419	GLYMA_10G201100	1	Decreased	1/0
BP	GO:0048507	meristem development	2/85	565/26949	0.534657	0.803286	GLYMA_13G089200/GLYMA_03G164200	2	Increased/Increased	0/2
BP	GO:0048586	regulation of long-day photoperiodism, flowering	1/85	79/26949	0.221145	0.606348	GLYMA_15G228700	1	Decreased	1/0
BP	GO:0031347	regulation of defense response	1/85	610/26949	0.85761	0.999982	GLYMA_13G089200	1	Increased	0/1
BP	GO:0006012	galactose metabolic process	1/85	22/26949	0.0671652	0.370532	GLYMA_03G229800	1	Decreased	1/0
BP	GO:2000904	regulation of starch metabolic process	1/85	21/26949	0.0642113	0.370532	GLYMA_11G216800	1	Decreased	1/0
BP	GO:0097237	cellular response to toxic substance	1/85	263/26949	0.566088	0.835762	GLYMA_10G222400	1	Decreased	1/0
BP	GO:0010395	rhamnogalacturonan I metabolic process	1/85	8/26949	0.0249592	0.281499	GLYMA_17G072200	1	Increased	0/1
BP	GO:0010243	response to organonitrogen compound	1/85	630/26949	0.866527	0.999982	GLYMA_17G227600	1	Increased	0/1
BP	GO:0080134	regulation of response to stress	2/85	896/26949	0.778949	0.981013	GLYMA_13G089200/GLYMA_11G250500	2	Increased/Increased	0/2
BP	GO:0061458	reproductive system development	6/85	2273/26949	0.732417	0.956162	GLYMA_18G186200/GLYMA_01G121200/GLYMA_01G061100/GLYMA_03G164200/GLYMA_03G060900/GLYMA_07G061500	6	Increased/Increased/Decreased/Increased/Increased/Increased	1/5
BP	GO:0005978	glycogen biosynthetic process	1/85	31/26949	0.0933388	0.408451	GLYMA_03G229800	1	Decreased	1/0
BP	GO:0071229	cellular response to acid chemical	1/85	803/26949	0.923871	0.999982	GLYMA_19G022500	1	Decreased	1/0
BP	GO:0032508	DNA duplex unwinding	1/85	91/26949	0.250208	0.625166	GLYMA_06G206000	1	Decreased	1/0
BP	GO:0034765	regulation of monoatomic ion transmembrane transport	1/85	89/26949	0.24544	0.621553	GLYMA_13G089200	1	Increased	0/1
BP	GO:0042221	response to chemical	21/85	5642/26949	0.231347	0.609074	GLYMA_18G186200/GLYMA_01G121200/GLYMA_01G005200/GLYMA_04G096000/GLYMA_10G222400/GLYMA_06G202200/GLYMA_19G161000/GLYMA_19G022500/GLYMA_09G179000/GLYMA_08G268300/GLYMA_13G275400/GLYMA_13G089200/GLYMA_03G164200/GLYMA_03G060900/GLYMA_07G061500/GLYMA_05G001700/GLYMA_05G064700/GLYMA_05G022200/GLYMA_17G227600/GLYMA_11G004400/GLYMA_11G030500	21	Increased/Increased/Increased/Decreased/Decreased/Increased/Decreased/Decreased/Decreased/Decreased/Decreased/Increased/Increased/Increased/Increased/Decreased/Increased/Increased/Increased/Decreased/Increased	9/12
BP	GO:0007165	signal transduction	5/85	2717/26949	0.938841	0.999982	GLYMA_04G096000/GLYMA_19G022500/GLYMA_13G089200/GLYMA_03G164200/GLYMA_05G064700	5	Decreased/Decreased/Increased/Increased/Increased	2/3
BP	GO:0050657	nucleic acid transport	1/85	140/26949	0.358162	0.703463	GLYMA_05G081100	1	Decreased	1/0
BP	GO:0006721	terpenoid metabolic process	2/85	317/26949	0.264175	0.631479	GLYMA_04G096000/GLYMA_20G047100	2	Decreased/Decreased	2/0
BP	GO:0010015	root morphogenesis	1/85	537/26949	0.819776	0.999982	GLYMA_01G007400	1	Increased	0/1
BP	GO:0006914	autophagy	4/85	114/26949	0.00047234	0.0281097	GLYMA_18G186200/GLYMA_01G121200/GLYMA_03G060900/GLYMA_07G061500	4	Increased/Increased/Increased/Increased	0/4
BP	GO:0009893	positive regulation of metabolic process	7/85	1710/26949	0.293951	0.653835	GLYMA_18G186200/GLYMA_01G121200/GLYMA_06G202200/GLYMA_03G060900/GLYMA_07G061500/GLYMA_05G022200/GLYMA_17G227600	7	Increased/Increased/Increased/Increased/Increased/Increased/Increased	0/7
BP	GO:0010244	response to low fluence blue light stimulus by blue low-fluence system	1/85	22/26949	0.0671652	0.370532	GLYMA_13G089200	1	Increased	0/1
BP	GO:0071669	plant-type cell wall organization or biogenesis	3/85	507/26949	0.215247	0.600296	GLYMA_10G049600/GLYMA_10G222400/GLYMA_17G072200	3	Decreased/Decreased/Increased	2/1
BP	GO:0008154	actin polymerization or depolymerization	1/85	37/26949	0.110383	0.443968	GLYMA_03G162900	1	Increased	0/1
BP	GO:0009451	RNA modification	1/85	970/26949	0.955881	0.999982	GLYMA_08G268300	1	Decreased	1/0
BP	GO:0050896	response to stimulus	32/85	10086/26949	0.524192	0.799752	GLYMA_18G284900/GLYMA_18G186200/GLYMA_18G285100/GLYMA_18G005800/GLYMA_01G121200/GLYMA_01G005200/GLYMA_01G206900/GLYMA_01G206800/GLYMA_04G096000/GLYMA_10G176400/GLYMA_10G222400/GLYMA_06G206000/GLYMA_06G202200/GLYMA_19G161000/GLYMA_19G022500/GLYMA_09G179000/GLYMA_08G342400/GLYMA_08G268300/GLYMA_13G275400/GLYMA_13G089200/GLYMA_03G164200/GLYMA_03G229800/GLYMA_03G060900/GLYMA_07G061500/GLYMA_05G001700…	32	Increased/Increased/Increased/Decreased/Increased/Increased/Decreased/Decreased/Decreased/Increased/Decreased/Decreased/Increased/Decreased/Decreased/Decreased/Decreased/Decreased/Decreased/Increased/Increased/Decreased/Increased/Increased/Decreased/Increased/Increased/Decreased/Increased/Decreased/Decreased/Increased	17/15
BP	GO:0007623	circadian rhythm	1/85	246/26949	0.541913	0.807701	GLYMA_13G089200	1	Increased	0/1
BP	GO:0032414	positive regulation of ion transmembrane transporter activity	1/85	25/26949	0.0759716	0.383009	GLYMA_13G089200	1	Increased	0/1
BP	GO:0034285	response to disaccharide	1/85	182/26949	0.438362	0.743516	GLYMA_04G096000	1	Decreased	1/0
BP	GO:0009750	response to fructose	1/85	70/26949	0.19862	0.582548	GLYMA_04G096000	1	Decreased	1/0
BP	GO:0006979	response to oxidative stress	11/85	797/26949	4.11498e-05	0.00500199	GLYMA_18G186200/GLYMA_01G121200/GLYMA_01G005200/GLYMA_06G202200/GLYMA_08G268300/GLYMA_13G089200/GLYMA_03G229800/GLYMA_03G060900/GLYMA_07G061500/GLYMA_05G022200/GLYMA_17G227600	11	Increased/Increased/Increased/Increased/Decreased/Increased/Decreased/Increased/Increased/Increased/Increased	2/9
BP	GO:1902446	regulation of shade avoidance	1/85	14/26949	0.0432737	0.31561	GLYMA_13G089200	1	Increased	0/1
BP	GO:0009891	positive regulation of biosynthetic process	3/85	1167/26949	0.718101	0.946089	GLYMA_06G202200/GLYMA_05G022200/GLYMA_17G227600	3	Increased/Increased/Increased	0/3
BP	GO:1900618	regulation of shoot system morphogenesis	1/85	64/26949	0.183247	0.567911	GLYMA_13G089200	1	Increased	0/1
BP	GO:0034620	cellular response to unfolded protein	1/85	36/26949	0.107565	0.435836	GLYMA_17G227600	1	Increased	0/1
BP	GO:0051716	cellular response to stimulus	12/85	4807/26949	0.851569	0.999982	GLYMA_01G005200/GLYMA_04G096000/GLYMA_10G222400/GLYMA_06G206000/GLYMA_06G202200/GLYMA_19G022500/GLYMA_13G089200/GLYMA_03G164200/GLYMA_05G064700/GLYMA_05G022200/GLYMA_17G227600/GLYMA_11G030500	12	Increased/Decreased/Decreased/Decreased/Increased/Decreased/Increased/Increased/Increased/Increased/Increased/Increased	4/8
BP	GO:0048229	gametophyte development	1/85	878/26949	0.940388	0.999982	GLYMA_11G250500	1	Increased	0/1
BP	GO:0090304	nucleic acid metabolic process	3/85	3272/26949	0.998668	0.999982	GLYMA_06G206000/GLYMA_08G268300/GLYMA_11G171100	3	Decreased/Decreased/Decreased	3/0
BP	GO:0010117	photoprotection	1/85	17/26949	0.0523031	0.344696	GLYMA_13G089200	1	Increased	0/1
BP	GO:0006508	proteolysis	3/85	1461/26949	0.846264	0.999982	GLYMA_01G005200/GLYMA_13G267800/GLYMA_13G267900	3	Increased/Decreased/Decreased	2/1
BP	GO:0010135	ureide metabolic process	1/85	11/26949	0.0341594	0.284046	GLYMA_10G184900	1	Decreased	1/0
BP	GO:0006805	xenobiotic metabolic process	1/85	30/26949	0.0904668	0.403962	GLYMA_01G005200	1	Increased	0/1
BP	GO:0048856	anatomical structure development	11/85	5668/26949	0.980378	0.999982	GLYMA_18G186200/GLYMA_18G005800/GLYMA_01G121200/GLYMA_01G061100/GLYMA_01G007400/GLYMA_13G089200/GLYMA_03G164200/GLYMA_03G060900/GLYMA_07G061500/GLYMA_05G081100/GLYMA_11G250500	11	Increased/Decreased/Increased/Decreased/Increased/Increased/Increased/Increased/Increased/Decreased/Increased	3/8
BP	GO:0010118	stomatal movement	1/85	141/26949	0.360197	0.70367	GLYMA_13G089200	1	Increased	0/1
BP	GO:0045893	positive regulation of DNA-templated transcription	1/85	932/26949	0.950034	0.999982	GLYMA_17G227600	1	Increased	0/1
BP	GO:0071555	cell wall organization	3/85	433/26949	0.156802	0.541738	GLYMA_10G049600/GLYMA_10G222400/GLYMA_17G072200	3	Decreased/Decreased/Increased	2/1
BP	GO:0032870	cellular response to hormone stimulus	2/85	1254/26949	0.910669	0.999982	GLYMA_19G022500/GLYMA_03G164200	2	Decreased/Increased	1/1
BP	GO:0015804	neutral amino acid transport	1/85	32/26949	0.0962018	0.41435	GLYMA_06G156600	1	Decreased	1/0
BP	GO:0009555	pollen development	1/85	649/26949	0.874487	0.999982	GLYMA_11G250500	1	Increased	0/1
BP	GO:0044271	cellular nitrogen compound biosynthetic process	1/85	1780/26949	0.997026	0.999982	GLYMA_10G201100	1	Decreased	1/0
BP	GO:0070417	cellular response to cold	1/85	89/26949	0.24544	0.621553	GLYMA_11G030500	1	Increased	0/1
BP	GO:0035966	response to topologically incorrect protein	2/85	100/26949	0.0398788	0.312699	GLYMA_17G227600/GLYMA_11G030500	2	Increased/Increased	0/2
BP	GO:0009636	response to toxic substance	9/85	554/26949	6.32263e-05	0.00594637	GLYMA_18G186200/GLYMA_01G121200/GLYMA_10G222400/GLYMA_06G202200/GLYMA_13G275400/GLYMA_03G060900/GLYMA_07G061500/GLYMA_05G022200/GLYMA_17G227600	9	Increased/Increased/Decreased/Increased/Decreased/Increased/Increased/Increased/Increased	2/7
BP	GO:0010182	sugar mediated signaling pathway	1/85	136/26949	0.349958	0.703463	GLYMA_04G096000	1	Decreased	1/0
BP	GO:0007154	cell communication	5/85	3197/26949	0.978731	0.999982	GLYMA_04G096000/GLYMA_19G022500/GLYMA_13G089200/GLYMA_03G164200/GLYMA_05G064700	5	Decreased/Decreased/Increased/Increased/Increased	2/3
BP	GO:0006952	defense response	7/85	1889/26949	0.386619	0.713256	GLYMA_18G186200/GLYMA_18G005800/GLYMA_01G121200/GLYMA_13G275400/GLYMA_03G060900/GLYMA_07G061500/GLYMA_16G145200	7	Increased/Decreased/Increased/Decreased/Increased/Increased/Decreased	3/4
BP	GO:1901332	negative regulation of lateral root development	1/85	14/26949	0.0432737	0.31561	GLYMA_13G089200	1	Increased	0/1
BP	GO:0007010	cytoskeleton organization	4/85	571/26949	0.106481	0.435836	GLYMA_10G049600/GLYMA_06G289000/GLYMA_03G162900/GLYMA_12G117900	4	Decreased/Increased/Increased/Increased	1/3
BP	GO:0071281	cellular response to iron ion	1/85	137/26949	0.352018	0.703463	GLYMA_04G096000	1	Decreased	1/0
BP	GO:0009664	plant-type cell wall organization	3/85	281/26949	0.0593871	0.370532	GLYMA_10G049600/GLYMA_10G222400/GLYMA_17G072200	3	Decreased/Decreased/Increased	2/1
BP	GO:0070727	cellular macromolecule localization	1/85	1018/26949	0.962308	0.999982	GLYMA_11G020300	1	Decreased	1/0
BP	GO:0051050	positive regulation of transport	1/85	140/26949	0.358162	0.703463	GLYMA_13G089200	1	Increased	0/1
BP	GO:0071241	cellular response to inorganic substance	1/85	236/26949	0.527076	0.799752	GLYMA_04G096000	1	Decreased	1/0
BP	GO:0065003	protein-containing complex assembly	2/85	956/26949	0.808941	0.996601	GLYMA_14G132200/GLYMA_11G030500	2	Decreased/Increased	1/1
BP	GO:0010629	negative regulation of gene expression	1/85	1036/26949	0.964472	0.999982	GLYMA_11G171100	1	Decreased	1/0
BP	GO:0044283	small molecule biosynthetic process	4/85	1106/26949	0.463233	0.766918	GLYMA_04G096000/GLYMA_10G201100/GLYMA_19G003600/GLYMA_13G309300	4	Decreased/Decreased/Decreased/Decreased	4/0
BP	GO:0009755	hormone-mediated signaling pathway	2/85	1044/26949	0.84646	0.999982	GLYMA_19G022500/GLYMA_03G164200	2	Decreased/Increased	1/1
BP	GO:0044255	cellular lipid metabolic process	4/85	1176/26949	0.511294	0.794539	GLYMA_04G096000/GLYMA_19G003600/GLYMA_20G047100/GLYMA_05G064700	4	Decreased/Decreased/Decreased/Increased	3/1
BP	GO:0006145	purine nucleobase catabolic process	1/85	14/26949	0.0432737	0.31561	GLYMA_10G184900	1	Decreased	1/0
BP	GO:0048519	negative regulation of biological process	7/85	2799/26949	0.792418	0.989618	GLYMA_04G096000/GLYMA_15G228700/GLYMA_13G089200/GLYMA_05G081100/GLYMA_05G064700/GLYMA_11G171100/GLYMA_11G004400	7	Decreased/Decreased/Increased/Decreased/Increased/Decreased/Decreased	5/2
BP	GO:0009888	tissue development	2/85	1501/26949	0.954147	0.999982	GLYMA_13G089200/GLYMA_03G164200	2	Increased/Increased	0/2
BP	GO:0002682	regulation of immune system process	1/85	405/26949	0.724491	0.952636	GLYMA_13G089200	1	Increased	0/1
BP	GO:0031667	response to nutrient levels	1/85	474/26949	0.779251	0.981013	GLYMA_13G089200	1	Increased	0/1
BP	GO:0098542	defense response to other organism	7/85	1474/26949	0.183025	0.567911	GLYMA_18G186200/GLYMA_18G005800/GLYMA_01G121200/GLYMA_13G275400/GLYMA_03G060900/GLYMA_07G061500/GLYMA_16G145200	7	Increased/Decreased/Increased/Decreased/Increased/Increased/Decreased	3/4
BP	GO:0019748	secondary metabolic process	2/85	661/26949	0.620407	0.878041	GLYMA_01G061100/GLYMA_19G003600	2	Decreased/Decreased	2/0
BP	GO:0009628	response to abiotic stimulus	18/85	3954/26949	0.0662667	0.370532	GLYMA_18G284900/GLYMA_18G186200/GLYMA_18G285100/GLYMA_01G121200/GLYMA_04G096000/GLYMA_10G176400/GLYMA_06G206000/GLYMA_06G202200/GLYMA_08G342400/GLYMA_08G268300/GLYMA_13G089200/GLYMA_03G060900/GLYMA_07G061500/GLYMA_05G064700/GLYMA_05G022200/GLYMA_17G096100/GLYMA_17G227600/GLYMA_11G030500	18	Increased/Increased/Increased/Increased/Decreased/Increased/Decreased/Increased/Decreased/Decreased/Increased/Increased/Increased/Increased/Increased/Decreased/Increased/Increased	5/13
BP	GO:0023057	negative regulation of signaling	1/85	453/26949	0.763835	0.973934	GLYMA_04G096000	1	Decreased	1/0
BP	GO:0072524	pyridine-containing compound metabolic process	1/85	161/26949	0.399584	0.723749	GLYMA_10G201100	1	Decreased	1/0
BP	GO:0007049	cell cycle	1/85	855/26949	0.93574	0.999982	GLYMA_17G072200	1	Increased	0/1
BP	GO:0030029	actin filament-based process	1/85	220/26949	0.502343	0.788469	GLYMA_03G162900	1	Increased	0/1
BP	GO:0010033	response to organic substance	10/85	3969/26949	0.821522	0.999982	GLYMA_01G005200/GLYMA_04G096000/GLYMA_19G161000/GLYMA_19G022500/GLYMA_08G268300/GLYMA_13G089200/GLYMA_03G164200/GLYMA_17G227600/GLYMA_11G004400/GLYMA_11G030500	10	Increased/Decreased/Decreased/Decreased/Decreased/Increased/Increased/Increased/Decreased/Increased	5/5
BP	GO:0070482	response to oxygen levels	2/85	216/26949	0.148703	0.527288	GLYMA_04G096000/GLYMA_17G227600	2	Decreased/Increased	1/1
BP	GO:1902532	negative regulation of intracellular signal transduction	1/85	140/26949	0.358162	0.703463	GLYMA_04G096000	1	Decreased	1/0
BP	GO:0044550	secondary metabolite biosynthetic process	2/85	466/26949	0.433649	0.743516	GLYMA_01G061100/GLYMA_19G003600	2	Decreased/Decreased	2/0
BP	GO:0051336	regulation of hydrolase activity	1/85	312/26949	0.628935	0.887405	GLYMA_03G146100	1	Increased	0/1
BP	GO:0051252	regulation of RNA metabolic process	3/85	4021/26949	0.999866	0.999982	GLYMA_06G100000/GLYMA_03G164200/GLYMA_17G227600	3	Decreased/Increased/Increased	1/2
BP	GO:0009410	response to xenobiotic stimulus	1/85	41/26949	0.12157	0.468301	GLYMA_01G005200	1	Increased	0/1
BP	GO:0010604	positive regulation of macromolecule metabolic process	3/85	1564/26949	0.877554	0.999982	GLYMA_06G202200/GLYMA_05G022200/GLYMA_17G227600	3	Increased/Increased/Increased	0/3
BP	GO:0015833	peptide transport	1/85	850/26949	0.934683	0.999982	GLYMA_11G020300	1	Decreased	1/0
BP	GO:0051239	regulation of multicellular organismal process	6/85	1528/26949	0.351344	0.703463	GLYMA_01G061100/GLYMA_04G096000/GLYMA_15G228700/GLYMA_08G342400/GLYMA_13G089200/GLYMA_05G081100	6	Decreased/Decreased/Decreased/Decreased/Increased/Decreased	5/1
BP	GO:0006417	regulation of translation	2/85	230/26949	0.164121	0.555563	GLYMA_06G202200/GLYMA_05G022200	2	Increased/Increased	0/2
BP	GO:0048878	chemical homeostasis	2/85	770/26949	0.702652	0.936166	GLYMA_04G003700/GLYMA_13G089200	2	Increased/Increased	0/2
BP	GO:0002831	regulation of response to biotic stimulus	1/85	192/26949	0.455947	0.760375	GLYMA_13G089200	1	Increased	0/1
BP	GO:0022411	cellular component disassembly	1/85	156/26949	0.389968	0.713419	GLYMA_03G162900	1	Increased	0/1
BP	GO:0009201	ribonucleoside triphosphate biosynthetic process	1/85	115/26949	0.305156	0.663698	GLYMA_10G201100	1	Decreased	1/0
BP	GO:0006886	intracellular protein transport	1/85	722/26949	0.900935	0.999982	GLYMA_11G020300	1	Decreased	1/0
BP	GO:1901360	organic cyclic compound metabolic process	12/85	4763/26949	0.842521	0.999982	GLYMA_10G184900/GLYMA_10G201100/GLYMA_06G206000/GLYMA_19G003600/GLYMA_14G132200/GLYMA_08G268300/GLYMA_13G089200/GLYMA_13G309300/GLYMA_13G267800/GLYMA_13G267900/GLYMA_16G145200/GLYMA_11G171100	12	Decreased/Decreased/Decreased/Decreased/Decreased/Decreased/Increased/Decreased/Decreased/Decreased/Decreased/Decreased	11/1
BP	GO:0010218	response to far red light	1/85	109/26949	0.291804	0.652828	GLYMA_13G089200	1	Increased	0/1
BP	GO:0097468	programmed cell death in response to reactive oxygen species	1/85	20/26949	0.0612482	0.370532	GLYMA_13G089200	1	Increased	0/1
BP	GO:1901672	positive regulation of systemic acquired resistance	1/85	11/26949	0.0341594	0.284046	GLYMA_13G089200	1	Increased	0/1
BP	GO:0048581	negative regulation of post-embryonic development	3/85	256/26949	0.047397	0.332387	GLYMA_15G228700/GLYMA_13G089200/GLYMA_05G081100	3	Decreased/Increased/Decreased	2/1
BP	GO:0051254	positive regulation of RNA metabolic process	1/85	1026/26949	0.963285	0.999982	GLYMA_17G227600	1	Increased	0/1
BP	GO:0000003	reproduction	6/85	3071/26949	0.932317	0.999982	GLYMA_18G186200/GLYMA_01G121200/GLYMA_01G061100/GLYMA_03G164200/GLYMA_03G060900/GLYMA_07G061500	6	Increased/Increased/Decreased/Increased/Increased/Increased	1/5
BP	GO:0035967	cellular response to topologically incorrect protein	1/85	70/26949	0.19862	0.582548	GLYMA_17G227600	1	Increased	0/1
BP	GO:0042752	regulation of circadian rhythm	1/85	77/26949	0.216194	0.600296	GLYMA_13G089200	1	Increased	0/1
BP	GO:0009651	response to salt stress	2/85	1125/26949	0.875018	0.999982	GLYMA_08G268300/GLYMA_17G096100	2	Decreased/Decreased	2/0
BP	GO:0043086	negative regulation of catalytic activity	1/85	314/26949	0.631299	0.887595	GLYMA_11G004400	1	Decreased	1/0
BP	GO:0009620	response to fungus	6/85	799/26949	0.040588	0.312699	GLYMA_18G186200/GLYMA_18G005800/GLYMA_01G121200/GLYMA_03G060900/GLYMA_07G061500/GLYMA_16G145200	6	Increased/Decreased/Increased/Increased/Increased/Decreased	2/4
BP	GO:0006874	intracellular calcium ion homeostasis	1/85	77/26949	0.216194	0.600296	GLYMA_13G089200	1	Increased	0/1
BP	GO:1901615	organic hydroxy compound metabolic process	1/85	493/26949	0.792339	0.989618	GLYMA_16G145200	1	Decreased	1/0
BP	GO:0005975	carbohydrate metabolic process	5/85	987/26949	0.200902	0.583722	GLYMA_10G201100/GLYMA_10G106600/GLYMA_03G229800/GLYMA_17G072200/GLYMA_11G216800	5	Decreased/Decreased/Decreased/Increased/Decreased	4/1
BP	GO:0060271	cilium assembly	2/85	72/26949	0.0217873	0.278249	GLYMA_06G289000/GLYMA_12G117900	2	Increased/Increased	0/2
BP	GO:0006955	immune response	5/85	794/26949	0.106067	0.435836	GLYMA_18G186200/GLYMA_01G121200/GLYMA_03G060900/GLYMA_07G061500/GLYMA_16G145200	5	Increased/Increased/Increased/Increased/Decreased	1/4
BP	GO:0045935	positive regulation of nucleobase-containing compound metabolic process	1/85	1108/26949	0.971965	0.999982	GLYMA_17G227600	1	Increased	0/1
BP	GO:0046677	response to antibiotic	7/85	640/26949	0.00411485	0.128618	GLYMA_18G186200/GLYMA_01G121200/GLYMA_06G202200/GLYMA_03G060900/GLYMA_07G061500/GLYMA_05G022200/GLYMA_17G227600	7	Increased/Increased/Increased/Increased/Increased/Increased/Increased	0/7
BP	GO:1901371	regulation of leaf morphogenesis	1/85	25/26949	0.0759716	0.383009	GLYMA_13G089200	1	Increased	0/1
BP	GO:0032496	response to lipopolysaccharide	1/85	23/26949	0.0701098	0.370532	GLYMA_01G005200	1	Increased	0/1
BP	GO:0031668	cellular response to extracellular stimulus	1/85	469/26949	0.775673	0.981013	GLYMA_13G089200	1	Increased	0/1
BP	GO:0032984	protein-containing complex disassembly	1/85	83/26949	0.230954	0.609074	GLYMA_03G162900	1	Increased	0/1
BP	GO:0071456	cellular response to hypoxia	1/85	50/26949	0.146234	0.526251	GLYMA_17G227600	1	Increased	0/1
BP	GO:0040034	regulation of development, heterochronic	1/85	149/26949	0.376249	0.707795	GLYMA_04G096000	1	Decreased	1/0
BP	GO:0022622	root system development	3/85	1027/26949	0.633582	0.887595	GLYMA_01G007400/GLYMA_03G164200/GLYMA_05G081100	3	Increased/Increased/Decreased	1/2
BP	GO:0071365	cellular response to auxin stimulus	1/85	219/26949	0.500755	0.788469	GLYMA_03G164200	1	Increased	0/1
BP	GO:0010508	positive regulation of autophagy	4/85	28/26949	1.781e-06	0.000487103	GLYMA_18G186200/GLYMA_01G121200/GLYMA_03G060900/GLYMA_07G061500	4	Increased/Increased/Increased/Increased	0/4
BP	GO:0010962	regulation of glucan biosynthetic process	1/85	23/26949	0.0701098	0.370532	GLYMA_11G216800	1	Decreased	1/0
BP	GO:0009741	response to brassinosteroid	1/85	211/26949	0.487873	0.783749	GLYMA_11G004400	1	Decreased	1/0
BP	GO:0008610	lipid biosynthetic process	3/85	763/26949	0.433687	0.743516	GLYMA_04G096000/GLYMA_19G003600/GLYMA_20G047100	3	Decreased/Decreased/Decreased	3/0
BP	GO:0008150	biological_process	61/85	23157/26949	0.999808	0.999982	GLYMA_18G284900/GLYMA_18G186200/GLYMA_18G285100/GLYMA_18G005800/GLYMA_01G121200/GLYMA_01G005200/GLYMA_01G206900/GLYMA_01G206800/GLYMA_01G061100/GLYMA_01G007400/GLYMA_04G003700/GLYMA_04G096000/GLYMA_15G228700/GLYMA_10G049600/GLYMA_10G184900/GLYMA_10G201100/GLYMA_10G176400/GLYMA_10G106600/GLYMA_10G222400/GLYMA_06G206000/GLYMA_06G202200/GLYMA_06G156600/GLYMA_06G226700/GLYMA_06G100000/GLYMA_06G289000…	61	Increased/Increased/Increased/Decreased/Increased/Increased/Decreased/Decreased/Decreased/Increased/Increased/Decreased/Decreased/Decreased/Decreased/Decreased/Increased/Decreased/Decreased/Decreased/Increased/Decreased/Decreased/Decreased/Increased/Decreased/Decreased/Decreased/Decreased/Decreased/Decreased/Decreased/Decreased/Decreased/Decreased/Increased/Decreased/Decreased/Decreased/Increased…	38/23
BP	GO:1902600	proton transmembrane transport	1/85	241/26949	0.534553	0.803286	GLYMA_17G096100	1	Decreased	1/0
BP	GO:0042446	hormone biosynthetic process	1/85	345/26949	0.6661	0.920093	GLYMA_04G096000	1	Decreased	1/0
BP	GO:0042761	very long-chain fatty acid biosynthetic process	1/85	27/26949	0.0817969	0.392634	GLYMA_19G003600	1	Decreased	1/0
BP	GO:0009987	cellular process	41/85	16820/26949	0.997217	0.999982	GLYMA_18G284900/GLYMA_18G186200/GLYMA_18G285100/GLYMA_01G121200/GLYMA_01G005200/GLYMA_04G003700/GLYMA_04G096000/GLYMA_10G049600/GLYMA_10G184900/GLYMA_10G201100/GLYMA_10G222400/GLYMA_06G206000/GLYMA_06G202200/GLYMA_06G226700/GLYMA_06G289000/GLYMA_19G003600/GLYMA_19G022500/GLYMA_14G132200/GLYMA_20G047100/GLYMA_08G268300/GLYMA_13G089200/GLYMA_13G309300/GLYMA_13G267800/GLYMA_13G267900/GLYMA_03G162900…	41	Increased/Increased/Increased/Increased/Increased/Increased/Decreased/Decreased/Decreased/Decreased/Decreased/Decreased/Increased/Decreased/Increased/Decreased/Decreased/Decreased/Decreased/Decreased/Increased/Decreased/Decreased/Decreased/Increased/Increased/Decreased/Increased/Increased/Decreased/Increased/Increased/Increased/Increased/Increased/Decreased/Decreased/Decreased/Increased/Increased…	21/20
BP	GO:0033157	regulation of intracellular protein transport	1/85	70/26949	0.19862	0.582548	GLYMA_05G081100	1	Decreased	1/0
BP	GO:0006378	mRNA polyadenylation	1/85	70/26949	0.19862	0.582548	GLYMA_11G171100	1	Decreased	1/0
BP	GO:0045488	pectin metabolic process	1/85	112/26949	0.298511	0.658409	GLYMA_17G072200	1	Increased	0/1
BP	GO:0009723	response to ethylene	1/85	489/26949	0.789649	0.989364	GLYMA_04G096000	1	Decreased	1/0
BP	GO:0048608	reproductive structure development	6/85	2273/26949	0.732417	0.956162	GLYMA_18G186200/GLYMA_01G121200/GLYMA_01G061100/GLYMA_03G164200/GLYMA_03G060900/GLYMA_07G061500	6	Increased/Increased/Decreased/Increased/Increased/Increased	1/5
BP	GO:0009889	regulation of biosynthetic process	6/85	4348/26949	0.996119	0.999982	GLYMA_06G202200/GLYMA_06G100000/GLYMA_03G164200/GLYMA_05G022200/GLYMA_17G227600/GLYMA_11G216800	6	Increased/Decreased/Increased/Increased/Increased/Decreased	2/4
BP	GO:0034655	nucleobase-containing compound catabolic process	1/85	348/26949	0.66929	0.922171	GLYMA_10G201100	1	Decreased	1/0
BP	GO:0009740	gibberellic acid mediated signaling pathway	1/85	140/26949	0.358162	0.703463	GLYMA_19G022500	1	Decreased	1/0
BP	GO:0070298	negative regulation of phosphorelay signal transduction system	1/85	88/26949	0.243044	0.619791	GLYMA_04G096000	1	Decreased	1/0
BP	GO:0009199	ribonucleoside triphosphate metabolic process	3/85	180/26949	0.019406	0.278249	GLYMA_10G201100/GLYMA_14G132200/GLYMA_08G268300	3	Decreased/Decreased/Decreased	3/0
BP	GO:0071705	nitrogen compound transport	4/85	1258/26949	0.565085	0.83541	GLYMA_06G156600/GLYMA_02G260200/GLYMA_05G081100/GLYMA_11G020300	4	Decreased/Decreased/Decreased/Decreased	4/0
BP	GO:0090696	post-embryonic plant organ development	2/85	415/26949	0.377356	0.707795	GLYMA_01G007400/GLYMA_03G164200	2	Increased/Increased	0/2
BP	GO:0090697	post-embryonic plant organ morphogenesis	1/85	293/26949	0.605712	0.871906	GLYMA_01G007400	1	Increased	0/1
BP	GO:0051707	response to other organism	9/85	2068/26949	0.203606	0.58812	GLYMA_18G186200/GLYMA_18G005800/GLYMA_01G121200/GLYMA_01G005200/GLYMA_09G179000/GLYMA_13G275400/GLYMA_03G060900/GLYMA_07G061500/GLYMA_16G145200	9	Increased/Decreased/Increased/Increased/Decreased/Decreased/Increased/Increased/Decreased	4/5
BP	GO:0006289	nucleotide-excision repair	1/85	75/26949	0.211212	0.599476	GLYMA_06G206000	1	Decreased	1/0
BP	GO:0034641	cellular nitrogen compound metabolic process	10/85	4804/26949	0.952045	0.999982	GLYMA_01G005200/GLYMA_10G184900/GLYMA_10G201100/GLYMA_06G206000/GLYMA_14G132200/GLYMA_08G268300/GLYMA_13G089200/GLYMA_13G267800/GLYMA_13G267900/GLYMA_11G171100	10	Increased/Decreased/Decreased/Decreased/Decreased/Decreased/Increased/Decreased/Decreased/Decreased	8/2
BP	GO:0042592	homeostatic process	3/85	963/26949	0.589674	0.85785	GLYMA_04G003700/GLYMA_19G022500/GLYMA_13G089200	3	Increased/Decreased/Increased	1/2
BP	GO:0010476	gibberellin mediated signaling pathway	1/85	145/26949	0.368273	0.707061	GLYMA_19G022500	1	Decreased	1/0
BP	GO:0098656	monoatomic anion transmembrane transport	2/85	550/26949	0.52014	0.798083	GLYMA_06G156600/GLYMA_02G260200	2	Decreased/Decreased	2/0
BP	GO:0009734	auxin-activated signaling pathway	1/85	192/26949	0.455947	0.760375	GLYMA_03G164200	1	Increased	0/1
BP	GO:0090698	post-embryonic plant morphogenesis	1/85	484/26949	0.786238	0.988671	GLYMA_01G007400	1	Increased	0/1
BP	GO:0071453	cellular response to oxygen levels	1/85	58/26949	0.167583	0.555563	GLYMA_17G227600	1	Increased	0/1
BP	GO:0043207	response to external biotic stimulus	11/85	2077/26949	0.0615643	0.370532	GLYMA_18G284900/GLYMA_18G186200/GLYMA_18G285100/GLYMA_18G005800/GLYMA_01G121200/GLYMA_01G005200/GLYMA_09G179000/GLYMA_13G275400/GLYMA_03G060900/GLYMA_07G061500/GLYMA_16G145200	11	Increased/Increased/Increased/Decreased/Increased/Increased/Decreased/Decreased/Increased/Increased/Decreased	4/7
BP	GO:1990542	mitochondrial transmembrane transport	1/85	88/26949	0.243044	0.619791	GLYMA_11G020300	1	Decreased	1/0
BP	GO:0009606	tropism	1/85	187/26949	0.447223	0.751555	GLYMA_13G089200	1	Increased	0/1
BP	GO:0032502	developmental process	12/85	6050/26949	0.980429	0.999982	GLYMA_18G186200/GLYMA_18G005800/GLYMA_01G121200/GLYMA_01G005200/GLYMA_01G061100/GLYMA_01G007400/GLYMA_13G089200/GLYMA_03G164200/GLYMA_03G060900/GLYMA_07G061500/GLYMA_05G081100/GLYMA_11G250500	12	Increased/Decreased/Increased/Increased/Decreased/Increased/Increased/Increased/Increased/Increased/Decreased/Increased	3/9
BP	GO:0071466	cellular response to xenobiotic stimulus	1/85	31/26949	0.0933388	0.408451	GLYMA_01G005200	1	Increased	0/1
BP	GO:0009968	negative regulation of signal transduction	1/85	443/26949	0.756125	0.969755	GLYMA_04G096000	1	Decreased	1/0
BP	GO:0044085	cellular component biogenesis	5/85	2089/26949	0.797747	0.991744	GLYMA_06G289000/GLYMA_14G132200/GLYMA_17G072200/GLYMA_12G117900/GLYMA_11G030500	5	Increased/Decreased/Increased/Increased/Increased	1/4
BP	GO:0031179	peptide modification	1/85	2/26949	0.00629838	0.186228	GLYMA_01G005200	1	Increased	0/1
BP	GO:2000035	regulation of stem cell division	1/85	46/26949	0.135358	0.508872	GLYMA_04G096000	1	Decreased	1/0
BP	GO:0042542	response to hydrogen peroxide	7/85	163/26949	8.64518e-07	0.000315261	GLYMA_18G186200/GLYMA_01G121200/GLYMA_06G202200/GLYMA_03G060900/GLYMA_07G061500/GLYMA_05G022200/GLYMA_17G227600	7	Increased/Increased/Increased/Increased/Increased/Increased/Increased	0/7
BP	GO:0009894	regulation of catabolic process	4/85	334/26949	0.0214171	0.278249	GLYMA_18G186200/GLYMA_01G121200/GLYMA_03G060900/GLYMA_07G061500	4	Increased/Increased/Increased/Increased	0/4
BP	GO:0006720	isoprenoid metabolic process	2/85	374/26949	0.330547	0.684884	GLYMA_04G096000/GLYMA_20G047100	2	Decreased/Decreased	2/0
BP	GO:0104004	cellular response to environmental stimulus	2/85	397/26949	0.356947	0.703463	GLYMA_06G206000/GLYMA_13G089200	2	Decreased/Increased	1/1
BP	GO:0019439	aromatic compound catabolic process	2/85	448/26949	0.414067	0.73418	GLYMA_10G184900/GLYMA_10G201100	2	Decreased/Decreased	2/0
BP	GO:0009737	response to abscisic acid	1/85	1030/26949	0.963765	0.999982	GLYMA_08G268300	1	Decreased	1/0
BP	GO:0016137	glycoside metabolic process	1/85	34/26949	0.101901	0.424219	GLYMA_16G145200	1	Decreased	1/0
BP	GO:0032411	positive regulation of transporter activity	1/85	25/26949	0.0759716	0.383009	GLYMA_13G089200	1	Increased	0/1
BP	GO:0051168	nuclear export	1/85	146/26949	0.370277	0.707061	GLYMA_05G081100	1	Decreased	1/0
BP	GO:0003006	developmental process involved in reproduction	6/85	2685/26949	0.86206	0.999982	GLYMA_18G186200/GLYMA_01G121200/GLYMA_01G061100/GLYMA_03G164200/GLYMA_03G060900/GLYMA_07G061500	6	Increased/Increased/Decreased/Increased/Increased/Increased	1/5
BP	GO:0007015	actin filament organization	1/85	147/26949	0.372274	0.707061	GLYMA_03G162900	1	Increased	0/1
BP	GO:0009908	flower development	1/85	819/26949	0.927737	0.999982	GLYMA_01G061100	1	Decreased	1/0
BP	GO:0019359	nicotinamide nucleotide biosynthetic process	1/85	102/26949	0.275906	0.635454	GLYMA_10G201100	1	Decreased	1/0
BP	GO:0016999	antibiotic metabolic process	1/85	164/26949	0.405281	0.729239	GLYMA_16G145200	1	Decreased	1/0
BP	GO:0009414	response to water deprivation	2/85	740/26949	0.681587	0.926281	GLYMA_13G089200/GLYMA_05G064700	2	Increased/Increased	0/2
BP	GO:0006644	phospholipid metabolic process	1/85	316/26949	0.633649	0.887595	GLYMA_20G047100	1	Decreased	1/0
BP	GO:0010345	suberin biosynthetic process	1/85	55/26949	0.15964	0.547479	GLYMA_19G003600	1	Decreased	1/0
BP	GO:0042326	negative regulation of phosphorylation	1/85	55/26949	0.15964	0.547479	GLYMA_11G004400	1	Decreased	1/0
BP	GO:0016053	organic acid biosynthetic process	4/85	824/26949	0.262242	0.631479	GLYMA_04G096000/GLYMA_10G201100/GLYMA_19G003600/GLYMA_13G309300	4	Decreased/Decreased/Decreased/Decreased	4/0
BP	GO:0009408	response to heat	9/85	389/26949	3.88433e-06	0.000708243	GLYMA_18G186200/GLYMA_01G121200/GLYMA_10G176400/GLYMA_06G202200/GLYMA_03G060900/GLYMA_07G061500/GLYMA_05G022200/GLYMA_17G227600/GLYMA_11G030500	9	Increased/Increased/Increased/Increased/Increased/Increased/Increased/Increased/Increased	0/9
BP	GO:0050832	defense response to fungus	6/85	616/26949	0.0132907	0.267847	GLYMA_18G186200/GLYMA_18G005800/GLYMA_01G121200/GLYMA_03G060900/GLYMA_07G061500/GLYMA_16G145200	6	Increased/Decreased/Increased/Increased/Increased/Decreased	2/4
BP	GO:0043067	regulation of programmed cell death	5/85	284/26949	0.00207109	0.07813	GLYMA_18G186200/GLYMA_01G121200/GLYMA_03G060900/GLYMA_07G061500/GLYMA_05G064700	5	Increased/Increased/Increased/Increased/Increased	0/5
BP	GO:0043270	positive regulation of monoatomic ion transport	1/85	35/26949	0.104737	0.434025	GLYMA_13G089200	1	Increased	0/1
BP	GO:0009719	response to endogenous stimulus	8/85	3148/26949	0.790406	0.989364	GLYMA_01G005200/GLYMA_04G096000/GLYMA_19G161000/GLYMA_19G022500/GLYMA_08G268300/GLYMA_13G089200/GLYMA_03G164200/GLYMA_11G004400	8	Increased/Decreased/Decreased/Decreased/Decreased/Increased/Increased/Decreased	5/3
BP	GO:0009095	aromatic amino acid family biosynthetic process, prephenate pathway	1/85	21/26949	0.0642113	0.370532	GLYMA_13G309300	1	Decreased	1/0
BP	GO:0010072	primary shoot apical meristem specification	1/85	40/26949	0.118786	0.467455	GLYMA_03G164200	1	Increased	0/1
BP	GO:0035265	organ growth	1/85	21/26949	0.0642113	0.370532	GLYMA_01G061100	1	Decreased	1/0
BP	GO:0034404	nucleobase-containing small molecule biosynthetic process	1/85	165/26949	0.407168	0.729691	GLYMA_10G201100	1	Decreased	1/0
BP	GO:0043648	dicarboxylic acid metabolic process	1/85	147/26949	0.372274	0.707061	GLYMA_01G005200	1	Increased	0/1
BP	GO:1901565	organonitrogen compound catabolic process	2/85	1381/26949	0.936371	0.999982	GLYMA_01G005200/GLYMA_10G184900	2	Increased/Decreased	1/1
BP	GO:0051345	positive regulation of hydrolase activity	1/85	175/26949	0.425719	0.741618	GLYMA_03G146100	1	Increased	0/1
BP	GO:0006812	monoatomic cation transport	3/85	848/26949	0.503068	0.788476	GLYMA_04G003700/GLYMA_05G001700/GLYMA_17G096100	3	Increased/Decreased/Decreased	2/1
BP	GO:0044092	negative regulation of molecular function	1/85	369/26949	0.690795	0.928414	GLYMA_11G004400	1	Decreased	1/0
BP	GO:0008152	metabolic process	28/85	13160/26949	0.998956	0.999982	GLYMA_18G186200/GLYMA_01G121200/GLYMA_01G005200/GLYMA_01G061100/GLYMA_04G096000/GLYMA_10G184900/GLYMA_10G201100/GLYMA_10G106600/GLYMA_10G222400/GLYMA_06G206000/GLYMA_06G226700/GLYMA_19G003600/GLYMA_14G132200/GLYMA_20G047100/GLYMA_08G268300/GLYMA_13G089200/GLYMA_13G309300/GLYMA_13G267800/GLYMA_13G267900/GLYMA_03G229800/GLYMA_03G060900/GLYMA_07G061500/GLYMA_05G093900/GLYMA_05G064700/GLYMA_17G072200…	28	Increased/Increased/Increased/Decreased/Decreased/Decreased/Decreased/Decreased/Decreased/Decreased/Decreased/Decreased/Decreased/Decreased/Decreased/Increased/Decreased/Decreased/Decreased/Decreased/Increased/Increased/Decreased/Increased/Increased/Decreased/Decreased/Decreased	20/8
BP	GO:0043170	macromolecule metabolic process	14/85	8529/26949	0.999537	0.999982	GLYMA_01G005200/GLYMA_04G096000/GLYMA_10G106600/GLYMA_06G206000/GLYMA_06G226700/GLYMA_08G268300/GLYMA_13G089200/GLYMA_13G267800/GLYMA_13G267900/GLYMA_03G229800/GLYMA_05G093900/GLYMA_17G072200/GLYMA_11G216800/GLYMA_11G171100	14	Increased/Decreased/Decreased/Decreased/Decreased/Decreased/Increased/Decreased/Decreased/Decreased/Decreased/Increased/Decreased/Decreased	11/3
BP	GO:0032412	regulation of monoatomic ion transmembrane transporter activity	1/85	67/26949	0.19097	0.573959	GLYMA_13G089200	1	Increased	0/1
BP	GO:0010400	rhamnogalacturonan I side chain metabolic process	1/85	8/26949	0.0249592	0.281499	GLYMA_17G072200	1	Increased	0/1
BP	GO:0048584	positive regulation of response to stimulus	2/85	712/26949	0.660862	0.917491	GLYMA_13G089200/GLYMA_11G250500	2	Increased/Increased	0/2
BP	GO:0009892	negative regulation of metabolic process	2/85	1473/26949	0.950476	0.999982	GLYMA_11G171100/GLYMA_11G004400	2	Decreased/Decreased	2/0
BP	GO:0017038	protein import	1/85	224/26949	0.508643	0.794539	GLYMA_11G020300	1	Decreased	1/0
BP	GO:0009627	systemic acquired resistance	1/85	147/26949	0.372274	0.707061	GLYMA_16G145200	1	Decreased	1/0
BP	GO:0000041	transition metal ion transport	1/85	148/26949	0.374264	0.707795	GLYMA_05G001700	1	Decreased	1/0
BP	GO:0042546	cell wall biogenesis	1/85	357/26949	0.678682	0.925783	GLYMA_17G072200	1	Increased	0/1
BP	GO:0071000	response to magnetism	1/85	4/26949	0.0125576	0.259207	GLYMA_13G089200	1	Increased	0/1
BP	GO:0035194	regulatory ncRNA-mediated post-transcriptional gene silencing	1/85	133/26949	0.343737	0.697677	GLYMA_11G171100	1	Decreased	1/0
BP	GO:0048364	root development	3/85	1022/26949	0.630268	0.887405	GLYMA_01G007400/GLYMA_03G164200/GLYMA_05G081100	3	Increased/Increased/Decreased	1/2
BP	GO:0008219	cell death	1/85	374/26949	0.695708	0.930515	GLYMA_13G089200	1	Increased	0/1
BP	GO:0005977	glycogen metabolic process	1/85	58/26949	0.167583	0.555563	GLYMA_03G229800	1	Decreased	1/0
BP	GO:0018130	heterocycle biosynthetic process	1/85	1290/26949	0.984641	0.999982	GLYMA_10G201100	1	Decreased	1/0
BP	GO:0051223	regulation of protein transport	1/85	126/26949	0.328991	0.683787	GLYMA_05G081100	1	Decreased	1/0
BP	GO:0002239	response to oomycetes	1/85	74/26949	0.20871	0.597718	GLYMA_13G275400	1	Decreased	1/0
BP	GO:1901361	organic cyclic compound catabolic process	2/85	474/26949	0.442242	0.746625	GLYMA_10G184900/GLYMA_10G201100	2	Decreased/Decreased	2/0
BP	GO:2000024	regulation of leaf development	1/85	173/26949	0.422055	0.736409	GLYMA_13G089200	1	Increased	0/1
BP	GO:0006109	regulation of carbohydrate metabolic process	1/85	95/26949	0.259655	0.631479	GLYMA_11G216800	1	Decreased	1/0
BP	GO:0034764	positive regulation of transmembrane transport	1/85	34/26949	0.101901	0.424219	GLYMA_13G089200	1	Increased	0/1
BP	GO:0044248	cellular catabolic process	7/85	2093/26949	0.493327	0.786735	GLYMA_18G186200/GLYMA_01G121200/GLYMA_01G005200/GLYMA_10G184900/GLYMA_10G201100/GLYMA_03G060900/GLYMA_07G061500	7	Increased/Increased/Increased/Decreased/Decreased/Increased/Increased	2/5
BP	GO:0016070	RNA metabolic process	3/85	2584/26949	0.990541	0.999982	GLYMA_06G206000/GLYMA_08G268300/GLYMA_11G171100	3	Decreased/Decreased/Decreased	3/0
BP	GO:0019252	starch biosynthetic process	1/85	45/26949	0.132618	0.50202	GLYMA_11G216800	1	Decreased	1/0
BP	GO:0031331	positive regulation of cellular catabolic process	4/85	145/26949	0.00116136	0.0488666	GLYMA_18G186200/GLYMA_01G121200/GLYMA_03G060900/GLYMA_07G061500	4	Increased/Increased/Increased/Increased	0/4
BP	GO:1901564	organonitrogen compound metabolic process	12/85	6558/26949	0.992886	0.999982	GLYMA_01G005200/GLYMA_04G096000/GLYMA_10G184900/GLYMA_10G201100/GLYMA_06G226700/GLYMA_14G132200/GLYMA_08G268300/GLYMA_13G089200/GLYMA_13G309300/GLYMA_13G267800/GLYMA_13G267900/GLYMA_05G093900	12	Increased/Decreased/Decreased/Decreased/Decreased/Decreased/Decreased/Increased/Decreased/Decreased/Decreased/Decreased	10/2
BP	GO:0051093	negative regulation of developmental process	3/85	427/26949	0.152306	0.530646	GLYMA_15G228700/GLYMA_13G089200/GLYMA_05G081100	3	Decreased/Increased/Decreased	2/1
BP	GO:0042325	regulation of phosphorylation	1/85	286/26949	0.596799	0.864765	GLYMA_11G004400	1	Decreased	1/0
BP	GO:0051234	establishment of localization	11/85	3795/26949	0.665877	0.920093	GLYMA_18G005800/GLYMA_04G003700/GLYMA_06G156600/GLYMA_09G179000/GLYMA_02G260200/GLYMA_13G275400/GLYMA_13G089200/GLYMA_05G001700/GLYMA_05G081100/GLYMA_17G096100/GLYMA_11G020300	11	Decreased/Increased/Decreased/Decreased/Decreased/Decreased/Increased/Decreased/Decreased/Decreased/Decreased	9/2
BP	GO:0051480	regulation of cytosolic calcium ion concentration	1/85	18/26949	0.0552941	0.357939	GLYMA_13G089200	1	Increased	0/1
BP	GO:0071704	organic substance metabolic process	22/85	11747/26949	0.999767	0.999982	GLYMA_01G005200/GLYMA_04G096000/GLYMA_10G184900/GLYMA_10G201100/GLYMA_10G106600/GLYMA_06G206000/GLYMA_06G226700/GLYMA_19G003600/GLYMA_14G132200/GLYMA_20G047100/GLYMA_08G268300/GLYMA_13G089200/GLYMA_13G309300/GLYMA_13G267800/GLYMA_13G267900/GLYMA_03G229800/GLYMA_05G093900/GLYMA_05G064700/GLYMA_17G072200/GLYMA_16G145200/GLYMA_11G216800/GLYMA_11G171100	22	Increased/Decreased/Decreased/Decreased/Decreased/Decreased/Decreased/Decreased/Decreased/Decreased/Decreased/Increased/Decreased/Decreased/Decreased/Decreased/Decreased/Increased/Increased/Decreased/Decreased/Decreased	18/4
BP	GO:0042726	flavin-containing compound metabolic process	1/85	29/26949	0.0875859	0.399246	GLYMA_13G089200	1	Increased	0/1
BP	GO:0051094	positive regulation of developmental process	1/85	435/26949	0.749778	0.966041	GLYMA_01G061100	1	Decreased	1/0
BP	GO:0046942	carboxylic acid transport	2/85	319/26949	0.266513	0.631479	GLYMA_06G156600/GLYMA_02G260200	2	Decreased/Decreased	2/0
BP	GO:0009073	aromatic amino acid family biosynthetic process	1/85	76/26949	0.213707	0.599476	GLYMA_13G309300	1	Decreased	1/0
BP	GO:0009142	nucleoside triphosphate biosynthetic process	1/85	120/26949	0.316092	0.676721	GLYMA_10G201100	1	Decreased	1/0
BP	GO:0033108	mitochondrial respiratory chain complex assembly	1/85	40/26949	0.118786	0.467455	GLYMA_14G132200	1	Decreased	1/0
BP	GO:0019219	regulation of nucleobase-containing compound metabolic process	3/85	4202/26949	0.999925	0.999982	GLYMA_06G100000/GLYMA_03G164200/GLYMA_17G227600	3	Decreased/Increased/Increased	1/2
BP	GO:0120031	plasma membrane bounded cell projection assembly	2/85	89/26949	0.0322542	0.284046	GLYMA_06G289000/GLYMA_12G117900	2	Increased/Increased	0/2
BP	GO:0009699	phenylpropanoid biosynthetic process	1/85	178/26949	0.431171	0.743516	GLYMA_19G003600	1	Decreased	1/0
BP	GO:0010075	regulation of meristem growth	1/85	97/26949	0.264335	0.631479	GLYMA_13G089200	1	Increased	0/1
BP	GO:0009581	detection of external stimulus	1/85	83/26949	0.230954	0.609074	GLYMA_13G089200	1	Increased	0/1
BP	GO:1903825	organic acid transmembrane transport	2/85	297/26949	0.240819	0.619791	GLYMA_06G156600/GLYMA_02G260200	2	Decreased/Decreased	2/0
BP	GO:0048316	seed development	1/85	1285/26949	0.984384	0.999982	GLYMA_03G164200	1	Increased	0/1
BP	GO:0051241	negative regulation of multicellular organismal process	3/85	397/26949	0.130497	0.495706	GLYMA_15G228700/GLYMA_13G089200/GLYMA_05G081100	3	Decreased/Increased/Decreased	2/1
BP	GO:1903047	mitotic cell cycle process	1/85	472/26949	0.777826	0.981013	GLYMA_17G072200	1	Increased	0/1
BP	GO:0006996	organelle organization	8/85	2952/26949	0.726274	0.953834	GLYMA_10G049600/GLYMA_06G206000/GLYMA_06G289000/GLYMA_14G132200/GLYMA_03G162900/GLYMA_12G117900/GLYMA_11G250500/GLYMA_11G020300	8	Decreased/Decreased/Increased/Decreased/Increased/Increased/Increased/Decreased	4/4
BP	GO:0030001	metal ion transport	2/85	503/26949	0.47279	0.772312	GLYMA_04G003700/GLYMA_05G001700	2	Increased/Decreased	1/1
BP	GO:0006457	protein folding	6/85	220/26949	7.06607e-05	0.00594637	GLYMA_18G284900/GLYMA_18G186200/GLYMA_18G285100/GLYMA_01G121200/GLYMA_03G060900/GLYMA_07G061500	6	Increased/Increased/Increased/Increased/Increased/Increased	0/6
BP	GO:0071322	cellular response to carbohydrate stimulus	1/85	171/26949	0.418369	0.736156	GLYMA_04G096000	1	Decreased	1/0
BP	GO:0019752	carboxylic acid metabolic process	9/85	1515/26949	0.0490769	0.332945	GLYMA_01G005200/GLYMA_04G096000/GLYMA_10G201100/GLYMA_19G003600/GLYMA_13G309300/GLYMA_13G267800/GLYMA_13G267900/GLYMA_05G064700/GLYMA_16G145200	9	Increased/Decreased/Decreased/Decreased/Decreased/Decreased/Decreased/Increased/Decreased	7/2
BP	GO:0010343	singlet oxygen-mediated programmed cell death	1/85	9/26949	0.0280355	0.284046	GLYMA_13G089200	1	Increased	0/1
BP	GO:0008104	protein localization	1/85	1045/26949	0.965507	0.999982	GLYMA_11G020300	1	Decreased	1/0
BP	GO:0009743	response to carbohydrate	1/85	346/26949	0.667167	0.920404	GLYMA_04G096000	1	Decreased	1/0
BP	GO:0046031	ADP metabolic process	1/85	85/26949	0.235813	0.612778	GLYMA_10G201100	1	Decreased	1/0
BP	GO:0043069	negative regulation of programmed cell death	1/85	142/26949	0.362225	0.705115	GLYMA_05G064700	1	Increased	0/1
BP	GO:0008299	isoprenoid biosynthetic process	2/85	271/26949	0.210652	0.599476	GLYMA_04G096000/GLYMA_20G047100	2	Decreased/Decreased	2/0
BP	GO:0010817	regulation of hormone levels	3/85	858/26949	0.510959	0.794539	GLYMA_04G096000/GLYMA_13G089200/GLYMA_16G145200	3	Decreased/Increased/Decreased	2/1
BP	GO:0048523	negative regulation of cellular process	3/85	2073/26949	0.963722	0.999982	GLYMA_04G096000/GLYMA_05G064700/GLYMA_11G004400	3	Decreased/Increased/Decreased	2/1
BP	GO:0006163	purine nucleotide metabolic process	3/85	301/26949	0.0699068	0.370532	GLYMA_10G201100/GLYMA_14G132200/GLYMA_08G268300	3	Decreased/Decreased/Decreased	3/0
BP	GO:0009206	purine ribonucleoside triphosphate biosynthetic process	1/85	107/26949	0.287297	0.646713	GLYMA_10G201100	1	Decreased	1/0
BP	GO:0120036	plasma membrane bounded cell projection organization	2/85	131/26949	0.0644748	0.370532	GLYMA_06G289000/GLYMA_12G117900	2	Increased/Increased	0/2
BP	GO:0031670	cellular response to nutrient	1/85	24/26949	0.0730453	0.378728	GLYMA_13G089200	1	Increased	0/1
BP	GO:0016043	cellular component organization	11/85	4634/26949	0.885197	0.999982	GLYMA_10G049600/GLYMA_10G222400/GLYMA_06G206000/GLYMA_06G289000/GLYMA_14G132200/GLYMA_03G162900/GLYMA_17G072200/GLYMA_12G117900/GLYMA_11G030500/GLYMA_11G250500/GLYMA_11G020300	11	Decreased/Decreased/Decreased/Increased/Decreased/Increased/Increased/Increased/Increased/Increased/Decreased	5/6
BP	GO:0010101	post-embryonic root morphogenesis	1/85	147/26949	0.372274	0.707061	GLYMA_01G007400	1	Increased	0/1
BP	GO:0001578	microtubule bundle formation	2/85	52/26949	0.0117704	0.259207	GLYMA_06G289000/GLYMA_12G117900	2	Increased/Increased	0/2
BP	GO:0048583	regulation of response to stimulus	4/85	1969/26949	0.876593	0.999982	GLYMA_04G096000/GLYMA_15G228700/GLYMA_13G089200/GLYMA_11G250500	4	Decreased/Decreased/Increased/Increased	2/2
BP	GO:0045229	external encapsulating structure organization	3/85	503/26949	0.211968	0.599476	GLYMA_10G049600/GLYMA_10G222400/GLYMA_17G072200	3	Decreased/Decreased/Increased	2/1
BP	GO:0010393	galacturonan metabolic process	1/85	125/26949	0.326858	0.683787	GLYMA_17G072200	1	Increased	0/1
BP	GO:0019693	ribose phosphate metabolic process	3/85	350/26949	0.0988978	0.421662	GLYMA_10G201100/GLYMA_14G132200/GLYMA_08G268300	3	Decreased/Decreased/Decreased	3/0
BP	GO:0072521	purine-containing compound metabolic process	4/85	352/26949	0.0253538	0.283031	GLYMA_10G184900/GLYMA_10G201100/GLYMA_14G132200/GLYMA_08G268300	4	Decreased/Decreased/Decreased/Decreased	4/0
BP	GO:0006793	phosphorus metabolic process	8/85	3000/26949	0.743057	0.96088	GLYMA_04G096000/GLYMA_10G201100/GLYMA_06G226700/GLYMA_14G132200/GLYMA_20G047100/GLYMA_08G268300/GLYMA_13G089200/GLYMA_05G093900	8	Decreased/Decreased/Decreased/Decreased/Decreased/Decreased/Increased/Decreased	7/1
BP	GO:0008654	phospholipid biosynthetic process	1/85	167/26949	0.410925	0.730979	GLYMA_20G047100	1	Decreased	1/0
BP	GO:0009914	hormone transport	1/85	177/26949	0.429359	0.743516	GLYMA_13G089200	1	Increased	0/1
BP	GO:1902448	positive regulation of shade avoidance	1/85	10/26949	0.0311022	0.284046	GLYMA_13G089200	1	Increased	0/1
BP	GO:0009965	leaf morphogenesis	1/85	216/26949	0.495962	0.788469	GLYMA_05G081100	1	Decreased	1/0
BP	GO:0009152	purine ribonucleotide biosynthetic process	1/85	179/26949	0.432977	0.743516	GLYMA_10G201100	1	Decreased	1/0
BP	GO:0048585	negative regulation of response to stimulus	2/85	768/26949	0.701284	0.935615	GLYMA_04G096000/GLYMA_15G228700	2	Decreased/Decreased	2/0
BP	GO:1901607	alpha-amino acid biosynthetic process	1/85	258/26949	0.559111	0.828818	GLYMA_13G309300	1	Decreased	1/0
BP	GO:0046496	nicotinamide nucleotide metabolic process	1/85	153/26949	0.384125	0.712259	GLYMA_10G201100	1	Decreased	1/0
BP	GO:2001141	regulation of RNA biosynthetic process	3/85	3832/26949	0.999757	0.999982	GLYMA_06G100000/GLYMA_03G164200/GLYMA_17G227600	3	Decreased/Increased/Increased	1/2
BP	GO:0019318	hexose metabolic process	1/85	119/26949	0.313918	0.676037	GLYMA_03G229800	1	Decreased	1/0
BP	GO:0022604	regulation of cell morphogenesis	1/85	191/26949	0.454213	0.7598	GLYMA_13G089200	1	Increased	0/1
BP	GO:0010648	negative regulation of cell communication	1/85	453/26949	0.763835	0.973934	GLYMA_04G096000	1	Decreased	1/0
BP	GO:0032501	multicellular organismal process	11/85	5345/26949	0.964199	0.999982	GLYMA_18G186200/GLYMA_18G005800/GLYMA_01G121200/GLYMA_01G061100/GLYMA_01G007400/GLYMA_13G089200/GLYMA_03G164200/GLYMA_03G060900/GLYMA_07G061500/GLYMA_05G081100/GLYMA_11G250500	11	Increased/Decreased/Increased/Decreased/Increased/Increased/Increased/Increased/Increased/Decreased/Increased	3/8
BP	GO:0003002	regionalization	1/85	426/26949	0.742443	0.96088	GLYMA_05G081100	1	Decreased	1/0
BP	GO:0044743	protein transmembrane import into intracellular organelle	1/85	99/26949	0.268985	0.631479	GLYMA_11G020300	1	Decreased	1/0
BP	GO:0009145	purine nucleoside triphosphate biosynthetic process	1/85	108/26949	0.289554	0.650455	GLYMA_10G201100	1	Decreased	1/0
BP	GO:0009167	purine ribonucleoside monophosphate metabolic process	3/85	188/26949	0.0217347	0.278249	GLYMA_10G201100/GLYMA_14G132200/GLYMA_08G268300	3	Decreased/Decreased/Decreased	3/0
BP	GO:0019220	regulation of phosphate metabolic process	1/85	354/26949	0.675581	0.924475	GLYMA_11G004400	1	Decreased	1/0
BP	GO:0009056	catabolic process	9/85	2444/26949	0.364689	0.707061	GLYMA_18G186200/GLYMA_01G121200/GLYMA_01G005200/GLYMA_10G184900/GLYMA_10G201100/GLYMA_10G106600/GLYMA_03G060900/GLYMA_07G061500/GLYMA_16G145200	9	Increased/Increased/Increased/Decreased/Decreased/Decreased/Increased/Increased/Decreased	4/5
BP	GO:0022900	electron transport chain	2/85	145/26949	0.0768798	0.38581	GLYMA_14G132200/GLYMA_08G268300	2	Decreased/Decreased	2/0
BP	GO:0006839	mitochondrial transport	1/85	202/26949	0.472988	0.772312	GLYMA_11G020300	1	Decreased	1/0
BP	GO:0042219	cellular modified amino acid catabolic process	1/85	10/26949	0.0311022	0.284046	GLYMA_01G005200	1	Increased	0/1
BP	GO:0046907	intracellular transport	2/85	1069/26949	0.855845	0.999982	GLYMA_05G081100/GLYMA_11G020300	2	Decreased/Decreased	2/0
BP	GO:0042440	pigment metabolic process	1/85	235/26949	0.525566	0.799752	GLYMA_13G089200	1	Increased	0/1
BP	GO:2000241	regulation of reproductive process	3/85	745/26949	0.418546	0.736156	GLYMA_15G228700/GLYMA_08G342400/GLYMA_05G081100	3	Decreased/Decreased/Decreased	3/0
BP	GO:0006082	organic acid metabolic process	9/85	1676/26949	0.0813876	0.392634	GLYMA_01G005200/GLYMA_04G096000/GLYMA_10G201100/GLYMA_19G003600/GLYMA_13G309300/GLYMA_13G267800/GLYMA_13G267900/GLYMA_05G064700/GLYMA_16G145200	9	Increased/Decreased/Decreased/Decreased/Decreased/Decreased/Decreased/Increased/Decreased	7/2
BP	GO:0010556	regulation of macromolecule biosynthetic process	6/85	4176/26949	0.994068	0.999982	GLYMA_06G202200/GLYMA_06G100000/GLYMA_03G164200/GLYMA_05G022200/GLYMA_17G227600/GLYMA_11G216800	6	Increased/Decreased/Increased/Increased/Increased/Decreased	2/4
BP	GO:0048827	phyllome development	1/85	1130/26949	0.973926	0.999982	GLYMA_05G081100	1	Decreased	1/0
BP	GO:0001558	regulation of cell growth	1/85	246/26949	0.541913	0.807701	GLYMA_13G089200	1	Increased	0/1
BP	GO:0036211	protein modification process	4/85	3649/26949	0.997975	0.999982	GLYMA_04G096000/GLYMA_06G226700/GLYMA_13G089200/GLYMA_05G093900	4	Decreased/Decreased/Increased/Decreased	3/1
BP	GO:0006751	glutathione catabolic process	1/85	9/26949	0.0280355	0.284046	GLYMA_01G005200	1	Increased	0/1
BP	GO:0051649	establishment of localization in cell	2/85	1153/26949	0.88371	0.999982	GLYMA_05G081100/GLYMA_11G020300	2	Decreased/Decreased	2/0
BP	GO:0016052	carbohydrate catabolic process	2/85	282/26949	0.223375	0.608528	GLYMA_10G201100/GLYMA_10G106600	2	Decreased/Decreased	2/0
BP	GO:1902223	erythrose 4-phosphate/phosphoenolpyruvate family amino acid biosynthetic process	1/85	15/26949	0.0462929	0.327548	GLYMA_13G309300	1	Decreased	1/0
BP	GO:0034250	positive regulation of amide metabolic process	2/85	69/26949	0.0201189	0.278249	GLYMA_06G202200/GLYMA_05G022200	2	Increased/Increased	0/2
BP	GO:0009314	response to radiation	9/85	1466/26949	0.0412804	0.31561	GLYMA_18G186200/GLYMA_01G121200/GLYMA_06G206000/GLYMA_06G202200/GLYMA_13G089200/GLYMA_03G060900/GLYMA_07G061500/GLYMA_05G022200/GLYMA_17G227600	9	Increased/Increased/Decreased/Increased/Increased/Increased/Increased/Increased/Increased	1/8
BP	GO:0044036	cell wall macromolecule metabolic process	1/85	266/26949	0.570221	0.839598	GLYMA_17G072200	1	Increased	0/1
BP	GO:0009141	nucleoside triphosphate metabolic process	3/85	195/26949	0.0238925	0.281499	GLYMA_10G201100/GLYMA_14G132200/GLYMA_08G268300	3	Decreased/Decreased/Decreased	3/0
BP	GO:0000256	allantoin catabolic process	1/85	11/26949	0.0341594	0.284046	GLYMA_10G184900	1	Decreased	1/0
BP	GO:0030865	cortical cytoskeleton organization	1/85	126/26949	0.328991	0.683787	GLYMA_10G049600	1	Decreased	1/0
BP	GO:0050778	positive regulation of immune response	1/85	229/26949	0.516408	0.798083	GLYMA_13G089200	1	Increased	0/1
BP	GO:0080186	developmental vegetative growth	1/85	27/26949	0.0817969	0.392634	GLYMA_11G250500	1	Increased	0/1
BP	GO:0051261	protein depolymerization	1/85	28/26949	0.0846959	0.392634	GLYMA_03G162900	1	Increased	0/1
BP	GO:0032881	regulation of polysaccharide metabolic process	1/85	42/26949	0.124345	0.47731	GLYMA_11G216800	1	Decreased	1/0
BP	GO:0065009	regulation of molecular function	3/85	1040/26949	0.642101	0.896219	GLYMA_13G089200/GLYMA_03G146100/GLYMA_11G004400	3	Increased/Increased/Decreased	1/2
BP	GO:0000226	microtubule cytoskeleton organization	3/85	328/26949	0.0853416	0.392634	GLYMA_10G049600/GLYMA_06G289000/GLYMA_12G117900	3	Decreased/Increased/Increased	1/2
BP	GO:0051274	beta-glucan biosynthetic process	1/85	80/26949	0.223609	0.608528	GLYMA_17G072200	1	Increased	0/1
BP	GO:0051301	cell division	1/85	393/26949	0.713683	0.944098	GLYMA_17G072200	1	Increased	0/1
BP	GO:0009126	purine nucleoside monophosphate metabolic process	3/85	188/26949	0.0217347	0.278249	GLYMA_10G201100/GLYMA_14G132200/GLYMA_08G268300	3	Decreased/Decreased/Decreased	3/0
BP	GO:0006396	RNA processing	1/85	1146/26949	0.975267	0.999982	GLYMA_11G171100	1	Decreased	1/0
BP	GO:0034248	regulation of amide metabolic process	2/85	240/26949	0.175304	0.562886	GLYMA_06G202200/GLYMA_05G022200	2	Increased/Increased	0/2
BP	GO:0097435	supramolecular fiber organization	2/85	290/26949	0.232668	0.609074	GLYMA_10G049600/GLYMA_03G162900	2	Decreased/Increased	1/1
BP	GO:0048509	regulation of meristem development	2/85	311/26949	0.257162	0.631479	GLYMA_04G096000/GLYMA_13G089200	2	Decreased/Increased	1/1
BP	GO:0006575	cellular modified amino acid metabolic process	3/85	172/26949	0.0172236	0.27295	GLYMA_01G005200/GLYMA_13G267800/GLYMA_13G267900	3	Increased/Decreased/Decreased	2/1
BP	GO:0006626	protein targeting to mitochondrion	1/85	82/26949	0.228514	0.609074	GLYMA_11G020300	1	Decreased	1/0
BP	GO:0048522	positive regulation of cellular process	8/85	2236/26949	0.409367	0.730979	GLYMA_18G186200/GLYMA_01G121200/GLYMA_01G061100/GLYMA_06G202200/GLYMA_03G060900/GLYMA_07G061500/GLYMA_05G022200/GLYMA_17G227600	8	Increased/Increased/Decreased/Increased/Increased/Increased/Increased/Increased	1/7
BP	GO:0006090	pyruvate metabolic process	1/85	133/26949	0.343737	0.697677	GLYMA_10G201100	1	Decreased	1/0
BP	GO:0034614	cellular response to reactive oxygen species	1/85	125/26949	0.326858	0.683787	GLYMA_13G089200	1	Increased	0/1
BP	GO:0031669	cellular response to nutrient levels	1/85	389/26949	0.709988	0.941487	GLYMA_13G089200	1	Increased	0/1
BP	GO:0033036	macromolecule localization	3/85	1374/26949	0.814752	0.9997	GLYMA_18G005800/GLYMA_05G081100/GLYMA_11G020300	3	Decreased/Decreased/Decreased	3/0
BP	GO:0060918	auxin transport	1/85	170/26949	0.416517	0.736156	GLYMA_13G089200	1	Increased	0/1
BP	GO:0009642	response to light intensity	8/85	304/26949	5.42168e-06	0.000847331	GLYMA_18G186200/GLYMA_01G121200/GLYMA_06G202200/GLYMA_13G089200/GLYMA_03G060900/GLYMA_07G061500/GLYMA_05G022200/GLYMA_17G227600	8	Increased/Increased/Increased/Increased/Increased/Increased/Increased/Increased	0/8
BP	GO:0042773	ATP synthesis coupled electron transport	2/85	44/26949	0.00853502	0.219565	GLYMA_14G132200/GLYMA_08G268300	2	Decreased/Decreased	2/0
BP	GO:0015031	protein transport	1/85	809/26949	0.925344	0.999982	GLYMA_11G020300	1	Decreased	1/0
BP	GO:0006144	purine nucleobase metabolic process	1/85	29/26949	0.0875859	0.399246	GLYMA_10G184900	1	Decreased	1/0
BP	GO:1901701	cellular response to oxygen-containing compound	3/85	1168/26949	0.718647	0.946089	GLYMA_04G096000/GLYMA_19G022500/GLYMA_13G089200	3	Decreased/Decreased/Increased	2/1
BP	GO:0071702	organic substance transport	5/85	1677/26949	0.615913	0.873942	GLYMA_18G005800/GLYMA_06G156600/GLYMA_02G260200/GLYMA_05G081100/GLYMA_11G020300	5	Decreased/Decreased/Decreased/Decreased/Decreased	5/0
BP	GO:0015980	energy derivation by oxidation of organic compounds	3/85	196/26949	0.0242099	0.281499	GLYMA_14G132200/GLYMA_08G268300/GLYMA_03G229800	3	Decreased/Decreased/Decreased	3/0
BP	GO:0048589	developmental growth	2/85	760/26949	0.69576	0.930515	GLYMA_01G061100/GLYMA_11G250500	2	Decreased/Increased	1/1
BP	GO:0048518	positive regulation of biological process	10/85	2923/26949	0.443067	0.746865	GLYMA_18G186200/GLYMA_01G121200/GLYMA_01G061100/GLYMA_06G202200/GLYMA_13G089200/GLYMA_03G060900/GLYMA_07G061500/GLYMA_05G022200/GLYMA_17G227600/GLYMA_11G250500	10	Increased/Increased/Decreased/Increased/Increased/Increased/Increased/Increased/Increased/Increased	1/9
BP	GO:0009250	glucan biosynthetic process	3/85	165/26949	0.0154334	0.267847	GLYMA_03G229800/GLYMA_17G072200/GLYMA_11G216800	3	Decreased/Increased/Decreased	2/1
BP	GO:0071495	cellular response to endogenous stimulus	2/85	1328/26949	0.926621	0.999982	GLYMA_19G022500/GLYMA_03G164200	2	Decreased/Increased	1/1
BP	GO:0012502	induction of programmed cell death	4/85	5/26949	4.59664e-10	5.02872e-07	GLYMA_18G186200/GLYMA_01G121200/GLYMA_03G060900/GLYMA_07G061500	4	Increased/Increased/Increased/Increased	0/4
BP	GO:0009834	plant-type secondary cell wall biogenesis	1/85	124/26949	0.324718	0.683787	GLYMA_17G072200	1	Increased	0/1
BP	GO:0010228	vegetative to reproductive phase transition of meristem	4/85	310/26949	0.0167907	0.27295	GLYMA_18G186200/GLYMA_01G121200/GLYMA_03G060900/GLYMA_07G061500	4	Increased/Increased/Increased/Increased	0/4
BP	GO:0010286	heat acclimation	1/85	67/26949	0.19097	0.573959	GLYMA_17G227600	1	Increased	0/1
BP	GO:0006259	DNA metabolic process	1/85	842/26949	0.932956	0.999982	GLYMA_06G206000	1	Decreased	1/0
BP	GO:0009644	response to high light intensity	8/85	154/26949	3.14097e-08	1.71811e-05	GLYMA_18G186200/GLYMA_01G121200/GLYMA_06G202200/GLYMA_13G089200/GLYMA_03G060900/GLYMA_07G061500/GLYMA_05G022200/GLYMA_17G227600	8	Increased/Increased/Increased/Increased/Increased/Increased/Increased/Increased	0/8
BP	GO:0015800	acidic amino acid transport	1/85	18/26949	0.0552941	0.357939	GLYMA_06G156600	1	Decreased	1/0
BP	GO:0006397	mRNA processing	1/85	430/26949	0.745729	0.962061	GLYMA_11G171100	1	Decreased	1/0
BP	GO:0009251	glucan catabolic process	1/85	81/26949	0.226065	0.609074	GLYMA_10G106600	1	Decreased	1/0
BP	GO:1900426	positive regulation of defense response to bacterium	1/85	34/26949	0.101901	0.424219	GLYMA_13G089200	1	Increased	0/1
BP	GO:0032885	regulation of polysaccharide biosynthetic process	1/85	24/26949	0.0730453	0.378728	GLYMA_11G216800	1	Decreased	1/0
BP	GO:0009944	polarity specification of adaxial/abaxial axis	1/85	59/26949	0.170214	0.555863	GLYMA_05G081100	1	Decreased	1/0
BP	GO:0031329	regulation of cellular catabolic process	4/85	305/26949	0.0159141	0.267847	GLYMA_18G186200/GLYMA_01G121200/GLYMA_03G060900/GLYMA_07G061500	4	Increased/Increased/Increased/Increased	0/4
BP	GO:0051049	regulation of transport	2/85	492/26949	0.461317	0.765828	GLYMA_13G089200/GLYMA_05G081100	2	Increased/Decreased	1/1
BP	GO:0048587	regulation of short-day photoperiodism, flowering	1/85	34/26949	0.101901	0.424219	GLYMA_15G228700	1	Decreased	1/0
BP	GO:0046825	regulation of protein export from nucleus	1/85	16/26949	0.0493027	0.332945	GLYMA_05G081100	1	Decreased	1/0
BP	GO:0009812	flavonoid metabolic process	1/85	173/26949	0.422055	0.736409	GLYMA_13G089200	1	Increased	0/1
BP	GO:0010114	response to red light	1/85	141/26949	0.360197	0.70367	GLYMA_13G089200	1	Increased	0/1
BP	GO:0050801	monoatomic ion homeostasis	2/85	499/26949	0.468634	0.771508	GLYMA_04G003700/GLYMA_13G089200	2	Increased/Increased	0/2
BP	GO:0019538	protein metabolic process	7/85	5035/26949	0.997884	0.999982	GLYMA_01G005200/GLYMA_04G096000/GLYMA_06G226700/GLYMA_13G089200/GLYMA_13G267800/GLYMA_13G267900/GLYMA_05G093900	7	Increased/Decreased/Decreased/Increased/Decreased/Decreased/Decreased	5/2
BP	GO:0042558	pteridine-containing compound metabolic process	2/85	39/26949	0.0067539	0.194441	GLYMA_13G267800/GLYMA_13G267900	2	Decreased/Decreased	2/0
BP	GO:0009166	nucleotide catabolic process	1/85	99/26949	0.268985	0.631479	GLYMA_10G201100	1	Decreased	1/0
BP	GO:0098869	cellular oxidant detoxification	1/85	210/26949	0.48624	0.782274	GLYMA_10G222400	1	Decreased	1/0
BP	GO:0009259	ribonucleotide metabolic process	3/85	328/26949	0.0853416	0.392634	GLYMA_10G201100/GLYMA_14G132200/GLYMA_08G268300	3	Decreased/Decreased/Decreased	3/0
BP	GO:0098660	inorganic ion transmembrane transport	1/85	672/26949	0.883496	0.999982	GLYMA_17G096100	1	Decreased	1/0
BP	GO:0008284	positive regulation of cell population proliferation	1/85	80/26949	0.223609	0.608528	GLYMA_01G061100	1	Decreased	1/0
BP	GO:0023051	regulation of signaling	1/85	1107/26949	0.971873	0.999982	GLYMA_04G096000	1	Decreased	1/0
BP	GO:0072523	purine-containing compound catabolic process	1/85	36/26949	0.107565	0.435836	GLYMA_10G184900	1	Decreased	1/0
BP	GO:0010310	regulation of hydrogen peroxide metabolic process	1/85	37/26949	0.110383	0.443968	GLYMA_13G089200	1	Increased	0/1
BP	GO:0051641	cellular localization	2/85	1522/26949	0.956731	0.999982	GLYMA_05G081100/GLYMA_11G020300	2	Decreased/Decreased	2/0
BP	GO:0048437	floral organ development	1/85	570/26949	0.837973	0.999982	GLYMA_01G061100	1	Decreased	1/0
BP	GO:1905392	plant organ morphogenesis	2/85	875/26949	0.76753	0.977506	GLYMA_01G007400/GLYMA_05G081100	2	Increased/Decreased	1/1
BP	GO:0048510	regulation of timing of transition from vegetative to reproductive phase	1/85	120/26949	0.316092	0.676721	GLYMA_04G096000	1	Decreased	1/0
BP	GO:0072522	purine-containing compound biosynthetic process	1/85	205/26949	0.477997	0.777011	GLYMA_10G201100	1	Decreased	1/0
BP	GO:0009150	purine ribonucleotide metabolic process	3/85	286/26949	0.0619415	0.370532	GLYMA_10G201100/GLYMA_14G132200/GLYMA_08G268300	3	Decreased/Decreased/Decreased	3/0
BP	GO:0005996	monosaccharide metabolic process	1/85	179/26949	0.432977	0.743516	GLYMA_03G229800	1	Decreased	1/0
BP	GO:0046283	anthocyanin-containing compound metabolic process	1/85	68/26949	0.193528	0.576893	GLYMA_13G089200	1	Increased	0/1
BP	GO:0036293	response to decreased oxygen levels	2/85	210/26949	0.142191	0.520259	GLYMA_04G096000/GLYMA_17G227600	2	Decreased/Increased	1/1
BP	GO:1901137	carbohydrate derivative biosynthetic process	1/85	639/26949	0.870358	0.999982	GLYMA_10G201100	1	Decreased	1/0
BP	GO:0048367	shoot system development	3/85	1637/26949	0.896227	0.999982	GLYMA_01G061100/GLYMA_03G164200/GLYMA_05G081100	3	Decreased/Increased/Decreased	2/1
BP	GO:0031324	negative regulation of cellular metabolic process	1/85	1116/26949	0.972695	0.999982	GLYMA_11G004400	1	Decreased	1/0
BP	GO:1901362	organic cyclic compound biosynthetic process	3/85	1590/26949	0.884517	0.999982	GLYMA_10G201100/GLYMA_19G003600/GLYMA_13G309300	3	Decreased/Decreased/Decreased	3/0
BP	GO:0009653	anatomical structure morphogenesis	3/85	2061/26949	0.962609	0.999982	GLYMA_01G007400/GLYMA_03G164200/GLYMA_05G081100	3	Increased/Increased/Decreased	1/2
BP	GO:0048831	regulation of shoot system development	3/85	592/26949	0.286963	0.646713	GLYMA_08G342400/GLYMA_13G089200/GLYMA_05G081100	3	Decreased/Increased/Decreased	2/1
BP	GO:0042127	regulation of cell population proliferation	1/85	229/26949	0.516408	0.798083	GLYMA_01G061100	1	Decreased	1/0
BP	GO:0043085	positive regulation of catalytic activity	1/85	414/26949	0.732331	0.956162	GLYMA_03G146100	1	Increased	0/1
BP	GO:0022898	regulation of transmembrane transporter activity	1/85	67/26949	0.19097	0.573959	GLYMA_13G089200	1	Increased	0/1
BP	GO:0006749	glutathione metabolic process	1/85	92/26949	0.252581	0.625166	GLYMA_01G005200	1	Increased	0/1
BP	GO:0034762	regulation of transmembrane transport	1/85	92/26949	0.252581	0.625166	GLYMA_13G089200	1	Increased	0/1
BP	GO:0042775	mitochondrial ATP synthesis coupled electron transport	2/85	41/26949	0.00744356	0.203581	GLYMA_14G132200/GLYMA_08G268300	2	Decreased/Decreased	2/0
BP	GO:0033554	cellular response to stress	8/85	1973/26949	0.282706	0.642995	GLYMA_01G005200/GLYMA_06G206000/GLYMA_06G202200/GLYMA_13G089200/GLYMA_05G064700/GLYMA_05G022200/GLYMA_17G227600/GLYMA_11G030500	8	Increased/Decreased/Increased/Increased/Increased/Increased/Increased/Increased	1/7
BP	GO:1901698	response to nitrogen compound	1/85	904/26949	0.945242	0.999982	GLYMA_17G227600	1	Increased	0/1
BP	GO:0031325	positive regulation of cellular metabolic process	7/85	1552/26949	0.217593	0.602168	GLYMA_18G186200/GLYMA_01G121200/GLYMA_06G202200/GLYMA_03G060900/GLYMA_07G061500/GLYMA_05G022200/GLYMA_17G227600	7	Increased/Increased/Increased/Increased/Increased/Increased/Increased	0/7
BP	GO:0006355	regulation of DNA-templated transcription	3/85	3761/26949	0.999697	0.999982	GLYMA_06G100000/GLYMA_03G164200/GLYMA_17G227600	3	Decreased/Increased/Increased	1/2
BP	GO:0071482	cellular response to light stimulus	2/85	216/26949	0.148703	0.527288	GLYMA_06G206000/GLYMA_13G089200	2	Decreased/Increased	1/1
BP	GO:0051238	sequestering of metal ion	1/85	54/26949	0.156975	0.541738	GLYMA_05G001700	1	Decreased	1/0
BP	GO:0070925	organelle assembly	2/85	373/26949	0.329393	0.683787	GLYMA_06G289000/GLYMA_12G117900	2	Increased/Increased	0/2
BP	GO:0016441	post-transcriptional gene silencing	1/85	155/26949	0.388026	0.713419	GLYMA_11G171100	1	Decreased	1/0
BP	GO:0006790	sulfur compound metabolic process	1/85	515/26949	0.806538	0.995527	GLYMA_01G005200	1	Increased	0/1
BP	GO:0060255	regulation of macromolecule metabolic process	8/85	5332/26949	0.997041	0.999982	GLYMA_01G007400/GLYMA_06G202200/GLYMA_06G100000/GLYMA_03G164200/GLYMA_05G022200/GLYMA_17G227600/GLYMA_11G216800/GLYMA_11G171100	8	Increased/Increased/Decreased/Increased/Increased/Increased/Decreased/Decreased	3/5
BP	GO:0071483	cellular response to blue light	1/85	62/26949	0.178058	0.564626	GLYMA_13G089200	1	Increased	0/1
BP	GO:0090567	reproductive shoot system development	1/85	850/26949	0.934683	0.999982	GLYMA_01G061100	1	Decreased	1/0
BP	GO:0002237	response to molecule of bacterial origin	1/85	90/26949	0.247827	0.624708	GLYMA_01G005200	1	Increased	0/1
BP	GO:0006403	RNA localization	1/85	156/26949	0.389968	0.713419	GLYMA_05G081100	1	Decreased	1/0
BP	GO:1901700	response to oxygen-containing compound	14/85	3277/26949	0.146763	0.526423	GLYMA_18G186200/GLYMA_01G121200/GLYMA_01G005200/GLYMA_04G096000/GLYMA_06G202200/GLYMA_19G022500/GLYMA_08G268300/GLYMA_13G089200/GLYMA_03G060900/GLYMA_07G061500/GLYMA_05G064700/GLYMA_05G022200/GLYMA_17G227600/GLYMA_11G004400	14	Increased/Increased/Increased/Decreased/Increased/Decreased/Decreased/Increased/Increased/Increased/Increased/Increased/Increased/Decreased	4/10
BP	GO:0009966	regulation of signal transduction	1/85	1057/26949	0.966841	0.999982	GLYMA_04G096000	1	Decreased	1/0
BP	GO:0031122	cytoplasmic microtubule organization	1/85	115/26949	0.305156	0.663698	GLYMA_10G049600	1	Decreased	1/0
BP	GO:0006119	oxidative phosphorylation	2/85	45/26949	0.00891384	0.219565	GLYMA_14G132200/GLYMA_08G268300	2	Decreased/Decreased	2/0
BP	GO:0009161	ribonucleoside monophosphate metabolic process	3/85	214/26949	0.0303142	0.284046	GLYMA_10G201100/GLYMA_14G132200/GLYMA_08G268300	3	Decreased/Decreased/Decreased	3/0
BP	GO:0034644	cellular response to UV	1/85	33/26949	0.0990559	0.421662	GLYMA_06G206000	1	Decreased	1/0
BP	GO:0006820	monoatomic anion transport	2/85	701/26949	0.652433	0.908094	GLYMA_06G156600/GLYMA_02G260200	2	Decreased/Decreased	2/0
BP	GO:0071806	protein transmembrane transport	1/85	171/26949	0.418369	0.736156	GLYMA_11G020300	1	Decreased	1/0
BP	GO:0032103	positive regulation of response to external stimulus	1/85	58/26949	0.167583	0.555563	GLYMA_13G089200	1	Increased	0/1
BP	GO:0040029	epigenetic regulation of gene expression	1/85	349/26949	0.670347	0.922404	GLYMA_11G171100	1	Decreased	1/0
BP	GO:0072655	establishment of protein localization to mitochondrion	1/85	82/26949	0.228514	0.609074	GLYMA_11G020300	1	Decreased	1/0
BP	GO:1903793	positive regulation of monoatomic anion transport	1/85	9/26949	0.0280355	0.284046	GLYMA_13G089200	1	Increased	0/1
BP	GO:0097305	response to alcohol	1/85	1070/26949	0.968229	0.999982	GLYMA_08G268300	1	Decreased	1/0
BP	GO:0031323	regulation of cellular metabolic process	12/85	5239/26949	0.920789	0.999982	GLYMA_18G186200/GLYMA_01G121200/GLYMA_06G202200/GLYMA_06G100000/GLYMA_13G089200/GLYMA_03G164200/GLYMA_03G060900/GLYMA_07G061500/GLYMA_05G022200/GLYMA_17G227600/GLYMA_11G216800/GLYMA_11G004400	12	Increased/Increased/Increased/Decreased/Increased/Increased/Increased/Increased/Increased/Increased/Decreased/Decreased	3/9
BP	GO:0009123	nucleoside monophosphate metabolic process	3/85	243/26949	0.0416915	0.31561	GLYMA_10G201100/GLYMA_14G132200/GLYMA_08G268300	3	Decreased/Decreased/Decreased	3/0
BP	GO:0009638	phototropism	1/85	46/26949	0.135358	0.508872	GLYMA_13G089200	1	Increased	0/1
BP	GO:0033993	response to lipid	5/85	1490/26949	0.509196	0.794539	GLYMA_01G005200/GLYMA_19G022500/GLYMA_08G268300/GLYMA_13G089200/GLYMA_11G004400	5	Increased/Decreased/Decreased/Increased/Decreased	3/2
BP	GO:0070297	regulation of phosphorelay signal transduction system	1/85	102/26949	0.275906	0.635454	GLYMA_04G096000	1	Decreased	1/0
BP	GO:0009611	response to wounding	4/85	518/26949	0.0813465	0.392634	GLYMA_01G206900/GLYMA_01G206800/GLYMA_16G145200/GLYMA_11G030500	4	Decreased/Decreased/Decreased/Increased	3/1
BP	GO:0050790	regulation of catalytic activity	2/85	784/26949	0.712086	0.943125	GLYMA_03G146100/GLYMA_11G004400	2	Increased/Decreased	1/1
BP	GO:0031047	regulatory ncRNA-mediated gene silencing	1/85	202/26949	0.472988	0.772312	GLYMA_11G171100	1	Decreased	1/0
BP	GO:2000023	regulation of lateral root development	1/85	23/26949	0.0701098	0.370532	GLYMA_13G089200	1	Increased	0/1
BP	GO:0035082	axoneme assembly	2/85	29/26949	0.0037768	0.121524	GLYMA_06G289000/GLYMA_12G117900	2	Increased/Increased	0/2
BP	GO:0044281	small molecule metabolic process	14/85	2442/26949	0.0201882	0.278249	GLYMA_01G005200/GLYMA_04G096000/GLYMA_10G184900/GLYMA_10G201100/GLYMA_19G003600/GLYMA_14G132200/GLYMA_08G268300/GLYMA_13G089200/GLYMA_13G309300/GLYMA_13G267800/GLYMA_13G267900/GLYMA_03G229800/GLYMA_05G064700/GLYMA_16G145200	14	Increased/Decreased/Decreased/Decreased/Decreased/Decreased/Decreased/Increased/Decreased/Decreased/Decreased/Decreased/Increased/Decreased	11/3
BP	GO:0015931	nucleobase-containing compound transport	1/85	233/26949	0.522533	0.799752	GLYMA_05G081100	1	Decreased	1/0
BP	GO:0009909	regulation of flower development	2/85	395/26949	0.354665	0.703463	GLYMA_08G342400/GLYMA_05G081100	2	Decreased/Decreased	2/0
BP	GO:0031638	zymogen activation	1/85	3/26949	0.00943285	0.219565	GLYMA_01G005200	1	Increased	0/1
BP	GO:0006405	RNA export from nucleus	1/85	137/26949	0.352018	0.703463	GLYMA_05G081100	1	Decreased	1/0
BP	GO:0055080	monoatomic cation homeostasis	2/85	397/26949	0.356947	0.703463	GLYMA_04G003700/GLYMA_13G089200	2	Increased/Increased	0/2
BP	GO:0009112	nucleobase metabolic process	1/85	79/26949	0.221145	0.606348	GLYMA_10G184900	1	Decreased	1/0
BP	GO:0070201	regulation of establishment of protein localization	1/85	133/26949	0.343737	0.697677	GLYMA_05G081100	1	Decreased	1/0
BP	GO:0044249	cellular biosynthetic process	8/85	3779/26949	0.92321	0.999982	GLYMA_04G096000/GLYMA_10G201100/GLYMA_19G003600/GLYMA_20G047100/GLYMA_13G309300/GLYMA_03G229800/GLYMA_17G072200/GLYMA_11G216800	8	Decreased/Decreased/Decreased/Decreased/Decreased/Decreased/Increased/Decreased	7/1
BP	GO:0034284	response to monosaccharide	1/85	160/26949	0.397672	0.721482	GLYMA_04G096000	1	Decreased	1/0
BP	GO:0030031	cell projection assembly	2/85	94/26949	0.0356414	0.293171	GLYMA_06G289000/GLYMA_12G117900	2	Increased/Increased	0/2
BP	GO:0072525	pyridine-containing compound biosynthetic process	1/85	110/26949	0.294046	0.653835	GLYMA_10G201100	1	Decreased	1/0
BP	GO:1903961	positive regulation of anion transmembrane transport	1/85	8/26949	0.0249592	0.281499	GLYMA_13G089200	1	Increased	0/1
BP	GO:0048580	regulation of post-embryonic development	5/85	923/26949	0.166628	0.555563	GLYMA_04G096000/GLYMA_15G228700/GLYMA_08G342400/GLYMA_13G089200/GLYMA_05G081100	5	Decreased/Decreased/Decreased/Increased/Decreased	4/1
BP	GO:0030036	actin cytoskeleton organization	1/85	173/26949	0.422055	0.736409	GLYMA_03G162900	1	Increased	0/1
BP	GO:0006164	purine nucleotide biosynthetic process	1/85	184/26949	0.441923	0.746625	GLYMA_10G201100	1	Decreased	1/0
BP	GO:0065002	intracellular protein transmembrane transport	1/85	146/26949	0.370277	0.707061	GLYMA_11G020300	1	Decreased	1/0
BP	GO:1901575	organic substance catabolic process	5/85	2162/26949	0.821787	0.999982	GLYMA_01G005200/GLYMA_10G184900/GLYMA_10G201100/GLYMA_10G106600/GLYMA_16G145200	5	Increased/Decreased/Decreased/Decreased/Decreased	4/1
BP	GO:0006810	transport	11/85	3704/26949	0.632843	0.887595	GLYMA_18G005800/GLYMA_04G003700/GLYMA_06G156600/GLYMA_09G179000/GLYMA_02G260200/GLYMA_13G275400/GLYMA_13G089200/GLYMA_05G001700/GLYMA_05G081100/GLYMA_17G096100/GLYMA_11G020300	11	Decreased/Increased/Decreased/Decreased/Decreased/Decreased/Increased/Decreased/Decreased/Decreased/Decreased	9/2
BP	GO:0051179	localization	11/85	4193/26949	0.789705	0.989364	GLYMA_18G005800/GLYMA_04G003700/GLYMA_06G156600/GLYMA_09G179000/GLYMA_02G260200/GLYMA_13G275400/GLYMA_13G089200/GLYMA_05G001700/GLYMA_05G081100/GLYMA_17G096100/GLYMA_11G020300	11	Decreased/Increased/Decreased/Decreased/Decreased/Decreased/Increased/Decreased/Decreased/Decreased/Decreased	9/2
BP	GO:0009798	axis specification	1/85	123/26949	0.322572	0.681262	GLYMA_05G081100	1	Decreased	1/0
BP	GO:0043171	peptide catabolic process	1/85	23/26949	0.0701098	0.370532	GLYMA_01G005200	1	Increased	0/1
BP	GO:0034599	cellular response to oxidative stress	2/85	231/26949	0.165234	0.555563	GLYMA_01G005200/GLYMA_13G089200	2	Increased/Increased	0/2
BP	GO:0018958	phenol-containing compound metabolic process	1/85	68/26949	0.193528	0.576893	GLYMA_16G145200	1	Decreased	1/0
BP	GO:0006281	DNA repair	1/85	452/26949	0.763075	0.973934	GLYMA_06G206000	1	Decreased	1/0
BP	GO:0009416	response to light stimulus	9/85	1377/26949	0.0293743	0.284046	GLYMA_18G186200/GLYMA_01G121200/GLYMA_06G206000/GLYMA_06G202200/GLYMA_13G089200/GLYMA_03G060900/GLYMA_07G061500/GLYMA_05G022200/GLYMA_17G227600	9	Increased/Increased/Decreased/Increased/Increased/Increased/Increased/Increased/Increased	1/8
BP	GO:0051169	nuclear transport	1/85	231/26949	0.51948	0.798083	GLYMA_05G081100	1	Decreased	1/0
BP	GO:0036294	cellular response to decreased oxygen levels	1/85	58/26949	0.167583	0.555563	GLYMA_17G227600	1	Increased	0/1
BP	GO:0005982	starch metabolic process	1/85	97/26949	0.264335	0.631479	GLYMA_11G216800	1	Decreased	1/0
BP	GO:0048731	system development	9/85	3815/26949	0.866991	0.999982	GLYMA_18G186200/GLYMA_01G121200/GLYMA_01G061100/GLYMA_01G007400/GLYMA_13G089200/GLYMA_03G164200/GLYMA_03G060900/GLYMA_07G061500/GLYMA_05G081100	9	Increased/Increased/Decreased/Increased/Increased/Increased/Increased/Increased/Decreased	2/7
BP	GO:0043933	protein-containing complex organization	3/85	1076/26949	0.664979	0.920093	GLYMA_14G132200/GLYMA_03G162900/GLYMA_11G030500	3	Decreased/Increased/Increased	1/2
BP	GO:0042886	amide transport	1/85	895/26949	0.943608	0.999982	GLYMA_11G020300	1	Decreased	1/0
BP	GO:0016114	terpenoid biosynthetic process	2/85	210/26949	0.142191	0.520259	GLYMA_04G096000/GLYMA_20G047100	2	Decreased/Decreased	2/0
BP	GO:0051606	detection of stimulus	1/85	167/26949	0.410925	0.730979	GLYMA_13G089200	1	Increased	0/1
BP	GO:0000302	response to reactive oxygen species	8/85	401/26949	3.97205e-05	0.00500199	GLYMA_18G186200/GLYMA_01G121200/GLYMA_06G202200/GLYMA_13G089200/GLYMA_03G060900/GLYMA_07G061500/GLYMA_05G022200/GLYMA_17G227600	8	Increased/Increased/Increased/Increased/Increased/Increased/Increased/Increased	0/8
BP	GO:0019362	pyridine nucleotide metabolic process	1/85	154/26949	0.386079	0.713256	GLYMA_10G201100	1	Decreased	1/0
BP	GO:0090421	embryonic meristem initiation	1/85	54/26949	0.156975	0.541738	GLYMA_03G164200	1	Increased	0/1
BP	GO:0044237	cellular metabolic process	25/85	11642/26949	0.996833	0.999982	GLYMA_18G186200/GLYMA_01G121200/GLYMA_01G005200/GLYMA_04G096000/GLYMA_10G184900/GLYMA_10G201100/GLYMA_06G206000/GLYMA_06G226700/GLYMA_19G003600/GLYMA_14G132200/GLYMA_20G047100/GLYMA_08G268300/GLYMA_13G089200/GLYMA_13G309300/GLYMA_13G267800/GLYMA_13G267900/GLYMA_03G229800/GLYMA_03G060900/GLYMA_07G061500/GLYMA_05G093900/GLYMA_05G064700/GLYMA_17G072200/GLYMA_16G145200/GLYMA_11G216800/GLYMA_11G171100	25	Increased/Increased/Increased/Decreased/Decreased/Decreased/Decreased/Decreased/Decreased/Decreased/Decreased/Decreased/Increased/Decreased/Decreased/Decreased/Decreased/Increased/Increased/Decreased/Increased/Increased/Decreased/Decreased/Decreased	17/8
BP	GO:0043622	cortical microtubule organization	1/85	99/26949	0.268985	0.631479	GLYMA_10G049600	1	Decreased	1/0
BP	GO:0051276	chromosome organization	1/85	974/26949	0.956455	0.999982	GLYMA_06G206000	1	Decreased	1/0
BP	GO:0009896	positive regulation of catabolic process	4/85	164/26949	0.00182532	0.071318	GLYMA_18G186200/GLYMA_01G121200/GLYMA_03G060900/GLYMA_07G061500	4	Increased/Increased/Increased/Increased	0/4
BP	GO:0016101	diterpenoid metabolic process	1/85	173/26949	0.422055	0.736409	GLYMA_04G096000	1	Decreased	1/0
BP	GO:0046434	organophosphate catabolic process	1/85	152/26949	0.382165	0.711035	GLYMA_10G201100	1	Decreased	1/0
BP	GO:1904158	axonemal central apparatus assembly	2/85	16/26949	0.00114639	0.0488666	GLYMA_06G289000/GLYMA_12G117900	2	Increased/Increased	0/2
BP	GO:0002376	immune system process	5/85	973/26949	0.193199	0.576893	GLYMA_18G186200/GLYMA_01G121200/GLYMA_03G060900/GLYMA_07G061500/GLYMA_16G145200	5	Increased/Increased/Increased/Increased/Decreased	1/4
BP	GO:0009832	plant-type cell wall biogenesis	1/85	299/26949	0.613196	0.872349	GLYMA_17G072200	1	Increased	0/1
BP	GO:1901136	carbohydrate derivative catabolic process	1/85	102/26949	0.275906	0.635454	GLYMA_16G145200	1	Decreased	1/0
BP	GO:0008652	amino acid biosynthetic process	1/85	301/26949	0.61566	0.873942	GLYMA_13G309300	1	Decreased	1/0
BP	GO:0006605	protein targeting	1/85	351/26949	0.67245	0.923037	GLYMA_11G020300	1	Decreased	1/0
BP	GO:0015849	organic acid transport	2/85	319/26949	0.266513	0.631479	GLYMA_06G156600/GLYMA_02G260200	2	Decreased/Decreased	2/0
BP	GO:0010563	negative regulation of phosphorus metabolic process	1/85	99/26949	0.268985	0.631479	GLYMA_11G004400	1	Decreased	1/0
BP	GO:0006629	lipid metabolic process	4/85	1334/26949	0.61202	0.872349	GLYMA_04G096000/GLYMA_19G003600/GLYMA_20G047100/GLYMA_05G064700	4	Decreased/Decreased/Decreased/Increased	3/1
BP	GO:0010014	meristem initiation	1/85	76/26949	0.213707	0.599476	GLYMA_03G164200	1	Increased	0/1
BP	GO:0071248	cellular response to metal ion	1/85	200/26949	0.469622	0.771508	GLYMA_04G096000	1	Decreased	1/0
BP	GO:1902584	positive regulation of response to water deprivation	1/85	30/26949	0.0904668	0.403962	GLYMA_11G250500	1	Increased	0/1
BP	GO:0045454	cell redox homeostasis	1/85	84/26949	0.233387	0.609074	GLYMA_19G022500	1	Decreased	1/0
BP	GO:0010105	negative regulation of ethylene-activated signaling pathway	1/85	88/26949	0.243044	0.619791	GLYMA_04G096000	1	Decreased	1/0
BP	GO:0009165	nucleotide biosynthetic process	1/85	298/26949	0.611959	0.872349	GLYMA_10G201100	1	Decreased	1/0
BP	GO:0001666	response to hypoxia	2/85	189/26949	0.119944	0.468301	GLYMA_04G096000/GLYMA_17G227600	2	Decreased/Increased	1/1
BP	GO:0006865	amino acid transport	2/85	153/26949	0.0842802	0.392634	GLYMA_06G156600/GLYMA_02G260200	2	Decreased/Decreased	2/0
BP	GO:0009733	response to auxin	2/85	688/26949	0.642263	0.896219	GLYMA_19G161000/GLYMA_03G164200	2	Decreased/Increased	1/1
BP	GO:1902531	regulation of intracellular signal transduction	1/85	285/26949	0.595509	0.864041	GLYMA_04G096000	1	Decreased	1/0
CC	GO:0055044	symplast	10/85	1605/26949	0.0294325	0.284046	GLYMA_18G284900/GLYMA_18G186200/GLYMA_18G285100/GLYMA_01G121200/GLYMA_04G003700/GLYMA_15G097400/GLYMA_10G222400/GLYMA_03G060900/GLYMA_07G061500/GLYMA_11G171100	10	Increased/Increased/Increased/Increased/Increased/Decreased/Decreased/Increased/Increased/Decreased	3/7
CC	GO:0009569	chloroplast starch grain	1/85	10/26949	0.0311022	0.284046	GLYMA_11G216800	1	Decreased	1/0
CC	GO:0099080	supramolecular complex	1/85	299/26949	0.613196	0.872349	GLYMA_10G049600	1	Decreased	1/0
CC	GO:0031968	organelle outer membrane	1/85	181/26949	0.436572	0.743516	GLYMA_11G020300	1	Decreased	1/0
CC	GO:0005929	cilium	2/85	64/26949	0.0174648	0.27295	GLYMA_06G289000/GLYMA_12G117900	2	Increased/Increased	0/2
CC	GO:0031970	organelle envelope lumen	1/85	41/26949	0.12157	0.468301	GLYMA_14G132200	1	Decreased	1/0
CC	GO:0005789	endoplasmic reticulum membrane	1/85	646/26949	0.873262	0.999982	GLYMA_04G096000	1	Decreased	1/0
CC	GO:0005783	endoplasmic reticulum	8/85	1614/26949	0.136219	0.510353	GLYMA_18G005800/GLYMA_01G061100/GLYMA_04G096000/GLYMA_10G184900/GLYMA_10G176400/GLYMA_19G003600/GLYMA_05G064700/GLYMA_11G250500	8	Decreased/Decreased/Decreased/Decreased/Increased/Decreased/Increased/Increased	5/3
CC	GO:0005737	cytoplasm	54/85	14281/26949	0.0321374	0.284046	GLYMA_18G005800/GLYMA_01G005200/GLYMA_01G206900/GLYMA_01G206800/GLYMA_01G061100/GLYMA_04G003700/GLYMA_04G096000/GLYMA_04G054400/GLYMA_10G049600/GLYMA_10G116700/GLYMA_10G184900/GLYMA_10G201100/GLYMA_10G176400/GLYMA_10G222400/GLYMA_06G206000/GLYMA_06G202200/GLYMA_06G157800/GLYMA_06G054700/GLYMA_06G289000/GLYMA_19G003600/GLYMA_09G179000/GLYMA_14G132200/GLYMA_14G100000/GLYMA_02G260200/GLYMA_20G047100…	54	Decreased/Increased/Decreased/Decreased/Decreased/Increased/Decreased/Increased/Decreased/Decreased/Decreased/Decreased/Increased/Decreased/Decreased/Increased/Increased/Increased/Increased/Decreased/Decreased/Decreased/Increased/Decreased/Decreased/Increased/Decreased/Increased/Increased/Increased/Increased/Increased/Decreased/Decreased/Increased/Decreased/Increased/Increased/Increased/Increased…	26/28
CC	GO:0099512	supramolecular fiber	1/85	295/26949	0.608222	0.872349	GLYMA_10G049600	1	Decreased	1/0
CC	GO:0035861	site of double-strand break	1/85	20/26949	0.0612482	0.370532	GLYMA_06G206000	1	Decreased	1/0
CC	GO:0043229	intracellular organelle	38/85	16821/26949	0.999694	0.999982	GLYMA_18G231300/GLYMA_18G005800/GLYMA_01G005200/GLYMA_01G061100/GLYMA_04G096000/GLYMA_15G228700/GLYMA_10G049600/GLYMA_10G184900/GLYMA_10G176400/GLYMA_10G222400/GLYMA_06G206000/GLYMA_06G202200/GLYMA_06G289000/GLYMA_19G003600/GLYMA_09G179000/GLYMA_14G132200/GLYMA_02G260200/GLYMA_20G047100/GLYMA_08G342400/GLYMA_08G268300/GLYMA_13G089200/GLYMA_13G309300/GLYMA_13G267800/GLYMA_13G267900/GLYMA_03G164200…	38	Decreased/Decreased/Increased/Decreased/Decreased/Decreased/Decreased/Decreased/Increased/Decreased/Decreased/Increased/Increased/Decreased/Decreased/Decreased/Decreased/Decreased/Decreased/Decreased/Increased/Decreased/Decreased/Decreased/Increased/Decreased/Decreased/Increased/Increased/Increased/Increased/Increased/Decreased/Decreased/Decreased/Decreased/Increased/Decreased	26/12
CC	GO:0042175	nuclear outer membrane-endoplasmic reticulum membrane network	1/85	654/26949	0.876502	0.999982	GLYMA_04G096000	1	Decreased	1/0
CC	GO:0045271	respiratory chain complex I	1/85	64/26949	0.183247	0.567911	GLYMA_14G132200	1	Decreased	1/0
CC	GO:0098588	bounding membrane of organelle	3/85	1708/26949	0.911929	0.999982	GLYMA_09G179000/GLYMA_02G260200/GLYMA_11G020300	3	Decreased/Decreased/Decreased	3/0
CC	GO:0016604	nuclear body	1/85	291/26949	0.603185	0.869413	GLYMA_13G089200	1	Increased	0/1
CC	GO:0099568	cytoplasmic region	2/85	303/26949	0.247818	0.624708	GLYMA_06G289000/GLYMA_12G117900	2	Increased/Increased	0/2
CC	GO:0005622	intracellular anatomical structure	61/85	19284/26949	0.53787	0.806008	GLYMA_18G231300/GLYMA_18G005800/GLYMA_01G005200/GLYMA_01G206900/GLYMA_01G206800/GLYMA_01G061100/GLYMA_04G003700/GLYMA_04G096000/GLYMA_04G054400/GLYMA_15G228700/GLYMA_10G049600/GLYMA_10G116700/GLYMA_10G184900/GLYMA_10G201100/GLYMA_10G176400/GLYMA_10G222400/GLYMA_06G206000/GLYMA_06G202200/GLYMA_06G157800/GLYMA_06G054700/GLYMA_06G289000/GLYMA_19G003600/GLYMA_09G179000/GLYMA_14G132200/GLYMA_14G100000…	61	Decreased/Decreased/Increased/Decreased/Decreased/Decreased/Increased/Decreased/Increased/Decreased/Decreased/Decreased/Decreased/Decreased/Increased/Decreased/Decreased/Increased/Increased/Increased/Increased/Decreased/Decreased/Decreased/Increased/Decreased/Decreased/Decreased/Decreased/Increased/Decreased/Increased/Increased/Increased/Increased/Increased/Decreased/Decreased/Increased/Decreased…	31/30
CC	GO:0019867	outer membrane	1/85	186/26949	0.445462	0.749747	GLYMA_11G020300	1	Decreased	1/0
CC	GO:0031976	plastid thylakoid	1/85	667/26949	0.881593	0.999982	GLYMA_12G046200	1	Decreased	1/0
CC	GO:0043232	intracellular non-membrane-bounded organelle	6/85	2900/26949	0.90628	0.999982	GLYMA_10G049600/GLYMA_06G206000/GLYMA_06G289000/GLYMA_05G203400/GLYMA_12G117900/GLYMA_11G250500	6	Decreased/Decreased/Increased/Decreased/Increased/Increased	3/3
CC	GO:0120025	plasma membrane bounded cell projection	2/85	336/26949	0.286381	0.646713	GLYMA_06G289000/GLYMA_12G117900	2	Increased/Increased	0/2
CC	GO:1990204	oxidoreductase complex	1/85	109/26949	0.291804	0.652828	GLYMA_14G132200	1	Decreased	1/0
CC	GO:0005930	axoneme	2/85	24/26949	0.00259386	0.0886775	GLYMA_06G289000/GLYMA_12G117900	2	Increased/Increased	0/2
CC	GO:0071944	cell periphery	14/85	6345/26949	0.95702	0.999982	GLYMA_18G005800/GLYMA_01G005200/GLYMA_15G097400/GLYMA_10G106600/GLYMA_10G222400/GLYMA_06G156600/GLYMA_06G226700/GLYMA_13G267800/GLYMA_13G267900/GLYMA_05G001700/GLYMA_05G093900/GLYMA_17G096100/GLYMA_17G072200/GLYMA_11G004400	14	Decreased/Increased/Decreased/Decreased/Decreased/Decreased/Decreased/Decreased/Decreased/Decreased/Decreased/Decreased/Increased/Decreased	12/2
CC	GO:0070013	intracellular organelle lumen	5/85	2634/26949	0.92743	0.999982	GLYMA_06G206000/GLYMA_14G132200/GLYMA_08G342400/GLYMA_13G089200/GLYMA_11G171100	5	Decreased/Decreased/Decreased/Increased/Decreased	4/1
CC	GO:0043233	organelle lumen	5/85	2634/26949	0.92743	0.999982	GLYMA_06G206000/GLYMA_14G132200/GLYMA_08G342400/GLYMA_13G089200/GLYMA_11G171100	5	Decreased/Decreased/Decreased/Increased/Decreased	4/1
CC	GO:0005575	cellular_component	75/85	22975/26949	0.274064	0.635454	GLYMA_18G231300/GLYMA_18G284900/GLYMA_18G186200/GLYMA_18G285100/GLYMA_18G005800/GLYMA_01G121200/GLYMA_01G005200/GLYMA_01G206900/GLYMA_01G206800/GLYMA_01G061100/GLYMA_04G003700/GLYMA_04G096000/GLYMA_04G054400/GLYMA_15G097400/GLYMA_15G228700/GLYMA_10G049600/GLYMA_10G116700/GLYMA_10G184900/GLYMA_10G201100/GLYMA_10G176400/GLYMA_10G106600/GLYMA_10G222400/GLYMA_06G206000/GLYMA_06G202200/GLYMA_06G156600…	75	Decreased/Increased/Increased/Increased/Decreased/Increased/Increased/Decreased/Decreased/Decreased/Increased/Decreased/Increased/Decreased/Decreased/Decreased/Decreased/Decreased/Decreased/Increased/Decreased/Decreased/Decreased/Increased/Decreased/Increased/Decreased/Increased/Increased/Decreased/Decreased/Decreased/Decreased/Increased/Decreased/Decreased/Decreased/Decreased/Increased/Decreased…	39/36
CC	GO:0005730	nucleolus	1/85	967/26949	0.955445	0.999982	GLYMA_06G206000	1	Decreased	1/0
CC	GO:0005741	mitochondrial outer membrane	1/85	92/26949	0.252581	0.625166	GLYMA_11G020300	1	Decreased	1/0
CC	GO:0005740	mitochondrial envelope	2/85	494/26949	0.463414	0.766918	GLYMA_14G132200/GLYMA_11G020300	2	Decreased/Decreased	2/0
CC	GO:0034357	photosynthetic membrane	1/85	542/26949	0.822658	0.999982	GLYMA_12G046200	1	Decreased	1/0
CC	GO:0005618	cell wall	4/85	1212/26949	0.53528	0.803286	GLYMA_18G005800/GLYMA_10G222400/GLYMA_13G267800/GLYMA_13G267900	4	Decreased/Decreased/Decreased/Decreased	4/0
CC	GO:0005743	mitochondrial inner membrane	1/85	369/26949	0.690795	0.928414	GLYMA_14G132200	1	Decreased	1/0
CC	GO:0098798	mitochondrial protein-containing complex	1/85	220/26949	0.502343	0.788469	GLYMA_14G132200	1	Decreased	1/0
CC	GO:0098803	respiratory chain complex	1/85	99/26949	0.268985	0.631479	GLYMA_14G132200	1	Decreased	1/0
CC	GO:1990234	transferase complex	2/85	830/26949	0.741357	0.96088	GLYMA_08G103400/GLYMA_17G072200	2	Decreased/Increased	1/1
CC	GO:0030964	NADH dehydrogenase complex	1/85	66/26949	0.188404	0.573959	GLYMA_14G132200	1	Decreased	1/0
CC	GO:0031981	nuclear lumen	4/85	2276/26949	0.935726	0.999982	GLYMA_06G206000/GLYMA_08G342400/GLYMA_13G089200/GLYMA_11G171100	4	Decreased/Decreased/Increased/Decreased	3/1
CC	GO:0098807	chloroplast thylakoid membrane protein complex	1/85	28/26949	0.0846959	0.392634	GLYMA_12G046200	1	Decreased	1/0
CC	GO:0042995	cell projection	2/85	336/26949	0.286381	0.646713	GLYMA_06G289000/GLYMA_12G117900	2	Increased/Increased	0/2
CC	GO:0031463	Cul3-RING ubiquitin ligase complex	1/85	28/26949	0.0846959	0.392634	GLYMA_08G103400	1	Decreased	1/0
CC	GO:0031074	nucleocytoplasmic transport complex	1/85	8/26949	0.0249592	0.281499	GLYMA_05G081100	1	Decreased	1/0
CC	GO:0005847	mRNA cleavage and polyadenylation specificity factor complex	1/85	21/26949	0.0642113	0.370532	GLYMA_11G171100	1	Decreased	1/0
CC	GO:0031966	mitochondrial membrane	2/85	470/26949	0.437954	0.743516	GLYMA_14G132200/GLYMA_11G020300	2	Decreased/Decreased	2/0
CC	GO:0016020	membrane	21/85	8963/26949	0.966132	0.999982	GLYMA_18G005800/GLYMA_01G005200/GLYMA_01G061100/GLYMA_04G096000/GLYMA_15G097400/GLYMA_10G116700/GLYMA_10G106600/GLYMA_10G222400/GLYMA_06G156600/GLYMA_06G226700/GLYMA_09G179000/GLYMA_14G132200/GLYMA_02G260200/GLYMA_05G001700/GLYMA_05G093900/GLYMA_05G203400/GLYMA_17G096100/GLYMA_17G072200/GLYMA_12G046200/GLYMA_11G004400/GLYMA_11G020300	21	Decreased/Increased/Decreased/Decreased/Decreased/Decreased/Decreased/Decreased/Decreased/Decreased/Decreased/Decreased/Decreased/Decreased/Decreased/Decreased/Decreased/Increased/Decreased/Decreased/Decreased	19/2
CC	GO:0005635	nuclear envelope	1/85	236/26949	0.527076	0.799752	GLYMA_05G064700	1	Increased	0/1
CC	GO:1902494	catalytic complex	3/85	1435/26949	0.837361	0.999982	GLYMA_14G132200/GLYMA_08G103400/GLYMA_17G072200	3	Decreased/Decreased/Increased	2/1
CC	GO:0031090	organelle membrane	4/85	2328/26949	0.94275	0.999982	GLYMA_09G179000/GLYMA_14G132200/GLYMA_02G260200/GLYMA_11G020300	4	Decreased/Decreased/Decreased/Decreased	4/0
CC	GO:0010330	cellulose synthase complex	1/85	20/26949	0.0612482	0.370532	GLYMA_17G072200	1	Increased	0/1
CC	GO:0031514	motile cilium	2/85	16/26949	0.00114639	0.0488666	GLYMA_06G289000/GLYMA_12G117900	2	Increased/Increased	0/2
CC	GO:0009505	plant-type cell wall	2/85	554/26949	0.52404	0.799752	GLYMA_18G005800/GLYMA_10G222400	2	Decreased/Decreased	2/0
CC	GO:0098827	endoplasmic reticulum subcompartment	1/85	652/26949	0.8757	0.999982	GLYMA_04G096000	1	Decreased	1/0
CC	GO:0005694	chromosome	1/85	748/26949	0.908957	0.999982	GLYMA_06G206000	1	Decreased	1/0
CC	GO:0005576	extracellular region	4/85	1006/26949	0.392236	0.715176	GLYMA_01G005200/GLYMA_19G022500/GLYMA_13G267800/GLYMA_13G267900	4	Increased/Decreased/Decreased/Decreased	3/1
CC	GO:0009507	chloroplast	7/85	3543/26949	0.941612	0.999982	GLYMA_10G049600/GLYMA_06G202200/GLYMA_13G309300/GLYMA_05G022200/GLYMA_17G072200/GLYMA_12G046200/GLYMA_11G216800	7	Decreased/Increased/Decreased/Increased/Increased/Decreased/Decreased	4/3
CC	GO:0005615	extracellular space	3/85	205/26949	0.0271696	0.284046	GLYMA_01G005200/GLYMA_13G267800/GLYMA_13G267900	3	Increased/Decreased/Decreased	2/1
CC	GO:0031461	cullin-RING ubiquitin ligase complex	1/85	291/26949	0.603185	0.869413	GLYMA_08G103400	1	Decreased	1/0
CC	GO:0032991	protein-containing complex	6/85	4087/26949	0.992644	0.999982	GLYMA_14G132200/GLYMA_08G103400/GLYMA_05G081100/GLYMA_17G072200/GLYMA_12G046200/GLYMA_11G171100	6	Decreased/Decreased/Decreased/Increased/Decreased/Decreased	5/1
CC	GO:0015630	microtubule cytoskeleton	1/85	567/26949	0.836397	0.999982	GLYMA_10G049600	1	Decreased	1/0
CC	GO:0005654	nucleoplasm	3/85	1269/26949	0.769767	0.978078	GLYMA_08G342400/GLYMA_13G089200/GLYMA_11G171100	3	Decreased/Increased/Decreased	2/1
CC	GO:0005739	mitochondrion	4/85	1912/26949	0.861572	0.999982	GLYMA_14G132200/GLYMA_20G047100/GLYMA_08G268300/GLYMA_11G020300	4	Decreased/Decreased/Decreased/Decreased	4/0
CC	GO:0005874	microtubule	1/85	231/26949	0.51948	0.798083	GLYMA_10G049600	1	Decreased	1/0
CC	GO:0005794	Golgi apparatus	2/85	1624/26949	0.967438	0.999982	GLYMA_18G005800/GLYMA_17G072200	2	Decreased/Increased	1/1
CC	GO:0043227	membrane-bounded organelle	35/85	16206/26949	0.999863	0.999982	GLYMA_18G231300/GLYMA_18G005800/GLYMA_01G005200/GLYMA_01G061100/GLYMA_04G096000/GLYMA_15G228700/GLYMA_10G049600/GLYMA_10G184900/GLYMA_10G176400/GLYMA_10G222400/GLYMA_06G206000/GLYMA_06G202200/GLYMA_19G003600/GLYMA_09G179000/GLYMA_14G132200/GLYMA_02G260200/GLYMA_20G047100/GLYMA_08G342400/GLYMA_08G268300/GLYMA_13G089200/GLYMA_13G309300/GLYMA_13G267800/GLYMA_13G267900/GLYMA_03G164200/GLYMA_05G081100…	35	Decreased/Decreased/Increased/Decreased/Decreased/Decreased/Decreased/Decreased/Increased/Decreased/Decreased/Increased/Decreased/Decreased/Decreased/Decreased/Decreased/Decreased/Decreased/Increased/Decreased/Decreased/Decreased/Increased/Decreased/Increased/Increased/Increased/Increased/Decreased/Decreased/Decreased/Decreased/Increased/Decreased	25/10
CC	GO:0036126	sperm flagellum	2/85	16/26949	0.00114639	0.0488666	GLYMA_06G289000/GLYMA_12G117900	2	Increased/Increased	0/2
CC	GO:0031984	organelle subcompartment	2/85	1924/26949	0.986209	0.999982	GLYMA_04G096000/GLYMA_12G046200	2	Decreased/Decreased	2/0
CC	GO:0009526	plastid envelope	3/85	994/26949	0.611346	0.872349	GLYMA_06G202200/GLYMA_05G022200/GLYMA_12G046200	3	Increased/Increased/Decreased	1/2
CC	GO:0009579	thylakoid	1/85	811/26949	0.925829	0.999982	GLYMA_12G046200	1	Decreased	1/0
CC	GO:0042651	thylakoid membrane	1/85	542/26949	0.822658	0.999982	GLYMA_12G046200	1	Decreased	1/0
CC	GO:0005746	mitochondrial respirasome	1/85	97/26949	0.264335	0.631479	GLYMA_14G132200	1	Decreased	1/0
CC	GO:0005811	lipid droplet	2/85	49/26949	0.0105027	0.239375	GLYMA_05G203400/GLYMA_11G250500	2	Decreased/Increased	1/1
CC	GO:0090734	site of DNA damage	1/85	26/26949	0.0788888	0.392293	GLYMA_06G206000	1	Decreased	1/0
CC	GO:0070469	respirasome	1/85	99/26949	0.268985	0.631479	GLYMA_14G132200	1	Decreased	1/0
CC	GO:0042597	periplasmic space	1/85	15/26949	0.0462929	0.327548	GLYMA_10G106600	1	Decreased	1/0
CC	GO:0097224	sperm connecting piece	2/85	16/26949	0.00114639	0.0488666	GLYMA_06G289000/GLYMA_12G117900	2	Increased/Increased	0/2
CC	GO:0030054	cell junction	10/85	1647/26949	0.0342725	0.284046	GLYMA_18G284900/GLYMA_18G186200/GLYMA_18G285100/GLYMA_01G121200/GLYMA_04G003700/GLYMA_15G097400/GLYMA_10G222400/GLYMA_03G060900/GLYMA_07G061500/GLYMA_11G171100	10	Increased/Increased/Increased/Increased/Increased/Decreased/Decreased/Increased/Increased/Decreased	3/7
CC	GO:0043036	starch grain	1/85	10/26949	0.0311022	0.284046	GLYMA_11G216800	1	Decreased	1/0
CC	GO:0097014	ciliary plasm	2/85	24/26949	0.00259386	0.0886775	GLYMA_06G289000/GLYMA_12G117900	2	Increased/Increased	0/2
CC	GO:0005829	cytosol	7/85	3865/26949	0.969095	0.999982	GLYMA_01G206900/GLYMA_01G206800/GLYMA_10G116700/GLYMA_10G201100/GLYMA_20G047100/GLYMA_03G146100/GLYMA_11G004400	7	Decreased/Decreased/Decreased/Decreased/Decreased/Increased/Decreased	6/1
CC	GO:0005773	vacuole	7/85	1857/26949	0.369811	0.707061	GLYMA_01G005200/GLYMA_10G222400/GLYMA_09G179000/GLYMA_02G260200/GLYMA_13G267800/GLYMA_13G267900/GLYMA_11G250500	7	Increased/Decreased/Decreased/Decreased/Decreased/Decreased/Increased	5/2
CC	GO:0005849	mRNA cleavage factor complex	1/85	47/26949	0.13809	0.513845	GLYMA_11G171100	1	Decreased	1/0
CC	GO:0005758	mitochondrial intermembrane space	1/85	41/26949	0.12157	0.468301	GLYMA_14G132200	1	Decreased	1/0
CC	GO:0019866	organelle inner membrane	1/85	474/26949	0.779251	0.981013	GLYMA_14G132200	1	Decreased	1/0
CC	GO:0031974	membrane-enclosed lumen	5/85	2634/26949	0.92743	0.999982	GLYMA_06G206000/GLYMA_14G132200/GLYMA_08G342400/GLYMA_13G089200/GLYMA_11G171100	5	Decreased/Decreased/Decreased/Increased/Decreased	4/1
CC	GO:0009532	plastid stroma	3/85	1238/26949	0.754923	0.96935	GLYMA_06G202200/GLYMA_05G022200/GLYMA_11G216800	3	Increased/Increased/Decreased	1/2
CC	GO:0055035	plastid thylakoid membrane	1/85	516/26949	0.80716	0.995527	GLYMA_12G046200	1	Decreased	1/0
CC	GO:0032838	plasma membrane bounded cell projection cytoplasm	2/85	26/26949	0.0030419	0.100843	GLYMA_06G289000/GLYMA_12G117900	2	Increased/Increased	0/2
CC	GO:0097729	9+2 motile cilium	2/85	16/26949	0.00114639	0.0488666	GLYMA_06G289000/GLYMA_12G117900	2	Increased/Increased	0/2
CC	GO:0031967	organelle envelope	6/85	1675/26949	0.435203	0.743516	GLYMA_06G202200/GLYMA_14G132200/GLYMA_05G064700/GLYMA_05G022200/GLYMA_12G046200/GLYMA_11G020300	6	Increased/Decreased/Increased/Increased/Decreased/Decreased	3/3
CC	GO:0009570	chloroplast stroma	3/85	1219/26949	0.745459	0.962061	GLYMA_06G202200/GLYMA_05G022200/GLYMA_11G216800	3	Increased/Increased/Decreased	1/2
CC	GO:0009534	chloroplast thylakoid	1/85	660/26949	0.878878	0.999982	GLYMA_12G046200	1	Decreased	1/0
CC	GO:0009536	plastid	8/85	3713/26949	0.913876	0.999982	GLYMA_10G049600/GLYMA_06G202200/GLYMA_13G309300/GLYMA_05G022200/GLYMA_17G072200/GLYMA_12G046200/GLYMA_11G216800/GLYMA_11G004400	8	Decreased/Increased/Decreased/Increased/Increased/Decreased/Decreased/Decreased	5/3
CC	GO:0099513	polymeric cytoskeletal fiber	1/85	264/26949	0.56747	0.836674	GLYMA_10G049600	1	Decreased	1/0
CC	GO:0043226	organelle	38/85	16879/26949	0.999738	0.999982	GLYMA_18G231300/GLYMA_18G005800/GLYMA_01G005200/GLYMA_01G061100/GLYMA_04G096000/GLYMA_15G228700/GLYMA_10G049600/GLYMA_10G184900/GLYMA_10G176400/GLYMA_10G222400/GLYMA_06G206000/GLYMA_06G202200/GLYMA_06G289000/GLYMA_19G003600/GLYMA_09G179000/GLYMA_14G132200/GLYMA_02G260200/GLYMA_20G047100/GLYMA_08G342400/GLYMA_08G268300/GLYMA_13G089200/GLYMA_13G309300/GLYMA_13G267800/GLYMA_13G267900/GLYMA_03G164200…	38	Decreased/Decreased/Increased/Decreased/Decreased/Decreased/Decreased/Decreased/Increased/Decreased/Decreased/Increased/Increased/Decreased/Decreased/Decreased/Decreased/Decreased/Decreased/Decreased/Increased/Decreased/Decreased/Decreased/Increased/Decreased/Decreased/Increased/Increased/Increased/Increased/Increased/Decreased/Decreased/Decreased/Decreased/Increased/Decreased	26/12
CC	GO:0031975	envelope	6/85	1683/26949	0.43975	0.744715	GLYMA_06G202200/GLYMA_14G132200/GLYMA_05G064700/GLYMA_05G022200/GLYMA_12G046200/GLYMA_11G020300	6	Increased/Decreased/Increased/Increased/Decreased/Decreased	3/3
CC	GO:0000151	ubiquitin ligase complex	1/85	365/26949	0.686808	0.926471	GLYMA_08G103400	1	Decreased	1/0
CC	GO:0098796	membrane protein complex	2/85	688/26949	0.642263	0.896219	GLYMA_14G132200/GLYMA_12G046200	2	Decreased/Decreased	2/0
CC	GO:0043231	intracellular membrane-bounded organelle	35/85	15904/26949	0.999693	0.999982	GLYMA_18G231300/GLYMA_18G005800/GLYMA_01G005200/GLYMA_01G061100/GLYMA_04G096000/GLYMA_15G228700/GLYMA_10G049600/GLYMA_10G184900/GLYMA_10G176400/GLYMA_10G222400/GLYMA_06G206000/GLYMA_06G202200/GLYMA_19G003600/GLYMA_09G179000/GLYMA_14G132200/GLYMA_02G260200/GLYMA_20G047100/GLYMA_08G342400/GLYMA_08G268300/GLYMA_13G089200/GLYMA_13G309300/GLYMA_13G267800/GLYMA_13G267900/GLYMA_03G164200/GLYMA_05G081100…	35	Decreased/Decreased/Increased/Decreased/Decreased/Decreased/Decreased/Decreased/Increased/Decreased/Decreased/Increased/Decreased/Decreased/Decreased/Decreased/Decreased/Decreased/Decreased/Increased/Decreased/Decreased/Decreased/Increased/Decreased/Increased/Increased/Increased/Increased/Decreased/Decreased/Decreased/Decreased/Increased/Decreased	25/10
CC	GO:0005747	mitochondrial respiratory chain complex I	1/85	64/26949	0.183247	0.567911	GLYMA_14G132200	1	Decreased	1/0
CC	GO:0005774	vacuolar membrane	2/85	993/26949	0.825605	0.999982	GLYMA_09G179000/GLYMA_02G260200	2	Decreased/Decreased	2/0
CC	GO:0099081	supramolecular polymer	1/85	295/26949	0.608222	0.872349	GLYMA_10G049600	1	Decreased	1/0
CC	GO:0005856	cytoskeleton	3/85	823/26949	0.483072	0.780621	GLYMA_10G049600/GLYMA_06G289000/GLYMA_12G117900	3	Decreased/Increased/Increased	1/2
CC	GO:0043228	non-membrane-bounded organelle	6/85	2900/26949	0.90628	0.999982	GLYMA_10G049600/GLYMA_06G206000/GLYMA_06G289000/GLYMA_05G203400/GLYMA_12G117900/GLYMA_11G250500	6	Decreased/Decreased/Increased/Decreased/Increased/Increased	3/3
CC	GO:0012505	endomembrane system	9/85	3586/26949	0.813907	0.9997	GLYMA_18G005800/GLYMA_01G061100/GLYMA_04G096000/GLYMA_10G184900/GLYMA_10G176400/GLYMA_19G003600/GLYMA_05G064700/GLYMA_17G072200/GLYMA_11G250500	9	Decreased/Decreased/Decreased/Decreased/Increased/Decreased/Increased/Increased/Increased	5/4
CC	GO:0098800	inner mitochondrial membrane protein complex	1/85	149/26949	0.376249	0.707795	GLYMA_14G132200	1	Decreased	1/0
CC	GO:0009941	chloroplast envelope	3/85	945/26949	0.57675	0.844531	GLYMA_06G202200/GLYMA_05G022200/GLYMA_12G046200	3	Increased/Increased/Decreased	1/2
CC	GO:0009535	chloroplast thylakoid membrane	1/85	505/26949	0.800207	0.993465	GLYMA_12G046200	1	Decreased	1/0
CC	GO:0005886	plasma membrane	11/85	5317/26949	0.962361	0.999982	GLYMA_18G005800/GLYMA_01G005200/GLYMA_15G097400/GLYMA_10G106600/GLYMA_06G156600/GLYMA_06G226700/GLYMA_05G001700/GLYMA_05G093900/GLYMA_17G096100/GLYMA_17G072200/GLYMA_11G004400	11	Decreased/Increased/Decreased/Decreased/Decreased/Decreased/Decreased/Decreased/Decreased/Increased/Decreased	9/2
CC	GO:0005911	cell-cell junction	10/85	1635/26949	0.0328359	0.284046	GLYMA_18G284900/GLYMA_18G186200/GLYMA_18G285100/GLYMA_01G121200/GLYMA_04G003700/GLYMA_15G097400/GLYMA_10G222400/GLYMA_03G060900/GLYMA_07G061500/GLYMA_11G171100	10	Increased/Increased/Increased/Increased/Increased/Decreased/Decreased/Increased/Increased/Decreased	3/7
CC	GO:0042565	RNA nuclear export complex	1/85	4/26949	0.0125576	0.259207	GLYMA_05G081100	1	Decreased	1/0
CC	GO:0030312	external encapsulating structure	4/85	1217/26949	0.538567	0.806008	GLYMA_18G005800/GLYMA_10G222400/GLYMA_13G267800/GLYMA_13G267900	4	Decreased/Decreased/Decreased/Decreased	4/0
CC	GO:0005634	nucleus	12/85	7415/26949	0.998967	0.999982	GLYMA_18G231300/GLYMA_15G228700/GLYMA_10G049600/GLYMA_06G206000/GLYMA_08G342400/GLYMA_13G089200/GLYMA_03G164200/GLYMA_05G081100/GLYMA_05G064700/GLYMA_17G227600/GLYMA_11G171100/GLYMA_11G020300	12	Decreased/Decreased/Decreased/Decreased/Decreased/Increased/Increased/Decreased/Increased/Increased/Decreased/Decreased	8/4
CC	GO:0009506	plasmodesma	10/85	1605/26949	0.0294325	0.284046	GLYMA_18G284900/GLYMA_18G186200/GLYMA_18G285100/GLYMA_01G121200/GLYMA_04G003700/GLYMA_15G097400/GLYMA_10G222400/GLYMA_03G060900/GLYMA_07G061500/GLYMA_11G171100	10	Increased/Increased/Increased/Increased/Increased/Decreased/Decreased/Increased/Increased/Decreased	3/7
MF	GO:0030246	carbohydrate binding	3/85	169/26949	0.0164427	0.272551	GLYMA_06G221100/GLYMA_03G229800/GLYMA_11G216800	3	Increased/Decreased/Decreased	2/1
MF	GO:0050136	NADH dehydrogenase (quinone) activity	1/85	25/26949	0.0759716	0.383009	GLYMA_14G132200	1	Decreased	1/0
MF	GO:0016835	carbon-oxygen lyase activity	1/85	150/26949	0.378227	0.707795	GLYMA_13G309300	1	Decreased	1/0
MF	GO:0019210	kinase inhibitor activity	1/85	12/26949	0.037207	0.297113	GLYMA_11G004400	1	Decreased	1/0
MF	GO:0016684	oxidoreductase activity, acting on peroxide as acceptor	1/85	123/26949	0.322572	0.681262	GLYMA_10G222400	1	Decreased	1/0
MF	GO:0140096	catalytic activity, acting on a protein	7/85	3553/26949	0.942712	0.999982	GLYMA_01G005200/GLYMA_04G096000/GLYMA_06G226700/GLYMA_13G089200/GLYMA_13G267800/GLYMA_13G267900/GLYMA_05G093900	7	Increased/Decreased/Decreased/Increased/Decreased/Decreased/Decreased	5/2
MF	GO:0016655	oxidoreductase activity, acting on NAD(P)H, quinone or similar compound as acceptor	1/85	41/26949	0.12157	0.468301	GLYMA_14G132200	1	Decreased	1/0
MF	GO:0008242	omega peptidase activity	3/85	9/26949	2.50913e-06	0.000548998	GLYMA_01G005200/GLYMA_13G267800/GLYMA_13G267900	3	Increased/Decreased/Decreased	2/1
MF	GO:0140097	catalytic activity, acting on DNA	1/85	240/26949	0.533067	0.803272	GLYMA_06G206000	1	Decreased	1/0
MF	GO:0051087	protein-folding chaperone binding	1/85	63/26949	0.180657	0.567911	GLYMA_03G146100	1	Increased	0/1
MF	GO:0015171	amino acid transmembrane transporter activity	2/85	153/26949	0.0842802	0.392634	GLYMA_06G156600/GLYMA_02G260200	2	Decreased/Decreased	2/0
MF	GO:0140104	molecular carrier activity	1/85	52/26949	0.151622	0.529949	GLYMA_05G081100	1	Decreased	1/0
MF	GO:0097367	carbohydrate derivative binding	3/85	527/26949	0.231799	0.609074	GLYMA_06G206000/GLYMA_13G089200/GLYMA_11G020300	3	Decreased/Increased/Decreased	2/1
MF	GO:0042626	ATPase-coupled transmembrane transporter activity	1/85	282/26949	0.591616	0.859533	GLYMA_17G096100	1	Decreased	1/0
MF	GO:0004497	monooxygenase activity	1/85	356/26949	0.677651	0.925531	GLYMA_01G061100	1	Decreased	1/0
MF	GO:0042625	ATPase-coupled ion transmembrane transporter activity	1/85	115/26949	0.305156	0.663698	GLYMA_17G096100	1	Decreased	1/0
MF	GO:0080031	methyl salicylate esterase activity	1/85	11/26949	0.0341594	0.284046	GLYMA_16G145200	1	Decreased	1/0
MF	GO:0034722	gamma-glutamyl-peptidase activity	2/85	4/26949	5.87483e-05	0.00594637	GLYMA_13G267800/GLYMA_13G267900	2	Decreased/Decreased	2/0
MF	GO:0036374	glutathione hydrolase activity	1/85	5/26949	0.0156725	0.267847	GLYMA_01G005200	1	Increased	0/1
MF	GO:0003674	molecular_function	46/85	20008/26949	0.999982	0.999982	GLYMA_18G186200/GLYMA_18G005800/GLYMA_01G121200/GLYMA_01G005200/GLYMA_01G061100/GLYMA_04G003700/GLYMA_04G096000/GLYMA_15G097400/GLYMA_15G228700/GLYMA_10G184900/GLYMA_10G201100/GLYMA_10G106600/GLYMA_10G222400/GLYMA_06G206000/GLYMA_06G221100/GLYMA_06G156600/GLYMA_06G226700/GLYMA_06G100000/GLYMA_09G179000/GLYMA_14G132200/GLYMA_02G260200/GLYMA_20G047100/GLYMA_08G342400/GLYMA_08G268300/GLYMA_13G275400…	46	Increased/Decreased/Increased/Increased/Decreased/Increased/Decreased/Decreased/Decreased/Decreased/Decreased/Decreased/Decreased/Decreased/Increased/Decreased/Decreased/Decreased/Decreased/Decreased/Decreased/Decreased/Decreased/Decreased/Decreased/Increased/Decreased/Decreased/Decreased/Increased/Increased/Increased/Decreased/Increased/Increased/Decreased/Decreased/Decreased/Decreased/Increased…	32/14
MF	GO:0004337	geranyltranstransferase activity	1/85	5/26949	0.0156725	0.267847	GLYMA_20G047100	1	Decreased	1/0
MF	GO:0016798	hydrolase activity, acting on glycosyl bonds	1/85	509/26949	0.802763	0.993465	GLYMA_10G106600	1	Decreased	1/0
MF	GO:0022890	inorganic cation transmembrane transporter activity	1/85	586/26949	0.84613	0.999982	GLYMA_17G096100	1	Decreased	1/0
MF	GO:0070678	preprotein binding	1/85	5/26949	0.0156725	0.267847	GLYMA_11G030500	1	Increased	0/1
MF	GO:0035250	UDP-galactosyltransferase activity	1/85	22/26949	0.0671652	0.370532	GLYMA_03G229800	1	Decreased	1/0
MF	GO:0004848	ureidoglycolate hydrolase activity	1/85	3/26949	0.00943285	0.219565	GLYMA_10G184900	1	Decreased	1/0
MF	GO:0004674	protein serine/threonine kinase activity	3/85	1363/26949	0.810409	0.997286	GLYMA_04G096000/GLYMA_06G226700/GLYMA_05G093900	3	Decreased/Decreased/Decreased	3/0
MF	GO:0008509	monoatomic anion transmembrane transporter activity	2/85	535/26949	0.50533	0.790889	GLYMA_06G156600/GLYMA_02G260200	2	Decreased/Decreased	2/0
MF	GO:0051536	iron-sulfur cluster binding	1/85	112/26949	0.298511	0.658409	GLYMA_15G097400	1	Decreased	1/0
MF	GO:0008378	galactosyltransferase activity	1/85	59/26949	0.170214	0.555863	GLYMA_03G229800	1	Decreased	1/0
MF	GO:0016462	pyrophosphatase activity	3/85	1190/26949	0.730466	0.956162	GLYMA_06G206000/GLYMA_17G096100/GLYMA_11G020300	3	Decreased/Decreased/Decreased	3/0
MF	GO:0004519	endonuclease activity	1/85	853/26949	0.935319	0.999982	GLYMA_08G268300	1	Decreased	1/0
MF	GO:0030247	polysaccharide binding	1/85	129/26949	0.33535	0.688317	GLYMA_11G216800	1	Decreased	1/0
MF	GO:0051879	Hsp90 protein binding	2/85	17/26949	0.00129658	0.0525355	GLYMA_03G146100/GLYMA_11G030500	2	Increased/Increased	0/2
MF	GO:0035251	UDP-glucosyltransferase activity	1/85	251/26949	0.549158	0.816276	GLYMA_03G229800	1	Decreased	1/0
MF	GO:0016832	aldehyde-lyase activity	1/85	32/26949	0.0962018	0.41435	GLYMA_16G145200	1	Decreased	1/0
MF	GO:0016651	oxidoreductase activity, acting on NAD(P)H	1/85	173/26949	0.422055	0.736409	GLYMA_14G132200	1	Decreased	1/0
MF	GO:0140142	nucleocytoplasmic carrier activity	1/85	16/26949	0.0493027	0.332945	GLYMA_05G081100	1	Decreased	1/0
MF	GO:0016746	acyltransferase activity	1/85	450/26949	0.761548	0.973934	GLYMA_01G005200	1	Increased	0/1
MF	GO:0022857	transmembrane transporter activity	6/85	1726/26949	0.464077	0.766918	GLYMA_06G156600/GLYMA_09G179000/GLYMA_02G260200/GLYMA_13G275400/GLYMA_05G001700/GLYMA_17G096100	6	Decreased/Decreased/Decreased/Decreased/Decreased/Decreased	6/0
MF	GO:1901363	heterocyclic compound binding	8/85	4910/26949	0.992095	0.999982	GLYMA_15G228700/GLYMA_06G206000/GLYMA_08G342400/GLYMA_08G268300/GLYMA_13G089200/GLYMA_05G081100/GLYMA_17G227600/GLYMA_11G020300	8	Decreased/Decreased/Decreased/Decreased/Increased/Decreased/Increased/Decreased	6/2
MF	GO:0016772	transferase activity, transferring phosphorus-containing groups	5/85	2141/26949	0.815112	0.9997	GLYMA_04G096000/GLYMA_10G201100/GLYMA_06G226700/GLYMA_13G089200/GLYMA_05G093900	5	Decreased/Decreased/Decreased/Increased/Decreased	4/1
MF	GO:0016829	lyase activity	2/85	430/26949	0.394165	0.716306	GLYMA_13G309300/GLYMA_16G145200	2	Decreased/Decreased	2/0
MF	GO:0140110	transcription regulator activity	3/85	2955/26949	0.996649	0.999982	GLYMA_06G100000/GLYMA_03G164200/GLYMA_17G227600	3	Decreased/Increased/Increased	1/2
MF	GO:0047769	arogenate dehydratase activity	1/85	9/26949	0.0280355	0.284046	GLYMA_13G309300	1	Decreased	1/0
MF	GO:0016773	phosphotransferase activity, alcohol group as acceptor	5/85	1815/26949	0.6856	0.92638	GLYMA_04G096000/GLYMA_10G201100/GLYMA_06G226700/GLYMA_13G089200/GLYMA_05G093900	5	Decreased/Decreased/Decreased/Increased/Decreased	4/1
MF	GO:0005509	calcium ion binding	1/85	214/26949	0.492742	0.786735	GLYMA_13G035100	1	Increased	0/1
MF	GO:0016813	hydrolase activity, acting on carbon-nitrogen (but not peptide) bonds, in linear amidines	1/85	12/26949	0.037207	0.297113	GLYMA_10G184900	1	Decreased	1/0
MF	GO:0005342	organic acid transmembrane transporter activity	2/85	297/26949	0.240819	0.619791	GLYMA_06G156600/GLYMA_02G260200	2	Decreased/Decreased	2/0
MF	GO:0036094	small molecule binding	4/85	926/26949	0.334631	0.688317	GLYMA_06G206000/GLYMA_13G089200/GLYMA_03G229800/GLYMA_11G020300	4	Decreased/Increased/Decreased/Decreased	3/1
MF	GO:0000166	nucleotide binding	3/85	732/26949	0.407533	0.729691	GLYMA_06G206000/GLYMA_13G089200/GLYMA_11G020300	3	Decreased/Increased/Decreased	2/1
MF	GO:0000217	DNA secondary structure binding	1/85	52/26949	0.151622	0.529949	GLYMA_06G206000	1	Decreased	1/0
MF	GO:0008289	lipid binding	1/85	288/26949	0.599365	0.867336	GLYMA_18G005800	1	Decreased	1/0
MF	GO:0048029	monosaccharide binding	1/85	14/26949	0.0432737	0.31561	GLYMA_03G229800	1	Decreased	1/0
MF	GO:0042802	identical protein binding	2/85	895/26949	0.778416	0.981013	GLYMA_10G184900/GLYMA_13G089200	2	Decreased/Increased	1/1
MF	GO:0046872	metal ion binding	2/85	975/26949	0.817666	0.999982	GLYMA_04G003700/GLYMA_13G035100	2	Increased/Increased	0/2
MF	GO:0019901	protein kinase binding	1/85	208/26949	0.482958	0.780621	GLYMA_15G097400	1	Decreased	1/0
MF	GO:0046527	glucosyltransferase activity	2/85	332/26949	0.281709	0.642061	GLYMA_03G229800/GLYMA_17G072200	2	Decreased/Increased	1/1
MF	GO:1901265	nucleoside phosphate binding	3/85	732/26949	0.407533	0.729691	GLYMA_06G206000/GLYMA_13G089200/GLYMA_11G020300	3	Decreased/Increased/Decreased	2/1
MF	GO:0015399	primary active transmembrane transporter activity	2/85	318/26949	0.265344	0.631479	GLYMA_06G156600/GLYMA_17G096100	2	Decreased/Decreased	2/0
MF	GO:0016755	aminoacyltransferase activity	1/85	15/26949	0.0462929	0.327548	GLYMA_01G005200	1	Increased	0/1
MF	GO:0019829	ATPase-coupled monoatomic cation transmembrane transporter activity	1/85	113/26949	0.300733	0.660646	GLYMA_17G096100	1	Decreased	1/0
MF	GO:0043168	anion binding	3/85	981/26949	0.602349	0.869413	GLYMA_06G206000/GLYMA_13G089200/GLYMA_11G020300	3	Decreased/Increased/Decreased	2/1
MF	GO:0016788	hydrolase activity, acting on ester bonds	2/85	1856/26949	0.983197	0.999982	GLYMA_08G268300/GLYMA_16G145200	2	Decreased/Decreased	2/0
MF	GO:0001067	transcription regulatory region nucleic acid binding	1/85	831/26949	0.930508	0.999982	GLYMA_17G227600	1	Increased	0/1
MF	GO:0004161	dimethylallyltranstransferase activity	1/85	11/26949	0.0341594	0.284046	GLYMA_20G047100	1	Decreased	1/0
MF	GO:0016209	antioxidant activity	1/85	210/26949	0.48624	0.782274	GLYMA_10G222400	1	Decreased	1/0
MF	GO:0043565	sequence-specific DNA binding	1/85	1380/26949	0.988612	0.999982	GLYMA_08G342400	1	Decreased	1/0
MF	GO:0004601	peroxidase activity	1/85	122/26949	0.320419	0.680656	GLYMA_10G222400	1	Decreased	1/0
MF	GO:0000405	bubble DNA binding	1/85	4/26949	0.0125576	0.259207	GLYMA_06G206000	1	Decreased	1/0
MF	GO:0004553	hydrolase activity, hydrolyzing O-glycosyl compounds	1/85	466/26949	0.773499	0.981013	GLYMA_10G106600	1	Decreased	1/0
MF	GO:0015662	P-type ion transporter activity	1/85	69/26949	0.196078	0.582548	GLYMA_17G096100	1	Decreased	1/0
MF	GO:0016758	hexosyltransferase activity	2/85	560/26949	0.529851	0.800978	GLYMA_03G229800/GLYMA_17G072200	2	Decreased/Increased	1/1
MF	GO:0016810	hydrolase activity, acting on carbon-nitrogen (but not peptide) bonds	1/85	163/26949	0.403388	0.728228	GLYMA_10G184900	1	Decreased	1/0
MF	GO:0046593	mandelonitrile lyase activity	1/85	17/26949	0.0523031	0.344696	GLYMA_16G145200	1	Decreased	1/0
MF	GO:0097159	organic cyclic compound binding	8/85	4933/26949	0.992494	0.999982	GLYMA_15G228700/GLYMA_06G206000/GLYMA_08G342400/GLYMA_08G268300/GLYMA_13G089200/GLYMA_05G081100/GLYMA_17G227600/GLYMA_11G020300	8	Decreased/Decreased/Decreased/Decreased/Increased/Decreased/Increased/Decreased	6/2
MF	GO:0016887	ATP hydrolysis activity	3/85	946/26949	0.577474	0.844531	GLYMA_06G206000/GLYMA_17G096100/GLYMA_11G020300	3	Decreased/Decreased/Decreased	3/0
MF	GO:0043169	cation binding	2/85	1010/26949	0.832821	0.999982	GLYMA_04G003700/GLYMA_13G035100	2	Increased/Increased	0/2
MF	GO:0016756	glutathione gamma-glutamylcysteinyltransferase activity	1/85	7/26949	0.0218733	0.278249	GLYMA_01G005200	1	Increased	0/1
MF	GO:0016301	kinase activity	4/85	1890/26949	0.855379	0.999982	GLYMA_04G096000/GLYMA_06G226700/GLYMA_13G089200/GLYMA_05G093900	4	Decreased/Decreased/Increased/Decreased	3/1
MF	GO:0008514	organic anion transmembrane transporter activity	2/85	377/26949	0.334008	0.688317	GLYMA_06G156600/GLYMA_02G260200	2	Decreased/Decreased	2/0
MF	GO:0016830	carbon-carbon lyase activity	1/85	149/26949	0.376249	0.707795	GLYMA_16G145200	1	Decreased	1/0
MF	GO:0030554	adenyl nucleotide binding	3/85	336/26949	0.0901731	0.403962	GLYMA_06G206000/GLYMA_13G089200/GLYMA_11G020300	3	Decreased/Increased/Decreased	2/1
MF	GO:0004664	prephenate dehydratase activity	1/85	5/26949	0.0156725	0.267847	GLYMA_13G309300	1	Decreased	1/0
MF	GO:0005488	binding	23/85	9021/26949	0.916775	0.999982	GLYMA_18G186200/GLYMA_18G005800/GLYMA_01G121200/GLYMA_04G003700/GLYMA_15G097400/GLYMA_15G228700/GLYMA_10G184900/GLYMA_06G206000/GLYMA_06G221100/GLYMA_08G342400/GLYMA_08G268300/GLYMA_13G089200/GLYMA_13G035100/GLYMA_03G146100/GLYMA_03G229800/GLYMA_03G060900/GLYMA_07G061500/GLYMA_05G093900/GLYMA_05G081100/GLYMA_17G227600/GLYMA_11G216800/GLYMA_11G030500/GLYMA_11G020300	23	Increased/Decreased/Increased/Increased/Decreased/Decreased/Decreased/Decreased/Increased/Decreased/Decreased/Increased/Increased/Increased/Decreased/Increased/Increased/Decreased/Decreased/Increased/Decreased/Increased/Decreased	12/11
MF	GO:0019207	kinase regulator activity	1/85	71/26949	0.201154	0.583722	GLYMA_11G004400	1	Decreased	1/0
MF	GO:0015078	proton transmembrane transporter activity	1/85	220/26949	0.502343	0.788469	GLYMA_17G096100	1	Decreased	1/0
MF	GO:0016818	hydrolase activity, acting on acid anhydrides, in phosphorus-containing anhydrides	3/85	1206/26949	0.73882	0.96088	GLYMA_06G206000/GLYMA_17G096100/GLYMA_11G020300	3	Decreased/Decreased/Decreased	3/0
MF	GO:0032555	purine ribonucleotide binding	3/85	450/26949	0.169762	0.555863	GLYMA_06G206000/GLYMA_13G089200/GLYMA_11G020300	3	Decreased/Increased/Decreased	2/1
MF	GO:0008194	UDP-glycosyltransferase activity	1/85	395/26949	0.715513	0.945376	GLYMA_03G229800	1	Decreased	1/0
MF	GO:0016491	oxidoreductase activity	3/85	1627/26949	0.893827	0.999982	GLYMA_01G061100/GLYMA_10G222400/GLYMA_14G132200	3	Decreased/Decreased/Decreased	3/0
MF	GO:0071949	FAD binding	1/85	19/26949	0.0582758	0.370532	GLYMA_13G089200	1	Increased	0/1
MF	GO:0046943	carboxylic acid transmembrane transporter activity	2/85	297/26949	0.240819	0.619791	GLYMA_06G156600/GLYMA_02G260200	2	Decreased/Decreased	2/0
MF	GO:0003824	catalytic activity	22/85	11426/26949	0.999488	0.999982	GLYMA_01G005200/GLYMA_01G061100/GLYMA_04G096000/GLYMA_10G184900/GLYMA_10G201100/GLYMA_10G106600/GLYMA_10G222400/GLYMA_06G206000/GLYMA_06G226700/GLYMA_14G132200/GLYMA_20G047100/GLYMA_08G268300/GLYMA_13G089200/GLYMA_13G309300/GLYMA_13G267800/GLYMA_13G267900/GLYMA_03G229800/GLYMA_05G093900/GLYMA_17G096100/GLYMA_17G072200/GLYMA_16G145200/GLYMA_11G020300	22	Increased/Decreased/Decreased/Decreased/Decreased/Decreased/Decreased/Decreased/Decreased/Decreased/Decreased/Decreased/Increased/Decreased/Decreased/Decreased/Decreased/Decreased/Decreased/Increased/Decreased/Decreased	19/3
MF	GO:0005049	nuclear export signal receptor activity	1/85	14/26949	0.0432737	0.31561	GLYMA_05G081100	1	Decreased	1/0
MF	GO:0016765	transferase activity, transferring alkyl or aryl (other than methyl) groups	1/85	209/26949	0.484602	0.781938	GLYMA_20G047100	1	Decreased	1/0
MF	GO:0017111	ribonucleoside triphosphate phosphatase activity	3/85	1115/26949	0.68857	0.927704	GLYMA_06G206000/GLYMA_17G096100/GLYMA_11G020300	3	Decreased/Decreased/Decreased	3/0
MF	GO:0008094	ATP-dependent activity, acting on DNA	1/85	131/26949	0.339557	0.695646	GLYMA_06G206000	1	Decreased	1/0
MF	GO:0015926	glucosidase activity	1/85	113/26949	0.300733	0.660646	GLYMA_10G106600	1	Decreased	1/0
MF	GO:0008137	NADH dehydrogenase (ubiquinone) activity	1/85	25/26949	0.0759716	0.383009	GLYMA_14G132200	1	Decreased	1/0
MF	GO:0003954	NADH dehydrogenase activity	1/85	38/26949	0.113193	0.450303	GLYMA_14G132200	1	Decreased	1/0
MF	GO:0003723	RNA binding	3/85	2059/26949	0.96242	0.999982	GLYMA_15G228700/GLYMA_08G268300/GLYMA_05G081100	3	Decreased/Decreased/Decreased	3/0
MF	GO:0022853	active monoatomic ion transmembrane transporter activity	1/85	115/26949	0.305156	0.663698	GLYMA_17G096100	1	Decreased	1/0
MF	GO:0008466	glycogenin glucosyltransferase activity	1/85	23/26949	0.0701098	0.370532	GLYMA_03G229800	1	Decreased	1/0
MF	GO:0052689	carboxylic ester hydrolase activity	1/85	269/26949	0.574315	0.843357	GLYMA_16G145200	1	Decreased	1/0
MF	GO:0005524	ATP binding	3/85	296/26949	0.067202	0.370532	GLYMA_06G206000/GLYMA_13G089200/GLYMA_11G020300	3	Decreased/Increased/Decreased	2/1
MF	GO:0008238	exopeptidase activity	3/85	131/26949	0.00829575	0.219565	GLYMA_01G005200/GLYMA_13G267800/GLYMA_13G267900	3	Increased/Decreased/Decreased	2/1
MF	GO:0003676	nucleic acid binding	6/85	4117/26949	0.993156	0.999982	GLYMA_15G228700/GLYMA_06G206000/GLYMA_08G342400/GLYMA_08G268300/GLYMA_05G081100/GLYMA_17G227600	6	Decreased/Decreased/Decreased/Decreased/Decreased/Increased	5/1
MF	GO:0043424	protein histidine kinase binding	1/85	66/26949	0.188404	0.573959	GLYMA_15G097400	1	Decreased	1/0
MF	GO:0016817	hydrolase activity, acting on acid anhydrides	3/85	1212/26949	0.741901	0.96088	GLYMA_06G206000/GLYMA_17G096100/GLYMA_11G020300	3	Decreased/Decreased/Decreased	3/0
MF	GO:0004743	pyruvate kinase activity	1/85	28/26949	0.0846959	0.392634	GLYMA_10G201100	1	Decreased	1/0
MF	GO:0017076	purine nucleotide binding	3/85	453/26949	0.172082	0.56029	GLYMA_06G206000/GLYMA_13G089200/GLYMA_11G020300	3	Decreased/Increased/Decreased	2/1
MF	GO:0019900	kinase binding	1/85	236/26949	0.527076	0.799752	GLYMA_15G097400	1	Decreased	1/0
MF	GO:0043138	3'-5' DNA helicase activity	1/85	23/26949	0.0701098	0.370532	GLYMA_06G206000	1	Decreased	1/0
MF	GO:0038023	signaling receptor activity	1/85	550/26949	0.827174	0.999982	GLYMA_13G089200	1	Increased	0/1
MF	GO:0009881	photoreceptor activity	1/85	17/26949	0.0523031	0.344696	GLYMA_13G089200	1	Increased	0/1
MF	GO:0003677	DNA binding	4/85	2207/26949	0.925227	0.999982	GLYMA_15G228700/GLYMA_06G206000/GLYMA_08G342400/GLYMA_17G227600	4	Decreased/Decreased/Decreased/Increased	3/1
MF	GO:0004712	protein serine/threonine/tyrosine kinase activity	1/85	73/26949	0.206199	0.593637	GLYMA_04G096000	1	Decreased	1/0
MF	GO:0051540	metal cluster binding	1/85	112/26949	0.298511	0.658409	GLYMA_15G097400	1	Decreased	1/0
MF	GO:0019899	enzyme binding	1/85	932/26949	0.950034	0.999982	GLYMA_15G097400	1	Decreased	1/0
MF	GO:0008186	ATP-dependent activity, acting on RNA	1/85	167/26949	0.410925	0.730979	GLYMA_06G206000	1	Decreased	1/0
MF	GO:0032559	adenyl ribonucleotide binding	3/85	335/26949	0.089563	0.403962	GLYMA_06G206000/GLYMA_13G089200/GLYMA_11G020300	3	Decreased/Increased/Decreased	2/1
MF	GO:0140098	catalytic activity, acting on RNA	1/85	590/26949	0.848105	0.999982	GLYMA_06G206000	1	Decreased	1/0
MF	GO:0016836	hydro-lyase activity	1/85	116/26949	0.307357	0.667159	GLYMA_13G309300	1	Decreased	1/0
MF	GO:0080032	methyl jasmonate esterase activity	1/85	11/26949	0.0341594	0.284046	GLYMA_16G145200	1	Decreased	1/0
MF	GO:0016757	glycosyltransferase activity	2/85	665/26949	0.623708	0.881572	GLYMA_03G229800/GLYMA_17G072200	2	Decreased/Increased	1/1
MF	GO:0008047	enzyme activator activity	1/85	181/26949	0.436572	0.743516	GLYMA_03G146100	1	Increased	0/1
MF	GO:0035639	purine ribonucleoside triphosphate binding	3/85	410/26949	0.139805	0.518462	GLYMA_06G206000/GLYMA_13G089200/GLYMA_11G020300	3	Decreased/Increased/Decreased	2/1
MF	GO:0008233	peptidase activity	3/85	570/26949	0.268112	0.631479	GLYMA_01G005200/GLYMA_13G267800/GLYMA_13G267900	3	Increased/Decreased/Decreased	2/1
MF	GO:0008553	P-type proton-exporting transporter activity	1/85	20/26949	0.0612482	0.370532	GLYMA_17G096100	1	Decreased	1/0
MF	GO:0004672	protein kinase activity	4/85	1577/26949	0.740171	0.96088	GLYMA_04G096000/GLYMA_06G226700/GLYMA_13G089200/GLYMA_05G093900	4	Decreased/Decreased/Increased/Decreased	3/1
MF	GO:0005515	protein binding	10/85	3666/26949	0.735976	0.959663	GLYMA_18G186200/GLYMA_01G121200/GLYMA_15G097400/GLYMA_10G184900/GLYMA_13G089200/GLYMA_03G146100/GLYMA_03G060900/GLYMA_07G061500/GLYMA_05G093900/GLYMA_11G030500	10	Increased/Increased/Decreased/Decreased/Increased/Increased/Increased/Increased/Decreased/Increased	3/7
MF	GO:0004857	enzyme inhibitor activity	1/85	248/26949	0.544825	0.810936	GLYMA_11G004400	1	Decreased	1/0
MF	GO:0050660	flavin adenine dinucleotide binding	1/85	64/26949	0.183247	0.567911	GLYMA_13G089200	1	Increased	0/1
MF	GO:0016787	hydrolase activity	10/85	4245/26949	0.880066	0.999982	GLYMA_01G005200/GLYMA_10G184900/GLYMA_10G106600/GLYMA_06G206000/GLYMA_08G268300/GLYMA_13G267800/GLYMA_13G267900/GLYMA_17G096100/GLYMA_16G145200/GLYMA_11G020300	10	Increased/Decreased/Decreased/Decreased/Decreased/Decreased/Decreased/Decreased/Decreased/Decreased	9/1
MF	GO:0004518	nuclease activity	1/85	993/26949	0.959085	0.999982	GLYMA_08G268300	1	Decreased	1/0
MF	GO:0016705	oxidoreductase activity, acting on paired donors, with incorporation or reduction of molecular oxygen	1/85	436/26949	0.750581	0.966041	GLYMA_01G061100	1	Decreased	1/0
MF	GO:0030234	enzyme regulator activity	2/85	500/26949	0.469675	0.771508	GLYMA_03G146100/GLYMA_11G004400	2	Increased/Decreased	1/1
MF	GO:0022804	active transmembrane transporter activity	2/85	624/26949	0.588842	0.85778	GLYMA_06G156600/GLYMA_17G096100	2	Decreased/Decreased	2/0
MF	GO:0005215	transporter activity	6/85	1952/26949	0.586273	0.855176	GLYMA_06G156600/GLYMA_09G179000/GLYMA_02G260200/GLYMA_13G275400/GLYMA_05G001700/GLYMA_17G096100	6	Decreased/Decreased/Decreased/Decreased/Decreased/Decreased	6/0
MF	GO:0060590	ATPase regulator activity	1/85	36/26949	0.107565	0.435836	GLYMA_03G146100	1	Increased	0/1
MF	GO:0003700	DNA-binding transcription factor activity	3/85	2772/26949	0.994376	0.999982	GLYMA_06G100000/GLYMA_03G164200/GLYMA_17G227600	3	Decreased/Increased/Increased	1/2
MF	GO:0043167	ion binding	5/85	1795/26949	0.676033	0.924475	GLYMA_04G003700/GLYMA_06G206000/GLYMA_13G089200/GLYMA_13G035100/GLYMA_11G020300	5	Increased/Decreased/Increased/Increased/Decreased	2/3
MF	GO:0008324	monoatomic cation transmembrane transporter activity	1/85	651/26949	0.875297	0.999982	GLYMA_17G096100	1	Decreased	1/0
MF	GO:0031072	heat shock protein binding	2/85	46/26949	0.00930007	0.219565	GLYMA_03G146100/GLYMA_11G030500	2	Increased/Increased	0/2
MF	GO:0015318	inorganic molecular entity transmembrane transporter activity	3/85	1086/26949	0.671146	0.922404	GLYMA_06G156600/GLYMA_02G260200/GLYMA_17G096100	3	Decreased/Decreased/Decreased	3/0
MF	GO:0005536	glucose binding	1/85	9/26949	0.0280355	0.284046	GLYMA_03G229800	1	Decreased	1/0
MF	GO:0060089	molecular transducer activity	1/85	627/26949	0.865226	0.999982	GLYMA_13G089200	1	Increased	0/1
MF	GO:0046914	transition metal ion binding	1/85	639/26949	0.870358	0.999982	GLYMA_04G003700	1	Increased	0/1
MF	GO:0005516	calmodulin binding	5/85	295/26949	0.00244125	0.0886775	GLYMA_18G186200/GLYMA_01G121200/GLYMA_03G060900/GLYMA_07G061500/GLYMA_05G093900	5	Increased/Increased/Increased/Increased/Decreased	1/4
MF	GO:0016740	transferase activity	9/85	4843/26949	0.97846	0.999982	GLYMA_01G005200/GLYMA_04G096000/GLYMA_10G201100/GLYMA_06G226700/GLYMA_20G047100/GLYMA_13G089200/GLYMA_03G229800/GLYMA_05G093900/GLYMA_17G072200	9	Increased/Decreased/Decreased/Decreased/Decreased/Increased/Decreased/Decreased/Increased	6/3
MF	GO:0009882	blue light photoreceptor activity	1/85	13/26949	0.0402451	0.312699	GLYMA_13G089200	1	Increased	0/1
MF	GO:0008422	beta-glucosidase activity	1/85	99/26949	0.268985	0.631479	GLYMA_10G106600	1	Decreased	1/0
MF	GO:0060589	nucleoside-triphosphatase regulator activity	1/85	136/26949	0.349958	0.703463	GLYMA_03G146100	1	Increased	0/1
MF	GO:0003724	RNA helicase activity	1/85	168/26949	0.412795	0.733113	GLYMA_06G206000	1	Decreased	1/0
MF	GO:0016759	cellulose synthase activity	1/85	50/26949	0.146234	0.526251	GLYMA_17G072200	1	Increased	0/1
MF	GO:0098772	molecular function regulator activity	2/85	612/26949	0.578203	0.844531	GLYMA_03G146100/GLYMA_11G004400	2	Increased/Decreased	1/1
MF	GO:0004659	prenyltransferase activity	1/85	61/26949	0.175452	0.562886	GLYMA_20G047100	1	Decreased	1/0
MF	GO:0015075	monoatomic ion transmembrane transporter activity	3/85	1110/26949	0.685615	0.92638	GLYMA_06G156600/GLYMA_02G260200/GLYMA_17G096100	3	Decreased/Decreased/Decreased	3/0
MF	GO:0015172	acidic amino acid transmembrane transporter activity	1/85	18/26949	0.0552941	0.357939	GLYMA_06G156600	1	Decreased	1/0
MF	GO:0004386	helicase activity	1/85	217/26949	0.497565	0.788469	GLYMA_06G206000	1	Decreased	1/0
MF	GO:0016709	oxidoreductase activity, acting on paired donors, with incorporation or reduction of molecular oxygen, NAD(P)H as one donor, and incorporation of one atom of oxygen	1/85	269/26949	0.574315	0.843357	GLYMA_01G061100	1	Decreased	1/0
MF	GO:0080030	methyl indole-3-acetate esterase activity	1/85	11/26949	0.0341594	0.284046	GLYMA_16G145200	1	Decreased	1/0
MF	GO:0003678	DNA helicase activity	1/85	64/26949	0.183247	0.567911	GLYMA_06G206000	1	Decreased	1/0
MF	GO:0032553	ribonucleotide binding	3/85	469/26949	0.184603	0.570497	GLYMA_06G206000/GLYMA_13G089200/GLYMA_11G020300	3	Decreased/Increased/Decreased	2/1
MF	GO:2001070	starch binding	1/85	6/26949	0.0187778	0.274911	GLYMA_11G216800	1	Decreased	1/0
MF	GO:0001671	ATPase activator activity	1/85	28/26949	0.0846959	0.392634	GLYMA_03G146100	1	Increased	0/1
MF	GO:0047216	inositol 3-alpha-galactosyltransferase activity	1/85	6/26949	0.0187778	0.274911	GLYMA_03G229800	1	Decreased	1/0
MF	GO:0015175	neutral L-amino acid transmembrane transporter activity	1/85	31/26949	0.0933388	0.408451	GLYMA_06G156600	1	Decreased	1/0
