# Supplementary material for: Integrated Analysis of Transcriptome and Metabolome Reveals the Accumulation of Anthocyanins in Black Soybean (Glycine max L.) Seed Coats Induced by Low Nitrogen Concentration in the Nutrient Solution
Source: Plants (Basel). 2025 Sep 27;14(19):2993. doi: 10.3390/plants14192993 (PMC12526205; doi:10.3390/plants14192993)
Supplement: Supplementary file 1 [file plants-14-02993-s001.zip › Table S14.xlsx]

## Sheet: Sheet1
Mapid	Pathway	GeneRatio	BgRatio	pvalue	padj	geneID	KO	Count	level	Down_Up
gmx00640	Propanoate metabolism	1/47	80/13109	0.250397	0.802234	GLYMA_10G116700	K05605	1	Decreased	1/0
gmx03420	Nucleotide excision repair	1/47	383/13109	0.752446	0.859376	GLYMA_18G157400	K02324	1	Decreased	1/0
gmx03083	Polycomb repressive complex	2/47	149/13109	0.0996404	0.802234	GLYMA_04G003700/GLYMA_14G132200	K10752/K04498	2	Increased/Decreased	1/1
gmx04075	Plant hormone signal transduction	1/47	863/13109	0.959502	0.959502	GLYMA_19G161000	K14484	1	Decreased	1/0
gmx00790	Folate biosynthesis	2/47	82/13109	0.0348453	0.429758	GLYMA_13G267800/GLYMA_13G267900	K01307/K01307	2	Decreased/Decreased	2/0
gmx04016	MAPK signaling pathway - plant	1/47	411/13109	0.776834	0.859376	GLYMA_18G208800	K13424	1	Decreased	1/0
gmx03013	Nucleocytoplasmic transport	1/47	236/13109	0.57487	0.859376	GLYMA_05G081100	K14289	1	Decreased	1/0
gmx03082	ATP-dependent chromatin remodeling	1/47	192/13109	0.500777	0.859376	GLYMA_04G003700	K10752	1	Increased	0/1
gmx04712	Circadian rhythm - plant	1/47	139/13109	0.394625	0.802234	GLYMA_13G089200	K12118	1	Increased	0/1
gmx03015	mRNA surveillance pathway	1/47	287/13109	0.647346	0.859376	GLYMA_11G171100	K14402	1	Decreased	1/0
gmx00230	Purine metabolism	1/47	229/13109	0.563848	0.859376	GLYMA_10G184900	K18151	1	Decreased	1/0
gmx04814	Motor proteins	1/47	331/13109	0.700045	0.859376	GLYMA_10G049600	K10352	1	Decreased	1/0
gmx00280	Valine, leucine and isoleucine degradation	1/47	119/13109	0.349074	0.802234	GLYMA_10G116700	K05605	1	Decreased	1/0
gmx00010	Glycolysis / Gluconeogenesis	1/47	341/13109	0.710901	0.859376	GLYMA_10G201100	K00873	1	Decreased	1/0
gmx00940	Phenylpropanoid biosynthesis	1/47	399/13109	0.766684	0.859376	GLYMA_10G222400	K00430	1	Decreased	1/0
gmx03250	Viral life cycle - HIV-1	1/47	78/13109	0.244961	0.802234	GLYMA_14G132200	K04498	1	Decreased	1/0
gmx00500	Starch and sucrose metabolism	1/47	405/13109	0.771814	0.859376	GLYMA_10G106600/GLYMA_10G106600	K01188/K05349	1	Decreased/Decreased	2/0
gmx03410	Base excision repair	1/47	129/13109	0.372254	0.802234	GLYMA_18G157400	K02324	1	Decreased	1/0
gmx00030	Pentose phosphate pathway	1/47	136/13109	0.387997	0.802234	GLYMA_03G229400	K00036	1	Decreased	1/0
gmx04141	Protein processing in endoplasmic reticulum	21/47	508/13109	7.40487e-18	2.7398e-16	GLYMA_18G289100/GLYMA_04G054400/GLYMA_10G176400/GLYMA_06G157800/GLYMA_06G054700/GLYMA_19G011400/GLYMA_09G131500/GLYMA_14G100000/GLYMA_08G069000/GLYMA_08G068700/GLYMA_08G068800/GLYMA_13G176500/GLYMA_13G176000/GLYMA_13G176300/GLYMA_13G176200/GLYMA_07G200300/GLYMA_07G200200/GLYMA_07G200500/GLYMA_07G200700/GLYMA_17G224900/GLYMA_16G178800	K03283/K13993/K13993/K13993/K13993/K13993/K04079/K13993/K13993/K13993/K13993/K13993/K13993/K13993/K13993/K13993/K13993/K13993/K13993/K13993/K04079	21	Increased/Increased/Increased/Increased/Increased/Increased/Increased/Increased/Increased/Increased/Increased/Increased/Increased/Increased/Increased/Increased/Increased/Increased/Increased/Increased/Increased	0/21
gmx04144	Endocytosis	1/47	478/13109	0.826042	0.873244	GLYMA_18G289100	K03283	1	Increased	0/1
gmx03008	Ribosome biogenesis in eukaryotes	1/47	224/13109	0.555804	0.859376	GLYMA_17G046100	K14568	1	Decreased	1/0
gmx00430	Taurine and hypotaurine metabolism	1/47	42/13109	0.140231	0.802234	GLYMA_01G005200/GLYMA_01G005200	K00681/K18592	1	Increased/Increased	0/2
gmx03040	Spliceosome	1/47	427/13109	0.789697	0.859376	GLYMA_18G289100	K03283	1	Increased	0/1
gmx00410	beta-Alanine metabolism	1/47	116/13109	0.341958	0.802234	GLYMA_10G116700	K05605	1	Decreased	1/0
gmx04626	Plant-pathogen interaction	4/47	607/13109	0.171805	0.802234	GLYMA_18G208800/GLYMA_09G131500/GLYMA_13G035100/GLYMA_16G178800	K13424/K04079/K13448/K04079	4	Decreased/Increased/Increased/Increased	1/3
gmx03010	Ribosome	1/47	702/13109	0.92509	0.950787	GLYMA_03G088200	K02973	1	Decreased	1/0
gmx00900	Terpenoid backbone biosynthesis	1/47	115/13109	0.339569	0.802234	GLYMA_20G047100	K00787	1	Decreased	1/0
gmx00190	Oxidative phosphorylation	2/47	311/13109	0.307025	0.802234	GLYMA_14G132200/GLYMA_17G096100	K03963/K01535	2	Decreased/Decreased	2/0
gmx00480	Glutathione metabolism	2/47	211/13109	0.174783	0.802234	GLYMA_01G005200/GLYMA_01G005200/GLYMA_03G229400	K00681/K18592/K00036	2	Increased/Increased/Decreased	1/2
gmx00590	Arachidonic acid metabolism	1/47	109/13109	0.325057	0.802234	GLYMA_01G005200	K18592	1	Increased	0/1
gmx00620	Pyruvate metabolism	1/47	286/13109	0.646049	0.859376	GLYMA_10G201100	K00873	1	Decreased	1/0
gmx00052	Galactose metabolism	1/47	147/13109	0.411958	0.802234	GLYMA_03G229800	K18819	1	Decreased	1/0
gmx03030	DNA replication	1/47	279/13109	0.636836	0.859376	GLYMA_18G157400	K02324	1	Decreased	1/0
gmx00999	Biosynthesis of various plant secondary metabolites	1/47	172/13109	0.463053	0.856648	GLYMA_10G106600/GLYMA_10G106600	K01188/K05349	1	Decreased/Decreased	2/0
gmx00400	Phenylalanine, tyrosine and tryptophan biosynthesis	1/47	103/13109	0.310233	0.802234	GLYMA_13G309300	K05359	1	Decreased	1/0
gmx00460	Cyanoamino acid metabolism	3/47	154/13109	0.0176788	0.327057	GLYMA_01G005200/GLYMA_01G005200/GLYMA_10G106600/GLYMA_10G106600/GLYMA_16G145200	K00681/K18592/K01188/K05349/K20802	3	Increased/Increased/Decreased/Decreased/Decreased	3/2
