# Supplementary material for: Integrated Analysis of Transcriptome and Metabolome Reveals the Accumulation of Anthocyanins in Black Soybean (Glycine max L.) Seed Coats Induced by Low Nitrogen Concentration in the Nutrient Solution
Source: Plants (Basel). 2025 Sep 27;14(19):2993. doi: 10.3390/plants14192993 (PMC12526205; doi:10.3390/plants14192993)
Supplement: Supplementary file 1 [file plants-14-02993-s001.zip › Table S15.xlsx]

## Sheet: SG
CT值
	Glyma.07G015200
NN	14.76
	15.1002
	14.9009
LN	19.236
	19.296
	19.368

## Sheet: SC
CT值
	GLYMA_20G114200	GLYMA_17G171100	GLYMA_08G109500	GLYMA_17G173200	GLYMA_09G204500	GLYMA_08G271900	GLYMA_14G200900
NN	20.0131	19.5031	19.285	19.4021	20.4063	21.1591	21.2591
	20.0335	19.8032	19.6392	19.7032	21.0092	21.2732	21.2182
			19.636		20.767	21.244	21.158
LN	20.421	17.845	22.911	14.111	25.511	23.533	20.904
	20.186	17.926	23.299	14.195	25.195	25.944	20.864
	20.368	17.884	28.984	14.111	28.511	22.541	20.881

## Sheet: SB
CT值
	GLYMA_10G222400	GLYMA_10G106600	GLYMA_13G309300	GLYMA_13G089200
NN	19.5291	18.6121	18.2791	18.9336
	19.7082	18.4362	18.4362	18.4562
	19.288	18.675	18.675
LN	21.444	20.541	25.521	17.97
	21.901	20.483	24.983	18.002
		20.311		17.713
