# Supplementary material for: Integrated Analysis of Transcriptome and Metabolome Reveals the Accumulation of Anthocyanins in Black Soybean (Glycine max L.) Seed Coats Induced by Low Nitrogen Concentration in the Nutrient Solution
Source: Plants (Basel). 2025 Sep 27;14(19):2993. doi: 10.3390/plants14192993 (PMC12526205; doi:10.3390/plants14192993)
Supplement: Supplementary file 1 [file plants-14-02993-s001.zip › Table S16.xlsx]

## Sheet: Sheet1
Ratio for standard solution preparation
The content of cyanidin-3-O-sophoroside (μg/mL)	100 μg/ml cyanidin-3-O-sophoroside standard solution	5% formic acid solution
	(mL)	(mL)
0	0	10
0.1	0.01	9.99
0.2	0.02	9.98
0.5	0.05	9.95
0.8	0.08	9.92
1	0.1	9.9
2	0.2	9.8
4	0.4	9.6
6	0.6	9.4
8	0.8	9.2
10	1	9
20	2	8
