# Supplementary material for: Integrated Analysis of Transcriptome and Metabolome Reveals the Accumulation of Anthocyanins in Black Soybean (Glycine max L.) Seed Coats Induced by Low Nitrogen Concentration in the Nutrient Solution
Source: Plants (Basel). 2025 Sep 27;14(19):2993. doi: 10.3390/plants14192993 (PMC12526205; doi:10.3390/plants14192993)
Supplement: Supplementary file 1 [file plants-14-02993-s001.zip › Table S17.xlsx]

## Sheet: Sheet1
SampleID	Total Clean Reads	Total_Mapped_Reads	Unique_Mapped_Reads	Multiple_Mapped_Reads	Unmapped_Reads
LNSB-1	48060782	44901366(93.43%)	44254552(92.08%)	646814(1.35%)	3159416(6.57%)
LNSB-2	53471736	44440050(83.11%)	43860218(82.03%)	579832(1.08%)	9031686(16.89%)
LNSB-3	48890098	44979090(92.00%)	44425202(90.87%)	553888(1.13%)	3911008(8.00%)
LNSG-1	58323550	55500634(95.16%)	53936744(92.48%)	1563890(2.68%)	2822916(4.84%)
LNSG-2	44906432	43549302(96.98%)	43039940(95.84%)	509362(1.13%)	1357130(3.02%)
LNSG-3	48336814	46121048(95.42%)	45585036(94.31%)	536012(1.11%)	2215766(4.58%)
LNSC-1	55276982	52314794(94.64%)	51730148(93.58%)	584646(1.06%)	2962188(5.36%)
LNSC-2	57183776	54463968(95.24%)	53870012(94.21%)	593956(1.04%)	2719808(4.76%)
LNSC-3	41996144	39786872(94.74%)	39338824(93.67%)	448048(1.07%)	2209272(5.26%)
NNSB-1	49013082	46402874(94.67%)	45641550(93.12%)	761324(1.55%)	2610208(5.33%)
NNSB-2	41309564	38644966(93.55%)	38167114(92.39%)	477852(1.16%)	2664598(6.45%)
NNSB-3	40612058	37759424(92.98%)	37293880(91.83%)	465544(1.15%)	2852634(7.02%)
NNSG-1	53296062	50810494(95.34%)	50204242(94.20%)	606252(1.14%)	2485568(4.66%)
NNSG-2	61081018	58719326(96.13%)	57933448(94.85%)	785878(1.29%)	2361692(3.87%)
NNSG-3	45644562	43252838(94.76%)	42753152(93.67%)	499686(1.09%)	2391724(5.24%)
NNSC-1	51178286	48526424(94.82%)	47983222(93.76%)	543202(1.06%)	2651862(5.18%)
NNSC-2	43712016	41749732(95.51%)	41283124(94.44%)	466608(1.07%)	1962284(4.49%)
NNSC-3	48954092	46128036(94.23%)	45595970(93.14%)	532066(1.09%)	2826056(5.77%)
