# Supplementary material for: Integrated Analysis of Transcriptome and Metabolome Reveals the Accumulation of Anthocyanins in Black Soybean (Glycine max L.) Seed Coats Induced by Low Nitrogen Concentration in the Nutrient Solution
Source: Plants (Basel). 2025 Sep 27;14(19):2993. doi: 10.3390/plants14192993 (PMC12526205; doi:10.3390/plants14192993)
Supplement: Supplementary file 1 [file plants-14-02993-s001.zip › Table S18.xlsx]

## Sheet: Sheet1
Specific primer sequences for RT-qPCR (5'-3')
Gene ID	Primer-F	Primer-R
Glyma.13G309300	GCGTGTGGTTGATCATCCTC	GCAGAGCTAGAAGGGAGAGG
Glyma.13G089200	GAAGAATCGCAGGAAGGCAG	TGAAACCACAACGCGTATCC
Glyma.20G114200	GGTCCCGTGTTCCTACTCAA	CACCACCAAGTCCATCTCCT
Glyma.17G171100	TGACTGCAAAACACCCACTG	AAACGGAAGAGCAGGTCCTT
Glyma.08G109500	TTGGGAAAAGAGGCTGCAAC	GGAATGTGACTGCGGTGATC
Glyma.17G173200	TCGCTATGGTCTCTGCACAA	TGAGCAAGATCAGCCTTCCA
Glyma.09G204500	CATGCCATCCTCCGATCTCT	CGCCTTTGTAGTAACCGTCG
Glyma.08G271900	TCAAAGACTCCTCCACCGTC	ACAACACCGGGAAAGAAAGC
Glyma.14G200900	GACACCTTTCTTGCATGCCA	CAAACATGTCCCCTGCAACA
Glyma.07G015200	ATGTGGCAAAGAAGCCACA	TTTGCACAAGAGGGTGAGAAT
Glyma.10G222400	AGTGCTATTTTCAGCTTTCTTCT	TCTAAAAGACCACGAAGGTTTTC
Glyma.10G106600	ATGGGGAGATATTCAATACCCT	AGGGTATTGAATATCTCCCCAT
CYP2	CGGGACCAGTGTGCTTCTTCA	CCCCTCCACTACAAAGGCTCG
