# Supplementary material for: Integrated Analysis of Transcriptome and Metabolome Reveals the Accumulation of Anthocyanins in Black Soybean (Glycine max L.) Seed Coats Induced by Low Nitrogen Concentration in the Nutrient Solution
Source: Plants (Basel). 2025 Sep 27;14(19):2993. doi: 10.3390/plants14192993 (PMC12526205; doi:10.3390/plants14192993)
Supplement: Supplementary file 1 [file plants-14-02993-s001.zip › Table S19.xlsx]

## Sheet: Sheet1
Geneid	LNSG-1	LNSG-3	LNSG-2	NNSG-1	NNSG-2	NNSG-3
GLYMA_02G047000	1156.33	1749.08	1085.36	2752.16	2743.1	2708.64
GLYMA_13G056800	6.01735	9.98336	10.8754	62.549	57.1305	66.8801
GLYMA_07G048100	68.1966	112.812	118.541	297.108	246.165	240.768
GLYMA_04G152100	161.466	105.824	148.992	296.13	242.805	332.171
GLYMA_01G171300	154.445	169.717	128.329	385.067	268.849	309.878
GLYMA_04G022500	9489.36	8826.29	5787.87	31561.8	15484.9	22694.7
GLYMA_18G198000	0	0	0	42.0251	23.5243	6.68801
GLYMA_03G225300	153.442	93.8436	210.982	807.273	447.802	307.648
GLYMA_05G215700	58.1677	17.97	54.3768	496.483	239.444	138.219
GLYMA_09G043500	887.559	1453.58	2354.51	9658.93	5316.5	4504.38
GLYMA_06G308500	274.792	321.464	356.712	869.822	523.416	566.252
GLYMA_14G080100	441.272	379.368	469.815	1392.69	852.757	857.18
GLYMA_15G185700	252.729	199.667	485.041	1247.07	850.236	728.993
GLYMA_09G131500	367.058	227.621	467.64	1324.28	858.638	736.796
GLYMA_20G144800	440.269	456.239	820.002	2125.69	1507.24	1073.43
GLYMA_16G178800	754.174	201.664	1117.99	4542.62	3332.05	2141.28
GLYMA_18G289600	111.321	53.9101	141.38	301.017	302.456	298.731
GLYMA_09G231400	747.154	589.018	794.989	1480.65	1688.71	1398.91
GLYMA_12G064000	15830.6	10555.4	22215.1	39847.6	41417.1	33669.7
GLYMA_06G124300	652.882	477.204	759.1	1476.74	1574.45	1047.79
GLYMA_13G280400	22.0636	9.98336	17.4006	88.9368	95.7776	49.0454
GLYMA_07G015200	246.711	223.627	262.096	647.968	642.718	405.739
GLYMA_18G280000	40.1157	13.9767	7.61275	159.304	136.945	131.531
GLYMA_14G211100	279.807	183.694	324.086	898.164	699.009	639.82
GLYMA_17G140600	302.873	265.557	338.224	826.819	630.956	553.99
GLYMA_04G137200	42.1214	35.9401	42.4139	225.763	194.916	144.907
GLYMA_11G140500	10295.7	7663.22	11045	27782.5	25131.5	21854.2
GLYMA_17G121900	349.006	305.491	637.296	895.232	1783.65	1034.41
GLYMA_14G156400	16247.8	7618.3	11468.1	27038.8	37834.7	22923.2
GLYMA_06G317800	19.0549	21.9634	22.8382	87.9595	151.228	50.1601
GLYMA_12G132200	14.0405	9.98336	9.78782	61.5717	88.2162	40.1281
GLYMA_19G199900	158.457	105.824	400.213	383.113	1748.36	2192.55
GLYMA_07G196500	9161.41	7754.07	11487.6	13949.4	23501.6	25702
GLYMA_15G049200	8945.79	7303.82	9868.3	19948.2	24877.8	23620.9
GLYMA_14G091000	14.0405	7.98669	2.17507	41.0478	62.1714	62.4214
GLYMA_18G213200	46.133	49.9168	47.8516	113.37	129.384	168.315
GLYMA_13G284900	146.422	213.644	206.632	379.203	457.884	458.129
GLYMA_06G229400	199.575	283.527	228.382	415.364	478.048	530.582
GLYMA_03G084400	70.2024	99.8336	63.0771	163.214	208.358	209.558
GLYMA_07G132600	1129.26	311.481	789.551	86.0049	173.072	205.099
GLYMA_07G026900	368.061	55.9068	264.271	47.8891	15.9629	7.80268
GLYMA_18G070800	334.966	175.707	147.905	76.2316	70.573	57.9628
GLYMA_08G175200	1263.64	583.028	504.617	285.38	252.046	309.878
GLYMA_12G037400	10015.9	4836.94	3038.57	1643.87	877.121	1750.03
GLYMA_20G047400	553.596	91.8469	109.841	28.3425	45.3683	22.2934
GLYMA_16G202500	2278.57	384.359	4.35014	5.86397	0.840154	8.91735
GLYMA_18G055700	227.656	173.71	150.08	87.9595	73.9336	71.3388
GLYMA_11G123300	1171.38	982.362	783.026	365.521	546.1	469.275
GLYMA_07G001300	1420.09	1211.98	569.869	373.339	324.3	367.841
GLYMA_05G217500	459.324	377.371	265.359	177.874	172.232	179.462
GLYMA_14G173200	477.376	262.562	59.8145	24.4332	33.6062	52.3894
GLYMA_11G111100	1194.44	757.737	449.152	333.269	252.887	268.635
GLYMA_15G000100	18.052	63.8935	78.3026	0	1.68031	0
GLYMA_12G194200	769.218	1128.12	933.106	226.74	382.27	512.747
GLYMA_14G089800	242.7	259.567	204.457	94.8008	82.3351	104.779
GLYMA_17G124200	134.387	157.737	125.067	65.481	68.8927	52.3894
GLYMA_15G241400	32.0925	59.9001	2.17507	0	0	0
GLYMA_19G097900	138.399	277.537	0	0	0.840154	0
GLYMA_09G035300	242.7	381.364	19.5756	23.4559	11.7622	24.5227
GLYMA_08G132000	427.232	583.028	21.7507	43.0024	26.8849	22.2934
GLYMA_13G187400	158.457	323.461	139.205	66.4583	58.8108	55.7334
GLYMA_03G087500	440.269	1016.31	13.0504	6.8413	15.1228	4.45867
GLYMA_05G165700	432.246	1007.32	6.52521	5.86397	10.0819	6.68801
GLYMA_18G226800	1119.23	3225.62	28.2759	34.2065	17.6432	11.1467
GLYMA_18G226500	472.362	1311.81	5.43768	12.7053	9.2417	6.68801
GLYMA_18G226300	538.553	1462.56	23.9258	48.8664	31.9259	36.7841
GLYMA_18G167600	329.951	967.387	10.8754	5.86397	6.72124	22.2934
GLYMA_13G000200	602.738	1779.03	26.1009	19.5466	35.2865	24.5227
GLYMA_10G157500	664.917	1530.45	258.833	173.964	203.317	164.971
GLYMA_09G026100	1937.59	4414.64	530.717	472.049	319.259	413.542
GLYMA_13G170800	391.128	1124.13	104.403	23.4559	43.688	107.008
GLYMA_01G181900	540.558	1976.7	244.696	143.667	140.306	135.99
GLYMA_06G005100	258.746	1018.3	10.8754	3.90931	1.68031	2.22934
GLYMA_08G358500	292.844	1080.2	4.35014	33.2291	5.04093	3.34401
GLYMA_04G027500	167.483	122.795	0	0	0	1.11467
GLYMA_17G210100	299.865	223.627	39.1513	23.4559	6.72124	27.8667
GLYMA_19G050300	2263.53	2313.14	313.21	344.997	225.161	351.121
GLYMA_14G223700	1834.29	1953.74	164.218	188.624	161.31	169.43
GLYMA_07G000600	1787.15	1925.79	39.1513	29.3198	23.5243	22.2934
GLYMA_05G069200	47.1359	39.9334	2.17507	0	0	0
GLYMA_13G043500	236.682	194.675	0	0	0	1.11467
GLYMA_16G060600	351.012	291.514	3.26261	3.90931	3.36062	0
GLYMA_03G017700	218.63	199.667	23.9258	9.77328	20.1637	6.68801
GLYMA_03G207800	82.2371	74.8752	2.17507	0	0	0
GLYMA_11G133400	164.474	164.725	114.191	50.8211	53.7699	76.9121
GLYMA_15G198900	982.833	1024.29	647.084	234.559	361.266	462.587
GLYMA_13G055700	403.162	392.346	253.396	127.053	165.51	187.264
GLYMA_14G224300	99.2862	120.799	52.2017	24.4332	25.2046	13.376
GLYMA_17G156700	308.891	372.379	237.083	130.962	170.551	134.875
GLYMA_18G297100	6041.42	8107.48	2692.74	1041.83	1812.21	2219.3
GLYMA_08G365100	5727.51	6210.65	3243.03	2414.98	2431.41	2567.08
GLYMA_05G187400	625.804	719.8	343.661	257.037	194.076	219.59
