# Supplementary material for: Integrated Analysis of Transcriptome and Metabolome Reveals the Accumulation of Anthocyanins in Black Soybean (Glycine max L.) Seed Coats Induced by Low Nitrogen Concentration in the Nutrient Solution
Source: Plants (Basel). 2025 Sep 27;14(19):2993. doi: 10.3390/plants14192993 (PMC12526205; doi:10.3390/plants14192993)
Supplement: Supplementary file 1 [file plants-14-02993-s001.zip › Table S2.xlsx]

## Sheet: PCA
Sample	Comp1	Comp2	Comp3	Comp4	Comp5	Comp6	Comp7	Comp8	Comp9	Comp10	Comp11	Comp12	Comp13	Comp14	Comp15	Comp16	Comp17
LNSG-1	-6.48653	2.66648	1.2972	0.998321	0.125355	-0.144306	0.305033	-0.0948957	0.0924153	0.140261	0.206096	0.21493	0.17311	0.0820068	0.0636677	0.00119264	-0.0327005
LNSG-2	-6.37955	2.68322	1.49682	1.33667	0.376737	0.124624	-0.167118	0.167573	0.214291	-0.228596	-0.369116	-0.0544208	-0.00585806	0.00591219	0.00502641	-0.0218663	0.0206033
LNSG-3	-6.3147	2.13493	1.38715	1.02948	0.0462009	-0.12301	0.0542999	-0.107809	-0.302136	0.120942	0.195691	-0.16297	-0.177742	-0.0828986	-0.088005	0.013903	0.0174481
NNSG-1	-5.00292	1.45615	-1.88883	-1.17165	-0.581942	-0.214383	0.325659	0.0281232	-0.159702	-0.17753	0.0145826	-0.0750078	0.0197791	-0.105917	0.164528	0.0227883	0.0235395
NNSG-2	-4.95897	1.51913	-2.17514	-1.59397	-0.60796	-0.325466	0.4143	-0.0303213	0.15984	0.0810588	-0.13005	0.0388632	-0.0398251	0.0894104	-0.143794	-0.0183453	-0.0093529
NNSG-3	-5.00457	0.956474	-1.66025	-0.885588	0.108441	0.912628	-0.974738	0.0379526	-0.0397943	0.0643097	0.0873562	0.0225447	0.0259154	0.0108568	-0.0044959	0.00214723	-0.021027
LNSC-1	0.0764023	-3.80391	0.372653	0.757399	-0.990505	-0.239297	-0.242072	-0.0231257	0.0500847	-0.260843	0.110194	-0.130785	0.161905	0.038807	-0.06537	0.0700603	-0.0393454
LNSC-2	0.2895	-3.63443	0.282636	0.733419	-0.92345	0.0164823	0.00881156	0.444671	0.0732224	0.303736	-0.11616	0.0791349	-0.0332834	-0.146813	0.0211452	-0.0163566	-0.0250179
LNSC-3	0.0587606	-4.01402	0.336408	0.591104	-0.7915	0.28042	-0.00989907	-0.460891	-0.118507	-0.0315497	-0.0551802	0.083798	-0.116829	0.116494	0.0499701	-0.0715734	0.0524167
NNSC-1	-0.868407	-3.40004	-0.100682	-0.355688	1.07217	-0.18603	0.143613	0.487467	-0.371393	-0.0227083	-0.0228861	0.00666269	-0.0191454	0.160311	0.0110081	0.00948244	-0.0020604
NNSC-2	-0.948909	-3.07819	0.0117431	-0.553769	1.03435	-0.354158	-0.137361	-0.319236	0.354411	0.107637	-0.0191648	-0.072703	-0.149926	-0.00984537	0.0665996	0.0623814	-0.0407397
NNSC-3	-0.819992	-3.42667	-0.0822604	-0.53289	1.01649	0.161322	0.266379	-0.114438	0.0750602	-0.0787813	0.079443	0.0485684	0.171085	-0.160266	-0.0766145	-0.0551554	0.0586489
LNSB-1	5.33754	1.9602	2.10091	-1.31551	-0.090574	-0.546282	-0.531406	-0.201832	-0.265388	0.0608091	-0.196912	0.129759	0.0785461	-0.0460767	-0.0164566	0.0387073	0.0128103
LNSB-2	5.61631	1.16268	2.15788	-1.14223	-0.0998275	0.772384	0.586917	-0.0675033	-0.0237404	0.0827132	-0.0630603	-0.195166	0.0641313	0.0294527	0.0169971	-0.0148828	-0.050028
LNSB-3	5.50926	1.65522	1.73983	-1.05864	-0.293018	-0.0571538	-0.122726	0.336447	0.28698	-0.176227	0.274299	0.0758536	-0.152693	0.0216402	0.00299491	-0.0196595	0.0389815
NNSB-1	6.75087	2.04324	-1.79434	0.91111	0.145638	-0.500339	-0.326832	0.0250618	0.077147	0.182694	0.0473899	-0.206475	0.10831	0.0540106	0.0316419	-0.0854546	0.0292814
NNSB-2	6.38437	1.59701	-1.69949	1.01329	0.344716	-0.0211779	0.105988	-0.101929	-0.141679	-0.228965	-0.000388805	0.128291	-0.0985143	-0.0737461	-0.0202649	-0.0505805	-0.0977406
NNSB-3	6.76152	1.52252	-1.78225	1.23915	0.108671	0.443743	0.301152	-0.00531563	0.0388885	0.061039	-0.0421342	0.0691233	-0.00896619	0.0166609	-0.0185776	0.133212	0.0642827
