# Supplementary material for: Integrated Analysis of Transcriptome and Metabolome Reveals the Accumulation of Anthocyanins in Black Soybean (Glycine max L.) Seed Coats Induced by Low Nitrogen Concentration in the Nutrient Solution
Source: Plants (Basel). 2025 Sep 27;14(19):2993. doi: 10.3390/plants14192993 (PMC12526205; doi:10.3390/plants14192993)
Supplement: Supplementary file 1 [file plants-14-02993-s001.zip › Table S20.xlsx]

## Sheet: Sheet1
Geneid	NNSC-3	NNSC-1	NNSC-2	LNSC-3	LNSC-1	LNSC-2
GLYMA_13G076900	12.4835	21.4088	15.7056	498.223	41.9012	18.7558
GLYMA_03G201600	18.7253	9.73127	13.4619	276.011	36.6635	22.166
GLYMA_08G350800	6.24177	3.89251	11.2183	334.488	8.72941	22.166
GLYMA_08G342300	0	1.94625	4.48732	102.919	10.4753	10.2304
GLYMA_03G040400	2.08059	1.94625	13.4619	198.822	19.2047	18.7558
GLYMA_19G038700	1304.53	1747.74	1527.93	5122.58	2147.43	2226.83
GLYMA_02G252800	4.16118	11.6775	4.48732	95.9021	17.4588	27.2812
GLYMA_10G037100	10.4029	5.83876	38.1422	4342.5	417.266	563.527
GLYMA_08G341500	49.9342	21.4088	145.838	3291.08	410.282	580.578
GLYMA_13G194300	0	0	6.73097	128.649	12.2212	19.6084
GLYMA_02G287400	2.08059	9.73127	6.73097	138.006	15.7129	27.2812
GLYMA_12G217400	12.4835	11.6775	20.1929	823.355	57.6141	122.765
GLYMA_16G039300	0	1.94625	0	210.517	5.23764	27.2812
GLYMA_20G164700	0	1.94625	0	84.2068	3.49176	18.7558
GLYMA_07G048600	0	0	0	40.9338	1.74588	8.52537
GLYMA_02G012600	0	3.89251	4.48732	704.062	103.007	155.162
GLYMA_01G095000	4.16118	9.73127	20.1929	1475.96	179.826	281.337
GLYMA_16G208900	16.6447	36.9788	130.132	3625.57	464.404	699.08
GLYMA_08G123000	4.16118	17.5163	8.97463	107.598	38.4094	38.3642
GLYMA_01G210100	4.16118	5.83876	4.48732	79.5286	20.9506	15.3457
GLYMA_08G198100	0	0	0	44.4425	10.4753	7.67283
GLYMA_01G041200	12.4835	70.0651	85.259	534.479	199.903	131.291
GLYMA_07G000600	33.2894	120.668	112.183	845.576	316.005	161.982
GLYMA_18G260100	12.4835	3.89251	8.97463	217.534	72.4541	6.8203
GLYMA_14G223700	147.722	133.318	141.35	1321.58	500.195	136.406
GLYMA_02G205100	0	0	0	1292.34	380.602	20.4609
GLYMA_17G254100	18.7253	23.355	17.9493	374.252	124.831	14.4931
GLYMA_04G022600	14.5641	20.4357	39.264	506.41	185.936	11.9355
GLYMA_06G205600	24.9671	15.57	33.6549	293.554	108.245	25.5761
GLYMA_04G114400	0	0	1.12183	69.0028	25.3153	0.852537
GLYMA_11G025900	2.08059	0	2.24366	111.106	41.9012	3.41015
GLYMA_17G173200	0	0	2.24366	716.927	274.103	11.083
GLYMA_19G033000	0	0	0	86.5458	31.4259	1.70507
GLYMA_16G098700	0	0	0	210.517	76.8188	5.11522
GLYMA_03G047800	0	0	0	535.649	175.461	5.96776
GLYMA_07G162100	0	0	0	711.079	253.153	6.8203
GLYMA_12G194600	2.08059	0	0	375.422	129.195	4.26269
GLYMA_03G087500	12.4835	7.78501	13.4619	525.123	185.936	8.52537
GLYMA_17G062700	0	1.94625	2.24366	161.396	57.6141	0
GLYMA_03G229200	385.949	362.976	420.686	1362.51	757.713	450.14
GLYMA_04G114500	0	0	0	64.3246	21.8235	3.41015
GLYMA_06G062500	0	0	0	167.244	56.7411	7.67283
GLYMA_10G064500	22.8865	38.9251	11.2183	264.316	120.466	34.1015
GLYMA_11G027400	293.363	377.573	266.995	1541.45	831.913	418.596
GLYMA_02G073600	205.978	265.664	172.762	1550.81	630.263	219.955
GLYMA_13G170800	16.6447	36.9788	6.73097	318.114	127.449	13.6406
GLYMA_05G165700	74.9012	19.4625	20.1929	426.881	151.892	66.4979
GLYMA_13G193300	31.2088	32.1132	35.8985	329.81	103.007	64.7928
GLYMA_04G084100	194.535	147.915	181.736	1494.67	530.748	272.812
GLYMA_11G154500	16.6447	7.78501	15.7056	233.908	67.2164	25.5761
GLYMA_07G001300	2.08059	5.83876	11.2183	145.023	38.4094	8.52537
GLYMA_01G035600	0	0.973127	2.24366	70.1723	19.2047	1.70507
GLYMA_09G123400	0	0	0	64.3246	16.5859	1.70507
GLYMA_16G092900	2.08059	1.94625	0	922.766	227.838	22.166
GLYMA_04G140100	0	0	0	454.95	113.482	1.70507
GLYMA_06G306400	2.08059	3.89251	2.24366	3419.73	879.924	40.9218
GLYMA_19G097900	0	0	0	276.011	72.4541	1.70507
GLYMA_02G183500	0	1.94625	0	114.615	21.8235	5.11522
GLYMA_15G147100	0	5.83876	0	148.531	32.2988	1.70507
GLYMA_03G053600	1.04029	6.81189	3.36549	177.77	41.9012	5.11522
GLYMA_02G161200	0	0	0	114.615	23.5694	1.70507
GLYMA_07G075400	6.24177	7.78501	2.24366	210.517	48.0117	6.8203
GLYMA_16G195100	0	0	0	59.6465	13.9671	0
GLYMA_16G202500	0	0	0	136.836	31.4259	3.41015
GLYMA_08G123400	476.455	602.365	522.772	2006.93	1314.65	572.905
GLYMA_19G063900	0	0	0	39.7643	20.9506	1.70507
GLYMA_04G204900	0	0	0	114.615	59.36	1.70507
GLYMA_06G062400	0	0	0	120.462	60.2329	2.55761
GLYMA_18G226300	8.32236	14.5969	10.0965	291.215	161.494	10.2304
GLYMA_13G000200	20.8059	17.5163	35.8985	804.642	452.183	39.2167
GLYMA_03G041400	0	0	0	182.448	79.4376	4.26269
GLYMA_11G012800	0	0	0	49.1206	20.9506	1.70507
GLYMA_06G005100	2.08059	1.94625	4.48732	759.03	307.275	13.6406
GLYMA_06G194200	0	0	0	287.706	120.466	5.11522
GLYMA_13G043500	0	1.94625	2.24366	136.836	57.6141	3.41015
GLYMA_18G107000	22.8865	25.3013	17.9493	391.795	171.969	8.52537
GLYMA_17G173300	0	0	1.12183	67.8332	27.0612	0
GLYMA_18G226500	10.4029	15.57	4.48732	281.859	144.035	0.852537
GLYMA_16G105500	10.4029	14.5969	8.97463	138.006	68.0894	11.9355
GLYMA_14G213900	0	0	0	49.1206	23.5694	0
GLYMA_03G043700	8.32236	6.81189	7.8528	127.48	64.5976	7.67283
GLYMA_02G197100	0	0	0	175.431	79.4376	1.70507
GLYMA_17G162500	2.08059	0	0	122.802	54.9953	2.55761
GLYMA_06G002200	27.0477	15.57	12.3401	153.21	129.195	46.037
GLYMA_06G306900	0	0	0	64.3246	55.8682	5.96776
GLYMA_09G099600	8.32236	0	2.24366	83.0372	48.8847	12.7881
GLYMA_17G171100	1241.07	996.482	1110.61	3706.27	2574.3	1159.45
GLYMA_09G026100	285.041	360.057	292.797	1961.32	1394.96	484.241
GLYMA_03G020800	213.26	248.147	237.828	898.205	645.103	230.185
GLYMA_18G226900	2.08059	2.91938	0	129.819	93.4047	0
GLYMA_06G246000	0	0	0	46.7815	32.2988	0.852537
GLYMA_02G222200	119.634	173.217	201.929	403.491	319.496	317.144
GLYMA_08G004100	50.9744	107.044	114.427	250.281	220.854	172.212
GLYMA_18G133600	151.883	163.485	100.965	339.166	265.374	233.595
GLYMA_03G258700	46.8133	71.0382	52.726	183.618	118.72	106.567
GLYMA_03G005400	295.444	825.211	549.696	2176.51	1377.5	1186.73
GLYMA_05G229700	737.569	388.277	422.93	1295.85	970.71	887.491
GLYMA_16G022500	331.854	228.685	171.64	631.551	543.842	434.794
GLYMA_10G027700	95.7071	44.7638	49.3605	182.448	116.974	158.572
GLYMA_19G227800	2999.17	1006.21	1358.54	4522.6	3658.49	4422.11
GLYMA_13G242500	41.6118	30.1669	66.1879	221.043	70.7082	157.719
GLYMA_13G242600	49.9342	53.522	104.33	467.815	180.699	230.185
GLYMA_17G248300	0	0	0	28.0689	1.74588	13.6406
GLYMA_03G107500	23.9268	62.2801	40.3858	360.218	97.7694	161.13
GLYMA_08G116300	6.24177	9.73127	22.4366	2381.18	247.042	743.412
GLYMA_03G239700	14.5641	48.6563	145.838	2239.67	233.075	907.099
GLYMA_10G193500	1846.52	5065.12	4755.43	11084.9	6487.7	8109.33
GLYMA_13G338300	122.755	418.444	407.224	1451.4	495.83	862.767
GLYMA_02G034400	392.191	1295.23	665.245	2467.73	1260.53	2006.02
GLYMA_01G089800	76.9818	208.249	153.691	527.462	225.219	445.024
GLYMA_13G259500	1050.7	1671.83	1019.74	3438.44	1829.68	3017.13
GLYMA_08G060500	74.9012	97.3127	100.965	315.775	192.047	240.415
GLYMA_18G253700	33.2894	60.3338	49.3605	142.684	98.6423	109.977
GLYMA_13G185200	166.447	257.879	216.513	605.821	386.713	467.19
GLYMA_20G238000	181.011	306.535	240.071	748.505	508.052	717.836
GLYMA_06G125300	62.4177	142.076	105.452	411.677	204.268	370.854
GLYMA_19G098500	2010.89	4358.63	4066.63	10449.8	6276.44	9326.76
GLYMA_06G096800	114.432	149.861	93.1118	353.201	184.191	373.411
GLYMA_08G150500	70.74	93.4201	77.4062	259.638	127.449	283.895
GLYMA_14G139400	27.0477	36.0057	26.9239	130.988	34.9176	191.821
GLYMA_09G076000	82.1833	80.7695	69.5534	180.109	117.847	227.627
GLYMA_12G118800	4.16118	23.355	20.1929	97.0717	61.1059	157.719
GLYMA_08G182700	773.979	1278.69	636.077	1974.18	1927.45	2868.79
GLYMA_18G202800	176.85	281.234	166.031	473.663	347.43	577.168
GLYMA_19G087200	167.487	194.625	137.985	325.132	281.087	398.135
GLYMA_08G240400	4.16118	8.75814	11.2183	23.3908	34.9176	63.0877
GLYMA_11G233600	268.396	584.849	531.747	883.001	707.082	1589.13
GLYMA_18G140300	22.8865	16.5432	21.3148	69.0028	51.5035	73.3182
GLYMA_03G226000	4.16118	5.83876	15.7056	88.8849	47.1388	88.6639
GLYMA_03G248000	65.5386	99.2589	145.838	228.06	199.903	244.678
GLYMA_02G302400	91.5459	284.153	319.721	892.358	867.703	865.325
GLYMA_08G056400	713.642	975.073	1116.22	2128.56	2233.86	2511.57
GLYMA_02G182600	1806.99	3395.24	2803.45	5340.11	6671.89	5844.99
GLYMA_08G195100	205.978	598.473	509.31	961.36	999.517	960.809
GLYMA_03G050800	321.451	465.154	216.513	817.507	879.051	738.297
GLYMA_14G218100	97.7877	297.777	209.782	660.789	549.953	543.066
GLYMA_03G078300	197.656	586.795	314.112	1072.47	886.035	1019.63
GLYMA_03G150400	139.4	179.055	125.645	329.81	302.91	358.066
GLYMA_14G011800	380.748	652.968	491.361	1102.87	1169.74	1283.07
GLYMA_13G321900	513.906	727.899	495.848	1242.05	1298.94	1314.61
GLYMA_03G065300	83.2236	148.888	72.9189	185.957	405.917	417.743
GLYMA_03G065500	395.312	755.146	295.041	756.691	2086.33	1977.03
GLYMA_03G065400	143.561	274.422	136.863	270.163	703.59	692.26
GLYMA_18G039100	813.511	1485.96	1290.1	2250.19	3542.39	3692.34
GLYMA_15G126400	171.649	262.744	231.097	398.813	456.548	508.112
GLYMA_11G170000	36.4103	173.217	108.817	320.453	414.647	543.919
GLYMA_18G172800	27.0477	21.4088	6.73097	64.3246	59.36	99.7468
GLYMA_18G068200	30.1685	19.4625	23.5584	63.1551	59.36	82.6961
GLYMA_06G048500	257.993	160.566	170.518	313.436	439.962	484.241
GLYMA_15G016200	270.477	259.825	189.589	424.542	487.101	529.426
GLYMA_12G096400	8.32236	3.89251	8.97463	31.5775	41.9012	46.8895
GLYMA_15G157900	22.8865	23.355	29.1676	84.2068	113.482	135.553
GLYMA_08G028500	41.6118	42.8176	49.3605	121.632	160.621	187.558
GLYMA_07G129900	112.352	108.99	100.965	265.485	240.932	231.038
GLYMA_12G065500	249.671	171.27	206.417	479.511	467.896	501.292
GLYMA_01G156800	57.2162	44.7638	11.2183	138.006	234.821	193.526
GLYMA_04G025500	18.7253	17.5163	29.1676	125.141	178.08	137.258
GLYMA_14G200900	62.4177	71.0382	53.8478	169.583	206.014	195.231
GLYMA_19G187400	720.924	1862.56	3267.89	519.275	677.402	876.408
GLYMA_08G230400	2.08059	35.0326	100.965	2.33908	1.74588	1.70507
GLYMA_19G187100	328.733	544.951	895.22	184.787	179.826	278.78
GLYMA_01G102600	828.075	1422.71	2120.26	774.234	603.202	571.2
GLYMA_01G005000	1331.58	1837.26	3138.88	1143.81	813.581	985.533
GLYMA_03G134500	23.9268	271.502	354.498	38.5948	5.23764	18.7558
GLYMA_02G061800	1.04029	61.307	104.33	0	1.74588	0.852537
GLYMA_15G206800	2.08059	19176.4	28229.7	2.33908	0	5.11522
GLYMA_07G100500	8.32236	2050.38	3212.92	29.2385	5.23764	3.41015
GLYMA_13G301800	573.202	833.969	1134.17	426.881	244.423	435.646
GLYMA_03G031700	113.392	173.217	219.879	84.2068	60.2329	76.7283
GLYMA_07G215500	328.733	562.467	800.986	276.011	94.2776	150.047
GLYMA_17G063900	2787.99	5326.89	7855.05	3280.55	1181.96	1967.66
GLYMA_19G214500	8.32236	15.57	77.4062	2.33908	1.74588	1.70507
GLYMA_07G236800	20.8059	38.9251	145.838	11.6954	3.49176	6.8203
GLYMA_11G124500	15.6044	30.1669	105.452	9.35631	5.23764	5.11522
GLYMA_18G033200	0	13.6238	54.9696	0	0	0
GLYMA_16G092400	0	13.6238	53.8478	0	0	0
GLYMA_08G069100	2.08059	27.2475	123.401	4.67815	0	3.41015
GLYMA_03G107200	0	10.7044	62.8224	0	0	0
GLYMA_07G236900	2.08059	46.7101	235.584	7.01723	5.23764	1.70507
GLYMA_08G160800	2.08059	19.4625	392.64	9.35631	5.23764	10.2304
GLYMA_01G219900	16.6447	42.8176	272.604	16.3735	9.60235	15.3457
GLYMA_15G119800	18.7253	126.506	937.849	32.7471	13.9671	11.9355
GLYMA_15G199600	54.0953	644.21	4877.71	119.293	31.4259	28.9863
GLYMA_01G018100	24.9671	17.5163	118.914	2.33908	1.74588	1.70507
GLYMA_16G209800	138.359	91.4739	622.615	72.5114	54.1223	71.6131
GLYMA_05G188900	155.004	88.5545	371.325	25.7298	45.3929	71.6131
GLYMA_07G064400	398.433	226.738	916.534	209.347	111.736	193.526
GLYMA_10G239400	172.689	15.57	424.051	4.67815	0	1.70507
GLYMA_06G125800	75.9415	25.3013	197.442	9.35631	3.49176	13.6406
GLYMA_14G170900	13910.8	12473.5	34767.7	9222.98	5069.17	7450.32
GLYMA_03G018800	118.594	108.99	260.264	70.1723	47.1388	71.6131
GLYMA_02G099500	428.601	474.886	975.991	168.414	76.8188	161.982
GLYMA_01G119600	14.5641	17.5163	45.995	0	5.23764	1.70507
GLYMA_18G016300	53.055	64.2263	139.107	25.7298	30.5529	29.8388
GLYMA_03G137900	396.352	430.122	781.915	233.908	280.214	279.632
GLYMA_14G069300	85.3042	95.3664	83.0154	14.0345	22.6965	26.4286
GLYMA_16G185800	54.0953	66.1726	53.8478	9.35631	10.4753	22.166
GLYMA_08G074200	133.158	165.432	143.594	39.7643	20.9506	42.6269
GLYMA_08G068800	197.656	224.792	180.614	53.7988	22.6965	51.1522
GLYMA_01G007400	220.543	241.335	210.904	121.632	75.0729	104.01
GLYMA_10G257900	1944.31	2251.81	1989	753.183	247.915	583.135
GLYMA_08G218600	1258.76	1265.06	1458.38	601.143	558.682	608.711
GLYMA_12G198100	56.1759	52.5488	62.8224	9.35631	5.23764	8.52537
GLYMA_20G099200	432.763	480.724	480.143	219.873	222.6	239.563
GLYMA_11G230500	76.9818	75.9039	81.8935	0	3.49176	13.6406
GLYMA_02G042700	1835.08	2028	2018.17	878.323	254.899	455.255
GLYMA_09G232900	905.056	852.459	929.996	385.948	219.981	379.379
GLYMA_01G190100	4179.9	4017.07	4598.38	2144.93	1235.21	1807.38
GLYMA_13G032100	451.488	459.316	529.503	191.804	57.6141	116.798
GLYMA_13G350300	39.5312	55.4682	83.0154	4.67815	10.4753	16.1982
GLYMA_18G045200	12.4835	21.4088	26.9239	2.33908	0	1.70507
GLYMA_07G196500	3490.19	5468	6241.86	1706.36	1063.24	1214.01
GLYMA_13G245600	147.722	200.464	181.736	46.7815	29.68	88.6639
GLYMA_09G198700	139.4	163.485	192.955	74.8505	55.8682	102.304
GLYMA_16G177900	439.004	536.193	588.96	208.178	188.555	309.471
GLYMA_01G238600	391.151	494.348	525.016	182.448	199.903	235.3
GLYMA_17G103400	55.1356	77.8501	83.0154	2.33908	3.49176	11.9355
GLYMA_03G145900	1160.97	1439.25	1453.89	583.6	330.845	595.923
GLYMA_15G017000	352.66	400.928	475.656	81.8677	20.9506	74.1707
GLYMA_03G187700	106.11	120.668	132.376	49.1206	34.9176	54.5624
GLYMA_06G114000	4784.32	3509.09	5752.74	3133.19	1260.53	1542.24
GLYMA_13G043900	443.166	321.132	500.336	201.161	36.6635	49.4471
GLYMA_19G125300	746.932	774.609	877.27	610.499	247.915	341.015
GLYMA_10G151300	508.704	486.563	600.179	330.979	137.925	195.231
GLYMA_06G125000	175.81	166.405	194.076	84.2068	21.8235	34.1015
GLYMA_03G201000	511.825	543.005	632.712	247.942	31.4259	115.945
GLYMA_15G198500	243.429	210.195	385.909	145.023	71.5811	47.7421
GLYMA_08G071300	451.488	412.606	877.27	208.178	38.4094	44.3319
GLYMA_14G054400	561.759	574.145	1096.03	446.764	191.174	230.185
GLYMA_13G236600	67.6192	80.7695	139.107	45.612	23.5694	12.7881
GLYMA_17G144700	334.975	382.439	536.234	217.534	124.831	175.623
GLYMA_11G008400	2963.8	3755.3	5007.85	2432.64	817.073	1193.55
GLYMA_19G198600	977.877	823.265	1447.16	601.143	176.334	255.761
GLYMA_03G257900	499.342	511.865	684.316	376.591	209.506	243.826
GLYMA_15G003300	2522.71	2333.56	3436.16	1265.44	640.739	976.155
GLYMA_02G016100	9904.65	8624.82	13126.5	5858.22	2536.77	4519.3
GLYMA_01G120800	1418.96	1496.67	1895.89	1009.31	516.781	866.178
GLYMA_11G052100	7038.63	7212.81	8804.11	4785.75	2895.54	3698.31
GLYMA_16G031600	1389.83	1093.79	2281.8	405.83	375.365	884.081
GLYMA_02G005600	268.396	269.556	496.97	45.612	35.7906	68.203
GLYMA_15G015600	45.773	40.8713	75.1626	16.3735	8.72941	15.3457
GLYMA_14G199600	1405.44	1161.91	2019.29	550.853	329.972	532.836
GLYMA_04G238100	118.594	37.9519	236.706	32.7471	3.49176	6.8203
GLYMA_12G001600	607.532	379.519	973.748	336.827	214.743	269.402
GLYMA_15G185700	226.784	145.969	397.128	72.5114	45.3929	57.9725
GLYMA_03G052200	212.22	102.178	344.402	43.2729	8.72941	23.871
GLYMA_10G016500	9607.12	6138.48	12566.7	4275.83	1936.18	3252.43
GLYMA_02G302900	177.89	116.775	279.335	102.919	24.4423	44.3319
GLYMA_19G178100	81.143	60.3338	105.452	37.4252	31.4259	27.2812
GLYMA_07G063300	243.429	161.539	284.945	114.615	111.736	97.1892
GLYMA_13G078400	125.876	101.205	139.107	52.6292	59.36	51.1522
GLYMA_10G070900	8531.46	6546.22	9621.93	4147.18	3609.61	4323.22
GLYMA_16G026400	45.773	24.3282	58.3351	4.67815	0	3.41015
GLYMA_15G065600	204.938	171.27	219.879	16.3735	75.0729	73.3182
GLYMA_02G041100	170.608	141.103	194.076	31.5775	54.9953	57.12
GLYMA_05G085700	33.2894	29.1938	40.3858	2.33908	6.98353	10.2304
GLYMA_06G247100	93.6265	89.5276	139.107	14.0345	38.4094	44.3319
GLYMA_06G195100	97.7877	83.6889	121.158	18.7126	47.1388	35.8066
GLYMA_12G207900	736.529	709.409	683.194	508.749	190.301	323.964
GLYMA_04G190800	1430.41	1421.74	1342.83	900.544	453.929	630.877
GLYMA_02G269500	367.224	377.573	355.62	245.603	111.736	179.033
GLYMA_16G024400	110.271	110.936	89.7463	53.7988	19.2047	38.3642
GLYMA_13G067900	2280.33	2193.43	1635.63	1258.42	539.477	702.491
GLYMA_12G187400	1167.21	1104.5	854.834	645.585	316.005	441.614
GLYMA_04G104600	5983.78	5024.25	4701.59	3365.93	1745.01	2707.66
GLYMA_13G282400	472.294	363.949	357.863	240.925	111.736	160.277
GLYMA_11G075700	4475.35	4151.36	3963.42	2771.81	1545.11	1924.18
GLYMA_14G171500	7791.81	6704.84	6122.94	4029.06	2028.71	2412.68
GLYMA_03G198600	354.741	300.696	261.386	166.074	38.4094	49.4471
GLYMA_12G162700	1949.51	1733.14	1638.99	830.372	356.16	399.84
GLYMA_19G016100	934.185	846.62	751.626	418.695	164.113	272.812
GLYMA_11G214500	9110.9	8398.08	7692.38	3156.58	1040.55	2075.08
GLYMA_20G134000	1898.54	1476.23	1451.65	713.418	251.407	603.596
GLYMA_07G173000	848.881	646.156	630.468	251.451	43.647	92.074
GLYMA_08G053500	1287.88	994.535	950.189	360.218	148.4	221.66
GLYMA_12G060700	6973.1	5857.25	5233.33	2516.85	1218.63	1812.49
GLYMA_10G145300	444.206	313.347	351.133	236.247	96.8964	86.1062
GLYMA_17G237900	7238.37	5473.84	6276.63	4372.9	2135.21	2341.92
GLYMA_06G290000	6836.82	4262.29	4580.43	2191.71	998.644	1373.44
GLYMA_14G086500	2446.77	1726.33	1808.39	1125.1	679.148	918.182
GLYMA_18G082200	1640.54	1093.79	1158.85	729.792	309.021	399.84
GLYMA_09G279000	1081.91	657.834	706.752	374.252	74.2	116.798
GLYMA_03G120700	5045.43	3385.51	3529.27	2006.93	769.934	1027.31
GLYMA_12G095200	476.455	354.218	356.742	229.23	139.671	153.457
GLYMA_10G210500	3894.86	2607.01	2531.97	1181.23	309.021	543.919
GLYMA_06G135900	2875.37	1903.44	1844.29	1015.16	307.275	472.306
GLYMA_08G147200	794.785	598.473	660.757	385.948	179.826	279.632
GLYMA_07G035200	4072.75	2904.78	3451.87	1976.52	700.098	1050.33
GLYMA_11G106800	2353.15	1794.45	2032.75	1279.47	752.475	910.51
GLYMA_13G208900	521.188	378.546	417.32	204.669	125.703	112.535
GLYMA_12G117000	7726.27	5254.88	5564.27	2456.03	874.687	1215.72
GLYMA_16G014000	5233.72	3316.42	4268.56	2049.03	1037.05	1354.68
GLYMA_11G029700	1714.41	990.643	1364.14	608.16	200.776	277.075
GLYMA_08G243000	6697.42	4292.46	5149.2	2811.57	1683.03	2066.55
GLYMA_01G224100	137.319	75.9039	96.4773	28.0689	0	5.11522
GLYMA_12G033800	343.297	206.303	255.777	109.937	29.68	52.8573
GLYMA_14G099400	85.3042	77.8501	60.5788	21.0517	29.68	15.3457
GLYMA_06G020800	106.11	107.044	76.2844	7.01723	1.74588	3.41015
GLYMA_09G233000	82.1833	78.8232	62.8224	14.0345	1.74588	12.7881
GLYMA_12G221200	4925.8	4372.26	3614.53	1603.44	876.433	1069.93
GLYMA_13G248000	141.48	126.506	109.939	42.1034	26.1882	23.871
GLYMA_07G168900	924.822	848.566	762.844	480.68	385.84	365.738
GLYMA_12G186800	1816.35	1693.24	1375.36	638.568	321.242	511.522
GLYMA_10G275000	5845.42	5128.38	4063.27	1773.02	780.409	1450.17
GLYMA_14G199200	6866.99	6251.36	5321.96	3084.07	2125.61	2747.73
GLYMA_15G180000	1454.33	1243.66	933.362	252.62	130.941	179.033
GLYMA_06G236400	3998.89	3548.02	2778.77	1291.17	735.016	963.367
GLYMA_10G052500	803.108	690.92	511.554	149.701	39.2823	124.47
GLYMA_16G157400	2754.7	2453.25	1880.19	818.677	389.332	702.491
GLYMA_13G318400	184.132	149.861	117.792	66.6637	53.2494	83.5486
GLYMA_17G137000	163.326	119.695	102.086	60.816	53.2494	72.4656
GLYMA_10G259400	7631.6	5567.26	5125.64	2782.33	1992.92	3017.13
GLYMA_20G133200	16004.9	11777.8	9621.93	5045.39	2871.1	4441.72
GLYMA_02G061700	399.473	267.61	231.097	76.02	24.4423	56.2674
GLYMA_07G253400	13750.6	9966.76	8732.32	4430.21	2714.85	3669.32
GLYMA_18G070000	601.29	473.913	415.077	246.773	210.379	253.204
GLYMA_02G026900	2295.93	1687.4	1483.06	886.51	690.496	900.279
GLYMA_08G136600	461.891	398.982	329.818	201.161	164.113	219.955
GLYMA_03G088900	2511.27	2179.8	1743.32	1164.86	841.515	1113.41
GLYMA_01G037900	5592.62	4424.81	3129.9	1127.43	597.091	1173.09
GLYMA_14G219600	1194.26	960.476	680.95	314.606	245.296	346.13
GLYMA_15G061500	4422.29	3686.2	2972.85	1947.28	1547.72	1748.55
GLYMA_07G023300	2135.73	1755.52	1467.35	789.438	673.91	765.578
GLYMA_12G226600	7497.4	6113.18	4721.78	1940.26	1304.17	1851.71
GLYMA_06G136000	2724.53	2385.13	1774.73	1107.55	552.572	789.449
GLYMA_19G196400	1980.72	1598.85	1334.98	767.217	427.741	521.753
GLYMA_06G037000	1866.29	1541.43	1314.78	905.223	597.091	734.887
GLYMA_14G220400	6467.51	5452.43	4636.52	3146.06	2172.75	2625.81
GLYMA_11G137300	16013.3	12955.2	10121.1	5598.58	2741.91	3976.23
GLYMA_02G274400	4947.64	3774.76	3125.42	1999.91	825.802	969.335
GLYMA_08G106900	1830.92	1289.39	1130.8	678.332	260.136	347.835
GLYMA_17G105300	1009.09	743.469	632.712	419.864	210.379	254.056
GLYMA_04G228900	2151.33	1461.64	1296.83	626.873	165.859	342.72
GLYMA_08G158100	5174.43	3804.92	3452.99	2163.65	834.531	1318.02
GLYMA_01G030300	1895.42	1498.61	1198.11	858.441	289.816	513.227
GLYMA_10G045400	5119.29	4060.86	3170.29	2205.75	900.875	1364.06
GLYMA_05G129200	2128.44	1741.9	1338.34	941.478	375.365	581.43
GLYMA_04G142400	5062.07	4112.43	3614.53	2177.68	909.604	1362.35
GLYMA_11G156100	759.415	601.392	540.722	341.505	155.383	190.968
GLYMA_01G175800	900.895	645.183	421.808	243.264	111.736	150.047
GLYMA_17G173000	2844.17	2136.99	1395.56	663.128	350.049	506.407
GLYMA_18G082800	1879.81	1455.8	1044.42	490.037	185.063	211.429
GLYMA_06G097400	1463.69	1158.99	866.052	578.921	369.254	403.25
GLYMA_17G026300	760.456	652.968	453.219	284.198	199.03	225.922
GLYMA_02G081400	12651	9922.97	6134.16	3576.45	1724.93	2439.11
GLYMA_05G094400	5491.72	4491.95	2656.49	1445.55	629.39	901.132
GLYMA_13G280400	163.326	145.969	85.259	51.4597	24.4423	25.5761
GLYMA_04G063200	10064.9	8370.83	5826.78	4410.33	2415.43	3011.16
GLYMA_13G266600	607.532	507.972	296.163	238.586	64.5976	127.028
GLYMA_06G055200	543.034	388.277	323.087	285.367	127.449	131.291
GLYMA_08G153600	7269.58	5174.11	3898.36	4013.86	1606.21	2078.49
GLYMA_20G231200	1916.22	1371.14	1162.21	767.217	338.701	642.813
GLYMA_07G161300	1504.27	1140.5	805.473	507.58	139.671	355.508
GLYMA_03G253200	7561.9	4868.55	4466	3065.36	1140.93	1745.14
GLYMA_18G086600	378.667	241.335	205.295	134.497	52.3764	67.3504
GLYMA_19G220200	33916.7	22705	19860.9	14998.2	8907.49	10325.9
GLYMA_10G013300	9511.42	6508.27	5166.02	4096.89	2752.38	3085.33
GLYMA_13G110700	3762.75	2593.38	1855.51	1298.19	434.724	639.403
GLYMA_10G231500	4008.26	2814.28	2376.03	1936.76	961.981	1319.73
GLYMA_05G079700	19872.8	13577.1	11200.3	8513.07	4398.75	6032.55
GLYMA_20G162100	4244.4	3524.66	2089.97	1344.97	737.635	1118.53
GLYMA_04G233300	2029.62	1802.23	1106.12	810.49	586.616	724.656
GLYMA_03G029600	6677.65	5938.99	3711.01	2569.48	1843.65	2312.93
GLYMA_04G098000	3955.2	3411.78	1545.88	1077.14	438.216	697.375
GLYMA_08G223500	93.6265	72.9845	37.0204	24.5603	7.85647	16.1982
GLYMA_13G117700	18220.8	16558.7	8635.84	7451.13	3971.01	6385.5
GLYMA_11G189400	1435.61	1299.12	697.778	491.206	375.365	538.803
GLYMA_14G195300	3215.55	2489.26	1351.8	1333.27	466.15	1072.49
GLYMA_14G061200	6530.97	5411.56	3021.09	2863.03	1336.47	2234.5
GLYMA_06G099700	1057.98	794.071	435.27	390.626	151.019	129.586
GLYMA_03G174300	2548.72	1989.07	1081.44	1129.77	492.339	675.209
GLYMA_06G124700	1348.22	941.013	632.712	287.706	172.842	280.485
GLYMA_15G042400	156.044	95.3664	58.3351	2.33908	0	5.11522
GLYMA_10G271800	116.513	73.9576	47.1168	7.01723	6.98353	13.6406
GLYMA_01G024000	18899	14569.7	9492.92	5676.94	5304.86	5690.68
GLYMA_09G204500	11349.6	8541.13	5132.37	2940.22	2581.29	2910.56
GLYMA_01G165900	888.412	709.409	477.899	285.367	214.743	291.568
GLYMA_05G233500	2780.71	2203.16	1460.62	842.068	734.143	936.086
GLYMA_04G017200	146.682	87.5814	47.1168	14.0345	18.3318	31.5439
GLYMA_09G173800	272.557	185.867	84.1372	16.3735	33.1717	59.6776
GLYMA_15G022800	686.595	469.047	371.325	203.5	235.694	263.434
GLYMA_14G205600	4711.5	3626.84	2975.09	1522.74	1889.92	2056.32
GLYMA_09G091100	1223.39	1027.62	633.833	468.985	448.692	260.876
GLYMA_15G074600	1560.44	1309.83	776.306	390.626	469.642	421.153
GLYMA_10G179400	66.5789	44.7638	15.7056	2.33908	0	0
GLYMA_11G036900	8428.47	6334.08	3408.12	2194.05	1908.25	2392.22
GLYMA_10G039100	1045.5	895.276	498.092	334.488	270.612	327.374
GLYMA_06G007500	16578.1	13327.9	5518.28	3707.44	2569.94	3174.85
GLYMA_01G172600	162.286	91.4739	90.8682	25.7298	48.8847	34.1015
GLYMA_05G245600	1690.48	1140.5	987.21	453.781	490.593	516.637
GLYMA_02G229600	379.708	275.395	228.853	128.649	153.638	139.816
GLYMA_13G247700	1730.01	1310.8	1152.12	649.094	735.016	676.062
GLYMA_13G285400	18437.1	9820.79	8028.93	3424.41	3043.07	3585.77
GLYMA_07G188400	509.744	313.347	274.848	175.431	172.842	187.558
GLYMA_04G103400	1852.77	1014.97	933.362	537.988	492.339	574.61
GLYMA_13G338400	1396.08	629.613	536.234	126.31	62.8517	156.867
GLYMA_06G020900	4291.22	2733.51	2362.57	1298.19	1393.21	1415.21
GLYMA_01G014000	13213.8	7900.81	6291.22	3264.18	2859.75	3470.68
GLYMA_06G239900	525.349	253.013	157.056	28.0689	8.72941	28.9863
GLYMA_09G011800	12331.7	6611.42	4856.4	1998.74	1908.25	2171.41
GLYMA_05G103300	7813.65	4564.94	3429.43	1737.93	1649.86	1873.02
GLYMA_06G049800	56.1759	27.2475	14.5838	2.33908	3.49176	0
GLYMA_20G115200	472.294	293.884	243.437	119.293	148.4	106.567
GLYMA_04G044900	10776.4	5578.93	5628.22	2663.04	1159.27	2105.77
GLYMA_20G131500	6663.09	3805.9	3446.26	1536.77	630.263	1183.32
GLYMA_13G072800	6202.24	3811.74	3577.51	2247.85	1353.06	1785.21
GLYMA_10G147100	3571.33	1735.08	1627.77	698.214	391.95	567.79
GLYMA_02G158300	1256.68	590.688	539.6	169.583	84.6753	144.079
GLYMA_08G015700	1154.73	594.58	545.209	212.856	132.687	185.853
GLYMA_03G134800	20410.6	11269.8	9569.2	4312.09	2810.87	3749.46
GLYMA_14G200200	8347.33	3942.14	3344.17	1153.16	412.901	701.638
GLYMA_17G030700	18462.1	8908.97	7217.85	2339.08	694.861	1333.37
GLYMA_01G183300	1709.2	848.566	781.915	307.589	94.2776	124.47
GLYMA_13G069800	14885.6	7180.7	6711.9	2663.04	982.931	1427.15
GLYMA_14G105800	1934.95	930.309	919.9	318.114	164.113	187.558
GLYMA_12G061900	3629.59	2064	2043.97	956.682	721.049	809.91
GLYMA_01G185800	249.671	131.372	107.696	36.2557	13.9671	20.4609
GLYMA_16G007500	644.983	390.224	332.061	173.092	124.831	132.996
GLYMA_04G008900	2863.93	1517.1	1237.38	534.479	272.358	332.489
GLYMA_15G150500	2738.06	1375.03	1166.7	381.269	169.351	189.263
GLYMA_08G299900	2112.84	1305.94	1085.93	622.194	396.315	480.831
GLYMA_03G173300	5817.33	3187.96	2544.31	955.513	277.595	463.78
GLYMA_15G152900	26331.9	15821.1	13734.6	7506.1	4263.44	5938.77
GLYMA_20G124200	3426.73	1916.09	1469.6	591.786	127.449	366.591
GLYMA_17G230100	1377.35	898.196	789.768	501.732	355.287	378.526
GLYMA_18G260400	5328.39	3156.82	2659.86	1540.28	748.983	930.97
GLYMA_08G132300	8411.82	4910.4	3842.26	2165.98	868.576	1175.65
GLYMA_10G266300	11525.4	6078.15	5527.25	3036.12	850.244	991.501
GLYMA_09G061900	7454.75	3973.28	3455.23	1721.56	547.334	832.076
GLYMA_03G045400	9843.27	5935.1	5351.12	3059.51	1660.33	2127.93
GLYMA_06G045900	233.026	118.721	105.452	63.1551	26.1882	28.9863
GLYMA_12G206700	617.935	282.207	240.071	121.632	20.9506	49.4471
GLYMA_13G003200	20167.2	10430.9	8853.48	4436.06	2155.29	2535.45
GLYMA_05G175000	8586.59	3986.9	3390.17	1284.15	260.136	532.836
GLYMA_18G087800	122.755	67.1457	54.9696	29.2385	13.9671	17.9033
GLYMA_17G047300	4209.03	2131.15	1625.53	744.996	200.776	319.701
GLYMA_09G229300	479.576	290.965	221	90.0544	61.9788	93.7791
GLYMA_02G296600	33720.1	19754.5	15884	5847.69	3091.96	4492.02
GLYMA_13G254500	13804.7	9368.29	7547.67	4543.66	3702.14	3975.38
GLYMA_15G060200	8459.68	6195.9	4881.08	3323.83	2468.68	2850.88
GLYMA_17G167800	3114.64	2074.71	1467.35	740.318	365.762	584.84
GLYMA_14G020100	4120.61	2720.86	1966.57	1226.85	689.623	963.367
GLYMA_13G215000	12848.7	8876.86	6465.1	4215.02	2532.4	3533.77
GLYMA_18G087000	287.121	196.572	151.447	81.8677	53.2494	54.5624
GLYMA_09G173400	17698.5	11344.7	8614.53	3231.43	1587.01	2624.11
GLYMA_02G142600	23003	16136.4	13269	8796.1	6204.86	7700.11
GLYMA_02G195400	6903.4	4445.24	3470.94	1624.49	643.357	1081.87
GLYMA_20G169000	2663.15	1670.86	1422.48	844.407	688.75	895.164
GLYMA_03G159600	1490.74	962.422	713.483	421.034	239.186	431.384
GLYMA_11G068100	91.5459	52.5488	29.1676	7.01723	3.49176	6.8203
GLYMA_15G132800	7546.3	3997.6	2351.35	790.608	366.635	509.817
GLYMA_09G071600	2252.24	1394.49	913.169	521.614	383.221	418.596
GLYMA_20G167300	27867.4	14508.3	9437.95	3630.25	1424.64	2275.42
GLYMA_13G127300	4457.66	2335.5	1597.48	701.723	247.915	398.987
GLYMA_02G040700	21905.5	12801.5	9808.15	4996.27	3126.87	4093.88
GLYMA_13G225900	13258.6	7791.82	5411.7	2682.92	1486.62	1832.95
GLYMA_14G207400	1923.51	1117.15	765.087	384.778	171.096	321.406
GLYMA_09G045700	10666.1	6859.57	5108.81	3541.36	2803.89	3350.47
GLYMA_13G069200	1082.95	675.35	482.387	337.997	233.075	315.439
GLYMA_02G150600	1033.01	624.747	480.143	245.603	401.553	387.052
GLYMA_13G054400	2179.42	1132.72	1070.22	545.005	864.211	742.56
GLYMA_05G150400	5401.21	2933	2613.86	1085.33	1669.06	1430.56
GLYMA_12G102300	1079.83	518.676	461.072	212.856	270.612	280.485
GLYMA_10G265400	1536.52	836.889	523.894	306.419	249.661	293.273
GLYMA_20G012900	1618.7	844.674	495.848	257.298	122.212	206.314
GLYMA_10G224500	24200.4	11708.7	7083.23	2498.13	1089.43	1706.78
GLYMA_12G216100	19525.3	9815.93	5591.2	1854.89	921.825	1461.25
GLYMA_03G016000	148.762	81.7426	40.3858	16.3735	3.49176	18.7558
GLYMA_17G039000	1809.07	1101.58	752.747	504.071	420.757	553.297
GLYMA_17G107200	7392.34	4916.24	3437.28	2667.72	2422.41	2706.81
GLYMA_17G033500	49.9342	29.1938	19.0711	9.35631	6.98353	5.11522
GLYMA_15G086200	12921.5	8101.28	5332.05	2932.03	1522.41	1960.84
GLYMA_11G157100	2283.45	1416.87	961.408	575.413	310.767	348.688
GLYMA_10G232000	3443.38	2272.25	1265.42	914.579	497.576	605.301
GLYMA_03G194000	8870.59	6491.73	4441.32	3692.23	2964.51	3190.19
GLYMA_15G039400	1379.43	960.476	670.854	542.666	457.421	458.665
GLYMA_13G143200	1713.37	1008.16	596.813	429.221	281.96	337.605
GLYMA_09G205100	1604.13	924.47	742.651	638.568	356.16	451.845
GLYMA_01G037200	351.62	169.324	103.208	77.1895	19.2047	51.1522
GLYMA_01G044100	982.038	447.638	280.457	205.839	57.6141	99.7468
GLYMA_17G149900	7300.79	4197.09	3175.9	2472.4	1634.15	1721.27
GLYMA_08G045200	11414.1	5592.56	3550.59	1668.93	702.717	1109.15
GLYMA_13G206700	431.722	199.491	121.158	57.3074	6.98353	38.3642
GLYMA_17G066600	474.374	231.604	188.467	78.3591	41.0282	61.3827
GLYMA_12G064000	36456.1	19281.5	15195.2	7910.76	5208.84	6680.48
GLYMA_06G175100	2594.5	1257.28	921.022	287.706	141.416	199.494
GLYMA_09G099200	501.422	267.61	210.904	111.106	75.0729	80.1385
GLYMA_02G250200	9905.69	5887.42	5135.73	3837.26	3179.25	3168.03
GLYMA_09G011200	8165.27	3931.43	3193.85	1504.03	735.889	809.058
GLYMA_16G213800	467.092	240.362	196.32	106.428	73.327	73.3182
GLYMA_16G045500	1635.34	868.029	673.097	414.017	244.423	294.978
GLYMA_06G138100	19987.2	10227.6	8189.35	4623.18	2033.95	2817.63
GLYMA_19G056300	2745.34	1505.43	1255.33	743.826	431.233	551.591
GLYMA_13G297400	1130.8	657.834	342.158	319.284	283.706	321.406
GLYMA_12G229000	363.063	182.948	74.0407	59.6465	5.23764	28.9863
GLYMA_04G101000	8923.65	5087.51	3877.04	2852.5	2633.66	2522.66
GLYMA_11G194600	10434.2	4875.36	3321.74	1750.8	1169.74	1173.94
GLYMA_15G115600	14165.7	6213.41	4632.03	2031.49	1376.63	1545.65
GLYMA_15G116300	5788.2	2596.3	1844.29	992.938	711.447	799.68
GLYMA_16G069200	3874.06	1744.82	1303.57	739.148	451.31	554.149
GLYMA_01G202700	802.067	408.713	335.427	222.212	203.395	200.346
GLYMA_08G109500	736.529	278.314	181.736	35.0861	12.2212	38.3642
GLYMA_04G108000	3801.24	1544.35	1079.2	605.821	385.84	620.647
GLYMA_09G096500	3352.87	1652.37	1272.15	861.95	630.263	808.205
GLYMA_13G047300	13035.9	5848.49	3704.28	2436.15	1555.58	1840.63
GLYMA_07G151300	3564.05	1367.24	754.991	268.994	237.44	283.042
GLYMA_05G238100	101.949	36.9788	20.1929	7.01723	4.3647	3.41015
GLYMA_12G002400	1512.59	507.972	282.701	77.1895	6.98353	23.871
GLYMA_13G125200	30.1685	11.6775	4.48732	0	0	0
GLYMA_17G049900	64.4983	25.3013	6.73097	0	0	0
GLYMA_16G033900	3914.63	1764.28	1234.01	533.309	535.113	736.592
GLYMA_10G172300	1380.47	821.319	601.3	439.746	460.913	496.177
GLYMA_02G022900	95.7071	46.7101	26.9239	11.6954	10.4753	15.3457
GLYMA_04G063800	1453.29	502.133	802.108	215.195	410.282	385.347
GLYMA_11G000900	1587.49	395.089	742.651	97.0717	309.021	367.443
GLYMA_19G008200	570.082	188.787	346.645	74.8505	120.466	139.816
GLYMA_20G090500	535.752	265.664	334.305	126.31	167.605	179.885
GLYMA_08G180300	64.4983	3.89251	26.9239	2.33908	0	1.70507
GLYMA_03G041000	177.89	15.57	70.6752	0	1.74588	5.11522
GLYMA_04G238300	33.2894	3.89251	13.4619	0	0	0
GLYMA_08G120700	912.339	193.652	419.564	107.598	76.8188	118.503
GLYMA_01G024500	104.029	25.3013	39.264	11.6954	1.74588	11.9355
GLYMA_03G063400	183.092	40.8713	78.528	9.35631	5.23764	13.6406
GLYMA_06G129900	247.59	71.0382	116.67	44.4425	24.4423	31.5439
GLYMA_08G260500	2336.5	495.321	929.996	153.21	15.7129	42.6269
GLYMA_17G129300	1842.36	640.317	998.428	574.243	425.995	461.223
GLYMA_13G133000	39.5312	5.83876	15.7056	2.33908	0	0
GLYMA_13G035800	749.012	181.002	335.427	114.615	75.0729	57.9725
GLYMA_08G259000	241.348	78.8232	111.061	60.816	49.7576	34.1015
GLYMA_01G202200	519.107	102.178	179.493	43.2729	20.9506	10.2304
GLYMA_18G209800	1451.21	489.483	702.265	385.948	267.993	254.909
GLYMA_03G232400	1529.23	325.024	555.305	185.957	52.3764	55.4149
GLYMA_18G214000	1590.61	490.456	713.483	430.39	293.308	358.918
GLYMA_12G103600	648.104	91.4739	237.828	51.4597	24.4423	42.6269
GLYMA_01G216600	212.22	19.4625	60.5788	11.6954	0	1.70507
GLYMA_10G148700	58.2565	5.83876	17.9493	2.33908	0	0
GLYMA_15G030100	292.323	17.5163	69.5534	11.6954	5.23764	0
GLYMA_01G216000	1325.34	144.023	336.549	9.35631	1.74588	1.70507
GLYMA_13G070300	4668.84	670.484	1326	294.724	178.08	155.162
GLYMA_13G303900	307.927	38.9251	80.7717	11.6954	0	1.70507
GLYMA_20G062000	75.9415	6.81189	16.8274	0	0	0
GLYMA_20G119600	367.224	30.1669	96.4773	0	0	0.852537
GLYMA_15G206300	240.308	62.2801	105.452	35.0861	46.2659	41.7743
GLYMA_01G114400	407.796	122.614	175.005	46.7815	52.3764	86.9588
GLYMA_01G183400	2110.76	728.872	869.418	435.068	465.277	511.522
GLYMA_10G230000	1002.84	362.003	434.148	225.721	242.678	237.005
GLYMA_15G015100	971.635	217.007	337.671	72.5114	50.6306	102.304
GLYMA_05G163400	1608.3	318.212	474.534	100.58	71.5811	189.263
GLYMA_02G236800	224.704	64.2263	56.0915	7.01723	10.4753	27.2812
GLYMA_06G101900	181.011	50.6026	47.1168	18.7126	20.9506	28.9863
GLYMA_02G284100	1996.33	628.64	504.823	198.822	256.645	329.932
GLYMA_13G152900	4407.73	1458.72	1195.87	622.194	804.851	844.012
GLYMA_03G232500	455.649	138.184	63.9443	45.612	45.3929	35.8066
GLYMA_06G125600	166.447	33.0863	16.8274	10.5258	0	0
GLYMA_13G275800	917.54	251.067	158.178	141.514	93.4047	67.3504
GLYMA_20G210900	328.733	72.0114	40.3858	14.0345	1.74588	3.41015
GLYMA_17G168900	1967.2	525.488	408.346	214.026	111.736	181.59
GLYMA_13G158100	991.401	235.497	164.909	42.1034	6.11059	13.6406
GLYMA_04G136600	2592.41	645.183	449.853	212.856	50.6306	63.0877
GLYMA_10G014400	3875.1	1547.27	1313.66	981.243	781.282	860.21
GLYMA_20G200000	1176.57	489.483	383.666	260.807	254.026	292.42
GLYMA_18G204800	454.609	132.345	98.721	53.7988	57.6141	49.4471
GLYMA_13G248800	1988	499.214	370.204	156.718	140.543	153.457
GLYMA_11G043700	293.363	60.3338	44.8732	4.67815	3.49176	5.11522
GLYMA_06G171100	330.814	108.99	35.8985	14.0345	8.72941	23.871
GLYMA_09G003300	767.738	255.932	87.5027	74.8505	36.6635	56.2674
GLYMA_14G112500	1799.71	760.985	450.975	387.117	385.84	404.103
GLYMA_15G043800	2254.32	713.302	473.412	319.284	151.019	161.13
GLYMA_15G192000	1340.94	510.891	304.016	243.264	126.576	152.604
GLYMA_06G260100	2500.87	844.674	467.803	257.298	44.52	88.6639
GLYMA_06G153200	10269.8	3231.75	4030.73	2404.57	2487.88	2837.24
GLYMA_10G066100	296.484	31.14	58.3351	14.0345	16.5859	34.1015
GLYMA_07G199800	1117.28	39.8982	155.934	4.67815	8.72941	6.8203
GLYMA_09G207400	573.202	44.7638	76.2844	49.1206	5.23764	15.3457
GLYMA_01G166100	1610.38	362.003	408.346	287.706	199.903	257.466
GLYMA_05G194300	223.663	24.3282	37.0204	11.6954	6.11059	8.52537
GLYMA_10G094800	1793.47	258.852	260.264	14.0345	54.1223	110.83
GLYMA_05G082500	15487.9	3006.96	3301.54	1486.48	1277.99	1276.25
GLYMA_19G254800	224.704	41.8444	44.8732	14.0345	20.9506	17.0507
GLYMA_13G151200	2104.52	407.74	397.128	125.141	157.129	117.65
GLYMA_02G132500	199.737	17.5163	6.73097	0	0	0
GLYMA_03G106000	37.4506	3.89251	2.24366	0	0	0
GLYMA_10G271900	160.205	12.6506	12.3401	3.50861	1.74588	0.852537
GLYMA_13G176600	377.627	40.8713	47.1168	16.3735	12.2212	8.52537
GLYMA_07G106000	646.023	94.3933	75.1626	44.4425	8.72941	32.3964
GLYMA_02G297200	448.367	64.2263	59.4569	40.9338	17.4588	24.7236
GLYMA_08G141900	956.031	135.265	126.767	90.0544	41.0282	38.3642
GLYMA_10G067900	2912.83	951.718	1048.91	798.795	540.35	392.167
GLYMA_08G138900	287.121	66.1726	87.5027	51.4597	3.49176	8.52537
GLYMA_20G203900	4563.77	1747.74	1808.39	1481.81	1022.21	1162.86
GLYMA_10G212900	12016.4	5150.76	5180.61	3786.96	2935.7	3498.81
GLYMA_03G138000	8615.72	3068.27	3201.7	1956.64	1330.36	1533.71
GLYMA_01G232500	10195.9	3637.55	3180.39	2442	1264.89	1426.29
GLYMA_08G021800	599.21	204.357	179.493	102.919	34.9176	57.9725
GLYMA_03G016300	2296.97	645.183	593.448	259.638	25.3153	68.203
GLYMA_18G288400	515.986	168.351	164.909	123.971	54.1223	44.3319
GLYMA_08G018800	2026.49	697.732	694.412	423.373	153.638	179.033
GLYMA_01G183700	2073.31	642.263	821.179	470.154	395.442	367.443
GLYMA_11G202000	762.536	204.357	249.046	126.31	61.1059	97.1892
GLYMA_05G023100	546.155	190.733	217.635	138.006	104.753	109.125
GLYMA_12G086000	1339.9	453.477	509.31	322.793	233.948	263.434
GLYMA_13G303700	1426.24	368.815	450.975	183.618	123.958	191.821
GLYMA_03G016100	280.88	44.7638	67.3097	18.7126	0	13.6406
GLYMA_06G068100	2063.94	315.293	511.554	198.822	57.6141	56.2674
GLYMA_09G160100	1219.23	287.072	363.473	223.382	181.572	153.457
GLYMA_16G156100	959.152	185.867	226.609	53.7988	71.5811	62.2352
GLYMA_18G003000	3104.24	756.119	800.986	305.249	286.325	291.568
GLYMA_06G214400	676.192	155.7	157.056	65.4941	54.1223	57.9725
GLYMA_02G242900	48.8939	7.78501	8.97463	2.33908	0	0
GLYMA_11G198300	2412.44	358.111	463.315	115.784	7.85647	17.0507
GLYMA_06G068000	3074.07	580.957	740.407	229.23	153.638	127.881
GLYMA_10G272000	2040.02	398.982	513.798	134.497	60.2329	68.203
GLYMA_13G054200	684.514	116.775	157.056	23.3908	5.23764	13.6406
GLYMA_16G045200	1286.84	439.853	369.082	354.37	209.506	176.475
GLYMA_06G132700	2118.04	571.225	536.234	264.316	194.666	134.701
GLYMA_06G089800	15002.1	3625.87	2948.17	1192.93	693.988	624.057
GLYMA_02G008500	13407.3	3426.38	2927.97	1029.19	850.244	847.422
GLYMA_06G124300	1000.76	247.174	201.929	105.258	41.0282	41.7743
GLYMA_07G174100	1472.02	552.736	523.894	404.66	320.369	352.95
GLYMA_17G135600	366.184	73.9576	74.0407	32.7471	5.23764	3.41015
GLYMA_01G128100	237.187	41.8444	43.7513	11.6954	0	3.41015
GLYMA_04G047300	1785.15	582.903	576.62	364.896	287.198	308.618
GLYMA_19G162100	2733.89	588.742	575.498	195.313	76.8188	80.1385
GLYMA_13G293200	290.242	42.8176	48.2387	23.3908	1.74588	6.8203
GLYMA_12G023300	194.535	31.14	29.1676	14.0345	0	5.11522
GLYMA_13G261300	571.122	142.076	108.817	71.3418	33.1717	61.3827
GLYMA_11G106900	4846.73	966.315	826.788	369.574	237.44	268.549
GLYMA_17G128900	1934.95	558.575	498.092	156.718	24.4423	51.1522
GLYMA_06G060000	1959.92	796.017	691.047	392.965	277.595	280.485
GLYMA_05G053200	653.305	221.873	195.198	74.8505	27.9341	37.5116
GLYMA_03G074000	501.422	158.62	150.325	54.9683	5.23764	23.871
GLYMA_02G043500	721.965	346.433	326.452	226.89	178.953	173.065
GLYMA_11G144600	19780.2	7546.6	6324.87	3543.7	1749.37	1940.37
GLYMA_17G053600	753.173	214.088	150.325	63.1551	5.23764	6.8203
GLYMA_15G095000	416.118	125.533	83.0154	32.7471	8.72941	17.0507
GLYMA_05G082200	7561.9	2793.85	2220.1	1199.95	787.393	974.45
GLYMA_02G013700	2658.99	1050	851.468	557.87	269.739	361.476
GLYMA_20G228000	2989.81	1191.11	1025.35	633.89	342.193	475.716
GLYMA_15G221300	1524.03	581.93	422.93	215.195	94.2776	141.521
GLYMA_20G125200	1977.6	1060.71	884.001	735.64	553.444	636.845
GLYMA_17G007600	4524.24	1924.84	1660.31	367.235	196.412	202.904
GLYMA_11G026800	548.235	244.255	206.417	65.4941	30.5529	40.0692
GLYMA_07G237600	2812.96	1267.98	1200.36	463.137	410.282	410.923
GLYMA_14G195200	17956.5	6990.94	6244.1	1479.47	397.188	826.961
GLYMA_20G099700	1101.67	540.085	520.529	264.316	221.727	253.204
GLYMA_15G179600	2313.62	1338.05	1181.29	750.844	730.651	657.306
GLYMA_20G115300	2770.31	1415.9	1306.93	809.32	693.115	593.366
GLYMA_02G125600	18811.7	5868.93	6315.9	970.717	252.28	547.329
GLYMA_17G236900	2518.55	1161.91	1195.87	583.6	542.096	557.559
GLYMA_02G021300	714.683	221.873	214.269	32.7471	8.72941	18.7558
GLYMA_16G178800	605.452	229.658	237.828	86.5458	76.8188	81.8436
GLYMA_17G048900	12837.2	4853.96	4101.41	1436.19	352.668	584.84
GLYMA_03G217300	2658.99	1057.79	951.311	423.373	259.263	274.517
GLYMA_19G201000	3937.52	1405.19	1256.45	363.726	178.08	191.821
GLYMA_05G150100	755.254	274.422	244.559	72.5114	27.9341	40.9218
GLYMA_20G022900	14205.2	5234.45	4412.15	902.884	380.602	566.085
GLYMA_07G266500	10554.8	3597.65	2690.15	399.982	69.8353	189.263
GLYMA_05G212300	2548.72	951.718	747.138	216.365	96.8964	152.604
GLYMA_17G057100	952.91	538.139	484.63	357.879	240.932	320.554
GLYMA_12G075200	2461.34	1000.37	831.275	301.741	58.487	202.051
GLYMA_07G127800	5326.31	2835.69	2827.01	2109.85	1472.65	1803.12
GLYMA_07G077600	4918.51	2422.11	2353.6	1543.79	975.075	1384.52
GLYMA_19G175400	9272.15	3822.44	3745.79	1865.41	936.665	1209.75
GLYMA_01G083000	2642.35	1248.52	1176.8	661.959	391.077	526.015
GLYMA_17G255800	9368.9	4983.38	4811.53	3227.93	2154.42	2673.56
GLYMA_13G102000	742.771	318.212	271.483	177.77	40.1553	76.7283
GLYMA_15G055800	3556.77	1449.96	1236.26	623.364	122.212	262.581
GLYMA_06G049400	1232.75	542.031	433.026	259.638	68.0894	144.931
GLYMA_12G067800	1868.37	829.104	605.788	399.982	200.776	221.66
GLYMA_04G164400	4473.27	2269.33	1898.13	1329.77	827.548	891.754
GLYMA_03G203600	1080.87	484.617	403.858	247.942	118.72	126.175
GLYMA_06G186200	1591.65	725.952	783.037	299.402	279.341	433.089
GLYMA_07G066000	636.66	306.535	352.254	145.023	167.605	177.328
GLYMA_04G098400	89.4654	23.355	29.1676	4.67815	1.74588	6.8203
GLYMA_13G053800	278.799	83.6889	96.4773	16.3735	15.7129	23.871
GLYMA_17G076600	2525.84	935.175	1039.94	438.577	407.663	440.762
GLYMA_18G065200	2389.56	1132.72	1193.63	643.246	707.082	725.509
GLYMA_02G019500	2262.64	1140.5	1213.82	664.298	693.988	792.007
GLYMA_02G131300	67.6192	23.355	26.9239	7.01723	9.60235	6.8203
GLYMA_08G044400	576.323	151.808	215.391	25.7298	1.74588	13.6406
GLYMA_17G096400	50.9744	16.5432	21.3148	4.67815	3.49176	3.41015
GLYMA_01G171900	56.1759	17.5163	22.4366	2.33908	3.49176	3.41015
GLYMA_13G293300	256.953	71.0382	88.6245	2.33908	0	7.67283
GLYMA_15G108700	9344.97	4378.1	4245	2643.16	1940.55	2761.37
GLYMA_06G256000	1146.4	459.316	500.336	300.571	199.03	362.328
GLYMA_05G180200	208.059	70.0651	78.528	38.5948	26.1882	21.3134
GLYMA_03G195600	731.327	221.873	241.193	81.8677	31.4259	35.8066
GLYMA_11G069600	45.773	13.6238	15.7056	4.67815	1.74588	1.70507
GLYMA_20G131600	2619.46	1131.75	1347.32	750.844	723.668	671.799
GLYMA_17G129400	274.638	60.3338	91.99	16.3735	2.61882	5.11522
GLYMA_01G212800	3142.73	1006.21	877.27	354.37	261.882	332.489
GLYMA_12G073000	18654.6	5322.03	4858.64	1721.56	947.141	1327.4
GLYMA_18G202600	5043.35	1509.32	1474.08	316.945	225.219	229.332
GLYMA_11G254000	1619.74	655.887	655.148	350.861	310.767	327.374
GLYMA_07G085800	1940.15	733.737	676.463	294.724	247.042	300.093
GLYMA_05G044400	712.602	255.932	245.681	92.3935	83.8023	106.567
GLYMA_11G055100	37.4506	7.78501	8.97463	0	0	0
GLYMA_16G156200	4147.66	1044.16	1183.53	444.425	295.054	271.959
GLYMA_11G082100	70.74	13.6238	15.7056	2.33908	0	0
GLYMA_15G253500	7374.65	1825.59	1884.67	536.818	277.595	411.775
GLYMA_16G178400	643.942	133.318	153.691	23.3908	4.3647	17.9033
GLYMA_05G215900	2483.18	617.935	668.61	147.362	6.98353	59.6776
GLYMA_12G242200	1315.97	551.763	553.062	354.37	297.673	320.554
GLYMA_10G082400	2378.11	616.962	652.905	185.957	36.6635	29.8388
GLYMA_20G012600	3067.83	995.508	1074.71	478.341	277.595	353.803
GLYMA_15G065200	7451.63	2535.97	2890.95	1433.85	1115.62	1059.7
GLYMA_19G215700	3041.82	690.92	906.438	212.856	52.3764	76.7283
GLYMA_15G251500	1518.83	450.558	545.209	192.974	163.24	164.54
GLYMA_02G021400	15145.7	3928.51	4702.71	1253.75	1055.39	1002.58
GLYMA_08G072200	2422.85	699.678	802.108	252.62	222.6	191.821
GLYMA_06G104600	1862.13	764.877	859.321	405.83	289.816	211.429
GLYMA_02G037900	1324.3	554.682	661.879	362.557	261.882	259.171
GLYMA_15G258500	810.39	408.713	471.168	318.114	247.915	239.563
GLYMA_16G214600	379.708	176.136	198.564	132.158	89.04	88.6639
GLYMA_03G218900	3494.35	1316.64	1405.65	636.229	151.019	237.005
GLYMA_06G265500	1262.92	484.617	475.656	173.092	38.4094	35.8066
GLYMA_07G087200	3094.88	1248.52	1210.45	522.784	174.588	180.738
GLYMA_09G065000	13619.5	4889.96	5612.51	1751.97	766.442	1144.1
GLYMA_02G232600	5097.44	2018.26	2157.28	638.568	212.998	376.821
GLYMA_07G248500	142.52	56.4413	57.2133	21.0517	9.60235	14.4931
GLYMA_05G067800	3537	1569.65	1621.04	761.369	420.757	625.762
GLYMA_01G108700	456.689	196.572	194.076	86.5458	6.98353	28.9863
GLYMA_02G197800	3874.06	1738	1718.64	893.527	300.292	414.333
GLYMA_17G160200	2061.86	978.965	1045.54	597.634	245.296	327.374
GLYMA_04G136200	4018.66	1942.36	2020.41	1038.55	399.807	472.306
GLYMA_10G210600	639.781	319.185	329.818	174.261	71.5811	100.599
GLYMA_05G097100	3272.77	1922.9	2005.83	1280.64	988.169	1072.49
GLYMA_17G102400	10030.5	4526.01	5315.23	2005.76	1329.49	1566.11
GLYMA_12G148300	251.751	110.936	121.158	39.7643	20.9506	28.9863
GLYMA_10G268900	1337.82	656.86	836.885	526.292	291.562	344.425
GLYMA_14G199400	4183.03	2059.14	2488.22	1413.97	1024.83	1127.91
GLYMA_06G102000	12320.2	4192.23	6268.78	1997.57	242.678	528.573
GLYMA_16G178500	164.367	56.4413	80.7717	25.7298	3.49176	7.67283
GLYMA_01G004100	4964.29	2209.97	2745.12	1535.6	923.571	1267.72
GLYMA_05G096500	1038.21	350.326	465.559	221.043	73.327	167.95
GLYMA_10G169600	5277.42	2110.71	2915.63	1733.26	1106.89	1082.72
GLYMA_08G104400	2027.53	519.65	866.052	276.011	33.1717	47.7421
GLYMA_13G119500	310.008	84.662	141.35	39.7643	6.98353	5.96776
GLYMA_07G020900	705.32	252.04	383.666	175.431	97.7694	125.323
GLYMA_05G236300	582.565	175.163	282.701	95.9021	13.0941	20.4609
GLYMA_07G190100	582.565	233.55	314.112	212.856	122.212	132.996
GLYMA_11G019900	2631.95	964.368	1345.07	845.576	450.437	471.453
GLYMA_13G095300	331.854	116.775	162.665	80.6981	17.4588	35.8066
GLYMA_16G127400	2305.29	989.67	1216.06	774.234	429.487	470.6
GLYMA_18G088500	193.495	101.205	94.2336	60.816	45.3929	34.954
GLYMA_12G109600	4033.22	2051.35	1930.67	1712.2	1217.75	1011.96
GLYMA_16G213700	1747.7	877.76	748.26	645.585	401.553	394.725
GLYMA_04G112500	2906.58	1316.64	1297.96	1195.27	463.532	597.628
GLYMA_20G211700	956.031	400.928	425.173	345.014	75.0729	115.945
GLYMA_04G248700	3379.92	1381.84	1303.57	1006.97	329.099	635.993
GLYMA_11G050900	642.902	225.765	273.726	174.261	34.9176	92.074
GLYMA_14G002800	1324.3	763.904	712.361	552.022	278.468	343.572
GLYMA_14G217200	3110.48	1877.16	1676.01	1357.83	722.795	944.611
GLYMA_19G198800	1693.6	879.706	722.458	451.442	116.974	220.807
GLYMA_19G117200	1539.64	933.228	840.25	646.755	393.696	529.426
GLYMA_10G271200	1666.55	794.071	798.742	581.261	227.838	220.807
GLYMA_20G249600	4072.75	2296.58	2367.06	1854.89	1173.23	1167.12
GLYMA_17G105000	858.243	434.988	367.96	286.537	79.4376	81.8436
GLYMA_16G214900	896.734	497.268	464.437	377.761	228.71	218.249
GLYMA_03G028900	1575.01	699.678	1691.72	677.163	522.019	721.246
GLYMA_10G169300	348.499	140.13	396.006	63.1551	5.23764	23.871
GLYMA_09G218600	2191.9	598.473	2674.44	175.431	24.4423	97.1892
GLYMA_16G199000	1260.84	325.024	1539.15	126.31	3.49176	25.5761
GLYMA_08G249800	215.341	128.453	231.097	21.0517	62.8517	88.6639
GLYMA_05G050400	395.312	288.045	435.27	173.092	136.179	242.121
GLYMA_01G179000	162.286	25.3013	125.645	2.33908	17.4588	20.4609
GLYMA_04G034400	48.8939	1.94625	32.533	0	0	1.70507
GLYMA_08G158800	66.5789	20.4357	71.7971	9.35631	13.0941	13.6406
GLYMA_05G207500	1036.13	447.638	989.453	332.149	460.04	380.232
GLYMA_15G074800	322.491	151.808	308.503	67.8332	96.0235	115.093
GLYMA_10G279200	185.172	64.2263	152.569	37.4252	41.9012	44.3319
GLYMA_09G210500	99.8683	26.2744	87.5027	2.33908	6.98353	6.8203
GLYMA_10G179500	3040.78	1617.34	2492.7	1169.54	1171.49	1202.08
GLYMA_15G233200	53.055	20.4357	38.1422	3.50861	8.72941	6.8203
GLYMA_06G104800	963.313	497.268	706.752	240.925	284.579	284.747
GLYMA_06G205400	189.334	113.856	163.787	63.1551	71.5811	61.3827
GLYMA_13G208100	38.4909	17.5163	26.9239	0	1.74588	1.70507
GLYMA_18G208800	62.4177	31.14	49.3605	2.33908	5.23764	5.11522
GLYMA_12G005500	21.8462	11.6775	17.9493	1.16954	1.74588	1.70507
GLYMA_14G089000	351.62	200.464	298.407	84.2068	96.0235	126.175
GLYMA_03G035300	100.909	48.6563	96.4773	7.01723	5.23764	10.2304
GLYMA_11G243400	245.51	118.721	213.148	21.0517	5.23764	18.7558
GLYMA_08G193100	90.5056	44.7638	76.2844	24.5603	5.23764	20.4609
GLYMA_13G033900	227.825	130.399	178.371	86.5458	41.0282	92.074
GLYMA_02G100800	485.818	285.126	391.518	133.327	73.327	112.535
GLYMA_20G131400	839.518	548.843	670.854	353.201	299.419	330.784
GLYMA_18G238200	1027.81	571.225	785.28	426.881	218.235	316.291
GLYMA_11G239200	582.565	289.992	453.219	170.753	75.0729	112.535
GLYMA_13G221700	328.733	186.84	305.138	121.632	15.7129	39.2167
GLYMA_13G280900	323.532	197.545	293.919	143.853	109.118	102.304
GLYMA_12G218500	799.987	273.449	738.164	122.802	23.5694	49.4471
GLYMA_10G274300	64.4983	52.5488	53.8478	16.3735	26.1882	17.0507
GLYMA_03G201200	1097.51	691.893	751.626	210.517	316.005	209.724
GLYMA_16G193600	55.1356	37.9519	37.0204	5.84769	17.4588	10.2304
GLYMA_01G032300	921.701	655.887	650.661	261.977	340.447	451.845
GLYMA_16G188000	492.059	329.89	334.305	70.1723	95.1505	194.378
GLYMA_16G182700	282.96	200.464	210.904	38.5948	58.487	115.093
GLYMA_16G215000	526.389	351.299	356.742	120.462	151.019	196.936
GLYMA_16G136000	359.942	196.572	222.122	30.408	33.1717	66.4979
GLYMA_16G136200	1625.98	951.718	953.555	180.109	185.936	345.278
GLYMA_15G032000	1124.56	842.728	814.448	399.982	445.2	458.665
GLYMA_16G137300	1003.88	677.296	631.59	134.497	138.798	232.743
GLYMA_16G135500	263.195	181.002	164.909	30.408	26.1882	66.4979
GLYMA_16G107500	23778	16232.7	17982.9	3371.78	9634.65	11107.7
GLYMA_18G272100	78.0221	70.0651	62.8224	18.7126	29.68	34.954
GLYMA_13G274100	2534.16	2067.89	2073.14	856.102	1037.05	1156.04
GLYMA_16G191300	123.795	93.4201	107.696	17.5431	27.0612	38.3642
GLYMA_18G086900	27.0477	22.3819	24.6802	1.16954	3.49176	3.41015
GLYMA_09G027500	166.447	142.076	154.812	8.18677	5.23764	13.6406
GLYMA_15G103900	106.11	87.5814	105.452	42.1034	45.3929	37.5116
GLYMA_05G119200	37.4506	29.1938	35.8985	2.33908	1.74588	1.70507
GLYMA_02G268400	33.2894	23.355	32.533	5.84769	0	1.70507
GLYMA_07G246700	164.367	128.453	164.909	70.1723	47.1388	64.7928
GLYMA_06G295400	359.942	245.228	374.691	51.4597	34.9176	52.8573
GLYMA_03G204900	31.2088	17.5163	29.1676	2.33908	0	0
GLYMA_05G098200	4778.07	3690.1	4215.83	1649.05	1192.44	1497.06
GLYMA_18G026900	2101.4	1269.93	1735.47	412.847	148.4	240.415
GLYMA_06G157400	3400.72	2352.05	3031.18	959.021	532.494	769.841
GLYMA_12G198600	62.4177	40.8713	53.8478	7.01723	6.98353	10.2304
GLYMA_01G120300	98.828	60.3338	85.259	14.0345	6.98353	21.3134
GLYMA_11G069700	416.118	263.717	364.594	125.141	93.4047	138.111
GLYMA_18G029300	5248.29	4149.41	4306.7	1520.4	799.614	1604.47
GLYMA_02G024200	691.796	591.661	546.331	173.092	65.4706	201.199
GLYMA_09G226700	1657.19	1287.45	1451.65	679.502	477.499	745.117
GLYMA_18G185400	693.877	494.348	567.646	123.971	76.8188	201.199
GLYMA_06G308500	351.62	270.529	287.188	118.123	113.482	151.752
GLYMA_17G167100	4188.23	3019.61	3229.75	1195.27	975.948	1173.94
GLYMA_20G123800	3764.83	2745.19	3123.17	1688.81	1343.46	1414.36
GLYMA_11G243000	6336.44	3969.38	4607.35	1823.31	1135.7	1386.23
GLYMA_18G088700	50.9744	37.9519	37.0204	10.5258	7.85647	2.55761
GLYMA_07G108900	422.36	358.111	375.813	119.293	68.9623	73.3182
GLYMA_01G212100	424.44	326.971	291.676	53.7988	47.1388	37.5116
GLYMA_18G082100	52.0147	42.8176	34.7767	7.01723	4.3647	7.67283
GLYMA_16G023900	609.613	520.623	475.656	184.787	162.367	205.461
GLYMA_04G085600	556.558	400.928	364.594	149.701	90.7858	78.4334
GLYMA_09G042400	9108.82	6817.72	6175.67	2647.83	1384.48	1713.6
GLYMA_13G236500	10161.6	7695.48	7056.31	3603.35	1958.01	2705.95
GLYMA_11G180500	15903	12672.1	11101.6	5136.61	2940.06	4038.47
GLYMA_17G069600	26594.1	21048.7	18067.1	9532.91	5869.65	7151.08
GLYMA_12G093100	11901	9508.42	8197.21	4103.91	2957.52	3313.81
GLYMA_10G259300	1583.33	663.672	965.895	370.744	331.717	416.891
GLYMA_10G289200	450.448	177.109	273.726	86.5458	80.3105	78.4334
GLYMA_04G149300	39.5312	11.6775	22.4366	2.33908	0	1.70507
GLYMA_14G184700	322.491	85.6351	183.98	16.3735	6.98353	13.6406
GLYMA_13G151900	479.576	109.963	296.163	67.8332	33.1717	45.1845
GLYMA_05G195000	1838.2	348.379	973.748	190.635	126.576	92.074
GLYMA_01G025100	1750.82	881.653	1382.09	640.907	574.395	530.278
GLYMA_14G003800	70.74	19.4625	44.8732	7.01723	0	0
GLYMA_13G094900	10752.5	4147.47	7372.66	2143.76	404.172	572.905
GLYMA_01G153300	10750.4	4214.61	7505.04	2332.06	778.663	1210.6
GLYMA_06G036800	2457.18	798.937	1663.67	382.439	64.5976	150.899
GLYMA_11G215200	3581.74	1100.61	2317.7	908.731	305.529	298.388
GLYMA_11G082700	432.763	139.157	270.361	116.954	57.6141	75.0233
GLYMA_13G095000	9060.97	3298.9	5751.62	1405.79	171.969	543.919
GLYMA_17G065300	6218.88	2257.65	3684.09	1047.91	90.7858	284.747
GLYMA_02G217500	889.452	334.756	542.965	114.615	66.3435	80.1385
GLYMA_11G253900	9097.38	3536.34	5348.88	1693.49	604.075	1063.11
GLYMA_03G191700	1126.64	556.628	845.859	504.071	283.706	234.448
GLYMA_08G281600	728.206	393.143	480.143	247.942	144.908	98.8943
GLYMA_01G212000	1283.72	643.237	889.61	520.445	376.237	338.457
GLYMA_15G079200	214.301	95.3664	118.914	64.3246	40.1553	24.7236
GLYMA_13G282200	1212.98	745.415	880.636	664.298	281.087	414.333
GLYMA_13G239200	814.551	489.483	659.636	425.712	192.92	252.351
GLYMA_05G139500	794.785	391.197	577.742	348.522	62.8517	148.341
GLYMA_12G022800	5173.39	2506.77	3283.59	2505.15	1071.1	1344.45
GLYMA_05G209100	492.059	284.153	329.818	219.873	97.7694	170.507
GLYMA_10G175600	203.898	112.883	141.35	84.2068	29.68	40.9218
GLYMA_09G130400	3139.61	1873.27	2137.08	1465.43	743.746	852.537
GLYMA_16G127900	100.909	48.6563	59.4569	29.2385	5.23764	6.8203
GLYMA_07G077500	658.507	340.594	408.346	215.195	176.334	269.402
GLYMA_03G034900	978.917	555.655	549.696	258.468	304.656	401.545
GLYMA_16G144000	1452.25	956.583	877.27	387.117	483.609	601.891
GLYMA_18G088000	33.2894	14.5969	21.3148	0	4.3647	3.41015
GLYMA_16G135200	408.836	204.357	270.361	39.7643	54.1223	80.1385
GLYMA_13G065300	2356.27	1099.63	1518.96	355.54	253.153	272.812
GLYMA_12G056800	249.671	153.754	180.614	83.0372	71.5811	86.1062
GLYMA_16G137600	713.642	328.917	418.442	57.3074	61.9788	132.143
GLYMA_20G082500	932.104	472.939	525.016	112.276	104.753	165.392
GLYMA_16G136900	928.983	480.724	547.453	162.566	139.671	215.692
GLYMA_11G181200	3395.52	1545.32	1873.45	463.137	240.932	423.711
GLYMA_13G054300	157.085	73.9576	93.1118	23.3908	23.5694	26.4286
GLYMA_09G210600	3016.85	1419.79	1689.47	183.618	192.92	338.457
GLYMA_11G063200	4236.08	2241.11	2659.86	754.352	737.635	853.39
GLYMA_19G229400	32.2491	13.6238	14.5838	0	1.74588	0
GLYMA_09G039800	857.203	397.036	436.392	73.6809	56.7411	65.6454
GLYMA_12G079500	6429.02	2817.2	3053.62	540.327	391.077	612.974
GLYMA_04G062800	737.569	371.734	428.539	162.566	171.969	173.918
GLYMA_15G233100	280.88	167.378	181.736	102.919	99.5152	95.4841
GLYMA_05G147400	4472.23	2782.17	2818.03	1529.76	1564.31	1717.86
GLYMA_08G062800	52.0147	21.4088	20.1929	0	1.74588	0
GLYMA_07G057400	126.916	52.5488	49.3605	3.50861	0	0.852537
GLYMA_07G183700	337.056	166.405	205.295	101.75	112.609	82.6961
GLYMA_16G200600	921.701	465.154	568.767	311.097	327.353	314.586
GLYMA_18G066500	1810.11	577.064	900.829	156.718	144.035	131.291
GLYMA_04G155400	656.426	258.852	351.133	116.954	104.753	117.65
GLYMA_10G024300	7420.42	3145.14	4102.53	1926.23	1567.8	1805.67
GLYMA_02G149600	6302.11	2808.44	3481.04	1606.95	1294.57	1479.15
GLYMA_19G085100	6279.22	2494.12	3030.06	920.427	500.195	783.482
GLYMA_03G015800	455.649	149.861	183.98	21.0517	8.72941	19.6084
GLYMA_15G234200	612.734	430.122	437.513	286.537	169.351	283.042
GLYMA_13G188900	157.085	96.3395	118.914	37.4252	17.4588	54.5624
GLYMA_01G038500	790.624	579.983	646.174	332.149	211.252	318.849
GLYMA_08G093900	3214.51	2276.14	2647.52	1543.79	1094.67	1413.51
GLYMA_14G017200	213.26	132.345	140.229	76.02	42.7741	64.7928
GLYMA_04G178500	116.513	62.2801	69.5534	25.7298	5.23764	13.6406
GLYMA_15G171000	4941.4	2519.42	2754.09	949.665	190.301	474.011
GLYMA_20G046900	155.004	93.4201	111.061	65.4941	41.9012	56.2674
GLYMA_17G128200	12791.5	7520.32	9246.12	5349.47	3339.87	3775.03
GLYMA_04G208300	2399.96	1286.47	1667.04	646.755	236.567	365.738
GLYMA_11G228100	2791.11	1483.04	1856.63	802.303	281.087	446.729
GLYMA_11G217200	1370.07	690.92	862.687	409.338	220.854	220.807
GLYMA_01G241200	9315.84	4298.3	5317.47	2378.84	784.774	1207.19
GLYMA_13G095700	1740.41	825.211	1011.89	408.169	132.687	225.07
GLYMA_18G265100	16518.8	7350.02	8961.17	3066.53	1323.38	1952.31
GLYMA_04G100400	18032.5	7066.84	9334.74	2610.41	483.609	1058
GLYMA_12G217500	1748.74	769.743	962.529	215.195	45.3929	69.908
GLYMA_15G148000	3074.07	1539.49	1766.88	690.028	253.153	422.858
GLYMA_13G095100	6615.23	3030.32	3590.98	1210.47	170.223	405.808
GLYMA_09G044800	11416.2	6383.71	6414.62	2625.61	1031.82	1337.63
GLYMA_13G283600	13109.8	7249.79	6953.1	3248.98	1310.28	1822.72
GLYMA_18G039500	1569.8	784.34	852.59	367.235	97.7694	97.1892
GLYMA_18G287000	1212.98	636.425	675.341	373.083	209.506	196.084
GLYMA_18G283200	3047.02	1664.05	1820.73	981.243	632.009	640.255
GLYMA_06G129800	211.18	96.3395	107.696	36.2557	1.74588	6.8203
GLYMA_12G030100	1705.04	1119.1	1146.51	578.921	458.294	552.444
GLYMA_04G100300	10929.3	5938.02	5916.53	1844.36	656.451	1036.69
GLYMA_07G038300	659.547	403.848	400.493	175.431	126.576	143.226
GLYMA_04G177900	2640.27	1559.92	1533.54	515.766	185.936	346.983
GLYMA_17G093900	6565.3	4013.17	4055.41	1603.44	1013.48	1138.14
GLYMA_01G067100	3040.78	1970.58	1806.14	856.102	717.557	807.353
GLYMA_07G034400	1849.64	1111.31	1052.28	329.81	256.645	315.439
GLYMA_14G016300	43827.6	26401.9	24558	9935.23	4764.51	6804.1
GLYMA_07G104200	5977.53	3423.46	3054.74	825.694	190.301	485.946
GLYMA_19G021300	3337.27	2100.98	1910.47	533.309	254.899	426.269
GLYMA_02G014300	85.3042	50.6026	47.1168	9.35631	3.49176	6.8203
GLYMA_08G325900	3264.45	2344.26	2264.97	1258.42	1083.32	1162.86
GLYMA_06G187000	1256.68	748.334	638.321	214.026	139.671	271.959
GLYMA_02G075600	1395.04	895.276	784.159	307.589	274.976	330.784
GLYMA_08G214800	165.407	100.232	86.3808	31.5775	19.2047	30.6913
GLYMA_02G009100	4914.35	2891.16	2676.68	1239.71	858.974	1167.12
GLYMA_08G245400	4042.59	2598.25	2460.17	1270.12	1098.16	1334.22
GLYMA_10G179600	1414.8	908.9	852.59	521.614	448.692	474.863
GLYMA_17G236200	13144.1	7162.21	6379.84	2128.56	1226.48	1597.65
GLYMA_06G045400	22776.2	14118.1	12779.9	6723.68	4586.43	5838.17
GLYMA_02G228200	16795.6	9395.54	8023.32	2696.96	1076.34	1687.17
GLYMA_12G110100	2345.86	1557	1529.05	663.128	268.866	383.642
GLYMA_18G014100	5773.64	3665.77	3456.36	1389.41	538.604	779.219
GLYMA_16G062400	556.558	424.283	403.858	266.655	204.268	219.955
GLYMA_02G257300	170.608	103.151	94.2336	32.7471	10.4753	13.6406
GLYMA_04G092100	6754.63	4489.03	3899.48	1463.09	700.098	947.169
GLYMA_12G214100	2239.75	1465.53	1290.1	507.58	183.318	265.992
GLYMA_06G078400	2301.13	1535.59	1376.48	766.048	364.889	512.375
GLYMA_11G140500	11408.9	7711.05	7266.09	4570.56	2494.86	3359
GLYMA_14G222400	1718.57	1103.53	944.58	493.545	230.456	407.513
GLYMA_10G031800	16086.1	11896.5	10608	7400.84	4906.8	6415.34
GLYMA_01G082400	8849.79	6265.96	5527.25	3873.51	2423.28	3235.38
GLYMA_04G228800	4943.48	3402.05	3015.48	1983.54	1020.47	1539.68
GLYMA_04G075800	2425.97	1557.98	1303.57	722.775	233.948	322.259
GLYMA_01G010500	15272.6	9328.39	7460.16	3361.25	1016.1	1506.43
GLYMA_13G157400	7697.14	5151.73	4431.23	2620.94	1540.74	1812.49
GLYMA_17G220600	1718.57	1203.76	969.26	499.393	260.136	358.066
GLYMA_18G042100	8669.82	6054.79	4765.53	2266.57	784.774	1341.89
GLYMA_12G176500	1641.59	1159.97	963.651	534.479	277.595	363.181
GLYMA_20G066100	16772.7	11043	9081.21	4978.72	1914.36	3029.92
GLYMA_07G141000	6877.39	5069.02	4402.06	3156.58	2263.54	2679.52
GLYMA_08G044300	325.612	213.115	158.178	76.02	13.9671	31.5439
GLYMA_15G098100	7425.62	5469.94	4573.7	3030.27	1990.3	2473.21
GLYMA_14G041700	15782.3	11121.9	8810.85	5305.03	2833.57	3842.38
GLYMA_11G077500	1323.26	1792.5	1361.9	842.068	541.223	849.979
GLYMA_08G069000	37.4506	63.2532	38.1422	11.6954	3.49176	8.52537
GLYMA_09G274000	141.48	266.637	137.985	53.7988	12.2212	55.4149
GLYMA_19G065000	156.044	227.712	163.787	88.8849	66.3435	102.304
GLYMA_05G162100	366.184	552.736	365.716	203.5	153.638	231.89
GLYMA_05G179100	112.352	202.41	134.619	79.5286	24.4423	28.9863
GLYMA_11G036400	449.407	794.071	572.133	362.557	190.301	339.31
GLYMA_02G150900	158.125	256.905	209.782	101.75	92.5317	97.1892
GLYMA_13G239100	1286.84	2142.82	1790.44	850.254	795.249	759.611
GLYMA_07G079500	143.561	251.067	210.904	65.4941	52.3764	96.3367
GLYMA_08G107300	453.569	796.991	717.971	257.298	126.576	226.775
GLYMA_13G090300	268.396	514.784	462.194	107.598	66.3435	97.1892
GLYMA_06G114300	124.835	295.83	271.483	121.632	40.1553	73.3182
GLYMA_06G300200	108.191	169.324	163.787	72.5114	17.4588	35.8066
GLYMA_14G063700	20.8059	237.443	192.955	30.408	31.4259	11.9355
GLYMA_05G013700	41.6118	118.721	125.645	30.408	24.4423	35.8066
GLYMA_17G127900	45.773	145.969	159.3	21.0517	31.4259	32.3964
GLYMA_10G192900	8.32236	105.098	40.3858	7.01723	0	5.11522
GLYMA_11G189600	10.4029	91.4739	29.1676	2.33908	6.98353	6.8203
GLYMA_02G017100	1485.54	3561.64	2207.76	1126.27	765.569	1138.99
GLYMA_14G063800	89.4654	408.713	253.533	32.7471	26.1882	34.1015
GLYMA_07G140400	64.4983	351.299	224.366	49.1206	34.0447	44.3319
GLYMA_15G012800	76.9818	189.76	68.4316	38.5948	22.6965	36.6591
GLYMA_13G236100	81.143	165.432	31.4112	18.7126	12.2212	10.2304
GLYMA_10G103200	16.6447	29.1938	13.4619	0	1.74588	1.70507
GLYMA_07G061500	83.2236	145.969	67.3097	11.6954	12.2212	28.9863
GLYMA_15G074200	700.118	1088.93	783.037	272.502	363.143	373.411
GLYMA_10G176400	91.5459	214.088	107.696	23.3908	20.9506	39.2167
GLYMA_16G030000	457.73	1032.49	599.057	81.8677	132.687	146.636
GLYMA_20G015900	226.784	299.723	204.173	130.988	97.7694	68.203
GLYMA_11G052500	97.7877	151.808	85.259	56.1378	43.647	39.2167
GLYMA_11G056200	105.07	135.265	70.6752	36.2557	46.2659	37.5116
GLYMA_01G241500	90.5056	122.614	85.259	9.35631	26.1882	23.871
GLYMA_19G021400	153.964	202.41	121.158	35.0861	59.36	56.2674
GLYMA_17G187700	1219.23	1162.89	470.046	373.083	109.118	147.489
GLYMA_04G076400	53.055	61.307	25.8021	15.204	3.49176	5.96776
GLYMA_04G118700	376.587	437.907	159.3	147.362	50.6306	54.5624
GLYMA_13G261700	8062.28	8119.77	4899.03	2866.54	2543.75	2869.64
GLYMA_09G225400	42.6521	42.8176	8.97463	3.50861	1.74588	1.70507
GLYMA_11G036600	22.8865	25.3013	6.73097	0	1.74588	0
GLYMA_09G102400	349.539	437.907	71.7971	23.3908	71.5811	104.01
GLYMA_08G355000	374.506	385.358	222.122	98.2412	178.08	180.738
GLYMA_02G264800	197.656	209.222	145.838	102.919	62.8517	94.6316
GLYMA_09G172100	1011.17	1220.3	652.905	287.706	111.736	248.941
GLYMA_20G114200	37.4506	40.8713	20.1929	7.01723	1.74588	6.8203
GLYMA_09G072000	3861.57	4073.51	2629.57	1630.34	666.054	949.726
GLYMA_13G195900	946.668	969.234	668.61	456.12	286.325	322.259
GLYMA_01G205900	16808	16412.8	11304.7	6439.48	4177.89	5837.32
GLYMA_09G027000	2577.85	2458.12	1680.5	944.987	640.739	722.951
GLYMA_16G045300	110.271	140.13	67.3097	9.35631	3.49176	37.5116
GLYMA_04G239000	503.503	626.693	445.366	238.586	146.654	248.941
GLYMA_10G040700	574.243	683.135	495.848	325.132	200.776	289.863
GLYMA_11G026900	268.396	341.567	219.879	139.175	116.101	147.489
GLYMA_19G011400	47.8536	60.3338	42.6295	18.7126	15.7129	20.4609
GLYMA_07G113500	85.3042	101.205	71.7971	39.7643	36.6635	42.6269
GLYMA_02G042800	37.4506	40.8713	26.9239	4.67815	5.23764	10.2304
GLYMA_13G069700	119.634	126.506	83.0154	10.5258	3.49176	18.7558
GLYMA_15G017500	146.682	142.076	94.2336	21.0517	31.4259	56.2674
GLYMA_15G036900	665.789	604.312	468.925	236.247	254.899	269.402
GLYMA_08G271900	3270.69	2950.52	2019.29	984.751	960.235	1207.19
GLYMA_12G104100	522.228	558.575	434.148	164.905	239.186	323.964
GLYMA_17G135100	1010.13	943.933	775.184	246.773	188.555	458.665
GLYMA_16G186600	500.382	488.51	452.097	102.919	125.703	252.351
