# Supplementary material for: Integrated Analysis of Transcriptome and Metabolome Reveals the Accumulation of Anthocyanins in Black Soybean (Glycine max L.) Seed Coats Induced by Low Nitrogen Concentration in the Nutrient Solution
Source: Plants (Basel). 2025 Sep 27;14(19):2993. doi: 10.3390/plants14192993 (PMC12526205; doi:10.3390/plants14192993)
Supplement: Supplementary file 1 [file plants-14-02993-s001.zip › Table S21.xlsx]

## Sheet: Sheet1
Geneid	LNSB-2	LNSB-1	LNSB-3	NNSB-1	NNSB-2	NNSB-3
GLYMA_19G011400	11368.7	2116.54	1056.84	189.52	566.375	612.47
GLYMA_06G157800	19789.3	4203.94	3054.97	628.019	652.342	620.976
GLYMA_08G106700	4288.21	1226.43	759.545	252.694	370.166	327.501
GLYMA_13G089200	965.203	242.147	139.266	67.8186	66.7513	31.8995
GLYMA_17G224900	4444.92	347.526	584.721	27.8707	48.5464	63.7989
GLYMA_06G221100	3322.11	239.905	91.8566	39.0189	82.9334	38.2793
GLYMA_17G227600	1659.72	15.6947	92.8443	5.57413	8.09107	2.12663
GLYMA_18G289100	11522.8	4595.19	7063.08	2373.65	1982.31	1853.36
GLYMA_01G007400	142.465	47.0841	52.3484	11.1483	2.02277	8.50652
GLYMA_08G316600	2957.94	1238.76	1552.67	693.979	485.464	565.684
GLYMA_03G164200	443.423	140.131	99.7582	46.4511	13.148	21.2663
GLYMA_13G176300	32805.3	12740.7	9196.52	3210.7	3292.05	3829
GLYMA_07G200200	59124.9	23856	18366.4	7071.71	6008.63	6127.89
GLYMA_08G068700	20858.7	8058.12	6384.53	1180.79	2592.18	2679.55
GLYMA_07G200700	18932.8	7097.37	5187.43	485.878	1546.41	1693.86
GLYMA_06G202200	27389	13401	8870.58	2853.95	2926.94	3046.4
GLYMA_06G289000	11213.8	5678.12	4540.48	2240.8	2110.76	2243.6
GLYMA_09G131500	99039.2	55522.3	45107.5	12621.7	19133.3	20561.3
GLYMA_12G117900	12564.6	7271.14	6094.14	2436.82	2746.92	2949.64
GLYMA_11G030500	37987.5	21006.3	19080.5	8500.55	8782.85	9007.34
GLYMA_08G006600	2417.46	1327.32	1036.1	250.836	226.55	276.462
GLYMA_07G200300	15566.1	7791.31	5558.8	1295.06	1130.73	1153.7
GLYMA_05G149900	51263.5	30028.5	18857.3	8863.8	6380.82	6812.66
GLYMA_06G054700	24675	13561.4	8454.76	2478.63	4297.37	4506.33
GLYMA_14G100000	4430.67	2294.79	1089.44	313.08	492.544	480.619
GLYMA_13G035100	51.6437	186.094	82.9672	18.5804	8.09107	8.50652
GLYMA_17G072200	52.5341	614.336	200.504	16.7224	6.0683	6.37989
GLYMA_18G285100	8132.99	12093.9	5924.26	1213.3	1935.79	2016.05
GLYMA_16G178800	47463.2	62962.7	31687.6	6099.03	12616	12973.5
GLYMA_01G121200	316.985	480.931	168.898	80.8249	85.9676	58.4823
GLYMA_06G136000	2107.6	2871.01	1511.19	807.32	668.524	785.79
GLYMA_05G022200	56130.5	90786.1	58861.3	29332.9	26372.8	27059.2
GLYMA_13G176000	9384.9	12503.1	8742.18	2367.15	2317.08	2406.28
GLYMA_07G200500	8195.32	12517.7	7806.82	2293.75	1921.63	2025.62
GLYMA_03G162900	2498.49	2725.28	2897.93	478.446	838.437	736.877
GLYMA_18G170900	6576.56	5604.13	5209.16	2574.32	2148.18	2036.25
GLYMA_08G316700	24139.9	22409.8	19818.3	7869.74	8420.78	9159.4
GLYMA_13G176500	9391.14	7615.3	6378.6	2021.55	3283.96	3251.62
GLYMA_04G003700	1562.67	1304.9	1133.89	553.697	534.01	603.963
GLYMA_05G064700	15403.2	12923.5	11371.4	5395.76	5247.06	5464.38
GLYMA_13G176200	50552	41866.8	27057.2	5923.44	7086.76	6911.55
GLYMA_08G069000	29728.1	23669.9	17126.8	5594.57	5287.51	5839.73
GLYMA_08G068800	73543.3	59347.3	44001.3	13416.9	14638.8	15331.9
GLYMA_01G005200	1043.56	1005.58	534.348	316.796	207.334	186.08
GLYMA_10G239700	903.764	962.983	685.467	418.06	391.405	374.287
GLYMA_03G060900	458.56	462.994	211.369	44.593	40.4553	31.8995
GLYMA_18G186200	850.34	919.262	413.848	94.7602	66.7513	91.4451
GLYMA_07G061500	14527	15230.6	6354.89	1538.46	1466.51	1545
GLYMA_18G284900	13069.4	14386.4	7341.61	1864.55	2691.29	2540.26
GLYMA_04G054400	22345.7	22888.5	12687.1	2220.36	4402.55	4902.95
GLYMA_10G176400	15643.6	15181.3	6952.46	2694.16	4322.65	4351.09
GLYMA_03G146100	9283.4	6970.7	4537.52	1818.1	2408.1	2466.89
GLYMA_11G250500	18989.7	14349.5	9112.57	4397.99	4363.11	4511.65
GLYMA_08G358700	16.0274	2.2421	7.90164	9.29022	301.392	257.322
GLYMA_05G001700	14.2465	2.2421	5.92623	8.3612	362.075	311.551
GLYMA_16G181300	60.5478	25.7842	23.7049	71.5347	1159.05	1056.94
GLYMA_11G004400	81.0272	49.3262	88.8935	61.3154	1618.21	1517.35
GLYMA_19G022500	1.78082	0	3.95082	0	747.412	682.648
GLYMA_13G152100	83.6984	80.7157	59.2623	69.6766	1446.28	1346.16
GLYMA_03G229800	89.0408	151.342	123.463	91.0441	2236.17	2346.74
GLYMA_03G244600	8.90408	2.2421	1.97541	3.71609	647.285	682.648
GLYMA_17G096100	124.657	121.074	94.8197	98.4763	1799.25	1842.73
GLYMA_13G267800	71.2327	69.5052	85.9303	96.6183	1702.16	1736.39
GLYMA_12G215800	19.589	24.6631	27.6557	38.0899	359.041	364.717
GLYMA_18G005800	39.178	24.6631	37.5328	61.3154	598.739	625.229
GLYMA_19G143300	0	0	0	1.85804	62.7058	68.0522
GLYMA_10G222400	353.492	125.558	355.574	189.52	6101.68	6240.6
GLYMA_18G138200	50.7533	20.1789	63.2131	28.7997	1125.67	1106.91
GLYMA_13G267900	153.15	53.8105	247.914	157.005	3413.42	3342
GLYMA_01G206900	57.8765	15.6947	21.7295	61.3154	715.048	733.688
GLYMA_13G194300	14.2465	0	1.97541	18.5804	282.176	289.222
GLYMA_01G061100	37.3972	26.9052	21.7295	48.3091	932.495	913.388
GLYMA_19G003600	243.081	66.142	123.463	166.295	2809.62	2792.27
GLYMA_08G342400	148.698	29.1473	79.0164	152.36	2926.94	2936.88
GLYMA_17G041100	92.6025	58.2947	61.2377	86.399	869.79	869.792
GLYMA_10G201100	194.999	262.326	267.668	431.995	1336.04	1490.77
GLYMA_11G020300	121.096	181.61	169.885	275.919	1290.53	1451.43
GLYMA_04G096000	23.1506	25.7842	27.6557	52.9542	299.369	303.045
GLYMA_08G331400	5.34245	1.12105	4.93853	13.0063	80.9107	84.0019
GLYMA_17G046100	47.1916	26.9052	41.4836	89.1861	531.988	575.254
GLYMA_05G095500	48.9725	99.7736	99.7582	194.166	599.75	616.723
GLYMA_18G231300	30.2739	56.0526	69.1394	130.063	572.443	519.961
GLYMA_19G161000	7.12327	4.4842	3.95082	33.4448	192.163	176.51
GLYMA_13G309300	8.90408	5.60526	16.791	32.5158	198.231	189.27
GLYMA_01G206800	9.79449	10.0895	16.791	21.3675	215.425	311.551
GLYMA_04G102400	5.34245	11.2105	11.8525	13.0063	155.753	257.322
GLYMA_06G100000	0	0	0	0	121.366	208.41
GLYMA_06G226700	41.8492	48.2052	82.9672	153.289	451.077	573.127
GLYMA_16G145200	10.6849	4.4842	3.95082	55.7413	173.958	205.22
GLYMA_09G035700	24.9314	15.6947	23.7049	52.0252	176.992	199.903
GLYMA_11G171100	10.6849	4.4842	11.8525	32.5158	98.1042	111.648
GLYMA_19G027800	2.67123	2.2421	1.97541	9.29022	59.6716	81.8753
GLYMA_05G065700	5.34245	0	10.8648	26.0126	135.525	176.51
GLYMA_18G276000	30.2739	45.9631	27.6557	39.0189	526.931	588.013
GLYMA_15G097400	10.6849	2.2421	1.97541	3.71609	282.176	321.121
GLYMA_06G053400	0	0	0.987705	3.71609	252.846	295.602
GLYMA_17G113400	10.6849	6.72631	5.92623	9.29022	415.679	489.125
GLYMA_18G018500	0	0	0	0	137.548	176.51
GLYMA_15G228700	19.589	5.60526	7.90164	10.2192	406.576	507.201
GLYMA_02G260200	34.7259	22.421	50.373	59.4574	382.303	459.352
GLYMA_13G275400	26.7123	6.72631	19.7541	33.4448	267.005	312.615
GLYMA_07G141800	5.34245	29.1473	15.8033	169.082	171.935	230.739
GLYMA_02G107800	14.2465	8.96841	5.92623	57.5994	82.9334	132.914
GLYMA_18G208800	14.2465	17.9368	19.7541	63.1735	96.0814	127.598
GLYMA_09G179000	8.90408	21.3	11.8525	62.2445	113.275	145.674
GLYMA_06G206000	199.451	226.452	244.951	448.718	526.931	566.747
GLYMA_08G103400	1325.82	1200.65	1652.43	2702.52	3141.36	3402.61
GLYMA_03G229400	93.4929	88.563	121.488	213.675	245.766	262.639
GLYMA_10G184900	328.561	403.578	432.615	785.023	1063.98	984.63
GLYMA_08G268300	293.835	278.021	312.115	509.104	665.49	669.889
GLYMA_11G216800	23.1506	26.9052	27.6557	105.908	149.685	144.611
GLYMA_18G069700	2.67123	12.3316	4.93853	243.404	702.911	667.762
GLYMA_18G069600	3.56163	2.2421	8.88935	324.229	987.11	943.161
GLYMA_06G156600	91.7121	85.1999	91.8566	335.377	814.164	787.917
GLYMA_05G203400	540.478	690.567	1120.06	2316.98	4557.29	4939.1
GLYMA_12G046200	106.849	217.484	210.381	417.131	869.79	870.855
GLYMA_10G093400	173.63	136.768	230.135	392.976	708.98	586.95
GLYMA_10G072600	34.7259	28.0263	15.8033	80.8249	204.299	169.067
GLYMA_04G057500	67.671	62.7789	61.2377	132.85	237.675	199.903
GLYMA_10G049600	19.589	38.1157	21.7295	100.334	218.459	186.08
GLYMA_13G058300	55.2053	58.2947	94.8197	272.203	212.39	222.233
GLYMA_03G088200	425.615	478.689	600.525	1226.31	1047.79	1020.78
GLYMA_14G132200	1.78082	2.2421	0.987705	65.9605	56.6375	63.7989
GLYMA_18G106600	1.78082	11.2105	10.8648	65.9605	71.8082	61.6723
GLYMA_10G106600	10.6849	40.3578	35.5574	214.604	195.197	183.954
GLYMA_10G116700	24.9314	267.931	5.92623	2516.72	1447.29	1429.1
GLYMA_13G006800	3.56163	1.12105	7.90164	293.571	121.366	168.004
GLYMA_14G099500	3.56163	0	0	273.132	101.138	120.155
GLYMA_10G102700	7.12327	53.8105	9.87705	476.588	196.208	226.486
GLYMA_16G162900	6.23286	96.4104	73.0902	1358.23	611.887	683.712
GLYMA_18G157400	7.12327	4.4842	4.93853	291.713	26.296	41.4693
GLYMA_20G047100	0	0	0	191.378	25.2846	27.6462
GLYMA_13G006900	0.890408	0	1.97541	78.0378	17.1935	32.9628
GLYMA_13G038100	3.56163	0	0	153.289	44.5009	45.7226
GLYMA_05G093900	42.7396	164.795	89.8812	2212	604.807	562.494
GLYMA_05G081000	3.56163	0	0	250.836	46.5236	49.9758
GLYMA_05G081100	0	0	0	109.625	21.239	26.5829
