# Supplementary material for: Integrated Analysis of Transcriptome and Metabolome Reveals the Accumulation of Anthocyanins in Black Soybean (Glycine max L.) Seed Coats Induced by Low Nitrogen Concentration in the Nutrient Solution
Source: Plants (Basel). 2025 Sep 27;14(19):2993. doi: 10.3390/plants14192993 (PMC12526205; doi:10.3390/plants14192993)
Supplement: Supplementary file 1 [file plants-14-02993-s001.zip › Table S3.xlsx]

## Sheet: Sheet1
Classification of 34 anthocyanin metabolites
Anthocyanin	Derivatives
Callistephin	Callistephin
Cyanidin	Cyanidin 3-(2g-Glucosylrutinoside)
	Cyanidin-3,5-O-Diglucoside Chloride
	Cyanidin-3-Glucoside
	Cyanidin-3-O-(2''-O-beta-glucopyranosyl-beta-glucopyranoside)
	Cyanidin-3-O-(6'',6'''-dicaffeoylsophoroside)-5-O-glucoside
	cyanidin-3-O-(6''-acetyl) glucoside
	Cyanidin-3-O-Alpha-Arabinopyranoside
	Cyanidin-3-O-Rhamnoside
	Cyanidin-3-O-Rutinoside
Delphinidin	Delphinidin
	Delphinidin-3,5-O-Diglucoside
	Delphinidin-3-O-(6-O-acetyl)-glucoside
	Delphinidin-3-O-Arabinoside
	Delphinidin-3-O-beta-glucopyranoside
	Delphinidin-3-O-Glucoside
	Delphinidin-3-Rutinoside
Epicatechin	Epicatechin-(4beta->8)-Ent-Epicatechin
Malvidin	Malvidin 3-O-Glucoside
	Malvidin-3, 5-Di-O-Glucoside Chloride
	Malvidin-3-O-(6''-malonylglucoside)
Pelargonidin	Pelargonidin
Peonidin	Peonidin
	Peonidin-3-O-(6''-malonyl)glucoside
	Peonidin-3-O-Beta-Galactopyranoside
Petunidin	Petunidin
	Petunidin 3-Galactoside
	Petunidin-3-O-(6''-acetyl) glucoside
	Petunidin-3-O-(6''-malonyl)glucoside
	Petunidin-3-O-beta-glucopyranoside
	Petunidin-3-O-galactoside-5-O-glucoside
	Petunidin-3-O-Glucoside Chloride
	petunidin-3-O-rutinoside
Procyanidin B2	Procyanidin B2
