# Supplementary material for: Integrated Analysis of Transcriptome and Metabolome Reveals the Accumulation of Anthocyanins in Black Soybean (Glycine max L.) Seed Coats Induced by Low Nitrogen Concentration in the Nutrient Solution
Source: Plants (Basel). 2025 Sep 27;14(19):2993. doi: 10.3390/plants14192993 (PMC12526205; doi:10.3390/plants14192993)
Supplement: Supplementary file 1 [file plants-14-02993-s001.zip › Table S4.xlsx]

## Sheet: Sheet1
Metabolite	LNSG-1	LNSG-2	LNSG-3	NNSG-1	NNSG-2	NNSG-3	LNSC-1	LNSC-2	LNSC-3	NNSC-1	NNSC-2	NNSC-3	LNSB-1	LNSB-2	LNSB-3	NNSB-1	NNSB-2	NNSB-3
Epicatechin-(4beta->8)-Ent-Epicatechin	310242	297339	289659	209515	193570	194550	160375	162205	153643	96666.2	89736.6	89239.7	179594	176517	177165	195722	191042	204344
Peonidin-3-O-Beta-Galactopyranoside	73515.4	73159.8	72149.3	110068	107363	107663	2.70174e+07	2.70965e+07	2.60845e+07	2.3802e+07	2.2102e+07	2.25113e+07	6.69019e+07	6.59867e+07	6.49448e+07	8.40635e+07	8.13608e+07	8.41548e+07
Cyanidin-3-O-Rhamnoside	213.92	0	0	358.021	716.021	277.898	80995.1	80739.3	83011.5	56024.9	61056.7	58848.8	113867	110201	107994	143099	130183	134529
Cyanidin-3-O-Alpha-Arabinopyranoside	180.434	96.489	80.1273	564.66	369.103	681.082	31417.1	30779.2	32543.1	24529.2	24652.8	26242.9	46792.8	55722.6	49531.2	59976.6	60186.1	60166
Procyanidin B2	195501	217059	203470	216488	222069	249160	335125	365019	305220	255007	232616	242898	328624	361487	384855	449229	422978	463404
Delphinidin	998458	977093	987561	1.26148e+06	1.23576e+06	1.23626e+06	1.19968e+06	1.40743e+06	1.29975e+06	1.40139e+06	1.36645e+06	1.36738e+06	1.8194e+06	1.83626e+06	1.83965e+06	2.13393e+06	2.1568e+06	2.18985e+06
Petunidin 3-Galactoside	2.64613e+06	2.48122e+06	2.72794e+06	3.92552e+06	4.01166e+06	3.78368e+06	7.80097e+06	7.86771e+06	7.50468e+06	7.65516e+06	8.69442e+06	8.47441e+06	1.10247e+07	1.16099e+07	1.06448e+07	1.26777e+07	1.2408e+07	1.25065e+07
Delphinidin-3,5-O-Diglucoside	398.749	506.297	231.747	0	105.508	615.723	3871.65	3297.01	4289.12	3563.77	3263.95	3999.34	51690.2	51537	49556.5	56152.1	53880.1	56266.4
Cyanidin-3,5-O-Diglucoside Chloride	142.999	0	0	210.828	0	0	260806	265955	262081	241903	236679	226538	125227	126535	116856	107859	112748	125475
Delphinidin-3-O-Glucoside	303.769	129.754	688.43	820.569	575.736	1127.38	6770.31	7570.08	8651.13	7095.9	5648.93	7919.09	0	5621.05	1657.17	0	2305.14	3748.32
Petunidin-3-O-Glucoside Chloride	509395	525295	489914	624685	652520	606265	489234	494207	493205	411988	445031	454863	727785	701932	692542	801359	794402	814289
Cyanidin-3-O-Rutinoside	281040	292946	266981	137229	144816	145907	138206	153336	139939	151888	163955	152787	185548	184915	184946	110856	118071	115834
Peonidin	18789	19513.5	19261.3	18579.4	18167.7	18444.8	478254	482945	460589	417887	392448	398262	1.18957e+06	1.17895e+06	1.15618e+06	1.51965e+06	1.45884e+06	1.50662e+06
Petunidin	20240.2	19558.3	18648.2	14350.5	14679.1	14274.3	33526.6	33231.8	36089.4	38336.7	47307.3	44658.7	152811	150771	156904	201636	203387	200195
Callistephin	47955.3	50757.8	42308.1	44361.6	45749.7	56667.4	13541.7	14405.4	15849.5	29489.6	31171.3	30917.8	25977.9	27206	26632.3	31375.7	31682.8	32463.8
Malvidin 3-O-Glucoside	713221	712572	721272	906932	861025	882928	1.51399e+06	1.54779e+06	1.53742e+06	1.38999e+06	1.30004e+06	1.32098e+06	2.38008e+06	2.40009e+06	2.37665e+06	2.53064e+06	2.45279e+06	2.5164e+06
Delphinidin-3-Rutinoside	24177.2	19763.6	19980.7	31783	35443.1	20695.9	6631.1	7953.92	5904.98	10618.9	12259.1	11156.5	16200.6	15953.1	17027.9	18769.9	16529.9	16733.1
Cyanidin 3-(2g-Glucosylrutinoside)	135445	110971	133845	108420	110916	117211	70511.6	72080.6	73848.7	83130.7	85550.2	85533.2	31375.8	31464.1	28585.7	21371.3	17913.3	19170.6
Pelargonidin	76470.4	80525.9	78354.4	80111.9	80251.1	79722	152958	150831	155870	152931	151185	148652	227143	225936	232000	291844	290989	291778
Delphinidin-3-O-Arabinoside	66.5771	0	0	0	0	0	20554.9	19397.5	20867.7	20261.9	23183.4	21921	79000.3	80840.6	80433.7	94277.8	90010.6	93355.9
Cyanidin-3-Glucoside	5401.57	1192.81	1964.98	0	501.894	0	396197	341894	379115	301806	307699	319381	282516	291194	303110	289814	298321	303063
Malvidin-3, 5-Di-O-Glucoside Chloride	10608.1	10261.9	11089.1	3736.25	3824.67	4277.41	6516.87	7763.54	7329.02	9209.82	8960.58	9319.61	31042.4	28683.8	25332.4	12291.3	10790.8	10508.2
Cyanidin-3-O-(6'',6'''-dicaffeoylsophoroside)-5-O-glucoside	1516.86	1930.21	1624.57	2232.5	1667.87	2365.17	518196	544029	540265	312546	295404	291314	834790	837105	840767	927881	889485	923478
Delphinidin-3-O-(6-O-acetyl)-glucoside	13312.9	13047.4	7368.66	38524.1	33730.6	19566.5	50839.8	62899.1	32403.3	89420.5	49960	69039.5	112631	113345	124199	155909	152810	150361
Cyanidin-3-O-(2''-O-beta-glucopyranosyl-beta-glucopyranoside)	187.95	2570.43	240.941	1905.51	330.809	31677.7	186823	181513	177448	163860	168564	175903	67224.6	77938.1	66785.8	53213.9	43725.2	49544.3
cyanidin-3-O-(6''-acetyl) glucoside	0	0.00757603	153.986	166.175	508.089	102.49	188170	185902	188080	181492	180312	162710	568852	559231	567008	781951	772809	799494
peonidin-3-O-(6''-malonyl)glucoside	70.4861	314.36	228.293	569.449	224.227	0	596996	623178	609731	358132	346380	351822	1.29352e+06	1.25396e+06	1.27088e+06	1.40128e+06	1.36148e+06	1.37085e+06
Petunidin-3-O-(6''-acetyl) glucoside	6772.78	8997.87	8186.37	11964.2	13533.2	14680.5	19293.7	22248.3	20374.1	18504.8	20522.5	17803	34261.3	35349.9	34489	37980.8	33091.6	35715.7
Delphinidin-3-O-beta-glucopyranoside	27653.4	21074.6	21835.8	27125.3	25078.9	23005.8	56024.3	54729.7	54507.3	30322.3	45170.2	47323	100429	111758	115441	90954.8	89180.2	94538
malvidin-3-O-(6''-malonyl)glucoside	240583	246853	254957	185412	165822	171838	706046	722488	695859	630213	619786	602177	1.70895e+06	1.67549e+06	1.7002e+06	907022	953018	928365
Petunidin-3-O-galactoside-5-O-glucoside	58932	64690.7	60137.2	27616	21800.1	22131.8	17615.3	14673.5	13305.2	15980.2	16513.6	13199.6	18764.3	19765.8	17025.5	11639.7	10855.6	10372.7
petunidin-3-O-rutinoside	97731.6	103083	92012.4	60148.2	52309.8	60139.5	21693.4	21361.2	18732.5	22173	24253	26199.5	33827.9	30301.8	31505.9	24271.8	25134	23285.9
Petunidin-3-O-(6''-malonyl)glucoside	0	0	0	0	1702.68	0	11911.7	4647.41	4673.14	5421.22	6330.7	5195.64	214857	229874	218151	58482.6	49590.6	49921.4
Petunidin-3-O-beta-glucopyranoside	117009	119926	129618	87642.8	80864.2	75190.4	207220	203533	216418	233772	288914	284026	1.02312e+06	1.0047e+06	1.01256e+06	1.30731e+06	1.24507e+06	1.2915e+06
