# Supplementary material for: Integrated Analysis of Transcriptome and Metabolome Reveals the Accumulation of Anthocyanins in Black Soybean (Glycine max L.) Seed Coats Induced by Low Nitrogen Concentration in the Nutrient Solution
Source: Plants (Basel). 2025 Sep 27;14(19):2993. doi: 10.3390/plants14192993 (PMC12526205; doi:10.3390/plants14192993)
Supplement: Supplementary file 1 [file plants-14-02993-s001.zip › Table S5.xlsx]

## Sheet: venn
comparison_label	comparison_group	all_num	diff_num	Up	Down
LNSB_vs_NNSB	LNSB_vs_NNSB	34	3	1	2
LNSC_vs_NNSC	LNSC_vs_NNSC	34	4	4	0
LNSG_vs_NNSG	LNSG_vs_NNSG	34	7	3	4
