# Supplementary material for: Integrated Analysis of Transcriptome and Metabolome Reveals the Accumulation of Anthocyanins in Black Soybean (Glycine max L.) Seed Coats Induced by Low Nitrogen Concentration in the Nutrient Solution
Source: Plants (Basel). 2025 Sep 27;14(19):2993. doi: 10.3390/plants14192993 (PMC12526205; doi:10.3390/plants14192993)
Supplement: Supplementary file 1 [file plants-14-02993-s001.zip › Table S6.xlsx]

## Sheet: all_info
Metabolite	Pubchem_ID	InChiKeys	SMILES	xlogp	KEGG	classA	classB	classC	LG-1	LG-2	LG-3	NG-1	NG-2	NG-3	LZ-1	LZ-2	LZ-3	NZ-1	NZ-2	NZ-3	LC-1	LC-2	LC-3	NC-1	NC-2	NC-3	QC_01	QC_02	QC_03
Peonidin-3-O-beta-galactopyranoside									72917.2	72564.4	71562.2	109172	106489	106787	2.67976e+07	2.6876e+07	2.58722e+07	2.36083e+07	2.19221e+07	2.23282e+07	6.63574e+07	6.54497e+07	6.44163e+07	8.33794e+07	8.06987e+07	8.34699e+07	4.39336e+07	4.37545e+07	4.37544e+07
Malvidin 3-O-glucoside									693876	693244	701708	882333	837671	858980	1.47292e+06	1.50581e+06	1.49572e+06	1.35229e+06	1.26478e+06	1.28515e+06	2.31553e+06	2.335e+06	2.31219e+06	2.462e+06	2.38626e+06	2.44815e+06	1.77738e+06	1.75147e+06	1.75155e+06
Petunidin-3-O-beta-glucopyranoside									114881	117745	127261	86048.9	79393.6	73823	203451	199831	212482	229521	283660	278861	1.00452e+06	986430	994141	1.28354e+06	1.22243e+06	1.26801e+06	582850	577082	577017
petunidin-3-O-glucoside									503456	519170	484202	617402	644912	599197	483530	488445	487455	407184	439843	449559	719300	693749	684467	792016	785140	804795	651347	646845	646799
cyanidin-3-O-(6''-acetyl) glucoside									0	0.00748117	152.058	164.094	501.727	101.206	185814	183574	185725	179219	178054	160673	561729	552228	559908	772160	763132	789483	296304	296434	304564
Cyanidin-3,5-di-O-glucoside									139.528	0	0	205.711	0	0	254476	259500	255719	236031	230934	221039	122187	123464	114020	105241	110011	122429	121308	119238	119166
Delphinidin-3,5-O-diglucoside									410.176	520.805	238.388	0	108.532	633.367	3982.59	3391.49	4412.03	3665.9	3357.48	4113.94	53171.4	53013.8	50976.6	57761.2	55424.1	57878.8	32083.5	30626	32082.4
Pelargonidin 3-O-glucoside									47148.9	49904.2	41596.6	43615.5	44980.3	55714.5	13314	14163.2	15583	28993.7	30647.1	30397.9	25541.1	26748.4	26184.4	30848.1	31150	31917.9	35288.9	34921.7	34923.7
Delphinidin-3-O-beta-glucopyranoside									26812.9	20434	21172.1	26300.9	24316.6	22306.6	54321.4	53066.2	52850.5	29400.7	43797.3	45884.6	97376.5	108361	111932	88190.2	86469.6	91664.5	80502.3	76740	79497.3
peonidin-3-O-(6''-malonyl)glucoside									70.098	312.629	227.036	566.314	222.993	0	593709	619747	606374	356161	344473	349885	1.2864e+06	1.24705e+06	1.26389e+06	1.39357e+06	1.35399e+06	1.3633e+06	668511	665714	665727
Delphinidin-3-O-glucoside									304.696	130.15	690.53	823.071	577.492	1130.82	6790.96	7593.16	8677.51	7117.54	5666.16	7943.24	0	5638.19	1662.22	0	2312.17	3759.75	6285.19	5733.92	6344.04
Petunidin 3-galactoside									2.65061e+06	2.48543e+06	2.73256e+06	3.93217e+06	4.01846e+06	3.79009e+06	7.81419e+06	7.88105e+06	7.5174e+06	7.66814e+06	8.70916e+06	8.48877e+06	1.10434e+07	1.16296e+07	1.06628e+07	1.26992e+07	1.24291e+07	1.25277e+07	9.1401e+06	8.91195e+06	9.14222e+06
petunidin-3-O-rutinoside									94540.3	99717.1	89007.8	58184.1	50601.7	58175.7	20985	20663.6	18120.8	21449	23461	25344	32723.3	29312.4	30477.1	23479.2	24313.3	22525.5	38139.2	37457.1	37451
Cyanidin-3-O-(2''-O-beta-glucopyranosyl-beta-glucopyranoside)									188.601	2579.33	241.776	1912.12	331.955	31787.5	187470	182142	178063	164428	169148	176512	67457.6	78208.2	67017.3	53398.4	43876.7	49716	70793.6	70889.4	68627.4
Delphinidin-3-O-arabinoside									67.8472	0	0	0	0	0	20947	19767.5	21265.8	20648.4	23625.6	22339.2	80507.4	82382.8	81968.1	96076.3	91727.7	95136.8	57258.2	57319.2	54643.9
Cyanidin-3-O-alpha-arabinopyranoside									176.259	94.2561	78.2731	551.593	360.562	665.321	30690.1	30066.9	31790	23961.5	24082.3	25635.6	45710	54433.1	48385	58588.7	58793.3	58773.7	36549.1	37829.6	36547.9
Cyanidin-3-O-rhamnoside									214.488	0	0	358.971	717.92	278.635	81209.9	80953.4	83231.6	56173.5	61218.6	59004.9	114169	110493	108280	143478	130528	134886	74406.2	73824.2	74407.3
Pelargonidin	67249	YPVZJXMTXCOTJN-UHFFFAOYSA-N	C1=CC(=CC=C1C2=[O+]C3=CC(=CC(=C3C=C2O)O)O)O.[Cl-]	-0.8	C05904	Phenylpropanoids and polyketides	Flavonoids	Hydroxyflavonoids	75470.7	79473.1	77330	79064.5	79201.9	78679.7	150958	148859	153833	150932	149209	146709	224173	222982	228967	288028	287185	287963	189381	187751	187759
Petunidin-3-O-(6''-malonyl)glucoside									0	0	0	0	1604.67	0	11226.1	4379.89	4404.14	5109.16	5966.29	4896.56	202489	216642	205593	55116.1	46736	47047.7	52756.1	51155	51131.8
malvidin-3-O-(6''-malonyl)glucoside									237005	243181	251165	182655	163356	169282	695545	711743	685509	620840	610568	593221	1.68353e+06	1.65057e+06	1.67491e+06	893532	938844	914558	845068	837805	837753
Cyanidin-3-O-(6'',6'''-dicaffeoylsophoroside)-5-O-glucoside									1474.05	1875.73	1578.72	2169.49	1620.8	2298.42	503571	528674	525017	303725	287067	283092	811229	813478	817037	901692	864380	897414	484697	478087	478074
Delphinidin-3-rutinoside									24119.3	19716.3	19932.9	31707	35358.2	20646.4	6615.23	7934.89	5890.85	10593.5	12229.8	11129.8	16161.8	15915	16987.1	18725	16490.3	16693.1	16660.2	16643.8	16520.1
Delphinidin-3-O-(6-O-acetyl)-glucoside									12718.5	12464.9	7039.66	36804.1	32224.6	18692.9	48569.9	60090.8	30956.6	85428	47729.4	65957	107603	108284	118653	148948	145988	143648	59230.2	59659.1	65095.7
Petunidin	441774	AFOLOMGWVXKIQL-UHFFFAOYSA-O	COC1=CC(=CC(=C1O)O)C2=[O+]C3=CC(=CC(=C3C=C2O)O)O		C08727				20363.8	19677.7	18762.2	14438.2	14768.8	14361.5	33731.4	33434.8	36309.8	38570.8	47596.2	44931.5	153744	151692	157862	202868	204630	201418	92020.5	92072.5	90297.1
Petunidin-3-O-galactoside-5-O-glucoside									59674.8	65506.1	60895.3	27964.1	22074.9	22410.8	17837.3	14858.5	13472.9	16181.6	16721.8	13366	19000.8	20014.9	17240.1	11786.4	10992.5	10503.5	28396.6	28396.7	28006.8
Petunidin-3-O-(6''-acetyl) glucoside									6925.48	9200.73	8370.94	12234	13838.3	15011.5	19728.7	22749.9	20833.4	18922	20985.2	18204.3	35033.7	36146.9	35266.6	38837.1	33837.7	36520.9	27387.8	27709.2	27708.8
cyanidin-3-O-rutinoside									275558	287232	261774	134553	141991	143062	135510	150346	137210	148925	160758	149807	181929	181308	181339	108694	115768	113574	176003	173465	173379
Procyanidin B1									307951	295144	287521	207968	192140	193114	159191	161007	152509	95952.5	89074.1	88580.8	178268	175214	175857	194277	189631	202835	169530	168662	168665
Peonidin	441773	XFDQJKDGGOEYPI-UHFFFAOYSA-O	COC1=C(C=CC(=C1)C2=[O+]C3=CC(=CC(=C3C=C2O)O)O)O	-0.9					18679.7	19400	19149.3	18471.4	18062.1	18337.5	475473	480136	457910	415457	390166	395945	1.18265e+06	1.17209e+06	1.14945e+06	1.51081e+06	1.45036e+06	1.49786e+06	779786	777105	777096
Delphinidin	128853	JKHRCGUTYDNCLE-UHFFFAOYSA-O	C1=C(C=C(C(=C1O)O)O)C2=[O+]C3=CC(=CC(=C3C=C2O)O)O		C05908				992012	970785	981186	1.25333e+06	1.22778e+06	1.22828e+06	1.19194e+06	1.39834e+06	1.29136e+06	1.39234e+06	1.35763e+06	1.35855e+06	1.80765e+06	1.8244e+06	1.82777e+06	2.12015e+06	2.14288e+06	2.17571e+06	1.63041e+06	1.63036e+06	1.65165e+06
Malvidin-3, 5-di-O-glucoside chloride									10879.4	10524.4	11372.6	3831.79	3922.47	4386.79	6683.52	7962.06	7516.43	9445.32	9189.72	9557.92	31836.2	29417.3	25980.2	12605.6	11066.7	10776.9	15276.4	15277.6	14778.7
Cyanidin 3-(2G-glucosylrutinoside)									137131	112352	135512	109769	112297	118670	71389.5	72978	74768.1	84165.7	86615.4	86598.1	31766.4	31855.8	28941.6	21637.4	18136.3	19409.2	62606.3	60902.8	62602.3
Procyanidin B2	122738	XFZJEEAOWLFHDH-NFJBMHMQSA-N	C1C(C(OC2=C1C(=CC(=C2C3C(C(OC4=CC(=CC(=C34)O)O)C5=CC(=C(C=C5)O)O)O)O)O)C6=CC(=C(C=C6)O)O)O	2.4	C17639				194816	216299	202758	215731	221291	248288	333952	363741	304151	254114	231802	242047	327474	360221	383508	447657	421498	461782	399335	399463	405096
Cyanidin-3-glucoside									5561.62	1228.15	2023.21	0	516.766	0	407937	352025	390348	310749	316816	328845	290888	299822	312091	298402	307161	312043	254867	255053	241179

## Sheet: LNSB_vs_NNSB
Metabolite	A_mean	B_mean	FC	VIP	P value	Sig	LNSB-3	LNSB-1	LNSB-2	NNSB-1	NNSB-3	NNSB-2
Cyanidin 3-(2G-glucosylrutinoside)	30854.6	19727.6	1.56403	0.131822	0.00136037	up	28941.6	31766.4	31855.8	21637.4	19409.2	18136.3
Cyanidin-3,5-di-O-glucoside	119890	112560	1.06512	0.0766402	0.283071		114020	122187	123464	105241	122429	110011
Cyanidin-3-O-(2''-O-beta-glucopyranosyl-beta-glucopyranoside)	70894.3	48997	1.44691	0.179653	0.00883988	up	67017.3	67457.6	78208.2	53398.4	49716	43876.7
Cyanidin-3-O-(6'',6'''-dicaffeoylsophoroside)-5-O-glucoside	813915	887828	0.916748	0.336923	0.00342943		817037	811229	813478	901692	897414	864380
Cyanidin-3-O-alpha-arabinopyranoside	49509.4	58718.6	0.843164	0.114154	0.0234153		48385	45710	54433.1	58588.7	58773.7	58793.3
Cyanidin-3-O-rhamnoside	110981	136297	0.814254	0.195938	0.00373157		108280	114169	110493	143478	134886	130528
Cyanidin-3-glucoside	300934	305869	0.983866	0.0525337	0.537589		312091	290888	299822	298402	312043	307161
Delphinidin	1.81994e+06	2.14625e+06	0.847965	0.723509	4.63853e-05		1.82777e+06	1.80765e+06	1.8244e+06	2.12015e+06	2.17571e+06	2.14288e+06
Delphinidin-3,5-O-diglucoside	52387.3	57021.4	0.918731	0.0823863	0.0122241		50976.6	53171.4	53013.8	57761.2	57878.8	55424.1
Delphinidin-3-O-(6-O-acetyl)-glucoside	111513	146194	0.762774	0.232922	0.000875334		118653	107603	108284	148948	143648	145988
Delphinidin-3-O-arabinoside	81619.4	94313.6	0.865405	0.141263	0.000909703		81968.1	80507.4	82382.8	96076.3	95136.8	91727.7
Delphinidin-3-O-beta-glucopyranoside	105890	88774.8	1.19279	0.154197	0.021024		111932	97376.5	108361	88190.2	91664.5	86469.6
Delphinidin-3-O-glucoside	2433.47	2023.97	1.20232	0.00684731	0.8477		1662.22	0	5638.19	0	3759.75	2312.17
Delphinidin-3-rutinoside	16354.6	17302.8	0.945201	0.0276518	0.292942		16987.1	16161.8	15915	18725	16693.1	16490.3
Malvidin 3-O-glucoside	2.3209e+06	2.43214e+06	0.954265	0.405703	0.0102689		2.31219e+06	2.31553e+06	2.335e+06	2.462e+06	2.44815e+06	2.38626e+06
Malvidin-3, 5-di-O-glucoside chloride	29077.9	11483	2.53225	0.166767	0.000602287	up	25980.2	31836.2	29417.3	12605.6	10776.9	11066.7
Pelargonidin	225374	287725	0.783296	0.316197	4.61334e-06		228967	224173	222982	288028	287963	287185
Pelargonidin 3-O-glucoside	26158	31305.3	0.835576	0.0905118	0.000402394		26184.4	25541.1	26748.4	30848.1	31917.9	31150
Peonidin	1.16807e+06	1.48634e+06	0.785866	0.712009	0.000106865		1.14945e+06	1.18265e+06	1.17209e+06	1.51081e+06	1.49786e+06	1.45036e+06
Peonidin-3-O-beta-galactopyranoside	6.54078e+07	8.2516e+07	0.792668	5.22384	8.88321e-05	down	6.44163e+07	6.63574e+07	6.54497e+07	8.33794e+07	8.34699e+07	8.06987e+07
Petunidin	154433	202972	0.760857	0.278527	1.84335e-05		157862	153744	151692	202868	201418	204630
Petunidin 3-galactoside	1.11119e+07	1.2552e+07	0.885274	1.46498	0.00786671	down	1.06628e+07	1.10434e+07	1.16296e+07	1.26992e+07	1.25277e+07	1.24291e+07
Petunidin-3-O-(6''-acetyl) glucoside	35482.4	36398.6	0.97483	0.0208917	0.570344		35266.6	35033.7	36146.9	38837.1	36520.9	33837.7
Petunidin-3-O-(6''-malonyl)glucoside	208242	49633.3	4.1956	0.504136	6.34962e-06	up	205593	202489	216642	55116.1	47047.7	46736
Petunidin-3-O-beta-glucopyranoside	995029	1.25799e+06	0.790966	0.646545	0.000160403		994141	1.00452e+06	986430	1.28354e+06	1.26801e+06	1.22243e+06
Petunidin-3-O-galactoside-5-O-glucoside	18751.9	11094.1	1.69026	0.109608	0.0010143	up	17240.1	19000.8	20014.9	11786.4	10503.5	10992.5
Procyanidin B1	176446	195581	0.902164	0.169537	0.00857783		175857	178268	175214	194277	202835	189631
Procyanidin B2	357067	443645	0.804849	0.357625	0.0125397		383508	327474	360221	447657	461782	421498
cyanidin-3-O-(6''-acetyl) glucoside	557955	774925	0.720012	0.590076	1.24909e-05		559908	561729	552228	772160	789483	763132
cyanidin-3-O-rutinoside	181525	112679	1.611	0.33209	5.1664e-06		181339	181929	181308	108694	113574	115768
malvidin-3-O-(6''-malonyl)glucoside	1.66967e+06	915645	1.82349	1.10008	1.33677e-06	up	1.67491e+06	1.68353e+06	1.65057e+06	893532	914558	938844
peonidin-3-O-(6''-malonyl)glucoside	1.26578e+06	1.37029e+06	0.923733	0.398458	0.00319028		1.26389e+06	1.2864e+06	1.24705e+06	1.39357e+06	1.3633e+06	1.35399e+06
petunidin-3-O-glucoside	699172	793984	0.880587	0.38438	0.0013449		684467	719300	693749	792016	804795	785140
petunidin-3-O-rutinoside	30837.6	23439.3	1.31564	0.107155	0.00278026		30477.1	32723.3	29312.4	23479.2	22525.5	24313.3

## Sheet: LNSC_vs_NNSC
Metabolite	A_mean	B_mean	FC	VIP	P value	Sig	LNSC-2	LNSC-3	LNSC-1	NNSC-3	NNSC-2	NNSC-1
Cyanidin 3-(2G-glucosylrutinoside)	73045.2	85793	0.851412	0.281517	0.000554953		72978	74768.1	71389.5	86598.1	86615.4	84165.7
Cyanidin-3,5-di-O-glucoside	256565	229335	1.11874	0.399934	0.0042534		259500	255719	254476	221039	230934	236031
Cyanidin-3-O-(2''-O-beta-glucopyranosyl-beta-glucopyranoside)	182558	170030	1.07369	0.257025	0.0479757		182142	178063	187470	176512	169148	164428
Cyanidin-3-O-(6'',6'''-dicaffeoylsophoroside)-5-O-glucoside	519087	291295	1.782	1.1893	2.25509e-05	up	528674	525017	503571	283092	287067	303725
Cyanidin-3-O-alpha-arabinopyranoside	30849	24559.8	1.25608	0.19638	0.00103895		30066.9	31790	30690.1	25635.6	24082.3	23961.5
Cyanidin-3-O-rhamnoside	81798.3	58799	1.39115	0.377521	0.000145771		80953.4	83231.6	81209.9	59004.9	61218.6	56173.5
Cyanidin-3-glucoside	383437	318803	1.20274	0.611806	0.0203486		352025	390348	407937	328845	316816	310749
Delphinidin	1.29388e+06	1.36951e+06	0.944777	0.538513	0.28066		1.39834e+06	1.29136e+06	1.19194e+06	1.35855e+06	1.35763e+06	1.39234e+06
Delphinidin-3,5-O-diglucoside	3928.7	3712.44	1.05825	0.0209259	0.588751		3391.49	4412.03	3982.59	4113.94	3357.48	3665.9
Delphinidin-3-O-(6-O-acetyl)-glucoside	46539.1	66371.5	0.701191	0.269873	0.223846		60090.8	30956.6	48569.9	65957	47729.4	85428
Delphinidin-3-O-arabinoside	20660.1	22204.4	0.930452	0.0767629	0.188434		19767.5	21265.8	20947	22339.2	23625.6	20648.4
Delphinidin-3-O-beta-glucopyranoside	53412.7	39694.2	1.34561	0.261862	0.0577564		53066.2	52850.5	54321.4	45884.6	43797.3	29400.7
Delphinidin-3-O-glucoside	7687.21	6908.98	1.11264	0.0436176	0.417309		7593.16	8677.51	6790.96	7943.24	5666.16	7117.54
Delphinidin-3-rutinoside	6813.65	11317.7	0.602035	0.164867	0.00422228	down	7934.89	5890.85	6615.23	11129.8	12229.8	10593.5
Malvidin 3-O-glucoside	1.49148e+06	1.30074e+06	1.14664	1.06759	0.00248256	up	1.50581e+06	1.49572e+06	1.47292e+06	1.28515e+06	1.26478e+06	1.35229e+06
Malvidin-3, 5-di-O-glucoside chloride	7387.34	9397.65	0.786083	0.110334	0.00673507		7962.06	7516.43	6683.52	9557.92	9189.72	9445.32
Pelargonidin	151216	148950	1.01522	0.0868205	0.297137		148859	153833	150958	146709	149209	150932
Pelargonidin 3-O-glucoside	14353.4	30012.9	0.478241	0.313327	4.83716e-05	down	14163.2	15583	13314	30397.9	30647.1	28993.7
Peonidin	471173	400523	1.1764	0.653185	0.0022923		480136	457910	475473	395945	390166	415457
Peonidin-3-O-beta-galactopyranoside	2.65153e+07	2.26195e+07	1.17223	4.84391	0.0029323	up	2.6876e+07	2.58722e+07	2.67976e+07	2.23282e+07	2.19221e+07	2.36083e+07
Petunidin	34492	43699.5	0.789299	0.222842	0.0312239		33434.8	36309.8	33731.4	44931.5	47596.2	38570.8
Petunidin 3-galactoside	7.73755e+06	8.28869e+06	0.933507	1.49093	0.176152		7.88105e+06	7.5174e+06	7.81419e+06	8.48877e+06	8.70916e+06	7.66814e+06
Petunidin-3-O-(6''-acetyl) glucoside	21104	19370.5	1.08949	0.0750918	0.226489		22749.9	20833.4	19728.7	18204.3	20985.2	18922
Petunidin-3-O-(6''-malonyl)glucoside	6670.03	5324	1.25282	0.0561695	0.590029		4379.89	4404.14	11226.1	4896.56	5966.29	5109.16
Petunidin-3-O-beta-glucopyranoside	205255	264014	0.777439	0.563199	0.0294192		199831	212482	203451	278861	283660	229521
Petunidin-3-O-galactoside-5-O-glucoside	15389.6	15423.1	0.997825	0.00248134	0.984801		14858.5	13472.9	17837.3	13366	16721.8	16181.6
Procyanidin B1	157569	91202.5	1.72768	0.643547	4.62052e-05	up	161007	152509	159191	88580.8	89074.1	95952.5
Procyanidin B2	333948	242654	1.37623	0.724981	0.0076545		363741	304151	333952	242047	231802	254114
cyanidin-3-O-(6''-acetyl) glucoside	185038	172649	1.07176	0.23622	0.109622		183574	185725	185814	160673	178054	179219
cyanidin-3-O-rutinoside	141022	153163	0.92073	0.240953	0.11469		150346	137210	135510	149807	160758	148925
malvidin-3-O-(6''-malonyl)glucoside	697599	608210	1.14697	0.734694	0.00129407		711743	685509	695545	593221	610568	620840
peonidin-3-O-(6''-malonyl)glucoside	606610	350173	1.73232	1.26363	6.356e-06	up	619747	606374	593709	349885	344473	356161
petunidin-3-O-glucoside	486477	432195	1.12559	0.552243	0.0136235		488445	487455	483530	449559	439843	407184
petunidin-3-O-rutinoside	19923.2	23418	0.850763	0.129142	0.0727584		20663.6	18120.8	20985	25344	23461	21449

## Sheet: LNSG_vs_NNSG
Metabolite	A_mean	B_mean	FC	VIP	P value	Sig	LNSG-2	LNSG-3	LNSG-1	NNSG-1	NNSG-3	NNSG-2
Cyanidin 3-(2G-glucosylrutinoside)	128332	113579	1.12989	0.378782	0.15501		112352	135512	137131	109769	118670	112297
Cyanidin-3,5-di-O-glucoside	46.5093	68.5703	0.678272	0.00612419	0.803201		0	0	139.528	205.711	0	0
Cyanidin-3-O-(2''-O-beta-glucopyranosyl-beta-glucopyranoside)	1003.24	11343.9	0.0884388	0.258931	0.370637		2579.33	241.776	188.601	1912.12	31787.5	331.955
Cyanidin-3-O-(6'',6'''-dicaffeoylsophoroside)-5-O-glucoside	1642.83	2029.57	0.809449	0.0592468	0.18248		1875.73	1578.72	1474.05	2169.49	2298.42	1620.8
Cyanidin-3-O-alpha-arabinopyranoside	116.263	525.825	0.221105	0.0733623	0.0120691		94.2561	78.2731	176.259	551.593	665.321	360.562
Cyanidin-3-O-rhamnoside	71.4959	451.842	0.158232	0.065883	0.067548		0	0	214.488	358.971	278.635	717.92
Cyanidin-3-glucoside	2937.66	172.255	17.0541	0.171126	0.10856		1228.15	2023.21	5561.62	0	0	516.766
Delphinidin	981327	1.23646e+06	0.793656	1.92367	1.6555e-05	down	970785	981186	992012	1.25333e+06	1.22828e+06	1.22778e+06
Delphinidin-3,5-O-diglucoside	389.789	247.3	1.57618	0.025803	0.538547		520.805	238.388	410.176	0	633.367	108.532
Delphinidin-3-O-(6-O-acetyl)-glucoside	10741	29240.5	0.367333	0.478672	0.0322568		12464.9	7039.66	12718.5	36804.1	18692.9	32224.6
Delphinidin-3-O-arabinoside	22.6157	0	1024	0.0123214	0.373901		0	0	67.8472	0	0	0
Delphinidin-3-O-beta-glucopyranoside	22806.3	24308	0.938224	0.080266	0.552932		20434	21172.1	26812.9	26300.9	22306.6	24316.6
Delphinidin-3-O-glucoside	375.125	843.795	0.444569	0.0694957	0.111553		130.15	690.53	304.696	823.071	1130.82	577.492
Delphinidin-3-rutinoside	21256.2	29237.2	0.727025	0.275852	0.16118		19716.3	19932.9	24119.3	31707	20646.4	35358.2
Malvidin 3-O-glucoside	696276	859661	0.809942	1.53152	0.000243533	down	693244	701708	693876	882333	858980	837671
Malvidin-3, 5-di-O-glucoside chloride	10925.5	4047.02	2.69963	0.316057	2.14562e-05	up	10524.4	11372.6	10879.4	3831.79	4386.79	3922.47
Pelargonidin	77424.6	78982.1	0.980281	0.113589	0.252866		79473.1	77330	75470.7	79064.5	78679.7	79201.9
Pelargonidin 3-O-glucoside	46216.6	48103.4	0.960775	0.0742578	0.698987		49904.2	41596.6	47148.9	43615.5	55714.5	44980.3
Peonidin	19076.3	18290.3	1.04297	0.0985101	0.0318673		19400	19149.3	18679.7	18471.4	18337.5	18062.1
Peonidin-3-O-beta-galactopyranoside	72347.9	107483	0.673113	0.714778	3.07199e-06	down	72564.4	71562.2	72917.2	109172	106787	106489
Petunidin	19601.2	14522.8	1.34969	0.269799	0.00045337		19677.7	18762.2	20363.8	14438.2	14361.5	14768.8
Petunidin 3-galactoside	2.62287e+06	3.91358e+06	0.670197	4.31257	0.000196334	down	2.48543e+06	2.73256e+06	2.65061e+06	3.93217e+06	3.79009e+06	4.01846e+06
Petunidin-3-O-(6''-acetyl) glucoside	8165.72	13694.6	0.596274	0.275175	0.00610459	down	9200.73	8370.94	6925.48	12234	15011.5	13838.3
Petunidin-3-O-(6''-malonyl)glucoside	0	534.889	0	0.0599247	0.373901		0	0	0	0	0	1604.67
Petunidin-3-O-beta-glucopyranoside	119962	79755.2	1.50413	0.75307	0.00144887	up	117745	127261	114881	86048.9	73823	79393.6
Petunidin-3-O-galactoside-5-O-glucoside	62025.4	24149.9	2.56835	0.73934	0.000130632	up	65506.1	60895.3	59674.8	27964.1	22410.8	22074.9
Procyanidin B1	296872	197741	1.50132	1.19594	0.000227361	up	295144	287521	307951	207968	193114	192140
Procyanidin B2	204624	228436	0.895761	0.497038	0.114873		216299	202758	194816	215731	248288	221291
cyanidin-3-O-(6''-acetyl) glucoside	50.6886	255.676	0.198253	0.0429862	0.201602		0.00748117	152.058	0	164.094	101.206	501.727
cyanidin-3-O-rutinoside	274855	139869	1.96509	1.39734	6.64018e-05	up	287232	261774	275558	134553	143062	141991
malvidin-3-O-(6''-malonyl)glucoside	243784	171764	1.41929	1.01532	0.00051088	up	243181	251165	237005	182655	169282	163356
peonidin-3-O-(6''-malonyl)glucoside	203.254	263.102	0.77253	0.0120793	0.755388		312.629	227.036	70.098	566.314	0	222.993
petunidin-3-O-glucoside	502276	620503	0.809466	1.28987	0.00210012	down	519170	484202	503456	617402	599197	644912
petunidin-3-O-rutinoside	94421.7	55653.9	1.69659	0.744336	0.000629867	up	99717.1	89007.8	94540.3	58184.1	58175.7	50601.7
