# Supplementary material for: Integrated Analysis of Transcriptome and Metabolome Reveals the Accumulation of Anthocyanins in Black Soybean (Glycine max L.) Seed Coats Induced by Low Nitrogen Concentration in the Nutrient Solution
Source: Plants (Basel). 2025 Sep 27;14(19):2993. doi: 10.3390/plants14192993 (PMC12526205; doi:10.3390/plants14192993)
Supplement: Supplementary file 1 [file plants-14-02993-s001.zip › Table S7.xlsx]

## Sheet: Sheet1
	SampleID	NNSB.2	NNSB.3	NNSB.1	LNSB.1	LNSB.3	NNSG.1	NNSG.2	NNSG.3	LNSG.2	LNSG.3	NNSC.2	LNSC.3	NNSC.1	NNSC.3	LNSC.1	LNSC.2	LNSB.2	LNSG.1
0	NNSB-2	1	0.999665	0.751113	0.803256	0.821433	0.0962577	0.108427	0.110646	0.112025	0.104535	0.279105	0.16957	0.166936	0.128612	0.125406	0.140182	0.533521	0.113553
1	NNSB-3	0.999665	1	0.745724	0.798026	0.818998	0.0875637	0.0994286	0.101646	0.102975	0.0950828	0.26922	0.162148	0.15888	0.120904	0.117845	0.132732	0.529628	0.109637
2	NNSB-1	0.751113	0.745724	1	0.966804	0.960637	0.0236947	0.0280378	0.0300839	0.0280685	0.0260362	0.317639	0.0989027	0.0963402	0.0356876	0.0358715	0.0523601	0.417147	0.0340149
3	LNSB-1	0.803256	0.798026	0.966804	1	0.972353	0.0249342	0.0288358	0.0318412	0.0288414	0.0264119	0.326597	0.104847	0.101727	0.0351656	0.0336008	0.0499221	0.429024	0.0403173
4	LNSB-3	0.821433	0.818998	0.960637	0.972353	1	0.0351867	0.0411085	0.0435873	0.0419121	0.0386165	0.315455	0.115318	0.113032	0.0500772	0.0486233	0.0651683	0.471142	0.0451612
5	NNSG-1	0.0962577	0.0875637	0.0236947	0.0249342	0.0351867	1	0.922334	0.945429	0.920388	0.914884	0.569479	0.623464	0.685811	0.741647	0.691995	0.669411	0.383903	0.451979
6	NNSG-2	0.108427	0.0994286	0.0280378	0.0288358	0.0411085	0.922334	1	0.978811	0.957019	0.955812	0.669505	0.762387	0.82035	0.898269	0.849504	0.822895	0.473687	0.43218
7	NNSG-3	0.110646	0.101646	0.0300839	0.0318412	0.0435873	0.945429	0.978811	1	0.955739	0.958239	0.6538	0.74639	0.793794	0.852836	0.810717	0.783847	0.448803	0.471741
8	LNSG-2	0.112025	0.102975	0.0280685	0.0288414	0.0419121	0.920388	0.957019	0.955739	1	0.958288	0.670337	0.729444	0.801328	0.834907	0.814008	0.795381	0.461534	0.440273
9	LNSG-3	0.104535	0.0950828	0.0260362	0.0264119	0.0386165	0.914884	0.955812	0.958239	0.958288	1	0.652689	0.730911	0.781033	0.830571	0.817619	0.786534	0.452423	0.44321
10	NNSC-2	0.279105	0.26922	0.317639	0.326597	0.315455	0.569479	0.669505	0.6538	0.670337	0.652689	1	0.83627	0.873713	0.757298	0.774692	0.799074	0.548229	0.322014
11	LNSC-3	0.16957	0.162148	0.0989027	0.104847	0.115318	0.623464	0.762387	0.74639	0.729444	0.730911	0.83627	1	0.946922	0.862507	0.892014	0.905573	0.567668	0.391572
12	NNSC-1	0.166936	0.15888	0.0963402	0.101727	0.113032	0.685811	0.82035	0.793794	0.801328	0.781033	0.873713	0.946922	1	0.919167	0.941487	0.956842	0.592428	0.377848
13	NNSC-3	0.128612	0.120904	0.0356876	0.0351656	0.0500772	0.741647	0.898269	0.852836	0.834907	0.830571	0.757298	0.862507	0.919167	1	0.964472	0.950591	0.547585	0.370561
14	LNSC-1	0.125406	0.117845	0.0358715	0.0336008	0.0486233	0.691995	0.849504	0.810717	0.814008	0.817619	0.774692	0.892014	0.941487	0.964472	1	0.991875	0.577996	0.359048
15	LNSC-2	0.140182	0.132732	0.0523601	0.0499221	0.0651683	0.669411	0.822895	0.783847	0.795381	0.786534	0.799074	0.905573	0.956842	0.950591	0.991875	1	0.599655	0.354119
16	LNSB-2	0.533521	0.529628	0.417147	0.429024	0.471142	0.383903	0.473687	0.448803	0.461534	0.452423	0.548229	0.567668	0.592428	0.547585	0.577996	0.599655	1	0.216527
17	LNSG-1	0.113553	0.109637	0.0340149	0.0403173	0.0451612	0.451979	0.43218	0.471741	0.440273	0.44321	0.322014	0.391572	0.377848	0.370561	0.359048	0.354119	0.216527	1
