# Supplementary material for: Integrated Analysis of Transcriptome and Metabolome Reveals the Accumulation of Anthocyanins in Black Soybean (Glycine max L.) Seed Coats Induced by Low Nitrogen Concentration in the Nutrient Solution
Source: Plants (Basel). 2025 Sep 27;14(19):2993. doi: 10.3390/plants14192993 (PMC12526205; doi:10.3390/plants14192993)
Supplement: Supplementary file 1 [file plants-14-02993-s001.zip › Table S8.xlsx]

## Sheet: DEGs_Summary
Group	DEGs	Increased	Decreased	Nonsignificant	Total
LNSC_vs_NNSC	1031	158	873	55795	56826
LNSG_vs_NSGG	92	53	39	56734	56826
LNSB_vs_NNSB	137	53	84	56689	56826

## Sheet: LNSG vs NNSG
Geneid	log2FC	pvalue	padj	level	LNSG-1	LNSG-2	LNSG-3	NNSG-1	NNSG-2	NNSG-3
GLYMA_18G079000	-1.78337	0.65871		nonsignificant	0	0	0	1.95466	0	0
GLYMA_18G080300	0.583983	0.0135928	0.31054	nonsignificant	167.483	172.918	149.75	96.7555	110.06	120.384
GLYMA_18G224800	5.07493	0.195668		nonsignificant	18.052	0	0	0	0	0
GLYMA_18G197600	0.0215896	0.872552	0.976181	nonsignificant	634.83	600.32	692.845	655.787	601.551	643.164
GLYMA_18G079400	-0.057892	0.537317	0.877459	nonsignificant	2322.7	2351.25	2497.84	2370.02	2543.15	2552.59
GLYMA_18G123300				nonsignificant	0	0	0	0	0	0
GLYMA_18G003000	-1.15549	0.0199341	0.352477	nonsignificant	820.365	1027.72	336.439	2068.03	1963.44	833.772
GLYMA_18G291100	0.371621	0.0194506	0.347986	nonsignificant	581.677	549.206	620.965	400.704	464.605	489.339
GLYMA_18G058900	-0.179614	0.145963	0.639201	nonsignificant	6430.54	7137.5	7746.09	7763.89	7721.02	8656.52
GLYMA_18G253300	-1.59498	0.694103		nonsignificant	0	0	0	0	1.68031	0
GLYMA_18G145000	0.0228701	0.942266	0.988688	nonsignificant	268.775	457.853	462.229	310.79	384.791	474.849
GLYMA_18G231300	1.3688	0.081837	0.536496	nonsignificant	351.012	50.0266	69.8835	72.3223	55.4502	54.6188
GLYMA_18G282600	0.0425025	0.991517		nonsignificant	2.00578	0	0	1.95466	0	0
GLYMA_18G184600	0.461472	0.521226	0.871205	nonsignificant	32.0925	35.8887	15.9734	27.3652	24.3645	8.91735
GLYMA_18G089100	0.614986	0.548307		nonsignificant	6.01735	5.43768	5.99001	2.93198	5.04093	3.34401
GLYMA_18G092800	0.0119259	0.972297	0.994077	nonsignificant	176.509	195.756	125.79	198.398	117.622	178.347
GLYMA_18G074900	0.189235	0.350606	0.79315	nonsignificant	376.084	374.112	410.316	285.38	334.381	399.051
GLYMA_18G022100	-0.385777	0.821201	0.963222	nonsignificant	12.0347	8.70029	5.99001	33.2291	1.68031	0
GLYMA_18G186400	0.214272	0.574754	0.88895	nonsignificant	905.611	403.476	484.193	662.628	445.282	438.065
GLYMA_18G190900	-0.220034	0.524545	0.87268	nonsignificant	102.295	178.356	103.827	159.304	156.269	131.531
GLYMA_18G176800				nonsignificant	0	0	0	0	0	0
GLYMA_18G201800	0.389042	0.757391		nonsignificant	6.01735	2.17507	3.99334	1.95466	5.04093	2.22934
GLYMA_18G152100				nonsignificant	0	0	0	0	0	0
GLYMA_18G140300	0.659374	0.152098	0.645533	nonsignificant	56.1619	92.4405	88.8519	65.481	32.766	52.3894
GLYMA_18G169000				nonsignificant	0	0	0	0	0	0
GLYMA_18G259900	-0.58554	0.43606	0.835876	nonsignificant	16.0463	23.9258	13.9767	33.2291	10.0819	37.8987
GLYMA_18G242500	-0.283497	0.0708433	0.514703	nonsignificant	9698.96	12569.7	11069.5	11982	13897	14698
GLYMA_18G085500	-0.048377	0.902012	0.98086	nonsignificant	50.1446	54.3768	35.9401	43.0024	48.729	53.5041
GLYMA_18G014700	0.340863	0.645039	0.913501	nonsignificant	149.431	284.934	63.8935	58.6397	246.165	88.0588
GLYMA_18G255000	0.428678	0.267417	0.741393	nonsignificant	745.148	569.869	1202	879.595	464.605	526.124
GLYMA_18G292700	0.351872	0.59852	0.896053	nonsignificant	54.1561	15.2255	27.9534	27.3652	27.7251	21.1787
GLYMA_18G125300	0.0829674	0.69273	0.929731	nonsignificant	2471.12	3488.81	3959.4	3182.18	2940.54	3242.57
GLYMA_18G070500	3.96085	0.167596		nonsignificant	2.00578	4.35014	1.99667	0	0	0
GLYMA_18G238100	-3.10556	0.153511		nonsignificant	2.00578	0	1.99667	31.2745	3.36062	0
GLYMA_18G083700				nonsignificant	0	0	0	0	0	0
GLYMA_18G209800	-0.794807	0.0789313	0.532651	nonsignificant	503.451	997.27	310.482	1096.56	1275.35	769.121
GLYMA_18G235900	4.03661			nonsignificant	375.081	0	0	11.7279	0	11.1467
GLYMA_18G071300	0.33202	0.102424	0.576519	nonsignificant	508.466	388.25	542.096	399.727	356.226	387.905
GLYMA_18G157100	1.90937	0.636544		nonsignificant	2.00578	0	0	0	0	0
GLYMA_18G102000	-0.326566	0.34809	0.792533	nonsignificant	50.1446	83.7402	70.8818	80.1409	84.0154	92.5175
GLYMA_18G043400	0.0825919	0.920751	0.984484	nonsignificant	65.1879	33.7136	7.98669	39.0931	36.1266	25.6374
GLYMA_18G198500	-0.160185	0.647809	0.914006	nonsignificant	328.948	468.728	204.659	344.019	414.196	361.153
GLYMA_18G052900				nonsignificant	0	0	0	0	0	0
GLYMA_18G153600				nonsignificant	0	0	0	0	0	0
GLYMA_18G011300	-1.59498	0.694103		nonsignificant	0	0	0	0	1.68031	0
GLYMA_18G135700	-0.491055	0.789997		nonsignificant	2.00578	2.17507	0	1.95466	1.68031	2.22934
GLYMA_18G147500	3.49119	0.377023		nonsignificant	6.01735	0	0	0	0	0
GLYMA_18G152500	0.318597	0.891669		nonsignificant	10.0289	0	0	1.95466	1.68031	4.45867
GLYMA_18G253700	0.278944	0.40487	0.8235	nonsignificant	222.642	147.905	143.76	168.1	109.22	147.136
GLYMA_18G169500	2.90097	0.465475		nonsignificant	0	0	3.99334	0	0	0
GLYMA_18G276000	1.81271	0.644296		nonsignificant	6.01735	0	0	0	1.68031	0
GLYMA_18G125700	-0.0690769	0.522093	0.87154	nonsignificant	1897.47	1670.45	1859.9	1835.42	1897.07	1962.93
GLYMA_18G111100	-0.284832	0.843818	0.969401	nonsignificant	31.0896	110.929	0	86.9822	64.6919	21.1787
GLYMA_18G272500	-0.526779	0.113198	0.59563	nonsignificant	311.899	461.115	227.621	434.911	583.067	422.459
GLYMA_18G224000	-0.00474707	0.986251	0.996635	nonsignificant	565.631	355.624	412.313	383.113	410.836	545.073
GLYMA_18G283500	-0.934138	0.199786	0.689332	nonsignificant	18.052	67.4272	27.9534	113.37	67.2124	35.6694
GLYMA_18G213300				nonsignificant	0	0	0	0	0	0
GLYMA_18G228700	2.90707	0.464505		nonsignificant	4.01157	0	0	0	0	0
GLYMA_18G149900	0.540668	0.823348		nonsignificant	4.01157	1.08754	1.99667	4.88664	0	0
GLYMA_18G122800	1.865	0.626285		nonsignificant	12.0347	0	0	0	0	3.34401
GLYMA_18G051400	-0.178726	0.311617	0.771764	nonsignificant	344.995	327.348	375.374	347.929	408.315	430.262
GLYMA_18G191200	2.90707	0.464505		nonsignificant	4.01157	0	0	0	0	0
GLYMA_18G204500	0.288333	0.35514	0.79592	nonsignificant	409.18	287.109	252.579	273.652	196.596	307.648
GLYMA_18G208800	-2.83124	0.0480233	0.457289	nonsignificant	16.0463	17.4006	0	181.783	47.0487	8.91735
GLYMA_18G296400	0.701936	0.0461166	0.450537	nonsignificant	146.422	110.929	123.794	104.574	63.0116	66.8801
GLYMA_18G276400				nonsignificant	0	0	0	0	0	0
GLYMA_18G089600	-0.0832606	0.560891	0.884965	nonsignificant	1417.09	1671.54	1787.02	1615.52	1782.81	1766.75
GLYMA_18G253600	-0.222654	0.216541	0.704773	nonsignificant	518.495	637.296	658.902	622.558	743.537	751.287
GLYMA_18G059200	-0.373958	0.630393	0.908172	nonsignificant	54.1561	46.764	9.98336	65.481	51.2494	26.752
GLYMA_18G168400				nonsignificant	0	0	0	0	0	0
GLYMA_18G137700	0.0818231	0.620265	0.904622	nonsignificant	874.521	707.986	898.502	728.109	774.622	842.689
GLYMA_18G057100	0.33381	0.0700794	0.513707	nonsignificant	1205.48	886.342	900.499	753.52	804.028	817.052
GLYMA_18G176200	0.203333	0.516352	0.869156	nonsignificant	158.457	180.531	129.784	166.146	137.785	102.549
GLYMA_18G261100	0.423258	0.0303999	0.399927	nonsignificant	4695.54	3334.38	4953.74	3029.72	3161.5	3492.26
GLYMA_18G195900	0.0400311	0.700647	0.932081	nonsignificant	1045.01	1114.72	1027.29	1018.38	1018.27	1063.39
GLYMA_18G181300	0.591229	0.249826	0.730339	nonsignificant	1145.3	361.062	329.451	406.568	441.921	370.07
GLYMA_18G126600				nonsignificant	0	0	0	0	0	0
GLYMA_18G060100				nonsignificant	0	0	0	0	0	0
GLYMA_18G092700	0.40176	0.209211	0.697289	nonsignificant	4092.8	1964.09	2087.52	1967.36	1937.4	2260.55
GLYMA_18G036500	0.292166	0.3336	0.784317	nonsignificant	321.928	228.382	195.674	165.168	220.12	224.048
GLYMA_18G169600	0.0279501	0.852232	0.971784	nonsignificant	3187.19	2379.53	2777.37	2688.63	2799.39	2696.38
GLYMA_18G082400				nonsignificant	0	0	0	0	0	0
GLYMA_18G218600	-0.906228	0.0982165	0.567705	nonsignificant	18.052	36.9762	41.9301	43.9798	55.4502	82.4855
GLYMA_18G138700	-0.117743	0.960898		nonsignificant	0	5.43768	0	1.95466	1.68031	2.22934
GLYMA_18G174200	0.12029	0.625341	0.906855	nonsignificant	1166.36	900.48	1448.59	1154.22	1198.9	880.588
GLYMA_18G297200	0.594004	0.238271	0.722682	nonsignificant	272.786	182.706	153.744	224.785	94.0973	84.7148
GLYMA_18G139800	-1.59829	0.231963	0.717959	nonsignificant	26.0752	10.8754	11.98	130.962	1.68031	15.6054
GLYMA_18G302100	0.230738	0.11905	0.604885	nonsignificant	383.104	376.287	371.381	306.881	314.218	343.318
GLYMA_18G201600	-0.101947	0.604967	0.898163	nonsignificant	705.033	932.018	650.915	767.202	856.958	830.428
GLYMA_18G196200	-0.0783371	0.596928	0.895738	nonsignificant	2308.66	2636.19	2898.17	2498.05	2806.96	2976.16
GLYMA_18G203700	-2.44115	0.268918		nonsignificant	0	0	1.99667	1.95466	6.72124	2.22934
GLYMA_18G055300	-0.904986	0.444996	0.839392	nonsignificant	6.01735	4.35014	7.98669	25.4105	6.72124	2.22934
GLYMA_18G025300	1.04443	0.507831		nonsignificant	18.052	8.70029	5.99001	13.6826	0	2.22934
GLYMA_18G195500	0.224117	0.0443912	0.446827	nonsignificant	973.807	999.445	1049.25	820.955	898.965	867.212
GLYMA_18G099600	-0.119469	0.422264	0.831719	nonsignificant	512.477	551.381	610.981	567.828	639.358	611.953
GLYMA_18G160200	0.347811	0.0523871	0.469165	nonsignificant	1330.84	980.957	1065.22	961.691	856.117	836.001
GLYMA_18G276300	0.189422	0.313521	0.77286	nonsignificant	1317.8	917.88	1108.15	1048.67	957.776	926.29
GLYMA_18G066200	1.08197	0.232776	0.717959	nonsignificant	233.674	21.7507	71.8802	60.5943	21.844	72.4535
GLYMA_18G034900	-0.0571847	0.665249	0.921154	nonsignificant	1310.78	1489.92	1560.4	1616.5	1423.22	1498.11
GLYMA_18G202900	4.22618			nonsignificant	187.541	0	0	5.86397	0.840154	3.34401
GLYMA_18G233100	-0.000394055	0.996781	0.999059	nonsignificant	5909.04	5861.82	5881.2	5436.88	6284.36	5934.49
GLYMA_18G069000				nonsignificant	0	0	0	0	0	0
GLYMA_18G297800	0.408338	0.0468651	0.452523	nonsignificant	1067.08	738.437	964.392	736.905	733.455	616.412
GLYMA_18G235000				nonsignificant	0	0	0	0	0	0
GLYMA_18G064100	0.581604	0.796683		nonsignificant	20.0578	0	0	7.81862	3.36062	2.22934
GLYMA_18G235600	-0.844351	0.157682	0.650822	nonsignificant	613.769	1368.12	247.587	1262.71	1912.19	827.084
GLYMA_18G131800	0.183661	0.65049	0.915423	nonsignificant	104.301	58.7269	60.8985	74.2769	63.8517	59.0774
GLYMA_18G021100	0.275145	0.784099	0.95449	nonsignificant	86.2487	36.9762	3.99334	39.0931	40.3274	25.6374
GLYMA_18G063100	0.300601	0.198453	0.688105	nonsignificant	275.795	343.661	362.396	218.921	294.894	283.126
GLYMA_18G200100	-0.319974	0.231122	0.717407	nonsignificant	319.922	481.778	491.181	485.732	651.12	475.963
GLYMA_18G274100	0.011553	0.923035	0.985216	nonsignificant	1584.57	1613.9	1548.42	1412.24	1631.58	1665.31
GLYMA_18G241500	-0.205134	0.562636	0.885273	nonsignificant	134.387	123.979	75.8735	134.871	105.859	144.907
GLYMA_18G195600	3.71333	0.346636		nonsignificant	7.02024	0	0	0	0	0
GLYMA_18G286500	0.10002	0.856757	0.972421	nonsignificant	59.1706	31.5385	64.8918	72.3223	39.4873	33.4401
GLYMA_18G215300	-0.850304	0.135502	0.626447	nonsignificant	91.2631	179.443	205.657	113.37	317.578	428.033
GLYMA_18G076900	-0.056207	0.915582	0.983234	nonsignificant	405.168	243.608	638.935	744.724	351.185	242.998
GLYMA_18G107600	0.196298	0.496532	0.861305	nonsignificant	1114.21	563.343	724.792	695.857	699.009	702.241
GLYMA_18G109100	-1.04918	0.463909	0.845813	nonsignificant	1655.77	4346.88	25.9567	2521.51	4759.48	5194.36
GLYMA_18G142400	0.230892	0.954146		nonsignificant	2.00578	0	0	0	1.68031	0
GLYMA_18G056900				nonsignificant	0	0	0	0	0	0
GLYMA_18G184100	0.362173	0.434304	0.835727	nonsignificant	120.347	67.4272	66.8885	84.0502	45.3683	69.1094
GLYMA_18G045600	0.198805	0.552004	0.882035	nonsignificant	358.032	221.857	181.697	236.513	199.957	227.392
GLYMA_18G277600	1.15898	0.0985721	0.56868	nonsignificant	22.0636	32.6261	67.8868	11.7279	25.2046	17.8347
GLYMA_18G096100	1.94811	0.588844	0.893744	nonsignificant	47.1359	0	0	0	0	12.2614
GLYMA_18G278200	0.196396	0.458128	0.843914	nonsignificant	1049.02	752.575	937.437	1047.7	658.681	684.406
GLYMA_18G130400	-0.21959	0.168157	0.661302	nonsignificant	1771.11	2185.95	2058.57	2029.91	2533.91	2440.01
GLYMA_18G262900	0.104621	0.453765	0.842709	nonsignificant	5676.36	5207.12	5712.48	4592.46	4970.35	5874.3
GLYMA_18G163500				nonsignificant	0	0	0	0	0	0
GLYMA_18G155600	1.57358	0.188086	0.679741	nonsignificant	14.0405	16.313	9.98336	0.977328	1.68031	11.1467
GLYMA_18G106300	2.46872	0.0020129	0.129161	nonsignificant	834.406	315.385	101.83	27.3652	87.3761	111.467
GLYMA_18G018700				nonsignificant	0	0	0	0	0	0
GLYMA_18G135000	-0.260589	0.407543	0.824633	nonsignificant	1055.04	2064.14	1385.69	1617.48	2295.3	1482.51
GLYMA_18G181800	4.90363	0.176446		nonsignificant	12.0347	0	3.99334	0	0	0
GLYMA_18G259100	-0.477067	0.775457	0.952969	nonsignificant	30.0867	47.8516	0	86.0049	20.1637	2.22934
GLYMA_18G007700	-0.0108609	0.945249	0.989056	nonsignificant	2224.41	2848.26	2747.42	2384.68	2638.93	2855.78
GLYMA_18G275100	-0.019765	0.907089	0.982081	nonsignificant	330.954	367.587	346.422	314.7	364.627	380.102
GLYMA_18G107800	-0.0892794	0.712505	0.935156	nonsignificant	287.83	357.799	274.542	264.856	331.861	382.331
GLYMA_18G232900	0.143714	0.339016	0.787788	nonsignificant	2796.06	2176.16	2357.07	2290.86	2039.9	2305.13
GLYMA_18G116700	0.0789566	0.790642	0.956965	nonsignificant	656.894	1088.62	741.763	583.465	814.95	956.386
GLYMA_18G071900	0.383495	0.803572	0.959437	nonsignificant	28.081	0	27.9534	31.2745	5.04093	6.68801
GLYMA_18G078100	-0.183004	0.533036	0.875788	nonsignificant	240.694	271.884	151.747	250.196	260.448	242.998
GLYMA_18G286900	0.28147	0.429211	0.834302	nonsignificant	253.732	256.658	488.186	240.423	256.247	325.483
GLYMA_18G024900				nonsignificant	0	0	0	0	0	0
GLYMA_18G247100				nonsignificant	0	0	0	0	0	0
GLYMA_18G112700	0.351066	0.15922	0.652202	nonsignificant	173.5	128.329	149.75	124.121	114.261	115.926
GLYMA_18G223000				nonsignificant	0	0	0	0	0	0
GLYMA_18G052100	0.471277	0.0615722	0.494458	nonsignificant	1512.36	939.631	906.489	826.819	795.626	800.332
GLYMA_18G211700	1.87287	0.629469		nonsignificant	8.02313	0	0	0	0	2.22934
GLYMA_18G241100	-0.50308	0.401159	0.821031	nonsignificant	84.2429	75.04	113.81	239.445	66.3722	81.3708
GLYMA_18G061300	2.90707	0.464505		nonsignificant	4.01157	0	0	0	0	0
GLYMA_18G047800				nonsignificant	0	0	0	0	0	0
GLYMA_18G269200	-0.368066	0.235711	0.720601	nonsignificant	1296.74	1522.55	805.657	1870.61	1644.18	1162.6
GLYMA_18G124500	-0.380599	0.373046	0.807118	nonsignificant	192.555	150.08	299.501	409.5	204.998	221.819
GLYMA_18G275600	0.238161	0.1078	0.586657	nonsignificant	7022.24	5341.98	5908.15	5056.69	4943.47	5493.09
GLYMA_18G010800	-0.485423	0.558499	0.88414	nonsignificant	7.02024	6.52521	11.98	13.6826	6.72124	15.6054
GLYMA_18G087800	-1.50825	0.0250959	0.379411	nonsignificant	18.052	66.3397	18.9684	111.415	115.941	65.7654
GLYMA_18G185500	-0.285768	0.369358	0.805724	nonsignificant	407.174	523.105	271.547	438.82	426.798	599.692
GLYMA_18G111000	0.0719793	0.679573	0.926484	nonsignificant	441.272	522.017	532.113	525.802	463.765	432.491
GLYMA_18G129000	-0.483111	0.894507		nonsignificant	0	0	1.99667	0	1.68031	1.11467
GLYMA_18G135100	3.58879	0.35048		nonsignificant	0	20.6632	0	0	1.68031	0
GLYMA_18G075100				nonsignificant	0	0	0	0	0	0
GLYMA_18G180200	0.142203	0.637262	0.911127	nonsignificant	101.292	101.141	111.814	112.393	98.2981	73.5681
GLYMA_18G240700	-0.518653	0.0352525	0.417929	nonsignificant	425.226	432.839	327.454	647.968	613.313	435.835
GLYMA_18G027200	-0.266427	0.174299	0.666978	nonsignificant	2490.18	3357.22	3825.62	3769.55	3743.73	4122.04
GLYMA_18G046700	3.67728	0.0868165	0.546066	nonsignificant	43.1243	0	3.99334	1.95466	1.68031	0
GLYMA_18G271900	2.25353	0.340865		nonsignificant	28.081	0	0.998336	3.90931	0	2.22934
GLYMA_18G115000				nonsignificant	0	0	0	0	0	0
GLYMA_18G006600	0.485855	0.2272	0.713984	nonsignificant	457.318	563.343	485.191	177.874	404.954	492.683
GLYMA_18G147900				nonsignificant	0	0	0	0	0	0
GLYMA_18G117400	0.267423	0.0970845	0.565479	nonsignificant	620.79	525.28	498.169	444.684	450.323	471.505
GLYMA_18G288500	0.159839	0.325232	0.779481	nonsignificant	734.116	678.622	700.832	613.762	557.863	722.305
GLYMA_18G152200				nonsignificant	0	0	0	0	0	0
GLYMA_18G007100	0.241291	0.786029	0.955259	nonsignificant	26.0752	10.8754	5.99001	7.81862	15.1228	13.376
GLYMA_18G134900	-0.0736755	0.635528	0.910454	nonsignificant	404.165	427.402	367.388	392.886	440.241	428.033
GLYMA_18G092300	0.0250621	0.841116	0.968835	nonsignificant	1825.26	1649.79	1611.31	1534.4	1786.17	1677.58
GLYMA_18G183900	-0.0337549	0.799568	0.958035	nonsignificant	3277.45	3646.51	3985.36	3411.85	3948.73	3806.59
GLYMA_18G299600	0.312743	0.585115	0.892675	nonsignificant	32.0925	29.3635	29.9501	22.4785	36.1266	14.4907
GLYMA_18G169200	0.0835089	0.983672		nonsignificant	0	1.08754	0	0	0.840154	0
GLYMA_18G239300	-0.0323366	0.757435	0.94947	nonsignificant	2549.35	2675.34	2319.13	2573.3	2512.06	2629.5
GLYMA_18G149000				nonsignificant	0	0	0	0	0	0
GLYMA_18G009100	-0.108023	0.641043	0.912112	nonsignificant	388.119	558.993	615.973	540.462	589.788	553.99
GLYMA_18G269600	-0.630458	0.768402		nonsignificant	0	4.35014	4.99168	7.81862	0	6.68801
GLYMA_18G173900				nonsignificant	0	0	0	0	0	0
GLYMA_18G005100	0.0164454	0.909778	0.982214	nonsignificant	2368.83	2721.01	3095.84	2572.33	2757.39	2763.26
GLYMA_18G149100				nonsignificant	0	0	0	0	0	0
GLYMA_18G261500	0.559305	0.500721	0.86367	nonsignificant	10.0289	10.8754	11.98	11.7279	5.04093	5.57334
GLYMA_18G120900	1.90937	0.636544		nonsignificant	2.00578	0	0	0	0	0
GLYMA_18G128600	-0.036823	0.879711	0.976975	nonsignificant	244.705	208.807	237.604	288.312	198.276	222.934
GLYMA_18G209000	-0.0946394	0.762759	0.950644	nonsignificant	127.367	155.518	107.82	172.987	115.941	128.187
GLYMA_18G079700	1.52484	0.379273		nonsignificant	12.0347	2.17507	1.99667	3.90931	1.68031	0
GLYMA_18G253000	0.0775099	0.613381	0.902675	nonsignificant	1139.28	1065.78	1093.18	889.368	1088.84	1148.11
GLYMA_18G220500	5.22687	0.18245		nonsignificant	20.0578	0	0	0	0	0
GLYMA_18G203900	0.30231	0.304852	0.766047	nonsignificant	1911.51	1016.85	1060.23	1033.04	1024.99	1177.09
GLYMA_18G130200	3.45772	0.362046		nonsignificant	24.0694	0	0	0	0	2.22934
GLYMA_18G165800				nonsignificant	0	0	0	0	0	0
GLYMA_18G068900	1.04528	0.797822		nonsignificant	0	1.08754	0	0	0	0
GLYMA_18G062000	0.0920599	0.760888	0.950175	nonsignificant	5220.05	6766.65	5594.67	3328.78	6094.48	7071.46
GLYMA_18G091300	-0.183843	0.917261		nonsignificant	0	2.17507	5.99001	3.90931	4.20077	1.11467
GLYMA_18G104600	0.0673782	0.696221	0.930565	nonsignificant	1261.64	1056	924.459	975.373	1022.47	1096.83
GLYMA_18G148500	1.31603	0.0807576	0.534776	nonsignificant	389.122	84.8278	79.8669	86.0049	38.6471	98.0908
GLYMA_18G180800	0.00348873	0.991432	0.997341	nonsignificant	32917.9	71805.6	35762.4	42210.8	46202.6	51732.9
GLYMA_18G191300	-0.9577	0.807561		nonsignificant	2.00578	0	0	3.90931	0	0
GLYMA_18G038800	0.211653	0.276165	0.746385	nonsignificant	639.845	523.105	529.118	414.387	542.74	503.83
GLYMA_18G023800				nonsignificant	0	0	0	0	0	0
GLYMA_18G180100				nonsignificant	0	0	0	0	0	0
GLYMA_18G248400	-0.164037	0.26162	0.738794	nonsignificant	766.209	900.48	745.757	839.525	927.531	935.207
GLYMA_18G070900	0.345404	0.0808226	0.534776	nonsignificant	326.943	254.483	307.487	230.649	247.005	221.819
GLYMA_18G075300	-0.0522439	0.810453	0.96144	nonsignificant	430.24	551.381	405.324	407.546	504.093	526.124
GLYMA_18G099900	0.277492	0.215948	0.70429	nonsignificant	529.527	659.047	767.72	475.959	623.395	513.862
GLYMA_18G157300	0.249742	0.232837	0.717959	nonsignificant	3753.82	2438.26	2636.6	2341.68	2641.45	2442.24
GLYMA_18G012000	-0.11672	0.123522	0.611533	nonsignificant	7100.47	7558.37	7534.44	8016.04	7862.17	8186.13
GLYMA_18G170600	0.430532	0.0149593	0.319183	nonsignificant	327.945	291.46	305.491	208.171	238.604	239.654
GLYMA_18G094600	3.20759	0.376086		nonsignificant	36.1041	0	0	3.90931	0	0
GLYMA_18G184700	-0.427212	0.360619	0.800027	nonsignificant	354.021	749.312	214.642	560.986	527.617	683.292
GLYMA_18G107900	0.28828	0.215264	0.70376	nonsignificant	2668.69	2470.88	3935.44	2163.8	2530.55	2737.63
GLYMA_18G234900	0.154891	0.276364	0.746483	nonsignificant	806.325	833.052	729.783	660.674	692.287	775.809
GLYMA_18G005400	0.311574	0.0976938	0.566455	nonsignificant	782.255	676.447	662.895	475.959	640.198	593.004
GLYMA_18G232800	0.780414	0.406283	0.824136	nonsignificant	80.2313	15.2255	77.8702	66.4583	10.0819	24.5227
GLYMA_18G263400	-0.134729	0.300737	0.763116	nonsignificant	711.05	786.288	777.703	865.913	767.901	864.983
GLYMA_18G221300	0.42957	0.392587	0.818535	nonsignificant	46.133	123.979	88.8519	72.3223	48.729	71.3388
GLYMA_18G220700	0.50058	0.123369	0.61132	nonsignificant	2173.27	1089.71	1056.24	1043.79	959.456	1050.02
GLYMA_18G241800	-0.82114	0.0600055	0.489209	nonsignificant	502.449	746.049	242.596	1070.17	919.129	644.278
GLYMA_18G034000				nonsignificant	0	0	0	0	0	0
GLYMA_18G154700	0.116518	0.739146	0.942371	nonsignificant	108.312	202.282	133.777	150.509	142.826	115.926
GLYMA_18G232000	0.00678837	0.970366	0.993781	nonsignificant	949.738	1187.59	1372.71	1159.11	1137.57	1197.15
GLYMA_18G204100				nonsignificant	0	0	0	0	0	0
GLYMA_18G191600	2.10136	0.356108	0.796375	nonsignificant	46.133	2.17507	1.99667	11.7279	0	0
GLYMA_18G027600	-1.52058	0.0651374	0.503487	nonsignificant	34.0983	20.6632	3.99334	63.5263	68.0525	36.7841
GLYMA_18G225100				nonsignificant	0	0	0	0	0	0
GLYMA_18G110800				nonsignificant	0	0	0	0	0	0
GLYMA_18G050100	0.179647	0.232575	0.717959	nonsignificant	1618.67	1588.89	1790.02	1266.62	1603.01	1542.7
GLYMA_18G028300	-0.644832	0.0553755	0.47668	nonsignificant	190.549	141.38	278.536	381.158	290.693	283.126
GLYMA_18G050000	1.02458	0.785871		nonsignificant	18.052	0	0	0	0	8.91735
GLYMA_18G212400	0.189773	0.198328	0.688105	nonsignificant	2547.34	1979.31	2227.29	2095.39	1854.22	1972.96
GLYMA_18G078000	1.90937	0.636544		nonsignificant	2.00578	0	0	0	0	0
GLYMA_18G145200	-0.123535	0.975258		nonsignificant	2.00578	0	0	0	0	2.22934
GLYMA_18G187200	-0.0789561	0.712465	0.935156	nonsignificant	3511.12	3998.87	5664.56	4815.29	4429.29	4671.58
GLYMA_18G130600	-0.0132288	0.955042	0.990615	nonsignificant	249.72	312.123	325.457	244.332	320.099	331.057
GLYMA_18G144600				nonsignificant	0	0	0	0	0	0
GLYMA_18G254100				nonsignificant	0	0	0	0	0	0
GLYMA_18G299300				nonsignificant	0	0	0	0	0	0
GLYMA_18G078200	-0.0608888	0.902087	0.98086	nonsignificant	184.532	284.934	123.794	316.654	126.023	176.118
GLYMA_18G284600	0.268064	0.030474	0.400152	nonsignificant	1196.45	1041.86	1088.19	954.849	937.612	869.441
GLYMA_18G301300	-0.439784	0.665505	0.921154	nonsignificant	4.01157	23.9258	5.99001	7.81862	20.1637	17.8347
GLYMA_18G177100	-0.472073	0.182029	0.673403	nonsignificant	417.203	479.603	652.912	445.662	729.254	975.335
GLYMA_18G265400				nonsignificant	0	0	0	0	0	0
GLYMA_18G189700	0.105577	0.815366	0.961781	nonsignificant	56.1619	104.403	82.8619	48.8664	92.417	84.7148
GLYMA_18G288300	0.150276	0.387859	0.815727	nonsignificant	2495.19	1747.67	2127.45	1845.2	1990.33	1904.97
GLYMA_18G255800	0.548683	0.320889	0.777323	nonsignificant	30.0867	39.1513	35.9401	31.2745	26.8849	13.376
GLYMA_18G198400	-0.423882	0.0594869	0.488334	nonsignificant	984.839	1283.29	955.407	1681	1143.45	1500.34
GLYMA_18G299400	0.0402925	0.846035	0.969966	nonsignificant	352.015	387.163	289.517	367.475	300.775	332.171
GLYMA_18G082600	2.45088	0.0201346	0.354013	nonsignificant	27.0781	16.313	69.8835	14.6599	1.68031	4.45867
GLYMA_18G185700	0.853063	0.789174		nonsignificant	0	2.17507	3.99334	0	3.36062	0
GLYMA_18G047100				nonsignificant	0	0	0	0	0	0
GLYMA_18G099200	0.934454	0.608344		nonsignificant	0	2.17507	8.98502	1.95466	1.68031	2.22934
GLYMA_18G123800	-0.986236	0.00716349	0.237259	nonsignificant	1654.77	2579.63	1142.1	4354	3916.8	2378.7
GLYMA_18G206800	-2.47811	0.0062205	0.223473	nonsignificant	7.02024	8.70029	1.99667	51.7984	31.9259	14.4907
GLYMA_18G167500	-0.20732	0.369383	0.805728	nonsignificant	207.599	214.245	209.65	194.488	278.931	255.259
GLYMA_18G222500	-0.327991	0.0524651	0.469165	nonsignificant	447.29	353.449	443.261	526.78	507.453	528.353
GLYMA_18G233700	0.176721	0.45608	0.843273	nonsignificant	372.073	313.21	276.539	246.287	268.849	336.63
GLYMA_18G156700				nonsignificant	0	0	0	0	0	0
GLYMA_18G277000	1.79224	0.214627	0.702855	nonsignificant	34.0983	6.52521	9.98336	5.86397	0	8.91735
GLYMA_18G065900	-0.160102	0.545658	0.880283	nonsignificant	133.385	187.056	181.697	181.783	213.399	164.971
GLYMA_18G153300	0.0216558	0.878667	0.976849	nonsignificant	554.599	480.691	513.145	481.823	527.617	516.092
GLYMA_18G015800	0.155546	0.464417	0.846036	nonsignificant	195.564	165.305	185.69	170.055	148.707	172.774
GLYMA_18G151300				nonsignificant	0	0	0	0	0	0
GLYMA_18G200200	0.345392	0.816911	0.962359	nonsignificant	23.0665	6.52521	5.99001	19.5466	8.40154	0
GLYMA_18G268900	0.460426	0.372391	0.806991	nonsignificant	337.974	425.226	406.323	513.097	135.265	201.755
GLYMA_18G092500	-0.127407	0.594655	0.894976	nonsignificant	645.862	878.729	527.121	792.613	741.016	706.7
GLYMA_18G186000				nonsignificant	0	0	0	0	0	0
GLYMA_18G147000	0.815377	0.447461	0.839684	nonsignificant	18.052	6.52521	13.9767	13.6826	1.68031	6.68801
GLYMA_18G105400	0.570329	0.576055	0.889478	nonsignificant	8.02313	6.52521	33.9434	17.5919	8.40154	6.68801
GLYMA_18G297700	0.0837425	0.540478	0.878908	nonsignificant	1022.95	1071.22	992.346	861.026	1040.95	1009.89
GLYMA_18G216100	0.0582348	0.605882	0.898582	nonsignificant	1731.99	1500.8	1564.39	1516.81	1501.36	1590.63
GLYMA_18G105800	-0.178759	0.43225	0.835603	nonsignificant	5339.39	8503.44	8558.73	7565.5	9155.16	8635.34
GLYMA_18G042400	-0.62506	0.382526	0.813309	nonsignificant	22.0636	13.0504	11.98	11.7279	31.9259	28.9814
GLYMA_18G065700	0.58728	0.0566263	0.479384	nonsignificant	3893.22	4403.43	6818.63	3219.32	2470.89	4371.73
GLYMA_18G174700	0.108947	0.731531	0.940065	nonsignificant	95.2747	84.8278	124.792	93.8235	81.495	108.123
GLYMA_18G053400	-0.229761	0.952134		nonsignificant	0	0	4.99168	5.86397	0	0
GLYMA_18G121700	1.43097	0.0541408	0.473818	nonsignificant	28.081	44.589	61.8968	5.86397	26.0448	17.8347
GLYMA_18G182900				nonsignificant	0	0	0	0	0	0
GLYMA_18G038500	0.590685	0.474734	0.850744	nonsignificant	18.052	27.1884	31.9467	19.5466	26.8849	4.45867
GLYMA_18G252100	-0.0560152	0.815278	0.961766	nonsignificant	205.593	313.21	290.516	285.38	278.091	277.552
GLYMA_18G035700	0.131369	0.322282	0.778201	nonsignificant	557.608	606.845	577.038	553.168	495.691	541.729
GLYMA_18G300600	0.287541	0.0256047	0.3818	nonsignificant	1113.21	1226.74	1299.83	1048.67	934.252	999.858
GLYMA_18G067200	-0.013073	0.937919	0.987962	nonsignificant	3194.21	3227.81	4213.97	3583.86	3292.57	3857.87
GLYMA_18G266400	0.28995	0.00164762	0.120254	nonsignificant	2867.27	2704.7	2941.1	2229.29	2359.15	2375.36
GLYMA_18G299000				nonsignificant	0	0	0	0	0	0
GLYMA_18G231100				nonsignificant	0	0	0	0	0	0
GLYMA_18G117900	0.858869	0.821285		nonsignificant	10.0289	0	0	0	0	5.57334
GLYMA_18G290000	-0.878272	0.829582		nonsignificant	0	0	0	0.977328	0	0
GLYMA_18G261300	1.93911			nonsignificant	1030.97	10.8754	3.99334	1.95466	3.36062	267.52
GLYMA_18G009500	5.48981	0.161175		nonsignificant	24.0694	0	0	0	0	0
GLYMA_18G030300	-0.789039	0.128749	0.618155	nonsignificant	98.2833	41.3264	131.78	139.758	122.663	207.328
GLYMA_18G225800	-0.0827491	0.85323	0.972074	nonsignificant	423.22	254.483	157.737	397.772	228.522	258.603
GLYMA_18G049100	0.0193915	0.926596	0.985762	nonsignificant	286.827	398.038	386.356	375.294	340.263	341.089
GLYMA_18G086900	-1.15229	0.0654591	0.504281	nonsignificant	12.0347	17.4006	11.98	44.9571	23.5243	23.408
GLYMA_18G124100	3.00059	0.0601138		nonsignificant	3.00867	7.61275	13.9767	0.977328	0	2.22934
GLYMA_18G268800	-0.0385862	0.791541	0.95703	nonsignificant	1021.95	1152.79	916.472	1026.19	1117.41	1029.95
GLYMA_18G021800				nonsignificant	0	0	0	0	0	0
GLYMA_18G239000				nonsignificant	0	0	0	0	0	0
GLYMA_18G129900	-0.244961	0.875629		nonsignificant	6.01735	4.35014	1.99667	7.81862	6.72124	0
GLYMA_18G059300	6.67826			nonsignificant	374.078	0	0	1.95466	1.68031	0
GLYMA_18G186500				nonsignificant	0	0	0	0	0	0
GLYMA_18G146900	0.0410961	0.896233	0.979553	nonsignificant	271.784	156.605	202.662	242.377	173.072	198.411
GLYMA_18G255300	-1.03226	0.203245	0.69224	nonsignificant	6.01735	43.5014	14.975	46.9117	41.1676	43.4721
GLYMA_18G028900	1.24489			nonsignificant	206.596	0	1.99667	0	0	88.0588
GLYMA_18G078300	4.46379			nonsignificant	86.2487	0	0	3.90931	0	0
GLYMA_18G020900	-0.0458854	0.887511	0.978298	nonsignificant	102.295	139.205	136.772	100.665	162.15	127.072
GLYMA_18G131100				nonsignificant	0	0	0	0	0	0
GLYMA_18G201200				nonsignificant	0	0	0	0	0	0
GLYMA_18G233000	-0.111589	0.690122	0.929127	nonsignificant	210.607	312.123	350.416	269.743	322.619	351.121
GLYMA_18G056600				nonsignificant	0	0	0	0	0	0
GLYMA_18G224300	-0.860439	0.803813		nonsignificant	2.00578	0	0	1.95466	1.68031	0
GLYMA_18G249600	0.271256	0.0544852	0.474653	nonsignificant	710.047	616.633	679.867	586.397	558.703	517.206
GLYMA_18G097800	-1.22658	0.00034257	0.0569082	nonsignificant	237.685	213.157	165.724	683.152	356.226	403.51
GLYMA_18G231000	0.805222	0.467199	0.847628	nonsignificant	6.01735	8.70029	21.9634	13.6826	5.04093	2.22934
GLYMA_18G019100	-0.987626	0.8061		nonsignificant	0	0	0.998336	0	0	2.22934
GLYMA_18G031000	-0.0625774	0.742201	0.943218	nonsignificant	325.94	271.884	290.516	337.178	315.898	274.208
GLYMA_18G179600	0.182779	0.340907	0.788741	nonsignificant	586.691	590.532	484.193	429.047	474.687	560.678
GLYMA_18G240500	-0.0986301	0.768146	0.951341	nonsignificant	58.1677	55.4643	45.9234	59.617	55.4502	55.7334
GLYMA_18G251000				nonsignificant	0	0	0	0	0	0
GLYMA_18G080000	0.140059	0.636997	0.911058	nonsignificant	3747.8	8270.71	5567.72	5345.98	5581.99	5030.5
GLYMA_18G110500	0.429168	0.450136	0.84074	nonsignificant	45.1301	28.2759	35.9401	41.0478	20.1637	20.064
GLYMA_18G192900	0.581557	0.39029	0.817349	nonsignificant	39.1128	55.4643	87.8535	73.2996	25.2046	23.408
GLYMA_18G296300	0.280586	0.534671	0.87646	nonsignificant	1914.52	612.283	715.807	931.394	809.909	928.519
GLYMA_18G274700	0.37084	0.0713855	0.516332	nonsignificant	479.382	401.301	428.286	298.085	314.218	401.281
GLYMA_18G056500				nonsignificant	0	0	0	0	0	0
GLYMA_18G009700	0.885409	0.077338	0.528562	nonsignificant	10100.1	3401.81	3049.92	1897.97	3743.73	3318.37
GLYMA_18G273200	-0.733062	4.08238e-06	0.00378256	nonsignificant	618.784	556.818	687.853	1141.52	981.3	975.335
GLYMA_18G004700	-0.0678651	0.789176	0.956533	nonsignificant	4083.77	6088.02	4788.02	6532.46	5199.72	3947.04
GLYMA_18G118200				nonsignificant	0	0	0	0	0	0
GLYMA_18G282300	-0.520125	0.00034081	0.0569082	nonsignificant	1261.64	1379	1164.06	1985.93	1843.3	1625.19
GLYMA_18G018200	0.330062	0.406479	0.82415	nonsignificant	132.382	321.911	239.601	195.466	153.748	202.87
GLYMA_18G199400	-0.0583618	0.56071	0.884965	nonsignificant	1687.87	1885.79	1746.09	1793.4	1865.98	1879.33
GLYMA_18G202200				nonsignificant	0	0	0	0	0	0
GLYMA_18G171100	0.0166979	0.891616	0.978934	nonsignificant	2996.64	3149.5	3578.03	3017.01	3246.36	3349.58
GLYMA_18G058100	1.90937	0.636544		nonsignificant	2.00578	0	0	0	0	0
GLYMA_18G228600	1.90937	0.636544		nonsignificant	2.00578	0	0	0	0	0
GLYMA_18G115700	0.738719	0.0377706	0.42812	nonsignificant	770.221	1861.86	1226.95	617.671	827.552	867.212
GLYMA_18G123500	0.308579	0.403645	0.822976	nonsignificant	400.154	818.914	575.041	349.883	450.323	648.737
GLYMA_18G122200				nonsignificant	0	0	0	0	0	0
GLYMA_18G030700	2.32009	0.541388		nonsignificant	22.0636	0	0	0	0	4.45867
GLYMA_18G068700	2.90707	0.464505		nonsignificant	4.01157	0	0	0	0	0
GLYMA_18G137000	-3.04222	0.0169978	0.33659	nonsignificant	5.01446	2.17507	0	7.81862	26.8849	24.5227
GLYMA_18G254800	1.90937	0.636544		nonsignificant	2.00578	0	0	0	0	0
GLYMA_18G034700	-0.0997281	0.364235	0.80275	nonsignificant	2338.74	2197.91	2018.63	2426.71	2343.19	2253.86
GLYMA_18G287100	-0.256656	0.332885	0.784088	nonsignificant	505.457	912.442	604.991	783.817	835.114	796.988
GLYMA_18G115800				nonsignificant	0	0	0	0	0	0
GLYMA_18G170700				nonsignificant	0	0	0	0	0	0
GLYMA_18G209500				nonsignificant	0	0	0	0	0	0
GLYMA_18G159100	-0.039481	0.799742	0.95807	nonsignificant	1305.76	1197.38	989.351	1169.86	1230.83	1188.24
GLYMA_18G253400	0.075083	0.568944	0.887487	nonsignificant	1949.62	1667.19	1588.35	1600.86	1700.47	1639.68
GLYMA_18G060400	2.01116	0.617895		nonsignificant	0	2.17507	0	0	0	0
GLYMA_18G235200	3.90578	0.321625		nonsignificant	8.02313	0	0	0	0	0
GLYMA_18G103300				nonsignificant	0	0	0	0	0	0
GLYMA_18G134100	-0.0299279	0.911257	0.982546	nonsignificant	308.891	405.651	277.537	401.682	271.37	339.974
GLYMA_18G097000	-0.10262	0.671195	0.923455	nonsignificant	570.645	817.827	755.74	674.356	944.334	682.177
GLYMA_18G184400				nonsignificant	0	0	0	0	0	0
GLYMA_18G059900	0.0527931	0.689425	0.929049	nonsignificant	809.333	903.742	784.692	776.976	853.597	775.809
GLYMA_18G282700	0.00302441	0.982883	0.996168	nonsignificant	1832.28	1786.82	1575.37	1906.77	1709.71	1566.11
GLYMA_18G060600	-0.0208009	0.890098	0.978839	nonsignificant	883.547	1040.77	1092.18	938.235	1069.52	1052.25
GLYMA_18G202700	-0.1049	0.437237	0.836463	nonsignificant	860.481	947.244	970.382	903.051	1047.67	1036.64
GLYMA_18G285000	0.642429	0.000523166	0.0715056	nonsignificant	493.423	380.637	410.316	280.493	266.329	276.438
GLYMA_18G136200	-0.0671264	0.684655	0.927789	nonsignificant	764.203	946.156	972.379	858.094	949.375	1003.2
GLYMA_18G139600				nonsignificant	0	0	0	0	0	0
GLYMA_18G003900	0.154063	0.601633	0.897213	nonsignificant	959.767	595.97	510.15	620.603	551.141	685.521
GLYMA_18G048700	-0.181881	0.181597	0.673058	nonsignificant	511.475	541.593	599.001	617.671	641.878	614.182
GLYMA_18G228200	2.24281	0.238446	0.722931	nonsignificant	110.318	6.52521	0	1.95466	1.68031	21.1787
GLYMA_18G077700	0.0307485	0.810754	0.96155	nonsignificant	3964.43	3695.45	4507.49	3726.55	4194.89	3989.4
GLYMA_18G207100	0.667201	0.791482		nonsignificant	1.00289	2.17507	1.99667	0	0	3.34401
GLYMA_18G252600	0.2907	0.367234	0.803969	nonsignificant	130.376	93.5281	112.812	110.438	73.9336	91.4028
GLYMA_18G299800	0.257157	0.629954	0.908172	nonsignificant	38.1099	97.8782	59.9001	41.0478	72.2533	50.1601
GLYMA_18G018900				nonsignificant	0	0	0	0	0	0
GLYMA_18G105500	0.292798	0.116074	0.599837	nonsignificant	1201.46	913.53	856.572	834.638	799.827	791.415
GLYMA_18G023100	0.551575	0.40483	0.8235	nonsignificant	129.373	311.035	53.9101	108.483	143.666	84.7148
GLYMA_18G284000	0.0601374	0.62401	0.906109	nonsignificant	2634.6	3037.49	3119.8	2637.81	2869.13	2926
GLYMA_18G295500	0.0368064	0.992654		nonsignificant	0	0	1.99667	1.95466	0	0
GLYMA_18G197100	0.0423649	0.914348	0.983072	nonsignificant	48.1388	63.0771	58.9018	49.8437	44.5282	71.3388
GLYMA_18G154400				nonsignificant	0	0	0	0	0	0
GLYMA_18G256600				nonsignificant	0	0	0	0	0	0
GLYMA_18G279200	0.224494	0.503762	0.864327	nonsignificant	118.341	147.905	127.787	78.1862	120.982	138.219
GLYMA_18G269500	-0.137592	0.452456	0.842333	nonsignificant	1070.09	1041.86	1387.69	1419.08	1172.02	1259.58
GLYMA_18G015700	-0.906698	0.0155758	0.323834	nonsignificant	705.033	1113.64	452.246	1590.11	1624.86	1041.1
GLYMA_18G146100	-0.0714819	0.754848	0.948311	nonsignificant	167.483	197.931	224.626	206.216	188.195	226.278
GLYMA_18G219600				nonsignificant	0	0	0	0	0	0
GLYMA_18G069100	1.04528	0.797822		nonsignificant	0	1.08754	0	0	0	0
GLYMA_18G216200	1.95021	0.0889526	0.549577	nonsignificant	142.411	8.70029	39.9334	19.5466	3.36062	26.752
GLYMA_18G180900	2.36578	0.0832086	0.539638	nonsignificant	169.489	2.17507	24.9584	21.5012	3.36062	13.376
GLYMA_18G132600	-0.637901	0.523196		nonsignificant	6.01735	4.35014	2.99501	7.81862	8.40154	4.45867
GLYMA_18G200700	4.91998	0.185679		nonsignificant	14.0405	2.17507	0	0	0	0
GLYMA_18G162400				nonsignificant	0	0	0	0	0	0
GLYMA_18G013200	-0.57524	0.00565545	0.217122	nonsignificant	115.333	110.929	110.815	166.146	168.871	167.2
GLYMA_18G027400	0.0221627	0.914874	0.983128	nonsignificant	827.385	879.816	1165.06	1054.54	944.334	829.313
GLYMA_18G195800	0.42384	0.00767233	0.242168	nonsignificant	2103.06	1705.26	2190.35	1357.51	1526.56	1588.4
GLYMA_18G240900	-0.0706231	0.770706	0.951807	nonsignificant	1951.63	2814.54	2681.53	1973.23	2857.37	2990.66
GLYMA_18G214000	-1.02905	0.0182511	0.342865	nonsignificant	490.414	590.532	241.597	1181.59	981.3	535.041
GLYMA_18G293400				nonsignificant	0	0	0	0	0	0
GLYMA_18G056700	-1.09467	0.177063	0.669698	nonsignificant	18.052	10.8754	3.99334	31.2745	16.8031	22.2934
GLYMA_18G299200	-0.383993	0.617355	0.90414	nonsignificant	93.2689	261.009	25.9567	129.007	162.99	203.984
GLYMA_18G241200	0.100724	0.603562	0.897742	nonsignificant	545.573	430.664	488.186	469.117	393.192	504.945
GLYMA_18G176400	0.159679	0.30611	0.76722	nonsignificant	724.088	602.495	716.805	624.513	562.063	644.278
GLYMA_18G057800				nonsignificant	0	0	0	0	0	0
GLYMA_18G106800	0.0917201	0.551595	0.881787	nonsignificant	5030.5	6756.86	6301.49	5820.97	5798.75	5353.75
GLYMA_18G151000				nonsignificant	0	0	0	0	0	0
GLYMA_18G028100	0.349776	0.625302	0.906855	nonsignificant	96.2776	126.154	24.9584	38.1158	96.6178	59.0774
GLYMA_18G000300	-0.0504248	0.850514	0.971191	nonsignificant	178.515	244.696	266.556	210.126	226.002	278.667
GLYMA_18G016800	-0.0646993	0.656629	0.917586	nonsignificant	448.292	536.155	492.179	528.734	505.773	509.403
GLYMA_18G058400	-0.761358	0.846862		nonsignificant	0	0	1.99667	0	3.36062	0
GLYMA_18G122500				nonsignificant	0	0	0	0	0	0
GLYMA_18G158300	-0.556092	0.16078	0.653832	nonsignificant	190.549	419.789	322.462	330.337	616.673	423.574
GLYMA_18G153500	-0.409524	0.0337407	0.413907	nonsignificant	442.275	554.643	497.171	759.384	651.12	572.94
GLYMA_18G129800				nonsignificant	0	0	0	0	0	0
GLYMA_18G138300	-0.233876	0.380005	0.811306	nonsignificant	397.145	703.636	604.991	735.928	606.592	663.228
GLYMA_18G084400	-1.11347	0.308342	0.769134	nonsignificant	11.0318	42.4139	1.99667	36.1611	62.1714	21.1787
GLYMA_18G061200	0.531402	0.172724	0.665353	nonsignificant	374.078	200.107	377.371	297.108	162.15	199.526
GLYMA_18G063800				nonsignificant	0	0	0	0	0	0
GLYMA_18G275700	-0.0493997	0.767256	0.951267	nonsignificant	962.776	1290.9	1220.96	1158.13	1266.11	1170.4
GLYMA_18G275900	0.183464	0.42794	0.833739	nonsignificant	423.22	332.786	331.447	308.836	272.21	377.873
GLYMA_18G213400	-0.0643042	0.571042	0.887804	nonsignificant	4713.59	5514.89	5009.65	5646.02	5107.3	5178.75
GLYMA_18G098400	0.0154895	0.953591	0.990406	nonsignificant	217.627	251.221	161.73	201.33	231.042	190.608
GLYMA_18G182100	0.106109	0.759175	0.94967	nonsignificant	196.567	197.931	137.77	123.143	151.228	220.704
GLYMA_18G022700	-0.140196	0.536624	0.877187	nonsignificant	5570.06	9115.72	8829.28	9420.46	8378.02	8115.9
GLYMA_18G284500	0.75815	0.0433782	0.442944	nonsignificant	647.868	321.911	309.484	290.266	213.399	253.03
GLYMA_18G139400	-0.107382	0.361186	0.800535	nonsignificant	2074.98	2141.36	1848.92	2045.55	2254.97	2232.68
GLYMA_18G285700				nonsignificant	0	0	0	0	0	0
GLYMA_18G050400	0.746972	0.223482	0.710671	nonsignificant	203.587	54.3768	73.8768	76.2316	50.4093	71.3388
GLYMA_18G291500	-0.441201	0.0873457	0.546869	nonsignificant	4457.85	4844.97	3862.56	7755.1	5956.7	4162.17
GLYMA_18G086800	1.04528	0.797822		nonsignificant	1.00289	0	0	0	0	0
GLYMA_18G159500	0.163402	0.14094	0.634259	nonsignificant	2354.79	2084.81	2186.36	2015.25	1850.02	2053.22
GLYMA_18G062700	2.95942	0.45623		nonsignificant	0	2.17507	1.99667	0	0	0
GLYMA_18G018100	0.0165606	0.982651	0.996017	nonsignificant	29.0838	71.7774	27.9534	69.3903	42.0077	15.6054
GLYMA_18G041000	-0.0451888	0.868033	0.974716	nonsignificant	554.599	587.269	908.485	818.023	598.19	700.012
GLYMA_18G179500	0.361646	0.0789444	0.532651	nonsignificant	1235.56	821.089	1094.18	758.406	828.392	866.097
GLYMA_18G156400				nonsignificant	0	0	0	0	0	0
GLYMA_18G270800	3.68635			nonsignificant	78.2255	0	0	0.977328	5.04093	0
GLYMA_18G195100				nonsignificant	0	0	0	0	0	0
GLYMA_18G202800	0.248151	0.740743	0.942891	nonsignificant	55.159	32.6261	10.9817	29.3198	33.6062	20.064
GLYMA_18G152400	1.77272	0.160619	0.653497	nonsignificant	339.98	73.9524	15.9734	95.7781	3.36062	26.752
GLYMA_18G031500	6.25981	0.0343643		nonsignificant	24.0694	0	16.9717	0	0	0
GLYMA_18G073700	0.208016	0.27777	0.747486	nonsignificant	515.486	477.428	621.963	423.183	455.364	520.55
GLYMA_18G298500	0.0551326	0.733041	0.94081	nonsignificant	1582.56	1548.65	1347.75	1225.57	1545.88	1539.36
GLYMA_18G136900	0.332665	0.146128	0.639297	nonsignificant	1157.34	1078.84	1681.2	1039.88	939.293	1132.5
GLYMA_18G041100	-0.18646	0.485481	0.855116	nonsignificant	10650.7	18863.3	20442.9	17754.1	18601	20494.3
GLYMA_18G127200	-0.234998	0.350478	0.79315	nonsignificant	1570.53	2291.44	2555.74	2611.42	2916.18	2024.24
GLYMA_18G132900	-0.10773	0.514737	0.869156	nonsignificant	236.682	254.483	231.614	257.037	255.407	266.406
GLYMA_18G238400	-0.341912	0.152883	0.645719	nonsignificant	535.544	560.081	408.319	779.908	551.981	574.054
GLYMA_18G112100	-0.219895	0.353963	0.795318	nonsignificant	129.373	137.029	108.819	146.599	153.748	135.99
GLYMA_18G218300	0.30483	0.34806	0.792533	nonsignificant	325.94	170.743	248.586	211.103	172.232	220.704
GLYMA_18G043200	-0.809129	0.306972	0.76801	nonsignificant	9.02602	8.70029	11.98	7.81862	25.2046	18.9494
GLYMA_18G168600				nonsignificant	0	0	0	0	0	0
GLYMA_18G256800				nonsignificant	0	0	0	0	0	0
GLYMA_18G112800	-0.0859989	0.894197	0.979044	nonsignificant	16.0463	50.0266	22.9617	25.4105	31.0857	37.8987
GLYMA_18G226200	-0.860247	0.0170489	0.336747	nonsignificant	1948.62	4218.55	2120.46	4116.51	6560.77	4366.16
GLYMA_18G289500	0.28704	0.35139	0.793621	nonsignificant	386.113	282.759	219.634	199.375	278.931	249.686
GLYMA_18G252000	-0.0621472	0.663635	0.920574	nonsignificant	550.587	543.768	584.026	534.598	582.227	636.476
GLYMA_18G021900	-0.302213	0.84925		nonsignificant	6.01735	0	11.98	11.7279	1.68031	8.91735
GLYMA_18G051800				nonsignificant	0	0	0	0	0	0
GLYMA_18G280500	-0.0787796	0.439427	0.837049	nonsignificant	2633.59	2904.81	2599.67	2927.1	2931.3	2734.28
GLYMA_18G193800	-3.16147	0.424392		nonsignificant	0	0	0	0	5.04093	0
GLYMA_18G236100				nonsignificant	0	0	0	0	0	0
GLYMA_18G051700	0.307285	0.0729214	0.519162	nonsignificant	1791.16	1361.59	1338.77	1254.89	1162.77	1212.76
GLYMA_18G155000	-0.131292	0.66669	0.92144	nonsignificant	432.246	383.9	708.818	627.445	571.305	471.505
GLYMA_18G226800	6.11661	1.68802e-05	0.00897693	Increased	1119.23	28.2759	3225.62	34.2065	17.6432	11.1467
GLYMA_18G257700	1.79054			nonsignificant	1486.28	26.1009	17.97	183.738	122.663	135.99
GLYMA_18G119900				nonsignificant	0	0	0	0	0	0
GLYMA_18G151400	1.04551	0.011923	0.293617	nonsignificant	196.567	184.881	115.807	113.37	67.2124	60.1921
GLYMA_18G300200	0.0533932	0.747806	0.945199	nonsignificant	3977.47	2917.86	3259.57	3459.74	2996.83	3330.63
GLYMA_18G284400	2.37873	0.202283		nonsignificant	16.0463	2.17507	0.998336	1.95466	1.68031	0
GLYMA_18G296800				nonsignificant	0	0	0	0	0	0
GLYMA_18G019500	-0.331085	0.635501	0.910454	nonsignificant	9.02602	16.313	10.9817	10.7506	15.9629	18.9494
GLYMA_18G108100	4.79254	0.00114096	0.100939	nonsignificant	280.81	2.17507	21.9634	1.95466	6.72124	2.22934
GLYMA_18G091500	-0.2205	0.352947	0.794719	nonsignificant	1704.92	1549.74	1302.83	2274.24	1423.22	1612.93
GLYMA_18G288700	-1.78337	0.65871		nonsignificant	0	0	0	1.95466	0	0
GLYMA_18G071600	-0.117047	0.760245	0.950033	nonsignificant	115.333	102.228	191.68	112.393	168.871	162.742
GLYMA_18G133000	0.0954185	0.556751	0.883747	nonsignificant	423.22	502.441	460.233	427.092	401.594	469.275
GLYMA_18G158400	-0.996356	0.223447	0.710671	nonsignificant	76.2197	19.5756	13.9767	115.325	43.688	60.1921
GLYMA_18G005600	0.0678201	0.805892	0.960324	nonsignificant	395.139	442.627	253.577	375.294	326.82	338.859
GLYMA_18G261400	0.506069	0.58688	0.893313	nonsignificant	12.0347	21.7507	9.98336	19.5466	6.72124	4.45867
GLYMA_18G048200	-0.03641	0.824777	0.964709	nonsignificant	1123.24	939.631	889.517	909.892	1031.71	1086.8
GLYMA_18G246700	-0.528257	0.228395	0.714952	nonsignificant	36.1041	41.3264	24.9584	57.6623	42.0077	47.9307
GLYMA_18G280800	0.163121	0.682897	0.92769	nonsignificant	118.341	126.154	217.637	105.551	129.384	178.347
GLYMA_18G185100				nonsignificant	0	0	0	0	0	0
GLYMA_18G257600				nonsignificant	0	0	0	0	0	0
GLYMA_18G245500	-0.526509	0.120658	0.606844	nonsignificant	1639.73	2301.23	930.449	2105.16	2638.09	2272.81
GLYMA_18G248300	0.228781	0.289886	0.757667	nonsignificant	559.613	481.778	585.025	565.873	417.557	404.625
GLYMA_18G180600	-0.249547	0.481986	0.853242	nonsignificant	188.544	374.112	211.647	258.015	362.947	298.731
GLYMA_18G285900	0.889226	0.00495994	0.202901	nonsignificant	166.48	122.892	129.784	66.4583	92.417	66.8801
GLYMA_18G295000	0.335023	0.0769064	0.526906	nonsignificant	568.639	446.977	613.976	429.047	416.717	446.982
GLYMA_18G030000	0.0694128	0.628053	0.908008	nonsignificant	1333.85	1367.03	1303.83	1185.5	1455.15	1173.75
GLYMA_18G080200	-1.18247	0.00536824	0.210996	nonsignificant	60.1735	76.1275	47.9201	199.375	105.859	112.582
GLYMA_18G169100				nonsignificant	0	0	0	0	0	0
GLYMA_18G113300	0.723676	0.0391847	0.429691	nonsignificant	82.2371	97.8782	136.772	59.617	69.7328	62.4214
GLYMA_18G084300				nonsignificant	0	0	0	0	0	0
GLYMA_18G205300	1.12481	0.547547	0.880588	nonsignificant	39.1128	0	1.99667	3.90931	1.68031	13.376
GLYMA_18G226600	-0.220979	0.781375	0.953907	nonsignificant	309.893	805.864	48.9184	367.475	536.019	453.67
GLYMA_18G040700	-0.609516	0.590168	0.893889	nonsignificant	159.46	65.2521	3.99334	232.604	77.2942	39.0134
GLYMA_18G104500	0.0386718	0.843201	0.96932	nonsignificant	681.966	587.269	515.141	623.535	613.313	499.371
GLYMA_18G221700	0.204908	0.46605	0.847202	nonsignificant	1353.9	798.251	758.735	774.044	830.073	921.831
GLYMA_18G161500				nonsignificant	0	0	0	0	0	0
GLYMA_18G288000	-0.114368	0.577721	0.890103	nonsignificant	1450.18	1918.41	2301.16	2012.32	2112.99	2011.98
GLYMA_18G032300	-1.30273	0.339995	0.788508	nonsignificant	4.01157	10.8754	0	10.7506	16.8031	8.91735
GLYMA_18G229100	0.386498	0.196898	0.686084	nonsignificant	151.437	206.632	257.571	173.964	141.146	156.054
GLYMA_18G282000	0.340672	0.105848	0.582691	nonsignificant	1676.83	1162.58	1778.04	1203.09	1143.45	1300.82
GLYMA_18G175400	3.01591	0.447395		nonsignificant	0	4.35014	0	0	0	0
GLYMA_18G155100	-0.128058	0.35043	0.79315	nonsignificant	1842.31	2092.42	1697.17	2192.15	2027.29	1933.95
GLYMA_18G038400				nonsignificant	0	0	0	0	0	0
GLYMA_18G096600				nonsignificant	0	0	0	0	0	0
GLYMA_18G075600	-0.613769	0.00875871	0.257904	nonsignificant	889.565	1356.16	1000.33	1360.44	1839.1	1766.75
GLYMA_18G215800	-0.5443	0.0536295	0.47212	nonsignificant	4030.62	4290.33	2655.57	6660.49	5457.64	3887.96
GLYMA_18G167700				nonsignificant	0	0	0	0	0	0
GLYMA_18G001700				nonsignificant	0	0	0	0	0	0
GLYMA_18G234300	-0.21557	0.515718	0.869156	nonsignificant	419.209	727.561	734.775	517.006	901.486	765.777
GLYMA_18G039800	0.72215	7.92008e-06	0.00591461	nonsignificant	344.995	361.062	380.366	209.148	220.12	229.622
GLYMA_18G134600	0.115912	0.728826	0.939341	nonsignificant	317.917	585.094	640.931	380.181	539.379	504.945
GLYMA_18G203800	0.0532521	0.786324	0.955367	nonsignificant	1894.46	1402.92	1284.86	1387.81	1497.16	1531.55
GLYMA_18G056000	-0.281491	0.408265	0.824647	nonsignificant	82.2371	73.9524	73.8768	67.4356	104.179	108.123
GLYMA_18G001500	0.151152	0.435717	0.835876	nonsignificant	862.487	637.296	853.577	641.127	770.422	707.814
GLYMA_18G256700				nonsignificant	0	0	0	0	0	0
GLYMA_18G021200				nonsignificant	0	0	0	0	0	0
GLYMA_18G140400				nonsignificant	0	0	0	0	0	0
GLYMA_18G199600	0.396798	0.221071	0.70857	nonsignificant	102.295	137.029	175.707	116.302	100.819	98.0908
GLYMA_18G259800	0.933139	0.0480941	0.45784	nonsignificant	56.1619	70.6898	38.9351	32.2518	31.9259	22.2934
GLYMA_18G258000	6.21104			nonsignificant	5366.47	15.2255	15.9734	52.7757	6.72124	13.376
GLYMA_18G295800	0.227504	0.667184	0.921694	nonsignificant	415.197	131.592	351.414	385.067	204.998	177.232
GLYMA_18G040400	-0.558645	0.0488247	0.460195	nonsignificant	4318.45	6729.67	3597	7679.84	8131.86	5757.26
GLYMA_18G119100	0.175158	0.389686	0.816952	nonsignificant	15951	10841.6	10406.7	11048.7	11271.5	10626.1
GLYMA_18G019200	-0.245458	0.0682518	0.512421	nonsignificant	754.174	883.079	772.712	986.124	895.605	975.335
GLYMA_18G157200	2.74015	0.140625		nonsignificant	13.0376	4.35014	5.99001	0	3.36062	0
GLYMA_18G177700	1.90937	0.636544		nonsignificant	2.00578	0	0	0	0	0
GLYMA_18G024600	-0.0717117	0.778014	0.953391	nonsignificant	358.032	425.226	374.376	512.12	312.537	392.363
GLYMA_18G290300	-0.684186	0.190509	0.682176	nonsignificant	22.0636	17.4006	17.97	22.4785	35.2865	34.5547
GLYMA_18G053800	-0.508433	0.32316	0.778662	nonsignificant	18.052	17.4006	27.9534	33.2291	30.2456	26.752
GLYMA_18G001300	1.59283	0.340003	0.788508	nonsignificant	39.1128	6.52521	5.99001	0	1.68031	15.6054
GLYMA_18G055100	-0.0663464	0.723289	0.93781	nonsignificant	610.761	482.866	474.209	519.938	517.535	605.265
GLYMA_18G238600				nonsignificant	0	0	0	0	0	0
GLYMA_18G267600				nonsignificant	0	0	0	0	0	0
GLYMA_18G145700	3.2285	0.41503		nonsignificant	5.01446	0	0	0	0	0
GLYMA_18G244900	-0.495075	0.0901102	0.551094	nonsignificant	381.099	660.134	367.388	616.694	713.291	654.31
GLYMA_18G135400	-0.169923	0.471043	0.84916	nonsignificant	505.457	609.02	827.62	687.062	772.102	725.649
GLYMA_18G225400				nonsignificant	0	0	0	0	0	0
GLYMA_18G266800				nonsignificant	0	0	0	0	0	0
GLYMA_18G174400				nonsignificant	0	0	0	0	0	0
GLYMA_18G283400	-0.200683	0.286519	0.754537	nonsignificant	22274.2	29784.3	25268.9	35238.5	27494.1	26134.5
GLYMA_18G193500				nonsignificant	0	0	0	0	0	0
GLYMA_18G090100	2.57019	0.369525		nonsignificant	24.0694	0	1.99667	0	0	4.45867
GLYMA_18G210300	0.121447	0.431139	0.835181	nonsignificant	2022.83	1534.51	1835.94	1585.23	1747.52	1625.19
GLYMA_18G215200	-0.4052	0.191934	0.682605	nonsignificant	294.85	533.98	344.426	410.478	576.346	566.252
GLYMA_18G242400	2.21738			nonsignificant	4354.55	6.52521	27.9534	1.95466	0	941.895
GLYMA_18G293500	0.786656	0.340979	0.788741	nonsignificant	16.0463	38.0637	43.9268	5.86397	28.5653	22.2934
GLYMA_18G200500	0.959248	0.642498	0.912745	nonsignificant	54.1561	0	7.98669	11.7279	20.1637	0
GLYMA_18G046100				nonsignificant	0	0	0	0	0	0
GLYMA_18G271800	0.176466	0.924818		nonsignificant	0	7.61275	0.998336	1.95466	3.36062	2.22934
GLYMA_18G005900	1.84646	0.635995		nonsignificant	7.02024	0	0	1.95466	0	0
GLYMA_18G057500	-0.532145	0.0324112	0.408328	nonsignificant	253.732	239.258	176.705	366.498	322.619	278.667
GLYMA_18G046900	0.0545321	0.82017	0.963023	nonsignificant	3811.99	2379.53	2486.85	2636.83	2533.91	3186.84
GLYMA_18G189300	-0.0285986	0.901611	0.98086	nonsignificant	422.217	364.324	300.499	312.745	380.59	415.771
GLYMA_18G244800	0.0132469	0.932154	0.98663	nonsignificant	732.111	754.75	662.895	795.545	690.607	643.164
GLYMA_18G181500	-0.272023	0.104384	0.579824	nonsignificant	2203.35	2995.07	2348.09	3012.12	3237.12	2861.35
GLYMA_18G119000	-0.116094	0.497722	0.861865	nonsignificant	1411.07	1937.99	1713.14	1691.75	1831.54	1962.93
GLYMA_18G171900	0.476463	0.158885	0.65217	nonsignificant	314.908	169.656	183.694	172.987	150.388	157.168
GLYMA_18G169800	-0.00439397	0.979556	0.995683	nonsignificant	1060.06	1152.79	1430.61	1302.78	1148.49	1203.84
GLYMA_18G034500				nonsignificant	0	0	0	0	0	0
GLYMA_18G165100	-0.0209126	0.904877	0.981469	nonsignificant	274.792	245.783	259.567	242.377	277.251	271.979
GLYMA_18G172700				nonsignificant	0	0	0	0	0	0
GLYMA_18G119700				nonsignificant	0	0	0	0	0	0
GLYMA_18G296700	0.476847	0.0144197	0.315337	nonsignificant	589.7	558.993	663.893	468.14	358.746	477.078
GLYMA_18G133100	-0.995392	0.00684964	0.232	nonsignificant	148.428	76.1275	147.754	216.967	224.321	302.075
GLYMA_18G171400	0.0931697	0.3586	0.798332	nonsignificant	1361.93	1369.21	1424.62	1244.14	1282.08	1371.04
GLYMA_18G060200	0.0774809	0.921706	0.984988	nonsignificant	58.1677	141.38	15.9734	85.0275	62.1714	56.8481
GLYMA_18G147200	-0.393875	0.299755	0.763062	nonsignificant	144.416	267.534	127.787	196.443	247.005	265.291
GLYMA_18G145900				nonsignificant	0	0	0	0	0	0
GLYMA_18G214500	-2.02512	0.0989758	0.56894	nonsignificant	68.1966	63.0771	1.99667	445.662	45.3683	51.2747
GLYMA_18G024000	0.775983	0.0383701	0.428283	nonsignificant	203.587	308.86	283.527	115.325	222.641	125.958
GLYMA_18G035300	0.478838	0.430922	0.835181	nonsignificant	125.361	38.0637	137.77	97.7328	49.5691	69.1094
GLYMA_18G031200	-0.0570739	0.891201	0.978934	nonsignificant	68.1966	145.73	83.8602	86.0049	110.9	112.582
GLYMA_18G197200	0.171358	0.693138	0.929731	nonsignificant	77.2226	58.7269	130.782	71.3449	75.6139	90.2881
GLYMA_18G109000	0.879062	0.0120302	0.295072	nonsignificant	459.324	254.483	329.451	141.713	183.154	242.998
GLYMA_18G131700				nonsignificant	0	0	0	0	0	0
GLYMA_18G000100	0.199186	0.220833	0.708526	nonsignificant	3635.48	3128.84	3949.42	2809.82	2978.35	3545.76
GLYMA_18G117000				nonsignificant	0	0	0	0	0	0
GLYMA_18G036400	0.179082	0.75864	0.94947	nonsignificant	50.1446	23.9258	31.9467	31.2745	42.0077	20.064
GLYMA_18G066000	1.44949	0.00811735	0.249266	nonsignificant	180.52	80.4776	175.707	37.1385	38.6471	84.7148
GLYMA_18G275800				nonsignificant	0	0	0	0	0	0
GLYMA_18G280200	0.21234	0.463512	0.845754	nonsignificant	2087.02	1073.4	1300.83	1454.26	1179.58	1217.22
GLYMA_18G114600				nonsignificant	0	0	0	0	0	0
GLYMA_18G134300	-1.01672	0.619581		nonsignificant	0	2.17507	0.998336	0.977328	4.20077	1.11467
GLYMA_18G098500	-0.0506333	0.95946		nonsignificant	7.02024	5.43768	4.99168	2.93198	8.40154	6.68801
GLYMA_18G160800				nonsignificant	0	0	0	0	0	0
GLYMA_18G045000	-0.148962	0.0932808	0.556187	nonsignificant	3545.22	3552.98	3843.59	3903.45	4126.84	4101.98
GLYMA_18G047700				nonsignificant	0	0	0	0	0	0
GLYMA_18G257000				nonsignificant	0	0	0	0	0	0
GLYMA_18G142200				nonsignificant	0	0	0	0	0	0
GLYMA_18G084000	-1.16382	0.604518		nonsignificant	2.00578	0	1.99667	3.90931	5.04093	0
GLYMA_18G190700	-0.489595	0.0525896	0.46922	nonsignificant	1086.13	1789	1773.04	1860.83	2449.89	2214.85
GLYMA_18G235300	-0.207948	0.47765	0.851572	nonsignificant	179.518	264.271	166.722	197.42	262.968	244.112
GLYMA_18G037900	0.0750082	0.795747	0.957849	nonsignificant	1177.39	739.524	635.94	689.016	879.642	854.951
GLYMA_18G283800	-0.0772348	0.513061	0.868269	nonsignificant	1747.04	1935.81	2038.6	1928.27	1981.92	2126.79
GLYMA_18G036700	-2.58153	0.516849		nonsignificant	0	0	0	0	3.36062	0
GLYMA_18G123900				nonsignificant	0	0	0	0	0	0
GLYMA_18G146000				nonsignificant	0	0	0	0	0	0
GLYMA_18G227900	0.278488	0.413206	0.827855	nonsignificant	90.2602	97.8782	105.824	61.5717	103.339	76.9121
GLYMA_18G236600				nonsignificant	0	0	0	0	0	0
GLYMA_18G176000	0.716267	0.452273	0.842273	nonsignificant	44.1272	15.2255	9.98336	25.4105	10.0819	6.68801
GLYMA_18G276200	0.173355	0.300458	0.763116	nonsignificant	1293.73	1462.74	1192.01	1001.76	1255.19	1243.97
GLYMA_18G013400	0.0500807	0.749931	0.946367	nonsignificant	808.33	706.898	631.946	718.336	663.722	692.209
GLYMA_18G043800	0.440723	0.282599	0.75132	nonsignificant	595.717	350.186	317.471	457.389	236.083	237.424
GLYMA_18G212600	0.575835	0.0858857	0.543977	nonsignificant	544.57	277.322	330.449	298.085	223.481	251.915
GLYMA_18G179400				nonsignificant	0	0	0	0	0	0
GLYMA_18G024100	0.21045	0.275137	0.746321	nonsignificant	244.705	229.47	271.547	198.398	231.883	214.016
GLYMA_18G246100				nonsignificant	0	0	0	0	0	0
GLYMA_18G051100	-0.0694537	0.771963	0.952163	nonsignificant	2016.81	3377.89	3108.82	3342.46	2656.57	2923.78
GLYMA_18G043100	0.0315214	0.824677	0.964684	nonsignificant	624.801	691.673	701.83	603.011	706.57	664.342
GLYMA_18G127500	-0.0555841	0.813823	0.96155	nonsignificant	903.605	1448.6	972.379	1255.87	1131.69	1066.74
GLYMA_18G291300	2.81381	0.325256	0.779481	nonsignificant	68.1966	0	0	0	0.840154	8.91735
GLYMA_18G000200	-0.0100701	0.951164	0.989872	nonsignificant	1606.63	1959.74	2232.28	1984.95	1903.79	1950.67
GLYMA_18G081200	-0.228204	0.346077	0.791143	nonsignificant	519.498	765.625	474.209	728.109	686.406	645.393
GLYMA_18G146200	0.844695	0.02101	0.359253	nonsignificant	144.416	89.1779	107.82	50.8211	63.8517	75.7975
GLYMA_18G090000	0.659808	0.346477	0.791474	nonsignificant	67.1937	18.4881	26.9551	27.3652	18.4834	25.6374
GLYMA_18G140100				nonsignificant	0	0	0	0	0	0
GLYMA_18G141600				nonsignificant	0	0	0	0	0	0
GLYMA_18G291700	-0.0687062	0.912811	0.982814	nonsignificant	28.081	69.6023	133.777	68.413	90.7367	83.6001
GLYMA_18G164200	-0.362753	0.174134	0.666876	nonsignificant	4374.61	6998.29	7434.61	6876.48	9970.95	7335.63
GLYMA_18G123400	0.0547797	0.731001	0.939893	nonsignificant	530.53	653.609	553.078	588.351	557.022	526.124
GLYMA_18G067800	-0.594528	0.0635245	0.500387	nonsignificant	84.2429	78.3026	53.9101	112.393	100.819	113.696
GLYMA_18G031300	0.0794515	0.839843	0.968512	nonsignificant	109.315	182.706	106.822	91.8688	157.949	127.072
GLYMA_18G181100	-0.104995	0.519877	0.870281	nonsignificant	473.365	544.855	597.005	540.462	594.829	601.921
GLYMA_18G237700	0.0398488	0.891945	0.978934	nonsignificant	251.726	358.887	237.604	217.944	331.021	275.323
GLYMA_18G237600	-8.85267e-05	0.999395	0.999688	nonsignificant	5475.79	5123.38	5552.74	4969.71	5244.24	5941.18
GLYMA_18G029700				nonsignificant	0	0	0	0	0	0
GLYMA_18G266000	-0.9577	0.807561		nonsignificant	2.00578	0	0	3.90931	0	0
GLYMA_18G054600	0.782602	0.15595	0.649597	nonsignificant	381.099	113.104	126.789	134.871	109.22	117.04
GLYMA_18G039300	0.0731387	0.680223	0.926934	nonsignificant	700.018	815.652	617.97	614.739	725.893	686.636
GLYMA_18G065000	1.90937	0.636544		nonsignificant	2.00578	0	0	0	0	0
GLYMA_18G182500	0.163857	0.391261	0.817728	nonsignificant	1209.49	1531.25	1088.19	1258.8	1048.51	1110.21
GLYMA_18G196600				nonsignificant	0	0	0	0	0	0
GLYMA_18G010300	-0.08357	0.474511	0.850664	nonsignificant	818.359	898.304	888.519	915.756	880.482	965.303
GLYMA_18G067500	0.107214	0.761781	0.950303	nonsignificant	4018.59	3869.45	5845.26	6406.38	3583.26	2759.92
GLYMA_18G171700	3.27208	0.326144		nonsignificant	2.00578	2.17507	0.998336	0	0	0
GLYMA_18G093900				nonsignificant	0	0	0	0	0	0
GLYMA_18G302000	-0.276025	0.382904	0.813309	nonsignificant	1178.4	1140.82	613.976	1405.4	1208.14	937.436
GLYMA_18G075400	0.0464763	0.758303	0.94947	nonsignificant	1853.34	1654.14	1862.89	1497.27	1781.13	1922.8
GLYMA_18G295600	0.14032	0.515529	0.869156	nonsignificant	427.232	320.823	309.484	306.881	343.623	308.763
GLYMA_18G154000	-0.112415	0.388442	0.81606	nonsignificant	455.313	487.216	498.169	502.347	519.215	536.156
GLYMA_18G043000	0.733177	0.201511	0.691096	nonsignificant	241.697	68.5147	189.684	103.597	134.425	62.4214
GLYMA_18G238500	0.577089	0.121837	0.608133	nonsignificant	1113.21	452.415	596.006	447.616	454.524	547.302
GLYMA_18G011800	1.19147	0.345559	0.791143	nonsignificant	80.2313	2.17507	11.98	21.5012	10.922	8.91735
GLYMA_18G216400	0.0384763	0.867579	0.974669	nonsignificant	420.211	293.635	303.494	336.201	352.025	302.075
GLYMA_18G223300	0.124702	0.549394	0.881151	nonsignificant	4680.49	2901.55	3519.13	3406.97	3306.85	3468.85
GLYMA_18G109900	-0.0784344	0.725402	0.938192	nonsignificant	2267.54	2373	2993.01	3319.01	2582.63	2158
GLYMA_18G124400				nonsignificant	0	0	0	0	0	0
GLYMA_18G240800	0.306506	0.0509012	0.465452	nonsignificant	1083.12	1235.44	1305.82	867.867	988.862	1074.54
GLYMA_18G014000	2.74556	0.191422		nonsignificant	4.01157	2.17507	7.98669	0	0	2.22934
GLYMA_18G151100				nonsignificant	0	0	0	0	0	0
GLYMA_18G238700	-0.369281	0.246056	0.728355	nonsignificant	1459.21	2760.17	2304.16	3552.59	2856.53	2016.44
GLYMA_18G264000	0.680195	0.0217565	0.363701	nonsignificant	832.4	491.566	612.978	306.881	473.847	428.033
GLYMA_18G213500	0.101121	0.501527	0.863812	nonsignificant	1285.71	1035.33	1024.29	1026.19	1023.31	1070.08
GLYMA_18G206200	-0.0325856	0.798896	0.957992	nonsignificant	1085.13	902.655	976.372	1016.42	996.423	1019.92
GLYMA_18G006300				nonsignificant	0	0	0	0	0	0
GLYMA_18G122300				nonsignificant	0	0	0	0	0	0
GLYMA_18G095400	0.167817	0.134566	0.625582	nonsignificant	1647.75	1468.17	1594.34	1319.39	1452.63	1421.2
GLYMA_18G143700	5.22702	0.025708	0.381856	nonsignificant	128.37	0	17.97	3.90931	0	0
GLYMA_18G104900	0.201453	0.454356	0.842709	nonsignificant	926.672	1710.69	1646.26	1235.34	1256.87	1232.82
GLYMA_18G013500	-2.31266	0.0552176	0.47668	nonsignificant	2.00578	4.35014	6.98835	51.7984	6.72124	7.80268
GLYMA_18G054100	-0.367313	0.324237	0.779297	nonsignificant	355.024	462.203	699.833	427.092	755.299	774.695
GLYMA_18G116400	0.489228	0.264105	0.739681	nonsignificant	116.335	73.9524	113.81	98.7101	47.0487	71.3388
GLYMA_18G196300	-0.219665	0.513159	0.868269	nonsignificant	102.295	191.406	125.79	174.942	164.67	148.251
GLYMA_18G289900	2.01116	0.617895		nonsignificant	0	2.17507	0	0	0	0
GLYMA_18G130100	-1.27728	0.00524469	0.209377	nonsignificant	76.2197	97.8782	37.9368	130.962	173.072	209.558
GLYMA_18G113100				nonsignificant	0	0	0	0	0	0
GLYMA_18G010400	-0.215887	0.162906	0.656122	nonsignificant	660.905	818.914	768.718	863.958	810.749	937.436
GLYMA_18G174500	3.43609	0.21142		nonsignificant	40.1157	2.17507	0	3.90931	0	0
GLYMA_18G041400	-0.856043	0.0338035	0.413907	nonsignificant	900.596	1589.98	965.391	3264.28	1624.02	1366.58
GLYMA_18G238900				nonsignificant	0	0	0	0	0	0
GLYMA_18G095200	-0.0259485	0.816014	0.962001	nonsignificant	1388	1276.77	1308.82	1336.01	1434.14	1274.07
GLYMA_18G194700	-0.878272	0.829582		nonsignificant	0	0	0	0.977328	0	0
GLYMA_18G213700	-0.240139	0.204976	0.693186	nonsignificant	513.48	618.808	576.04	560.986	706.57	750.172
GLYMA_18G041200	0.175564	0.412443	0.827223	nonsignificant	685.978	777.588	855.574	549.258	692.287	812.593
GLYMA_18G048400	-1.07928	0.118613	0.604061	nonsignificant	22.0636	13.0504	5.99001	29.3198	28.5653	28.9814
GLYMA_18G040600	0.0399997	0.99174		nonsignificant	4.01157	0	0	3.90931	0	0
GLYMA_18G162900				nonsignificant	0	0	0	0	0	0
GLYMA_18G095500	3.48911	0.377315		nonsignificant	4.01157	0	1.99667	0	0	0
GLYMA_18G210100	-0.0633976	0.766902	0.951267	nonsignificant	3260.4	4160.91	5145.42	3835.03	4746.03	4550.08
GLYMA_18G237000	0.0198075	0.918989	0.98385	nonsignificant	2496.2	3161.47	3725.79	2766.82	3216.11	3272.67
GLYMA_18G115200	4.80745	0.191036		nonsignificant	4.01157	0	10.9817	0	0	0
GLYMA_18G185400	-0.930935	0.134833	0.625746	nonsignificant	286.827	582.919	117.804	979.283	559.543	343.318
GLYMA_18G267400	-0.0253255	0.880666	0.976975	nonsignificant	347	292.547	350.416	345.974	323.459	338.859
GLYMA_18G292600	0.198649	0.431036	0.835181	nonsignificant	842.429	548.118	512.146	542.417	538.539	577.398
GLYMA_18G134700	0.558526	0.0169487	0.336282	nonsignificant	262.758	212.069	189.684	147.577	152.068	151.595
GLYMA_18G240400	0.164492	0.507165	0.865828	nonsignificant	1012.92	584.007	768.718	670.447	746.057	694.438
GLYMA_18G125100				nonsignificant	0	0	0	0	0	0
GLYMA_18G219100	-0.175161	0.191601	0.682605	nonsignificant	3756.83	4761.23	4053.24	4659.9	4604.89	4929.06
GLYMA_18G263900	-0.136527	0.539948	0.878689	nonsignificant	1869.39	1657.4	1274.87	1510.95	2098.71	1667.54
GLYMA_18G131300	-0.57012	0.159373	0.652202	nonsignificant	86.2487	157.693	73.8768	183.738	136.105	151.595
GLYMA_18G278400	0.149961	0.5351	0.876722	nonsignificant	463.336	463.29	303.494	390.931	362.947	354.465
GLYMA_18G258600	0.102658	0.718108	0.93676	nonsignificant	1724.97	2788.44	3574.04	2318.22	2618.76	2594.95
GLYMA_18G289600	-1.55844	9.50609e-05	0.0287218	Decreased	111.321	141.38	53.9101	301.017	302.456	298.731
GLYMA_18G300400	2.01116	0.617895		nonsignificant	0	2.17507	0	0	0	0
GLYMA_18G082900	-1.33866	0.536579		nonsignificant	6.01735	0	1.99667	13.6826	0	6.68801
GLYMA_18G138400	0.797731	0.642999		nonsignificant	28.081	0	1.99667	7.81862	5.04093	4.45867
GLYMA_18G280600	-0.0283803	0.864789	0.973725	nonsignificant	2138.16	2604.65	2269.22	2025.02	2473.41	2652.91
GLYMA_18G092200	1.90937	0.636544		nonsignificant	2.00578	0	0	0	0	0
GLYMA_18G172900	1.07337	0.0958635	0.562697	nonsignificant	58.1677	25.0133	22.9617	17.5919	15.1228	17.8347
GLYMA_18G207200	0.174373	0.477032	0.851419	nonsignificant	145.419	148.992	147.754	113.37	152.908	124.843
GLYMA_18G068500	-1.44529	0.2947		nonsignificant	5.01446	2.17507	3.99334	0.977328	22.6842	6.68801
GLYMA_18G003700	2.7008			nonsignificant	102.295	0	3.99334	14.6599	1.68031	0
GLYMA_18G093200	0.138832	0.274906	0.746321	nonsignificant	1587.58	1330.06	1568.39	1370.21	1387.94	1316.42
GLYMA_18G139000	0.0930451	0.516754	0.869156	nonsignificant	1100.17	1322.44	1282.86	1255.87	1135.05	1082.34
GLYMA_18G284700	1.72665	0.0234026	0.369837	nonsignificant	1209.49	165.305	197.67	197.42	115.101	162.742
GLYMA_18G044200	-1.81473	0.00088579	0.0914422	nonsignificant	149.431	229.47	61.8968	632.331	628.436	288.699
GLYMA_18G011500	-0.27968	0.591425	0.893889	nonsignificant	46.133	45.6765	24.9584	60.5943	49.5691	31.2107
GLYMA_18G282100	0.454066	0.345202	0.791085	nonsignificant	353.018	278.409	327.454	394.84	115.941	189.494
GLYMA_18G134400	2.90707	0.464505		nonsignificant	4.01157	0	0	0	0	0
GLYMA_18G042000	0.0525655	0.893453	0.978987	nonsignificant	104.301	171.831	211.647	203.284	131.064	135.99
GLYMA_18G159900	-0.00772002	0.980998	0.995809	nonsignificant	176.509	112.016	189.684	189.602	141.146	150.48
GLYMA_18G276600	-0.177039	0.448438	0.840012	nonsignificant	224.648	204.457	188.685	189.602	250.366	258.603
GLYMA_18G010900	1.03571	0.200601	0.690096	nonsignificant	22.0636	8.70029	25.9567	7.81862	6.72124	13.376
GLYMA_18G217800	0.274205	0.603164	0.897658	nonsignificant	272.786	154.43	113.81	238.468	104.179	104.779
GLYMA_18G152000	2.08812	0.359417		nonsignificant	32.0925	2.17507	0	5.86397	0	2.22934
GLYMA_18G239800	0.56641	0.087916	0.547781	nonsignificant	933.692	419.789	637.936	495.505	404.954	444.753
GLYMA_18G131900	0.474629	0.261645	0.738794	nonsignificant	75.2168	54.3768	58.9018	37.1385	37.807	61.3068
GLYMA_18G209300	2.17912	0.0155649	0.323834	nonsignificant	88.2544	13.0504	27.9534	7.81862	11.7622	8.91735
GLYMA_18G224100	-0.547507	0.819538		nonsignificant	2.00578	2.17507	0	0	1.68031	4.45867
GLYMA_18G225900	-0.11964	0.358823	0.798399	nonsignificant	1661.79	1976.05	1721.13	1802.19	1988.65	2030.93
GLYMA_18G259600				nonsignificant	0	0	0	0	0	0
GLYMA_18G093800				nonsignificant	0	0	0	0	0	0
GLYMA_18G162200				nonsignificant	0	0	0	0	0	0
GLYMA_18G017100	0.233187	0.0954457	0.561335	nonsignificant	1193.44	1019.02	971.381	880.572	898.965	929.634
GLYMA_18G170300	0.626376	0.623921		nonsignificant	4.01157	19.5756	3.99334	11.7279	1.68031	4.45867
GLYMA_18G072400	0.0669824	0.643965	0.913086	nonsignificant	2533.3	2021.73	2387.02	2129.6	2099.55	2399.88
GLYMA_18G126700				nonsignificant	0	0	0	0	0	0
GLYMA_18G298800				nonsignificant	0	0	0	0	0	0
GLYMA_18G157000				nonsignificant	0	0	0	0	0	0
GLYMA_18G196100	0.395834	0.576758	0.889478	nonsignificant	30.0867	13.0504	14.975	17.5919	10.0819	16.72
GLYMA_18G242900	-0.623225	0.297032	0.761542	nonsignificant	591.706	552.468	98.8352	574.669	665.402	674.374
GLYMA_18G101400	0.025114	0.902232	0.98086	nonsignificant	708.041	537.243	655.907	718.336	536.859	614.182
GLYMA_18G165400				nonsignificant	0	0	0	0	0	0
GLYMA_18G286700				nonsignificant	0	0	0	0	0	0
GLYMA_18G140700	-0.198362	0.74657	0.944948	nonsignificant	21.0607	18.4881	34.9417	33.2291	35.2865	16.72
GLYMA_18G014100	-1.33527	0.0223874	0.366903	nonsignificant	1572.53	2666.64	421.298	4599.31	4609.93	2549.25
GLYMA_18G049600	1.14318	0.253653	0.732273	nonsignificant	86.2487	17.4006	24.9584	35.1838	18.4834	4.45867
GLYMA_18G222100	-0.107439	0.353712	0.795218	nonsignificant	682.969	689.498	744.758	766.225	776.303	737.911
GLYMA_18G277400				nonsignificant	0	0	0	0	0	0
GLYMA_18G156800	2.90707	0.464505		nonsignificant	4.01157	0	0	0	0	0
GLYMA_18G234200	0.236289	0.130363	0.620535	nonsignificant	1070.09	982.045	1281.86	975.373	925.85	929.634
GLYMA_18G001900	-0.0962763	0.614763	0.903357	nonsignificant	569.642	600.32	437.271	557.077	611.632	548.417
GLYMA_18G008300	0.0759519	0.744943	0.944425	nonsignificant	375.081	274.059	319.467	330.337	255.407	334.401
GLYMA_18G038600	1.39676	0.0379286	0.428283	nonsignificant	916.643	170.743	194.675	167.123	184.834	134.875
GLYMA_18G160500	0.184196	0.408364	0.824647	nonsignificant	144.416	160.955	139.767	129.007	122.663	140.448
GLYMA_18G002900				nonsignificant	0	0	0	0	0	0
GLYMA_18G296600	1.63854	0.0111609	0.284486	nonsignificant	185.535	57.6394	97.8369	58.6397	28.5653	22.2934
GLYMA_18G061000				nonsignificant	0	0	0	0	0	0
GLYMA_18G057000	0.446647	0.720052		nonsignificant	10.0289	2.17507	3.99334	5.86397	1.68031	4.45867
GLYMA_18G229300	0.368182	0.0798605	0.534177	nonsignificant	1042	716.686	832.612	690.971	727.574	588.545
GLYMA_18G003800	0.279479	0.443379	0.83893	nonsignificant	128.37	71.7774	89.8502	88.9368	72.2533	78.0268
GLYMA_18G288800	3.49119	0.377023		nonsignificant	6.01735	0	0	0	0	0
GLYMA_18G058200	0.0698454	0.58738	0.89347	nonsignificant	2648.64	2301.23	2595.67	2442.34	2568.35	2176.95
GLYMA_18G227700	0.155916	0.433611	0.835727	nonsignificant	635.833	763.45	533.111	551.213	625.915	556.22
GLYMA_18G213900	0.342564	0.226102	0.71328	nonsignificant	350.009	312.123	256.572	311.768	199.957	212.902
GLYMA_18G033700	3.49119	0.377023		nonsignificant	6.01735	0	0	0	0	0
GLYMA_18G109500	1.1546	0.209192	0.697289	nonsignificant	10.0289	13.0504	52.9118	9.77328	14.2826	10.032
GLYMA_18G225600				nonsignificant	0	0	0	0	0	0
GLYMA_18G133800	0.117202	0.256065	0.734201	nonsignificant	1352.9	1262.63	1257.9	1237.3	1185.46	1148.11
GLYMA_18G144800				nonsignificant	0	0	0	0	0	0
GLYMA_18G198100				nonsignificant	0	0	0	0	0	0
GLYMA_18G115900				nonsignificant	0	0	0	0	0	0
GLYMA_18G045900	-0.00401999	0.980808	0.995809	nonsignificant	5581.09	7680.18	7347.75	7204.86	6417.1	7044.7
GLYMA_18G069500	-0.987626	0.8061		nonsignificant	0	0	0.998336	0	0	2.22934
GLYMA_18G037000	0.368999	0.0023314	0.141271	nonsignificant	3207.25	2818.89	2638.6	2224.4	2203.73	2281.73
GLYMA_18G101000	-0.260486	0.160562	0.653497	nonsignificant	415.197	424.139	378.369	560.986	475.527	421.345
GLYMA_18G102900	-0.0389512	0.771616	0.952096	nonsignificant	619.787	656.872	705.823	682.175	715.812	637.59
GLYMA_18G233500	-0.165105	0.300424	0.763116	nonsignificant	2161.23	2728.63	2125.46	2774.63	2695.22	2394.31
GLYMA_18G016700	0.131217	0.786167	0.955261	nonsignificant	220.636	108.754	93.8436	173.964	120.982	91.4028
GLYMA_18G076300	0.643199	0.00883433	0.259202	nonsignificant	252.729	219.682	318.469	181.783	154.588	170.544
GLYMA_18G294200	3.15783	0.0930559	0.555815	nonsignificant	200.578	8.70029	0	19.5466	1.68031	2.22934
GLYMA_18G188000	-0.331677	0.468534	0.84787	nonsignificant	83.24	121.804	47.9201	86.0049	122.663	109.238
GLYMA_18G257200				nonsignificant	0	0	0	0	0	0
GLYMA_18G228300	0.251262	0.156315	0.649597	nonsignificant	262.758	258.833	297.504	220.876	226.002	241.883
GLYMA_18G280300	3.48911	0.377315		nonsignificant	4.01157	0	1.99667	0	0	0
GLYMA_18G019900	-0.0181922	0.872769	0.976196	nonsignificant	1439.15	1424.67	1527.45	1442.54	1600.49	1402.25
GLYMA_18G015400				nonsignificant	0	0	0	0	0	0
GLYMA_18G228800	1.23813	0.665517	0.921154	nonsignificant	66.1908	0	1.99667	0	0	28.9814
GLYMA_18G093000	3.2285	0.41503		nonsignificant	5.01446	0	0	0	0	0
GLYMA_18G213100	-0.062957	0.47859	0.852236	nonsignificant	3427.88	3771.57	3589.02	3670.84	3727.77	3871.24
GLYMA_18G128800				nonsignificant	0	0	0	0	0	0
GLYMA_18G161800				nonsignificant	0	0	0	0	0	0
GLYMA_18G129700	-0.0549039	0.620855	0.904635	nonsignificant	1121.23	1169.1	1244.92	1254.89	1256.03	1160.37
GLYMA_18G165500				nonsignificant	0	0	0	0	0	0
GLYMA_18G019800	0.698052	0.802597		nonsignificant	0	2.17507	0.998336	0	0.840154	1.11467
GLYMA_18G124900	-0.4076	0.478608	0.852236	nonsignificant	104.301	162.043	38.9351	110.438	171.392	122.614
GLYMA_18G021700				nonsignificant	0	0	0	0	0	0
GLYMA_18G105100				nonsignificant	0	0	0	0	0	0
GLYMA_18G088500	-1.31201	0.0471701	0.453516	nonsignificant	36.1041	127.242	26.9551	158.327	187.354	125.958
GLYMA_18G241300	-0.0656064	0.790055	0.956857	nonsignificant	1504.34	2017.38	2694.51	1978.11	2245.73	2281.73
GLYMA_18G126100	0.366137	0.801015	0.958537	nonsignificant	11.0318	0	21.9634	11.7279	5.04093	8.91735
GLYMA_18G068000				nonsignificant	0	0	0	0	0	0
GLYMA_18G070200	-2.08924	0.00566199	0.217122	nonsignificant	8.02313	19.5756	12.9784	95.7781	52.9297	23.408
GLYMA_18G244300	0.053968	0.650964	0.915685	nonsignificant	1538.44	1353.98	1353.74	1415.17	1293	1383.3
GLYMA_18G178800				nonsignificant	0	0	0	0	0	0
GLYMA_18G135200	0.9476	0.814586		nonsignificant	2.00578	0	0	0	0	1.11467
GLYMA_18G281800	0.0529984	0.843303	0.969349	nonsignificant	416.2	651.434	733.777	530.689	636.837	568.481
GLYMA_18G066700	-0.0208324	0.957167	0.991092	nonsignificant	51.1475	48.9391	73.8768	64.5036	63.8517	47.9307
GLYMA_18G002500	1.33295	0.121351	0.607638	nonsignificant	393.133	63.0771	53.9101	93.8235	35.2865	73.5681
GLYMA_18G007400	0.409232	0.296732	0.76144	nonsignificant	240.694	119.629	280.532	165.168	174.752	142.678
GLYMA_18G261800				nonsignificant	0	0	0	0	0	0
GLYMA_18G102600				nonsignificant	0	0	0	0	0	0
GLYMA_18G139700	0.0702164	0.910304	0.982305	nonsignificant	78.2255	32.6261	136.772	104.574	75.6139	55.7334
GLYMA_18G166700	0.0866477	0.756842	0.949427	nonsignificant	583.683	398.038	349.417	489.641	398.233	365.611
GLYMA_18G090800				nonsignificant	0	0	0	0	0	0
GLYMA_18G200600	1.90937	0.636544		nonsignificant	2.00578	0	0	0	0	0
GLYMA_18G138600				nonsignificant	0	0	0	0	0	0
GLYMA_18G234800	-0.122372	0.629446	0.90809	nonsignificant	1125.24	2083.72	1709.15	1849.1	1734.92	1768.98
GLYMA_18G099700	0.816563	0.23354	0.718219	nonsignificant	176.509	67.4272	52.9118	59.617	26.8849	82.4855
GLYMA_18G207000				nonsignificant	0	0	0	0	0	0
GLYMA_18G148800				nonsignificant	0	0	0	0	0	0
GLYMA_18G026100	0.0773419	0.710308	0.934764	nonsignificant	1819.24	1284.38	1327.79	1208.95	1529.92	1461.33
GLYMA_18G158000	0.694683	0.562564	0.885273	nonsignificant	33.0954	6.52521	1.99667	7.81862	10.0819	7.80268
GLYMA_18G271700	-0.327945	0.40769	0.824633	nonsignificant	107.309	158.78	82.8619	146.599	182.314	108.123
GLYMA_18G225300				nonsignificant	0	0	0	0	0	0
GLYMA_18G196900				nonsignificant	0	0	0	0	0	0
GLYMA_18G167200				nonsignificant	0	0	0	0	0	0
GLYMA_18G168100				nonsignificant	0	0	0	0	0	0
GLYMA_18G181900	0.378086	0.549522	0.881151	nonsignificant	26.0752	19.5756	17.97	23.4559	14.2826	11.1467
GLYMA_18G164900	-0.102772	0.671892	0.923835	nonsignificant	168.486	214.245	173.71	226.74	171.392	199.526
GLYMA_18G103900	1.96824	0.157557		nonsignificant	11.0318	6.52521	17.97	0	6.72124	2.22934
GLYMA_18G290200	0.653096	0.0874037	0.547101	nonsignificant	340.983	216.42	526.123	260.947	199.957	228.507
GLYMA_18G042700	0.371241	0.242217	0.725205	nonsignificant	720.076	384.988	389.351	371.385	411.676	372.299
GLYMA_18G224500				nonsignificant	0	0	0	0	0	0
GLYMA_18G001100	0.278453	0.166206	0.659692	nonsignificant	889.565	643.821	684.858	556.1	598.19	675.489
GLYMA_18G150800	1.00878	0.580933	0.891228	nonsignificant	164.474	4.35014	5.99001	0	13.4425	73.5681
GLYMA_18G207400				nonsignificant	0	0	0	0	0	0
GLYMA_18G284900	-0.442239	0.340655	0.788741	nonsignificant	88.2544	51.1142	52.9118	123.143	68.0525	70.2241
GLYMA_18G056100	0.00535626	0.978991	0.995552	nonsignificant	439.266	545.943	433.278	405.591	473.847	533.926
GLYMA_18G292400	0.0435467	0.935529	0.987489	nonsignificant	154.445	54.3768	213.644	150.509	119.302	140.448
GLYMA_18G017300	0.0837689	0.656582	0.917581	nonsignificant	1558.49	1865.12	2312.15	1707.39	1860.1	1844.78
GLYMA_18G208100	-0.526055	0.694125	0.930135	nonsignificant	12.0347	10.8754	0	11.7279	10.0819	11.1467
GLYMA_18G069900	-0.965188	0.802781		nonsignificant	0	0	2.99501	5.86397	0	0
GLYMA_18G012900				nonsignificant	0	0	0	0	0	0
GLYMA_18G144900	0.539087	0.232071	0.717959	nonsignificant	136.393	293.635	361.398	144.645	159.629	240.768
GLYMA_18G235800	0.00896052	0.947843	0.989406	nonsignificant	1586.57	1336.58	1649.25	1463.06	1492.95	1589.52
GLYMA_18G084600	0.560915	0.354762	0.795642	nonsignificant	45.1301	16.313	33.9434	21.5012	21.0039	22.2934
GLYMA_18G136400				nonsignificant	0	0	0	0	0	0
GLYMA_18G270200				nonsignificant	0	0	0	0	0	0
GLYMA_18G027800	-0.193209	0.768765	0.951341	nonsignificant	30.0867	42.4139	25.9567	62.549	31.9259	17.8347
GLYMA_18G231900	-0.208937	0.18424	0.675476	nonsignificant	853.461	1099.5	941.431	1066.26	1196.38	1081.23
GLYMA_18G293100	-0.395824	0.427871	0.833739	nonsignificant	423.22	270.796	459.234	896.21	312.537	308.763
GLYMA_18G074200	-0.112613	0.437728	0.836523	nonsignificant	1356.91	1353.98	1641.26	1480.65	1534.12	1692.07
GLYMA_18G089500	0.105896	0.405579	0.823831	nonsignificant	620.79	556.818	615.973	565.873	545.26	556.22
GLYMA_18G042200	0.045694	0.911653	0.982613	nonsignificant	531.532	526.367	249.584	596.17	329.341	341.089
GLYMA_18G136600				nonsignificant	0	0	0	0	0	0
GLYMA_18G195200	-0.899078	0.127344	0.616248	nonsignificant	300.867	121.804	143.76	614.739	272.21	169.43
GLYMA_18G005300	0.268993	0.53944	0.878431	nonsignificant	70.2024	132.679	73.8768	94.8008	76.4541	57.9628
GLYMA_18G224900	-0.303239	0.209083	0.697289	nonsignificant	126.364	133.767	156.739	195.466	159.629	159.398
GLYMA_18G057700	0.260042	0.276993	0.746636	nonsignificant	1960.65	1333.32	1164.06	1245.12	1308.12	1169.29
GLYMA_18G210500	-0.134577	0.760821	0.950175	nonsignificant	9011.98	21569.1	13615.3	7971.09	20584.6	19961.5
GLYMA_18G015100	-0.15694	0.341609	0.788741	nonsignificant	1754.06	1890.14	2319.13	2007.43	2316.31	2325.2
GLYMA_18G206500	0.190598	0.190588	0.682204	nonsignificant	810.336	801.514	863.56	665.56	691.447	813.708
GLYMA_18G232400	0.107759	0.434827	0.835876	nonsignificant	1120.23	1407.27	1235.94	1167.91	1149.33	1174.86
GLYMA_18G287500	-0.128226	0.635479	0.910454	nonsignificant	192.555	178.356	147.754	156.372	181.473	229.622
GLYMA_18G054800	-0.0915406	0.669065	0.922767	nonsignificant	338.977	477.428	425.291	457.389	388.992	477.078
GLYMA_18G020300				nonsignificant	0	0	0	0	0	0
GLYMA_18G001200	1.52756			nonsignificant	691.995	0	1.99667	0	0	240.768
GLYMA_18G011700	0.195479	0.299229	0.762772	nonsignificant	1003.89	756.925	853.577	658.719	813.27	811.479
GLYMA_18G134000				nonsignificant	0	0	0	0	0	0
GLYMA_18G103000	-0.192587	0.329414	0.782122	nonsignificant	9087.2	6904.76	7348.75	8049.27	7851.24	10775.5
GLYMA_18G245600	-0.044015	0.796639	0.957992	nonsignificant	526.518	529.63	513.145	456.412	594.829	566.252
GLYMA_18G188900	3.32317	0.229034		nonsignificant	37.107	0	1.99667	3.90931	0	0
GLYMA_18G189800	-0.0778798	0.900709	0.98086	nonsignificant	54.1561	176.181	71.8802	55.7077	122.663	140.448
GLYMA_18G276800	-0.449885	0.0369003	0.42383	nonsignificant	4469.89	6281.61	6708.82	6688.83	8230.15	8930.72
GLYMA_18G089900	-0.0275219	0.975819	0.995077	nonsignificant	21.0607	7.61275	5.99001	6.8413	15.1228	13.376
GLYMA_18G073600	0.821356	0.000801747	0.0863206	nonsignificant	1397.03	1842.29	1290.85	1043.79	843.515	675.489
GLYMA_18G109200				nonsignificant	0	0	0	0	0	0
GLYMA_18G114500				nonsignificant	0	0	0	0	0	0
GLYMA_18G141700	-0.644995	0.115701	0.598877	nonsignificant	72.2082	87.0029	42.9284	128.03	94.0973	93.6322
GLYMA_18G085300	-1.59498	0.694103		nonsignificant	0	0	0	0	1.68031	0
GLYMA_18G046000				nonsignificant	0	0	0	0	0	0
GLYMA_18G287400	-0.0566242	0.718701	0.936781	nonsignificant	3478.03	2930.91	2570.71	3156.77	2943.9	3239.23
GLYMA_18G106100				nonsignificant	0	0	0	0	0	0
GLYMA_18G190100	0.0880867	0.783047	0.954429	nonsignificant	533.538	377.375	553.078	625.49	334.381	418.001
GLYMA_18G201300	1.677	0.164836	0.65818	nonsignificant	42.1214	6.52521	5.99001	9.77328	5.04093	2.22934
GLYMA_18G205800	-0.712094	0.0290286	0.393849	nonsignificant	3486.05	4039.11	3005.99	8276.99	5438.32	3535.73
GLYMA_18G281600	-1.32119	0.178239	0.669698	nonsignificant	44.1272	75.04	3.99334	164.191	100.819	42.3574
GLYMA_18G100000	2.6211	0.387414		nonsignificant	0	8.70029	1.99667	0	1.68031	0
GLYMA_18G134200	0.16008	0.545826	0.880283	nonsignificant	322.931	389.338	556.073	384.09	389.832	361.153
GLYMA_18G169300	1.56336	0.676444		nonsignificant	0	1.08754	1.99667	0.977328	0	0
GLYMA_18G063900	0.857049	0.821066		nonsignificant	12.0347	0	0	0	0	6.68801
GLYMA_18G014400	1.44732	0.053911	0.472938	nonsignificant	123.356	32.6261	34.9417	33.2291	16.8031	20.064
GLYMA_18G009900	1.83524	0.170478		nonsignificant	28.081	2.17507	7.98669	6.8413	1.68031	2.22934
GLYMA_18G124200	2.62053			nonsignificant	249.72	4.35014	6.98835	19.5466	11.7622	11.1467
GLYMA_18G125800	0.0553934	0.676946	0.925383	nonsignificant	1116.22	1041.86	982.362	1101.45	965.338	955.271
GLYMA_18G093100	0.454733	0.219151	0.706854	nonsignificant	260.752	156.605	145.757	140.735	105.859	164.971
GLYMA_18G199500	0.410054	0.795432		nonsignificant	4.01157	9.78782	1.99667	5.86397	5.88108	0
GLYMA_18G273100	0.119632	0.946158		nonsignificant	2.00578	6.52521	0	3.90931	1.68031	2.22934
GLYMA_18G044900	-0.135213	0.891954	0.978934	nonsignificant	199.575	91.353	19.9667	252.151	33.6062	55.7334
GLYMA_18G081000	0.679974	0.035614	0.419891	nonsignificant	1068.08	2351.25	1582.36	1211.89	1030.03	879.473
GLYMA_18G109800	-0.054294	0.680324	0.926934	nonsignificant	1072.09	1211.51	1137.1	1136.63	1115.73	1300.82
GLYMA_18G088300	-0.667347	0.28774	0.755452	nonsignificant	18.052	42.4139	15.9734	43.9798	47.8888	28.9814
GLYMA_18G231700				nonsignificant	0	0	0	0	0	0
GLYMA_18G022300	0.0134926	0.951836	0.98997	nonsignificant	509.469	667.747	728.785	534.598	713.291	639.82
GLYMA_18G077600	0.0575245	0.719531	0.936891	nonsignificant	6766.51	5388.74	5663.56	4996.1	6316.28	5809.65
GLYMA_18G048000	1.31143	0.203082	0.69224	nonsignificant	52.1503	10.8754	11.98	13.6826	3.36062	13.376
GLYMA_18G103400				nonsignificant	0	0	0	0	0	0
GLYMA_18G107500	-0.127427	0.706107	0.934036	nonsignificant	120.347	77.215	90.8485	123.143	86.5359	105.894
GLYMA_18G118600	4.23343	0.233172		nonsignificant	41.1185	0	0	0	0	2.22934
GLYMA_18G175800	-0.0319306	0.845457	0.969774	nonsignificant	279.807	320.823	314.476	303.949	327.66	303.19
GLYMA_18G273800				nonsignificant	0	0	0	0	0	0
GLYMA_18G251600				nonsignificant	0	0	0	0	0	0
GLYMA_18G156200	-1.77652	0.226635		nonsignificant	5.01446	0	1.99667	9.77328	3.36062	11.1467
GLYMA_18G070000	-0.927908	0.00439406	0.191405	nonsignificant	294.85	443.715	218.636	696.835	622.554	500.486
GLYMA_18G283900	-0.031582	0.912169	0.98274	nonsignificant	259.749	151.167	190.682	205.239	212.559	197.296
GLYMA_18G117300	0.331082	0.730104		nonsignificant	3.00867	10.8754	12.9784	6.8413	6.72124	7.80268
GLYMA_18G128200	-0.0612597	0.810723	0.96155	nonsignificant	667.926	1141.91	841.597	811.182	907.367	1047.79
GLYMA_18G133300	-0.095784	0.857261	0.972421	nonsignificant	38.1099	65.2521	24.9584	52.7757	42.8479	41.2427
GLYMA_18G180700				nonsignificant	0	0	0	0	0	0
GLYMA_18G298000				nonsignificant	0	0	0	0	0	0
GLYMA_18G061900	0.00687796	0.967167	0.993184	nonsignificant	340.983	332.786	333.444	316.654	312.537	374.529
GLYMA_18G017700	-1.26177	0.107258	0.585538	nonsignificant	347	498.091	29.9501	801.409	699.009	597.462
GLYMA_18G029900	3.31201			nonsignificant	1006.9	0	5.99001	19.5466	0	82.4855
GLYMA_18G210200	-0.25227	0.74952	0.946301	nonsignificant	6.01735	7.61275	13.9767	11.7279	10.0819	11.1467
GLYMA_18G176700	0.250431	0.554757	0.882826	nonsignificant	215.622	162.043	395.341	276.584	183.994	189.494
GLYMA_18G084200	0.332683	0.933821		nonsignificant	0	2.17507	0	0	1.68031	0
GLYMA_18G129200	0.0948639	0.550455	0.881252	nonsignificant	2843.2	2451.31	3164.72	2350.47	2738.9	2832.37
GLYMA_18G165000	0.311598	0.839368		nonsignificant	8.02313	6.52521	0	3.90931	3.36062	4.45867
GLYMA_18G235400	0.0584866	0.718368	0.93676	nonsignificant	1097.16	1191.94	1464.56	1161.07	1198.9	1245.08
GLYMA_18G030100	-0.0360879	0.843474	0.96935	nonsignificant	446.287	421.964	481.198	529.712	451.163	402.395
GLYMA_18G058700	-0.0902588	0.45739	0.843562	nonsignificant	1266.65	1361.59	1517.47	1463.06	1495.47	1454.64
GLYMA_18G076600	0.53265	0.306558	0.767685	nonsignificant	857.472	389.338	281.531	510.165	210.039	336.63
GLYMA_18G073500	0.475222	0.305931	0.766991	nonsignificant	242.7	134.854	306.489	230.649	102.499	159.398
GLYMA_18G247700	-1.78337	0.65871		nonsignificant	0	0	0	1.95466	0	0
GLYMA_18G136500	-1.03851	0.0835586	0.539708	nonsignificant	114.33	246.871	135.774	115.325	391.512	513.862
GLYMA_18G168900				nonsignificant	0	0	0	0	0	0
GLYMA_18G149700	0.124162	0.474804	0.850785	nonsignificant	1274.67	1065.78	1388.68	1005.67	1176.22	1240.63
GLYMA_18G053000	-1.7497	0.384283		nonsignificant	0	6.52521	0	11.7279	3.36062	6.68801
GLYMA_18G141000	1.90937	0.636544		nonsignificant	2.00578	0	0	0	0	0
GLYMA_18G194000	-0.925992	0.0856226	0.543418	nonsignificant	23.0665	34.8011	13.9767	51.7984	42.0077	42.3574
GLYMA_18G299700	0.152328	0.0820864	0.536855	nonsignificant	6972.1	6788.4	6487.19	6384.88	5976.86	5856.47
GLYMA_18G052300				nonsignificant	0	0	0	0	0	0
GLYMA_18G033100				nonsignificant	0	0	0	0	0	0
GLYMA_18G061600	1.90937	0.636544		nonsignificant	2.00578	0	0	0	0	0
GLYMA_18G104800	1.90368	0.637594		nonsignificant	0	0	1.99667	0	0	0
GLYMA_18G274400	-0.490359	0.0882797	0.548613	nonsignificant	446.287	823.265	482.196	857.117	822.511	780.268
GLYMA_18G198800	1.4501	0.64295		nonsignificant	2.00578	0	5.99001	2.93198	0	0
GLYMA_18G262100	0.178941	0.934777		nonsignificant	4.01157	6.52521	0	4.88664	0	4.45867
GLYMA_18G282400	0.0144237	0.938131	0.988041	nonsignificant	752.168	961.382	1047.25	971.464	839.314	922.945
GLYMA_18G182300				nonsignificant	0	0	0	0	0	0
GLYMA_18G057900	1.90937	0.636544		nonsignificant	2.00578	0	0	0	0	0
GLYMA_18G212000	-0.346349	0.744251	0.944209	nonsignificant	4.01157	6.52521	19.9667	11.7279	5.04093	22.2934
GLYMA_18G085700				nonsignificant	0	0	0	0	0	0
GLYMA_18G174300				nonsignificant	0	0	0	0	0	0
GLYMA_18G232100				nonsignificant	0	0	0	0	0	0
GLYMA_18G139100	0.0698248	0.676865	0.925383	nonsignificant	615.775	619.895	708.818	546.326	691.447	614.182
GLYMA_18G082200	-0.942539	0.00660077	0.227808	nonsignificant	369.064	639.471	292.512	845.389	967.018	686.636
GLYMA_18G278700				nonsignificant	0	0	0	0	0	0
GLYMA_18G118300				nonsignificant	0	0	0	0	0	0
GLYMA_18G054700	0.263997	0.333377	0.78421	nonsignificant	133.385	145.73	179.7	119.234	114.261	149.366
GLYMA_18G060300	-0.442601	0.0390241	0.429691	nonsignificant	2533.3	3977.12	3117.8	3796.92	4601.53	4686.07
GLYMA_18G123000				nonsignificant	0	0	0	0	0	0
GLYMA_18G247300	-0.161918	0.0875693	0.547585	nonsignificant	2697.78	2785.18	2664.56	3224.2	3009.43	2880.3
GLYMA_18G024700	0.16972	0.382267	0.813114	nonsignificant	1573.54	1139.74	1183.03	1053.56	1128.33	1282.98
GLYMA_18G061400				nonsignificant	0	0	0	0	0	0
GLYMA_18G031100	-0.533488	0.159509	0.652202	nonsignificant	358.032	478.516	243.594	695.857	520.056	346.662
GLYMA_18G259000	-0.355166	0.274783	0.746321	nonsignificant	828.388	1716.13	967.387	1241.21	1737.44	1512.61
GLYMA_18G037200	0.140955	0.377233	0.809816	nonsignificant	1520.38	1442.07	1789.02	1340.89	1356.01	1614.04
GLYMA_18G228500	-0.0775761	0.75416	0.947973	nonsignificant	246.711	300.16	212.645	269.743	226.842	305.419
GLYMA_18G120300	-0.0620218	0.72927	0.939602	nonsignificant	677.955	907.005	870.549	787.726	913.248	861.639
GLYMA_18G120400	-0.157326	0.696027	0.930565	nonsignificant	183.529	277.322	166.722	341.087	168.031	190.608
GLYMA_18G236500				nonsignificant	0	0	0	0	0	0
GLYMA_18G218900	0.102076	0.515883	0.869156	nonsignificant	2363.81	2337.11	1878.87	2254.7	1921.43	1954.01
GLYMA_18G121300	1.90937	0.636544		nonsignificant	2.00578	0	0	0	0	0
GLYMA_18G277800				nonsignificant	0	0	0	0	0	0
GLYMA_18G027000	-0.27272	0.00365132	0.173891	nonsignificant	1314.79	1294.17	1236.94	1594.02	1517.32	1534.9
GLYMA_18G208500	0.435405	0.517042	0.869156	nonsignificant	18.052	41.3264	25.9567	26.3879	25.2046	11.1467
GLYMA_18G218800				nonsignificant	0	0	0	0	0	0
GLYMA_18G025100	-0.77706	0.0402924	0.433509	nonsignificant	980.828	813.477	413.311	1511.93	1378.69	891.735
GLYMA_18G217600	0.22392	0.654528	0.917333	nonsignificant	61.1764	43.5014	49.9168	25.4105	47.0487	60.1921
GLYMA_18G293900	0.0972723	0.968508		nonsignificant	2.00578	2.17507	0	0	1.68031	2.22934
GLYMA_18G045200	1.59246	0.482351		nonsignificant	14.0405	2.17507	0	1.95466	3.36062	0
GLYMA_18G301800	-3.43127	0.384907		nonsignificant	0	0	0	3.90931	0	2.22934
GLYMA_18G253100	-0.123535	0.975258		nonsignificant	2.00578	0	0	0	0	2.22934
GLYMA_18G205900	-0.259345	0.680979	0.92712	nonsignificant	28.081	25.0133	14.975	19.5466	21.0039	41.2427
GLYMA_18G219900	-0.20251	0.322244	0.778201	nonsignificant	3490.06	3302.85	4075.21	5211.11	3565.62	3729.68
GLYMA_18G118000				nonsignificant	0	0	0	0	0	0
GLYMA_18G081700	-0.103055	0.393982	0.81907	nonsignificant	958.764	938.543	1028.29	1109.27	975.419	1058.94
GLYMA_18G206700				nonsignificant	0	0	0	0	0	0
GLYMA_18G195400	0.00223303	0.994978	0.998741	nonsignificant	82.2371	132.679	103.827	122.166	115.101	80.2561
GLYMA_18G287200	-1.39823	0.341677		nonsignificant	2.00578	8.70029	0	7.81862	13.4425	6.68801
GLYMA_18G260200	0.0343759	0.780885	0.9539	nonsignificant	587.694	645.996	635.94	586.397	619.194	619.756
GLYMA_18G301000	3.52711	0.255771		nonsignificant	2.00578	2.17507	1.99667	0	0	0
GLYMA_18G105300				nonsignificant	0	0	0	0	0	0
GLYMA_18G102300				nonsignificant	0	0	0	0	0	0
GLYMA_18G247900	-0.47734	0.889865		nonsignificant	1.00289	2.17507	0	0	0	4.45867
GLYMA_18G117800	-0.794703	0.299553	0.762961	nonsignificant	15.0434	23.9258	5.99001	24.4332	35.2865	17.8347
GLYMA_18G143500				nonsignificant	0	0	0	0	0	0
GLYMA_18G053600				nonsignificant	0	0	0	0	0	0
GLYMA_18G273700	-0.187539	0.301543	0.763317	nonsignificant	349.006	410.001	346.422	384.09	468.806	404.625
GLYMA_18G048300	0.0516599	0.769178	0.951341	nonsignificant	385.11	426.314	495.174	433.934	394.873	432.491
GLYMA_18G211900	-0.285244	0.26645	0.741156	nonsignificant	2729.87	4748.18	3460.23	3632.73	5019.92	4676.03
GLYMA_18G232500	1.76985			nonsignificant	5818.78	0	11.98	0	0	1709.9
GLYMA_18G104200	-0.0178255	0.936653	0.987696	nonsignificant	177.512	190.319	208.652	225.763	180.633	177.232
GLYMA_18G254000	2.40728	0.266		nonsignificant	4.01157	4.35014	1.99667	1.95466	0	0
GLYMA_18G106400	5.76274	0.14115		nonsignificant	29.0838	0	0	0	0	0
GLYMA_18G295400	-0.0364406	0.911973	0.982697	nonsignificant	182.526	189.231	105.824	172.987	171.392	144.907
GLYMA_18G042300	0.814173	0.187908	0.679456	nonsignificant	108.312	47.8516	93.8436	80.1409	35.2865	26.752
GLYMA_18G156000	0.243629	0.43734	0.836523	nonsignificant	194.561	144.642	226.622	140.735	138.625	199.526
GLYMA_18G202500				nonsignificant	0	0	0	0	0	0
GLYMA_18G023000	0.136694	0.861957	0.972792	nonsignificant	13.0376	52.2017	14.975	23.4559	30.2456	18.9494
GLYMA_18G097600				nonsignificant	0	0	0	0	0	0
GLYMA_18G244200				nonsignificant	0	0	0	0	0	0
GLYMA_18G254900	-0.490572	0.484124	0.854369	nonsignificant	27.0781	15.2255	45.9234	67.4356	27.7251	28.9814
GLYMA_18G047500	0.23226	0.595255	0.895037	nonsignificant	74.214	84.8278	97.8369	54.7304	55.4502	109.238
GLYMA_18G143200	-0.123056	0.805031	0.959937	nonsignificant	23.0665	32.6261	32.9451	33.2291	23.5243	40.1281
GLYMA_18G161700				nonsignificant	0	0	0	0	0	0
GLYMA_18G262500	-0.0123461	0.930613	0.986338	nonsignificant	1321.81	1553	1555.41	1622.36	1476.15	1368.81
GLYMA_18G214600	-1.06154	0.120039	0.605959	nonsignificant	104.301	71.7774	49.9168	301.017	112.581	57.9628
GLYMA_18G299900	6.76253	0.0838274	0.539708	nonsignificant	58.1677	0	0	0	0	0
GLYMA_18G078900	0.718979	0.743739		nonsignificant	8.02313	0	3.99334	0	5.04093	2.22934
GLYMA_18G045800	-0.0629472	0.586774	0.893306	nonsignificant	959.767	1023.37	964.392	979.283	1098.08	999.858
GLYMA_18G246500	0.0388273	0.863487	0.973016	nonsignificant	395.139	417.614	343.427	306.881	448.642	368.955
GLYMA_18G050300	-0.11938	0.516074	0.869156	nonsignificant	397.145	466.553	394.343	517.984	415.876	432.491
GLYMA_18G269100	0.193896	0.331415	0.783533	nonsignificant	1036.99	970.082	860.565	675.334	856.958	975.335
GLYMA_18G228100	1.361	0.0550761	0.476605	nonsignificant	801.31	206.632	109.817	113.37	161.31	160.512
GLYMA_18G136000				nonsignificant	0	0	0	0	0	0
GLYMA_18G186600				nonsignificant	0	0	0	0	0	0
GLYMA_18G300100	-0.0376305	0.758388	0.94947	nonsignificant	4305.41	4896.09	5313.14	4894.46	5130.82	4872.22
GLYMA_18G165900				nonsignificant	0	0	0	0	0	0
GLYMA_18G070700	0.705426	0.0786784	0.532395	nonsignificant	88.2544	83.7402	122.795	41.0478	66.3722	73.5681
GLYMA_18G171300				nonsignificant	0	0	0	0	0	0
GLYMA_18G264100	0.60763	0.294662	0.760225	nonsignificant	172.497	52.2017	63.8935	58.6397	70.573	60.1921
GLYMA_18G086500				nonsignificant	0	0	0	0	0	0
GLYMA_18G182800	-0.00212334	0.994183	0.998582	nonsignificant	2270.55	4077.17	4096.17	3490.04	2794.35	4175.55
GLYMA_18G241900	-0.131236	0.54219	0.87921	nonsignificant	4401.69	4695.98	6642.93	6574.49	5485.37	5179.86
GLYMA_18G076100	-0.148207	0.515716	0.869156	nonsignificant	224.648	275.147	216.639	226.74	299.935	266.406
GLYMA_18G293000	-0.327886	0.096794	0.564947	nonsignificant	326.943	307.773	254.576	412.432	357.906	345.547
GLYMA_18G124800	0.0677859	0.660457	0.918978	nonsignificant	617.781	505.704	529.118	533.621	540.219	502.715
GLYMA_18G033300	0.570559	0.79194	0.957074	nonsignificant	49.1417	0	3.99334	27.3652	8.40154	0
GLYMA_18G175300	-0.442307	0.221392	0.708741	nonsignificant	254.734	563.343	351.414	655.787	436.88	496.027
GLYMA_18G033500	-2.78357	0.483511		nonsignificant	0	0	0	3.90931	0	0
GLYMA_18G023500	1.39672	0.526232		nonsignificant	12.0347	0	3.99334	3.90931	0	2.22934
GLYMA_18G256200	0.0483548	0.622551	0.905279	nonsignificant	1497.32	1389.87	1446.59	1342.85	1413.14	1435.69
GLYMA_18G193600	0.609171	0.257773	0.736174	nonsignificant	443.278	132.679	161.73	203.284	137.785	142.678
GLYMA_18G012100				nonsignificant	0	0	0	0	0	0
GLYMA_18G195700	0.173957	0.275615	0.746321	nonsignificant	1409.06	1233.27	1100.17	1196.25	1014.91	1106.87
GLYMA_18G035800	0.312821	0.122022	0.608358	nonsignificant	1389	989.657	1022.3	875.686	846.876	1016.58
GLYMA_18G095300	0.992204	0.168604	0.66195	nonsignificant	24.0694	13.0504	28.9517	14.6599	11.7622	6.68801
GLYMA_18G285300				nonsignificant	0	0	0	0	0	0
GLYMA_18G290700	0.359383	0.0276714	0.388962	nonsignificant	423.22	424.139	490.183	321.541	365.467	355.579
GLYMA_18G295900	1.05369	0.567929	0.887232	nonsignificant	40.1157	2.17507	1.99667	5.86397	0	15.6054
GLYMA_18G024500	-1.1392	0.433331		nonsignificant	3.00867	6.52521	0	7.81862	4.20077	8.91735
GLYMA_18G076800	-1.78337	0.65871		nonsignificant	0	0	0	1.95466	0	0
GLYMA_18G212900	-0.0833681	0.585314	0.892675	nonsignificant	658.9	847.19	763.727	817.046	798.987	788.071
GLYMA_18G154100	0.0728122	0.806768	0.960613	nonsignificant	260.752	156.605	167.72	174.942	189.875	191.723
GLYMA_18G255600	-0.158411	0.538452	0.877755	nonsignificant	504.454	750.4	691.847	580.533	710.771	881.703
GLYMA_18G290100				nonsignificant	0	0	0	0	0	0
GLYMA_18G162600				nonsignificant	0	0	0	0	0	0
GLYMA_18G289300	-0.208519	0.312456	0.772236	nonsignificant	238.688	252.308	297.504	336.201	268.009	307.648
GLYMA_18G223500	1.90937	0.636544		nonsignificant	2.00578	0	0	0	0	0
GLYMA_18G137500	-1.52428	0.00148582	0.114992	nonsignificant	235.679	199.019	121.797	770.134	578.026	251.915
GLYMA_18G229800	0.0581947	0.802451	0.958923	nonsignificant	1847.33	1517.11	1625.29	2080.73	1316.52	1395.56
GLYMA_18G183700	2.24541	0.247504		nonsignificant	4.01157	6.52521	7.98669	3.90931	0	0
GLYMA_18G193300				nonsignificant	0	0	0	0	0	0
GLYMA_18G041300	2.01116	0.617895		nonsignificant	0	2.17507	0	0	0	0
GLYMA_18G207500	0.21215	0.347559	0.792272	nonsignificant	421.214	315.385	391.348	316.654	280.612	377.873
GLYMA_18G250600	1.90368	0.637594		nonsignificant	0	0	1.99667	0	0	0
GLYMA_18G062100	-0.411689	0.131405	0.621584	nonsignificant	969.796	1929.29	1463.56	1982.02	1860.1	1960.7
GLYMA_18G205000				nonsignificant	0	0	0	0	0	0
GLYMA_18G287300	-0.302089	0.0137812	0.311204	nonsignificant	1072.09	1203.9	1185.02	1471.86	1480.35	1313.08
GLYMA_18G016200	0.0622181	0.727603	0.938729	nonsignificant	758.186	828.702	973.377	719.313	831.753	901.767
GLYMA_18G145400	1.12476	0.189708	0.681112	nonsignificant	178.515	45.6765	25.9567	27.3652	25.2046	62.4214
GLYMA_18G023400	0.504998	0.561157	0.884965	nonsignificant	51.1475	31.5385	29.9501	41.0478	33.6062	4.45867
GLYMA_18G007000	-0.581929	0.0170122	0.33659	nonsignificant	152.439	129.417	107.82	193.511	203.317	186.15
GLYMA_18G278100	-1.05774	0.364923		nonsignificant	2.00578	2.17507	5.99001	11.7279	5.04093	4.45867
GLYMA_18G038900	-0.250244	0.551981	0.882035	nonsignificant	56.1619	69.6023	111.814	89.9142	77.2942	115.926
GLYMA_18G020200	-0.123535	0.975258		nonsignificant	2.00578	0	0	0	0	2.22934
GLYMA_18G002700	0.351658	0.0546254	0.47492	nonsignificant	518.495	417.614	401.331	344.997	362.947	339.974
GLYMA_18G216300	0.131187	0.66247	0.919852	nonsignificant	150.434	242.52	251.581	220.876	189.035	178.347
GLYMA_18G171600	-1.94941	0.628033		nonsignificant	0	0	0	0	0	2.22934
GLYMA_18G184300				nonsignificant	0	0	0	0	0	0
GLYMA_18G209900	-0.690746	0.768715		nonsignificant	0	4.35014	0	1.95466	1.68031	3.34401
GLYMA_18G065800	-1.22934	0.187374	0.678705	nonsignificant	23.0665	5.43768	16.9717	71.3449	17.6432	17.8347
GLYMA_18G095700	-0.9998	0.138798	0.63139	nonsignificant	50.1446	191.406	53.9101	139.758	314.218	135.99
GLYMA_18G068100				nonsignificant	0	0	0	0	0	0
GLYMA_18G132800				nonsignificant	0	0	0	0	0	0
GLYMA_18G024200	0.293691	0.178506	0.66981	nonsignificant	950.741	616.633	721.797	581.51	641.038	645.393
GLYMA_18G086300				nonsignificant	0	0	0	0	0	0
GLYMA_18G184200	0.132217	0.626298	0.907681	nonsignificant	258.746	389.338	235.607	268.765	273.89	263.062
GLYMA_18G164100	-0.244824	0.469739	0.848377	nonsignificant	362.044	854.803	637.936	670.447	757.819	769.121
GLYMA_18G210800				nonsignificant	0	0	0	0	0	0
GLYMA_18G291800	0.328473	0.305326	0.766317	nonsignificant	690.992	580.744	1202.99	661.651	718.332	590.774
GLYMA_18G074100	-0.239269	0.193695	0.684085	nonsignificant	6478.68	4563.3	5854.24	6616.51	5958.38	7371.3
GLYMA_18G028800	1.55726			nonsignificant	289.836	0	1.99667	0	0	99.2055
GLYMA_18G080700	0.0486107	0.717869	0.93676	nonsignificant	590.703	578.569	519.135	544.372	526.777	561.793
GLYMA_18G273300				nonsignificant	0	0	0	0	0	0
GLYMA_18G265800	-0.36316	0.716239		nonsignificant	6.01735	6.52521	3.99334	11.7279	5.04093	4.45867
GLYMA_18G159700	0.127708	0.690521	0.929135	nonsignificant	190.549	241.433	291.514	269.743	233.563	158.283
GLYMA_18G073200	0.412992	0.620329	0.904622	nonsignificant	28.081	10.8754	25.9567	29.3198	8.40154	11.1467
GLYMA_18G015300	0.247674	0.0744629	0.522969	nonsignificant	8092.33	7203.84	9339.43	7204.86	6916.99	6627.82
GLYMA_18G256900				nonsignificant	0	0	0	0	0	0
GLYMA_18G012500	0.145505	0.288913	0.756653	nonsignificant	1536.43	1265.89	1427.62	1316.46	1182.94	1326.46
GLYMA_18G284200	0.162459	0.284296	0.752654	nonsignificant	2009.79	1809.66	1619.3	1449.38	1669.39	1741.11
GLYMA_18G202400	-0.276571	0.84316	0.96932	nonsignificant	20.0578	23.9258	0	15.6372	28.5653	8.91735
GLYMA_18G025500	-0.147651	0.38866	0.816077	nonsignificant	450.298	469.815	418.303	550.236	499.892	431.377
GLYMA_18G173300	0.355429	0.82741		nonsignificant	6.01735	19.5756	0	5.86397	11.7622	2.22934
GLYMA_18G220400	-0.012119	0.923743	0.985216	nonsignificant	836.411	918.968	974.376	876.663	952.735	922.945
GLYMA_18G098900	-0.178651	0.198322	0.688105	nonsignificant	1688.87	1448.6	1333.78	1651.68	1729.04	1679.81
GLYMA_18G117100	0.0071002	0.966616	0.993184	nonsignificant	461.33	525.28	551.081	556.1	455.364	519.436
GLYMA_18G217900	-0.0494632	0.732053	0.940411	nonsignificant	1335.85	1440.98	1719.13	1559.82	1541.68	1551.62
GLYMA_18G069400				nonsignificant	0	0	0	0	0	0
GLYMA_18G104000	-0.440682	0.528458	0.874332	nonsignificant	24.0694	26.1009	7.98669	25.4105	20.1637	33.4401
GLYMA_18G203200	0.206451	0.228274	0.714952	nonsignificant	1437.14	1778.12	1390.68	1173.77	1438.34	1378.84
GLYMA_18G245100	2.21462	0.0587181	0.486248	nonsignificant	156.451	15.2255	51.9135	33.2291	1.68031	13.376
GLYMA_18G019600	0.200087	0.189336	0.680682	nonsignificant	3204.24	2836.29	2515.81	2539.1	2239.85	2670.75
GLYMA_18G247000	0.352124	0.738822	0.94228	nonsignificant	24.0694	10.8754	3.99334	17.5919	8.40154	4.45867
GLYMA_18G014500	0.526996	0.616919	0.904102	nonsignificant	10.0289	4.35014	31.9467	11.7279	5.04093	15.6054
GLYMA_18G158700	0.432614	0.192728	0.68307	nonsignificant	222.642	259.921	441.264	229.672	235.243	219.59
GLYMA_18G214800				nonsignificant	0	0	0	0	0	0
GLYMA_18G286400	0.274439	0.423475	0.83218	nonsignificant	634.83	411.088	317.471	299.062	367.148	461.473
GLYMA_18G209600	0.0923333	0.799305	0.957992	nonsignificant	326.943	498.091	208.652	310.79	307.497	351.121
GLYMA_18G243100	0.583263	0.221734	0.709178	nonsignificant	287.83	169.656	137.77	107.506	89.8965	200.64
GLYMA_18G059000	-0.385048	0.0762486	0.525895	nonsignificant	248.717	356.712	319.467	376.271	392.352	439.179
GLYMA_18G058300	0.742279	0.428917	0.834302	nonsignificant	74.214	6.52521	33.9434	31.2745	15.1228	22.2934
GLYMA_18G262600	-0.323892	0.30237	0.764233	nonsignificant	92.266	73.9524	87.8535	87.9595	129.384	100.32
GLYMA_18G033000				nonsignificant	0	0	0	0	0	0
GLYMA_18G121900	-0.695744	0.180282	0.672431	nonsignificant	516.489	1492.1	373.378	1555.91	1280.4	1021.04
GLYMA_18G093600	-0.751458	0.682951		nonsignificant	2.00578	2.17507	5.99001	0	1.68031	15.6054
GLYMA_18G265100	-1.3229	0.0356475	0.420145	nonsignificant	4723.62	10005.3	1309.82	17106.2	15180.8	7836.12
GLYMA_18G101200	-1.78337	0.65871		nonsignificant	0	0	0	1.95466	0	0
GLYMA_18G097300	-0.0310013	0.896307	0.979558	nonsignificant	264.763	395.863	368.386	347.929	384.791	317.681
GLYMA_18G220000	-0.00363948	0.982004	0.995948	nonsignificant	861.484	1050.56	916.472	850.275	1047.67	936.322
GLYMA_18G153100	0.0239598	0.889546	0.978839	nonsignificant	485.399	470.903	419.301	504.301	444.442	403.51
GLYMA_18G178500				nonsignificant	0	0	0	0	0	0
GLYMA_18G006700	-0.270633	0.232117	0.717959	nonsignificant	2325.7	3607.36	3919.47	3944.5	4050.38	3890.19
GLYMA_18G025800	-0.825666	0.798969		nonsignificant	3.00867	0	0	1.95466	3.36062	0
GLYMA_18G248200	0.131348	0.233462	0.71812	nonsignificant	2239.46	1952.13	1980.7	1822.72	1915.55	1897.17
GLYMA_18G032000	-0.00342387	0.987417	0.996708	nonsignificant	401.157	446.977	514.143	377.249	528.457	459.243
GLYMA_18G290600				nonsignificant	0	0	0	0	0	0
GLYMA_18G271200	2.27344	0.4326		nonsignificant	27.0781	0	0	0	3.36062	2.22934
GLYMA_18G176300	-0.25172	0.481014	0.853004	nonsignificant	186.538	187.056	357.404	314.7	241.964	314.337
GLYMA_18G070300	-0.0610522	0.718923	0.936864	nonsignificant	671.937	585.094	555.075	708.563	592.309	589.66
GLYMA_18G213000	1.5251	0.321566		nonsignificant	18.052	4.35014	11.98	9.77328	0	2.22934
GLYMA_18G236300	3.49771	0.203109		nonsignificant	18.052	0	3.99334	1.95466	0	0
GLYMA_18G252900	-0.123651	0.850228	0.971156	nonsignificant	18.052	10.8754	11.98	17.5919	12.6023	14.4907
GLYMA_18G269000				nonsignificant	0	0	0	0	0	0
GLYMA_18G052700	0.0200971	0.898532	0.980139	nonsignificant	692.998	544.855	614.975	634.286	598.19	595.233
GLYMA_18G190600	1.90937	0.636544		nonsignificant	2.00578	0	0	0	0	0
GLYMA_18G158100	-0.242942	0.0917239	0.555185	nonsignificant	6304.17	8191.32	7858.9	8920.07	8404.07	9130.25
GLYMA_18G203000				nonsignificant	0	0	0	0	0	0
GLYMA_18G227200	-0.178558	0.283486	0.751751	nonsignificant	2846.21	3880.33	3708.82	3715.8	3889.92	4204.53
GLYMA_18G060800				nonsignificant	0	0	0	0	0	0
GLYMA_18G144300	0.328835	0.433443	0.835727	nonsignificant	67.1937	44.589	41.9301	40.0704	45.3683	36.7841
GLYMA_18G189500				nonsignificant	0	0	0	0	0	0
GLYMA_18G049700				nonsignificant	0	0	0	0	0	0
GLYMA_18G050700	0.723321	0.194931	0.685021	nonsignificant	504.454	616.633	197.67	285.38	385.631	127.072
GLYMA_18G163200				nonsignificant	0	0	0	0	0	0
GLYMA_18G297900	-0.0214862	0.908536	0.982081	nonsignificant	4257.27	3384.41	2843.26	3526.2	3392.54	3724.11
GLYMA_18G093500				nonsignificant	0	0	0	0	0	0
GLYMA_18G061100	-2.77666			nonsignificant	218.63	80.4776	275.541	3782.26	68.8927	86.9441
GLYMA_18G119200	1.27723	0.1252	0.61321	nonsignificant	56.1619	36.9762	13.9767	9.77328	25.2046	8.91735
GLYMA_18G245200	-0.116768	0.442037	0.838109	nonsignificant	1377.97	1496.45	1674.21	1454.26	1771.05	1706.56
GLYMA_18G258100				nonsignificant	0	0	0	0	0	0
GLYMA_18G258700				nonsignificant	0	0	0	0	0	0
GLYMA_18G062800				nonsignificant	0	0	0	0	0	0
GLYMA_18G150000	-0.609733	0.008773	0.258077	nonsignificant	3301.52	2838.47	4876.87	5765.26	5675.24	5371.59
GLYMA_18G128900	-0.00966444	0.964036	0.992948	nonsignificant	157.454	197.931	182.695	178.851	191.555	170.544
GLYMA_18G156500	-0.076236	0.532304	0.875788	nonsignificant	2280.57	1944.51	1948.75	2156.96	2089.46	2263.89
GLYMA_18G193900	0.179688	0.354469	0.795491	nonsignificant	1372.96	1194.11	1160.07	1314.51	915.768	1061.16
GLYMA_18G233300	2.05633	0.392619		nonsignificant	2.00578	4.35014	0.998336	0	1.68031	0
GLYMA_18G110600	2.19453	0.571162		nonsignificant	10.0289	0	0	0	0	2.22934
GLYMA_18G215500	1.41753	0.130121	0.619952	nonsignificant	8.02313	15.2255	21.9634	7.81862	6.72124	2.22934
GLYMA_18G050500	0.24689	0.400261	0.820699	nonsignificant	233.674	321.911	411.314	245.309	254.567	315.451
GLYMA_18G197700	-1.78337	0.65871		nonsignificant	0	0	0	1.95466	0	0
GLYMA_18G109400	-1.94941	0.628033		nonsignificant	0	0	0	0	0	2.22934
GLYMA_18G027700				nonsignificant	0	0	0	0	0	0
GLYMA_18G067700	-0.208065	0.32914	0.781941	nonsignificant	447.29	359.974	498.169	575.646	457.044	475.963
GLYMA_18G220900	0.592636	0.15541	0.649272	nonsignificant	157.454	106.578	107.82	54.7304	113.421	78.0268
GLYMA_18G035100	0.52281	0.413469	0.827855	nonsignificant	148.428	54.3768	129.784	134.871	52.0896	44.5867
GLYMA_18G221200	0.0204679	0.861424	0.972658	nonsignificant	3641.5	3277.83	3561.06	3593.63	3124.53	3617.1
GLYMA_18G027900				nonsignificant	0	0	0	0	0	0
GLYMA_18G004100	0.0280024	0.91968	0.984067	nonsignificant	140.405	108.754	137.77	146.599	107.54	125.958
GLYMA_18G243500	0.0416279	0.836756	0.967707	nonsignificant	715.062	538.33	531.115	598.125	515.855	620.87
GLYMA_18G139900	1.2383	0.316702	0.774506	nonsignificant	575.66	60.902	16.9717	216.967	31.0857	28.9814
GLYMA_18G171000	-0.289727	0.0850071	0.542395	nonsignificant	267.772	306.685	300.499	348.906	383.951	335.515
GLYMA_18G110000	1.74552	0.000741759	0.0834363	nonsignificant	184.532	69.6023	217.637	43.0024	48.729	49.0454
GLYMA_18G074300	-0.416065	0.0226445	0.367983	nonsignificant	506.46	556.818	403.328	635.263	665.402	655.425
GLYMA_18G161400				nonsignificant	0	0	0	0	0	0
GLYMA_18G183100	0.359686	0.180527	0.672431	nonsignificant	311.899	339.311	456.239	351.838	249.526	261.947
GLYMA_18G016600				nonsignificant	0	0	0	0	0	0
GLYMA_18G068800	0.254091	0.403362	0.822806	nonsignificant	962.776	1057.08	1859.9	929.439	1166.97	1157.03
GLYMA_18G211200	0.0657359	0.59828	0.896053	nonsignificant	1869.39	1883.61	1978.7	1801.22	1660.15	2017.55
GLYMA_18G177400				nonsignificant	0	0	0	0	0	0
GLYMA_18G036600	0.0993882	0.687746	0.928645	nonsignificant	368.061	266.446	271.547	256.06	259.608	331.057
GLYMA_18G271600	4.90509	0.211269		nonsignificant	16.0463	0	0	0	0	0
GLYMA_18G215900	-0.471029	0.1442	0.637298	nonsignificant	267.772	200.107	149.75	288.312	338.582	228.507
GLYMA_18G265600				nonsignificant	0	0	0	0	0	0
GLYMA_18G262700	1.0821	0.387909		nonsignificant	4.01157	4.35014	3.99334	1.95466	1.68031	2.22934
GLYMA_18G177600				nonsignificant	0	0	0	0	0	0
GLYMA_18G001800	0.236597	0.168082	0.661302	nonsignificant	1653.77	1358.33	1642.26	1479.67	1136.73	1335.37
GLYMA_18G256400	0.767071	0.233455	0.71812	nonsignificant	648.871	249.046	152.745	93.8235	270.53	253.03
GLYMA_18G226900	6.787	0.0535516	0.472081	nonsignificant	167.483	0	588.02	6.8413	0	0
GLYMA_18G146800				nonsignificant	0	0	0	0	0	0
GLYMA_18G015600	0.187817	0.576706	0.889478	nonsignificant	183.529	128.329	204.659	111.415	173.912	168.315
GLYMA_18G091600	0.360319	0.0229165	0.368653	nonsignificant	1197.45	1066.87	1000.33	885.459	745.217	914.028
GLYMA_18G250900	0.286331	0.569066	0.887502	nonsignificant	48.1388	45.6765	27.9534	43.9798	26.8849	28.9814
GLYMA_18G116900	2.21169	0.478543		nonsignificant	6.01735	0	1.99667	0	1.68031	0
GLYMA_18G151700	-0.0533946	0.845483	0.969774	nonsignificant	270.781	443.715	293.511	352.815	310.857	382.331
GLYMA_18G191900	1.21037	0.400805	0.820876	nonsignificant	14.0405	10.8754	25.9567	17.5919	0	4.45867
GLYMA_18G063700	0.77901			nonsignificant	919.651	0	5.99001	0	0	539.5
GLYMA_18G138900	-0.165418	0.0897272	0.550625	nonsignificant	1587.58	1558.44	1710.15	1762.12	1836.58	1848.12
GLYMA_18G264800	0.202942	0.302655	0.764371	nonsignificant	230.665	234.908	211.647	209.148	174.752	205.099
GLYMA_18G174000				nonsignificant	0	0	0	0	0	0
GLYMA_18G263100				nonsignificant	0	0	0	0	0	0
GLYMA_18G297000	1.67223	0.0402877	0.433509	nonsignificant	55.159	47.8516	322.462	37.1385	49.5691	46.8161
GLYMA_18G285400				nonsignificant	0	0	0	0	0	0
GLYMA_18G100600	-0.0113452	0.996001		nonsignificant	4.01157	3.26261	0	2.93198	0	4.45867
GLYMA_18G044300	0.0151148	0.961699	0.992055	nonsignificant	202.584	301.247	273.544	184.715	317.578	266.406
GLYMA_18G098700	1.13492	0.0316852	0.404949	nonsignificant	107.309	63.0771	45.9234	36.1611	38.6471	23.408
GLYMA_18G153700				nonsignificant	0	0	0	0	0	0
GLYMA_18G181700	1.16049			nonsignificant	751.166	4.35014	17.97	3.90931	0	342.203
GLYMA_18G187300	0.639149	0.0490097	0.460739	nonsignificant	282.815	541.593	395.341	299.062	273.89	209.558
GLYMA_18G200800	0.10987	0.358764	0.798399	nonsignificant	1460.21	1314.83	1287.85	1186.48	1255.19	1324.23
GLYMA_18G231800	-2.10786	0.126378		nonsignificant	0	4.35014	3.99334	19.5466	11.7622	4.45867
GLYMA_18G149400	1.0325	0.0838847	0.539738	nonsignificant	36.1041	30.451	72.8785	29.3198	21.0039	17.8347
GLYMA_18G196000	-0.0876091	0.377706	0.809892	nonsignificant	984.839	1013.58	1001.33	1095.58	1025.83	1066.74
GLYMA_18G296000				nonsignificant	0	0	0	0	0	0
GLYMA_18G019300				nonsignificant	0	0	0	0	0	0
GLYMA_18G183800				nonsignificant	0	0	0	0	0	0
GLYMA_18G147600				nonsignificant	0	0	0	0	0	0
GLYMA_18G290800	0.0975621	0.557622	0.88389	nonsignificant	5276.21	4106.53	3849.58	4331.52	3894.12	4142.11
GLYMA_18G058600	-0.247407	0.159986	0.652849	nonsignificant	1192.44	1638.92	1338.77	1526.59	1790.37	1631.87
GLYMA_18G070600	0.135673	0.438542	0.836678	nonsignificant	568.639	573.131	625.956	451.526	578.026	579.628
GLYMA_18G117500	0.0512326	0.792204	0.957133	nonsignificant	879.536	785.201	691.847	698.789	893.084	681.062
GLYMA_18G264900	0.141598	0.512185	0.868041	nonsignificant	615.775	511.142	407.321	480.845	470.487	439.179
GLYMA_18G130500	-0.0781887	0.668398	0.922287	nonsignificant	542.564	564.431	464.226	632.331	524.256	501.601
GLYMA_18G010700	-2.17147	0.206419		nonsignificant	1.00289	2.17507	0	5.86397	1.68031	6.68801
GLYMA_18G043500	0.17826	0.570665	0.887804	nonsignificant	236.682	178.356	167.72	212.08	128.544	175.003
GLYMA_18G293800	0.391068	0.118337	0.603539	nonsignificant	328.948	247.958	219.634	185.692	210.039	211.787
GLYMA_18G117600	0.338074	0.285019	0.753142	nonsignificant	159.46	156.605	105.824	122.166	91.5768	120.384
GLYMA_18G269900	0.634419	0.698479		nonsignificant	4.01157	3.26261	2.99501	4.88664	1.68031	0
GLYMA_18G252800	0.133514	0.530506	0.875382	nonsignificant	241.697	234.908	214.642	210.126	181.473	239.654
GLYMA_18G103800	-0.0176272	0.906625	0.982081	nonsignificant	882.544	1052.73	1118.14	1079.95	981.3	1029.95
GLYMA_18G125900	0.925375	0.589152		nonsignificant	2.00578	3.26261	9.98336	5.86397	0	2.22934
GLYMA_18G114000	0.226684	0.337759	0.786839	nonsignificant	434.252	328.436	487.188	313.722	399.914	354.465
GLYMA_18G249700	-2.6856	0.499532		nonsignificant	0	0	0	1.95466	1.68031	0
GLYMA_18G117700	-0.118743	0.575937	0.889478	nonsignificant	276.798	309.948	283.527	263.879	367.988	312.107
GLYMA_18G055500				nonsignificant	0	0	0	0	0	0
GLYMA_18G265200	2.02426	0.239942	0.723974	nonsignificant	64.185	2.17507	27.9534	21.5012	1.68031	0
GLYMA_18G073300	1.12424	0.754058		nonsignificant	0	0	3.99334	0.977328	0.840154	0
GLYMA_18G216800	0.556036	0.454776	0.842709	nonsignificant	22.0636	13.0504	11.98	7.81862	15.1228	8.91735
GLYMA_18G291900	0.0400546	0.800549	0.958294	nonsignificant	462.333	399.126	463.228	404.614	423.438	461.473
GLYMA_18G118500	2.10806			nonsignificant	93.2689	0	2.99501	2.93198	1.68031	17.8347
GLYMA_18G271100				nonsignificant	0	0	0	0	0	0
GLYMA_18G047200	1.01558	0.275528	0.746321	nonsignificant	17.0492	7.61275	35.9401	16.6146	6.72124	6.68801
GLYMA_18G268500	-0.194393	0.201124	0.690743	nonsignificant	1140.29	1371.38	1504.49	1563.72	1536.64	1494.77
GLYMA_18G174800	1.04528	0.797822		nonsignificant	1.00289	0	0	0	0	0
GLYMA_18G291600	-0.565022	0.0319905	0.406629	nonsignificant	758.186	1270.24	1001.33	1802.19	1448.43	1230.59
GLYMA_18G100400				nonsignificant	0	0	0	0	0	0
GLYMA_18G164400	3.49119	0.377023		nonsignificant	6.01735	0	0	0	0	0
GLYMA_18G083100	-0.123535	0.975258		nonsignificant	2.00578	0	0	0	0	2.22934
GLYMA_18G010500	-0.368175	0.367695	0.804331	nonsignificant	32.0925	45.6765	37.9368	56.685	52.0896	40.1281
GLYMA_18G258200				nonsignificant	0	0	0	0	0	0
GLYMA_18G180500	-1.81954	0.607919		nonsignificant	1.00289	0	0	0	1.68031	2.22934
GLYMA_18G270400				nonsignificant	0	0	0	0	0	0
GLYMA_18G099500	1.42091	0.180366	0.672431	nonsignificant	20.0578	6.52521	10.9817	1.95466	3.36062	8.91735
GLYMA_18G077400	-0.0386788	0.8382	0.968148	nonsignificant	519.498	380.637	418.303	435.888	459.565	459.243
GLYMA_18G260400	-1.28612	0.0330203	0.410952	nonsignificant	1020.94	2224.01	329.451	3108.88	3659.71	1947.33
GLYMA_18G192400	-0.76941	0.00334315	0.166678	nonsignificant	1036.99	1311.57	712.812	1847.15	1838.26	1531.55
GLYMA_18G182400	0.050871	0.875191	0.976613	nonsignificant	119.344	162.043	157.737	183.738	114.261	125.958
GLYMA_18G113900	1.56027	0.00935094	0.264526	nonsignificant	71.2053	42.4139	135.774	25.4105	22.6842	36.7841
GLYMA_18G098300				nonsignificant	0	0	0	0	0	0
GLYMA_18G053500				nonsignificant	0	0	0	0	0	0
GLYMA_18G094300				nonsignificant	0	0	0	0	0	0
GLYMA_18G004500	0.171557	0.772862	0.952223	nonsignificant	44.1272	58.7269	41.9301	54.7304	55.4502	17.8347
GLYMA_18G264400	0.186746	0.153757	0.646746	nonsignificant	1113.21	964.644	978.369	951.917	861.999	871.671
GLYMA_18G186200	3.65327	0.102472	0.576574	nonsignificant	44.1272	2.17507	0	1.95466	1.68031	0
GLYMA_18G238300				nonsignificant	0	0	0	0	0	0
GLYMA_18G211400	0.343431	0.363978	0.802568	nonsignificant	475.37	277.322	207.654	297.108	233.563	226.278
GLYMA_18G249400	1.18076	0.228384	0.714952	nonsignificant	14.0405	10.8754	9.98336	9.77328	3.36062	2.22934
GLYMA_18G016900	2.64211			nonsignificant	481.388	0	17.97	37.1385	5.04093	37.8987
GLYMA_18G028700	-0.211829	0.404064	0.823322	nonsignificant	392.131	269.709	302.496	446.639	339.422	331.057
GLYMA_18G237400	0.0303286	0.86703	0.97435	nonsignificant	424.223	354.537	411.314	430.024	387.311	347.777
GLYMA_18G216600	-0.245436	0.43587	0.835876	nonsignificant	356.026	266.446	476.206	451.526	332.701	519.436
GLYMA_18G297400	-0.158894	0.202434	0.691945	nonsignificant	812.342	935.281	922.462	1000.78	1025.83	953.042
GLYMA_18G223400	2.90403	0.464989		nonsignificant	2.00578	0	1.99667	0	0	0
GLYMA_18G191800	-0.594112	0.561774	0.885213	nonsignificant	26.0752	21.7507	13.9767	74.2769	10.0819	8.91735
GLYMA_18G021000	-1.17892	0.486381		nonsignificant	3.00867	5.43768	2.99501	22.4785	3.36062	0
GLYMA_18G010000	-0.058155	0.683194	0.927747	nonsignificant	744.145	631.858	773.71	739.837	758.66	740.14
GLYMA_18G147400				nonsignificant	0	0	0	0	0	0
GLYMA_18G269400	0.381666	0.706557	0.934036	nonsignificant	80.2313	5.43768	16.9717	24.4332	24.3645	30.096
GLYMA_18G219400				nonsignificant	0	0	0	0	0	0
GLYMA_18G236200	3.63403	0.00320965	0.163506	nonsignificant	620.79	11.9629	34.9417	13.6826	13.4425	26.752
GLYMA_18G089400	0.494002	0.112235	0.59404	nonsignificant	308.891	262.096	166.722	165.168	174.752	183.92
GLYMA_18G116600	-1.94941	0.628033		nonsignificant	0	0	0	0	0	2.22934
GLYMA_18G019700	0.120793	0.336182	0.786518	nonsignificant	6646.16	5428.98	6446.25	5509.2	5579.47	5946.76
GLYMA_18G075700				nonsignificant	0	0	0	0	0	0
GLYMA_18G100900	1.57616	0.465854		nonsignificant	4.01157	4.35014	1.99667	0	3.36062	0
GLYMA_18G174900	6.48873	0.0293114		nonsignificant	40.1157	0	7.98669	0	0	0
GLYMA_18G237500	-0.0179328	0.931673	0.986449	nonsignificant	358.032	293.635	286.522	276.584	318.419	355.579
GLYMA_18G299500	-0.0281716	0.803294	0.959218	nonsignificant	4301.4	4725.34	5011.64	5027.37	4791.4	4495.46
GLYMA_18G249900	0.267418	0.620794	0.904635	nonsignificant	89.2573	40.2388	51.9135	72.3223	39.4873	39.0134
GLYMA_18G279700	0.0320461	0.976285	0.995226	nonsignificant	52.1503	4.35014	15.9734	7.81862	31.9259	31.2107
GLYMA_18G121000	-1.78337	0.65871		nonsignificant	0	0	0	1.95466	0	0
GLYMA_18G017800	-0.491934	0.704143	0.933053	nonsignificant	26.0752	26.1009	1.99667	46.9117	26.8849	2.22934
GLYMA_18G119600	-0.278302	0.159602	0.652202	nonsignificant	788.273	1074.49	994.342	1335.03	1041.79	1087.92
GLYMA_18G148900				nonsignificant	0	0	0	0	0	0
GLYMA_18G239600	-0.856751	0.184646	0.675476	nonsignificant	82.2371	50.0266	21.9634	134.871	90.7367	53.5041
GLYMA_18G094200				nonsignificant	0	0	0	0	0	0
GLYMA_18G230100	-0.0233053	0.886422	0.978289	nonsignificant	2564.39	2653.59	2122.46	2160.87	2686.81	2611.67
GLYMA_18G044500	0.435101	0.0765403	0.526347	nonsignificant	932.689	552.468	776.705	539.485	530.137	604.15
GLYMA_18G125400	-0.572858	0.412434	0.827223	nonsignificant	9.02602	14.138	13.9767	25.4105	18.4834	11.1467
GLYMA_18G112900	0.139916	0.340836	0.788741	nonsignificant	439.266	491.566	467.221	443.707	393.192	432.491
GLYMA_18G139500				nonsignificant	0	0	0	0	0	0
GLYMA_18G186300				nonsignificant	0	0	0	0	0	0
GLYMA_18G118800				nonsignificant	0	0	0	0	0	0
GLYMA_18G184900	3.17406	0.00352266	0.170306	nonsignificant	433.249	84.8278	11.98	11.7279	26.8849	20.064
GLYMA_18G035400	-0.510099	0.602537	0.897549	nonsignificant	8.02313	2.17507	17.97	11.7279	15.1228	13.376
GLYMA_18G014200	-0.282309	0.580476	0.890957	nonsignificant	92.266	147.905	46.9218	102.619	144.507	101.435
GLYMA_18G002300	-0.214343	0.482202	0.853276	nonsignificant	211.61	208.807	123.794	207.194	195.756	228.507
GLYMA_18G272700	-0.274799	0.725795	0.938192	nonsignificant	7.02024	17.4006	7.98669	10.7506	15.9629	12.2614
GLYMA_18G170900	-0.822043	0.0366213	0.422541	nonsignificant	566.634	830.877	361.398	1425.92	949.375	733.452
GLYMA_18G142700	0.52245	0.0509639	0.465541	nonsignificant	728.099	426.314	502.163	382.135	420.917	350.006
GLYMA_18G219300				nonsignificant	0	0	0	0	0	0
GLYMA_18G023900	-0.964557	0.0741928	0.522304	nonsignificant	24.0694	28.2759	11.98	39.0931	39.4873	46.8161
GLYMA_18G146600	0.0853859	0.500347	0.86349	nonsignificant	1233.56	1097.32	1240.93	1099.49	1061.96	1207.19
GLYMA_18G127000				nonsignificant	0	0	0	0	0	0
GLYMA_18G029200				nonsignificant	0	0	0	0	0	0
GLYMA_18G092900	-0.0532256	0.724434	0.938097	nonsignificant	7388.3	7831.34	8978.03	9483.99	7520.22	8103.64
GLYMA_18G197400	2.90707	0.464505		nonsignificant	4.01157	0	0	0	0	0
GLYMA_18G059800	-0.130101	0.441221	0.837891	nonsignificant	894.579	1203.9	998.336	1057.47	1191.34	1139.19
GLYMA_18G253200	0.077658	0.620178	0.904622	nonsignificant	377.087	452.415	428.286	383.113	409.155	399.051
GLYMA_18G105900	-0.346973	0.158541	0.651448	nonsignificant	1312.78	1510.59	1076.21	2116.89	1491.27	1350.98
GLYMA_18G122100	-0.207921	0.406673	0.82415	nonsignificant	174.503	165.305	228.619	217.944	245.325	192.838
GLYMA_18G138500				nonsignificant	0	0	0	0	0	0
GLYMA_18G291000	-0.755873	0.590161	0.893889	nonsignificant	6.01735	15.2255	0	17.5919	9.2417	8.91735
GLYMA_18G082700	-2.08192	0.373487		nonsignificant	2.00578	1.08754	0	9.77328	0	3.34401
GLYMA_18G292500				nonsignificant	0	0	0	0	0	0
GLYMA_18G181400				nonsignificant	0	0	0	0	0	0
GLYMA_18G289800				nonsignificant	0	0	0	0	0	0
GLYMA_18G272600				nonsignificant	0	0	0	0	0	0
GLYMA_18G194600	-0.430276	0.254846	0.733115	nonsignificant	64.185	84.8278	77.8702	90.8915	77.2942	138.219
GLYMA_18G071700	-0.0352776	0.848588	0.970688	nonsignificant	503.451	538.33	662.895	527.757	618.354	600.806
GLYMA_18G221900	0.179812	0.463205	0.845724	nonsignificant	553.596	346.924	434.276	434.911	381.43	362.267
GLYMA_18G083200	-1.19442	0.165403	0.6589	nonsignificant	21.0607	91.353	10.9817	99.6874	128.544	53.5041
GLYMA_18G279400	0.210634	0.229846	0.716628	nonsignificant	1995.75	1447.51	1741.1	1423.97	1419.02	1638.56
GLYMA_18G185300	-0.615824	0.546425	0.880413	nonsignificant	6.01735	8.70029	4.99168	19.5466	5.04093	5.57334
GLYMA_18G253900	0.0313337	0.878308	0.976849	nonsignificant	695.004	665.572	783.693	553.168	762.86	782.497
GLYMA_18G017600	-0.0396604	0.691573	0.929456	nonsignificant	2516.25	2387.14	2471.88	2371.97	2522.98	2687.47
GLYMA_18G096400	-0.751084	0.0154613	0.323599	nonsignificant	6173.8	12543.6	7473.54	12238.1	18040.6	13800.7
GLYMA_18G187600	4.4611			nonsignificant	3737.78	6.52521	8.98502	76.2316	8.40154	85.8295
GLYMA_18G194200				nonsignificant	0	0	0	0	0	0
GLYMA_18G275500	-0.0601575	0.768714	0.951341	nonsignificant	366.055	327.348	309.484	409.5	310.857	325.483
GLYMA_18G058500				nonsignificant	0	0	0	0	0	0
GLYMA_18G076200	-0.602322	0.54749	0.880588	nonsignificant	8.02313	2.17507	9.98336	15.6372	8.40154	6.68801
GLYMA_18G065300	0.332911	0.638936	0.911745	nonsignificant	48.1388	19.5756	13.9767	19.5466	25.2046	20.064
GLYMA_18G011200	0.0657817	0.542037	0.87921	nonsignificant	2059.94	1773.77	1904.82	1804.15	1846.66	1832.51
GLYMA_18G112200	-1.34228	0.722242		nonsignificant	0	1.08754	0	0	1.68031	1.11467
GLYMA_18G142300	1.90368	0.637594		nonsignificant	0	0	1.99667	0	0	0
GLYMA_18G080900	-0.108493	0.644303	0.913196	nonsignificant	2021.83	2644.89	3527.12	2733.59	3047.24	3053.08
GLYMA_18G191700				nonsignificant	0	0	0	0	0	0
GLYMA_18G179000				nonsignificant	0	0	0	0	0	0
GLYMA_18G298700	0.384465	0.0556101	0.476912	nonsignificant	2114.09	1424.67	1955.74	1387.81	1295.52	1527.1
GLYMA_18G009300	-0.018626	0.974182	0.9947	nonsignificant	82.2371	26.1009	37.9368	48.8664	50.4093	49.0454
GLYMA_18G063400				nonsignificant	0	0	0	0	0	0
GLYMA_18G015000	1.90368	0.637594		nonsignificant	0	0	1.99667	0	0	0
GLYMA_18G179200	-0.239327	0.434109	0.835727	nonsignificant	919.651	1491.01	834.609	960.713	1469.43	1400.02
GLYMA_18G027100	-0.0692895	0.831368	0.966555	nonsignificant	7087.43	8257.66	16103.2	10394.9	11312.7	11288.2
GLYMA_18G066400				nonsignificant	0	0	0	0	0	0
GLYMA_18G296500	0.215052	0.475697	0.851254	nonsignificant	281.812	217.507	233.611	150.509	262.128	218.475
GLYMA_18G064500				nonsignificant	0	0	0	0	0	0
GLYMA_18G199700	0.166636	0.53492	0.876688	nonsignificant	1084.13	1853.16	1586.36	1065.29	1423.22	1541.59
GLYMA_18G244700	-0.485886	0.0101852	0.273101	nonsignificant	758.186	1059.26	763.727	1189.41	1214.86	1209.42
GLYMA_18G251300	-0.0349363	0.807425	0.96063	nonsignificant	2690.76	3447.49	3183.69	3016.03	3384.14	3148.94
GLYMA_18G060000	-0.0984264	0.460225	0.844677	nonsignificant	866.498	1009.23	1039.27	1064.31	1056.91	998.743
GLYMA_18G274200	-0.457094	0.438071	0.836523	nonsignificant	43.1243	27.1884	14.975	34.2065	47.0487	35.6694
GLYMA_18G044000	-0.601269	0.301082	0.763116	nonsignificant	68.1966	36.9762	43.9268	125.098	55.4502	45.7014
GLYMA_18G046600				nonsignificant	0	0	0	0	0	0
GLYMA_18G060900	0.817089	0.0916862	0.555185	nonsignificant	479.382	1698.73	846.589	408.523	739.336	568.481
GLYMA_18G162500				nonsignificant	0	0	0	0	0	0
GLYMA_18G296200	-0.620024	0.0476672	0.455629	nonsignificant	135.39	210.982	146.755	297.108	264.649	195.067
GLYMA_18G237300	-0.101115	0.437189	0.836462	nonsignificant	1705.92	1672.63	1753.08	1690.78	1750.04	2065.48
GLYMA_18G183200				nonsignificant	0	0	0	0	0	0
GLYMA_18G183400	2.90707	0.464505		nonsignificant	4.01157	0	0	0	0	0
GLYMA_18G285800	-0.277015	0.770485	0.951807	nonsignificant	62.1793	32.6261	29.9501	109.461	8.40154	33.4401
GLYMA_18G050800	-0.892341	0.682931		nonsignificant	6.01735	0	0	3.90931	5.04093	2.22934
GLYMA_18G179100				nonsignificant	0	0	0	0	0	0
GLYMA_18G260300	0.508092	0.272377	0.744995	nonsignificant	45.1301	65.2521	47.9201	49.8437	34.4463	26.752
GLYMA_18G242800				nonsignificant	0	0	0	0	0	0
GLYMA_18G275400	0.033369	0.811321	0.96155	nonsignificant	749.16	627.508	724.792	711.495	678.005	664.342
GLYMA_18G060700	3.71243	0.346756		nonsignificant	6.01735	0	0.998336	0	0	0
GLYMA_18G006400	-0.66032	0.0670022	0.509115	nonsignificant	794.29	1318.09	533.111	1191.36	1664.35	1324.23
GLYMA_18G248700	1.39467	0.442035	0.838109	nonsignificant	40.1157	2.17507	0	8.79595	5.04093	2.22934
GLYMA_18G168300				nonsignificant	0	0	0	0	0	0
GLYMA_18G142900	-0.332432	0.404025	0.823322	nonsignificant	44.1272	51.1142	57.9035	54.7304	84.0154	53.5041
GLYMA_18G205600				nonsignificant	0	0	0	0	0	0
GLYMA_18G216900	2.48327	0.0233812	0.369837	nonsignificant	154.445	8.70029	22.9617	11.7279	12.6023	8.91735
GLYMA_18G037700	0.808584	0.00182269	0.125934	nonsignificant	223.645	176.181	177.704	123.143	112.581	93.6322
GLYMA_18G105700				nonsignificant	0	0	0	0	0	0
GLYMA_18G187900	-0.19218	0.397843	0.820018	nonsignificant	1041	1666.1	1597.34	1501.18	1730.72	1685.38
GLYMA_18G294100	1.48088	0.146932	0.640164	nonsignificant	164.474	6.52521	55.9068	33.2291	26.8849	21.1787
GLYMA_18G186900	0.230892	0.954146		nonsignificant	2.00578	0	0	0	1.68031	0
GLYMA_18G020800	-0.107831	0.594766	0.894976	nonsignificant	601.735	860.241	862.562	821.933	883.002	799.217
GLYMA_18G109600	4.39602			nonsignificant	87.2515	0	0	1.95466	0	2.22934
GLYMA_18G234100	-0.110241	0.495541	0.860501	nonsignificant	1452.19	1665.02	1750.08	1598.91	2011.33	1641.91
GLYMA_18G096900	1.18156	0.0770036	0.527469	nonsignificant	588.697	152.255	112.812	115.325	100.819	160.512
GLYMA_18G200900				nonsignificant	0	0	0	0	0	0
GLYMA_18G211300	0.721268	0.0404792	0.433783	nonsignificant	287.83	139.205	251.581	137.803	136.945	137.104
GLYMA_18G250100	0.884347	0.666379	0.921428	nonsignificant	26.0752	0	15.9734	18.5692	4.20077	0
GLYMA_18G009000	0.040698	0.783611	0.95449	nonsignificant	1136.28	1061.43	1071.21	1107.31	915.768	1157.03
GLYMA_18G049900				nonsignificant	0	0	0	0	0	0
GLYMA_18G234000	0.426788	0.209835	0.698283	nonsignificant	99.2862	92.4405	137.77	66.4583	83.1753	95.8615
GLYMA_18G087300	-1.53287	0.336573		nonsignificant	2.00578	3.26261	0	7.81862	5.04093	2.22934
GLYMA_18G025600	5.81164	0.137775		nonsignificant	30.0867	0	0	0	0	0
GLYMA_18G034600	-0.290092	0.405374	0.823823	nonsignificant	73.2111	80.4776	61.8968	65.481	96.6178	101.435
GLYMA_18G047400	0.176379	0.543767	0.879815	nonsignificant	102.295	83.7402	84.8585	89.9142	73.0934	76.9121
GLYMA_18G093700				nonsignificant	0	0	0	0	0	0
GLYMA_18G249800	-0.620321	0.578365		nonsignificant	2.00578	10.8754	5.99001	3.90931	15.9629	8.91735
GLYMA_18G031800	-0.364204	0.45998	0.844677	nonsignificant	156.451	104.403	97.8369	242.377	134.425	84.7148
GLYMA_18G028400	0.53162	0.165138	0.658507	nonsignificant	1045.01	398.038	561.065	486.709	459.565	440.294
GLYMA_18G281700	0.832125	0.436737	0.836092	nonsignificant	18.052	8.70029	11.98	1.95466	15.1228	4.45867
GLYMA_18G287600	-0.0972264	0.480553	0.852869	nonsignificant	2137.16	2638.36	2665.56	2567.44	2749.83	2641.76
GLYMA_18G221100	0.05011	0.793825	0.957239	nonsignificant	406.171	476.341	568.053	454.457	480.568	465.931
GLYMA_18G000800	-0.180468	0.347537	0.792272	nonsignificant	1588.58	1694.38	1279.87	1972.25	1731.56	1465.79
GLYMA_18G209100	0.0215243	0.971209	0.994055	nonsignificant	237.685	450.24	125.79	436.866	215.08	149.366
GLYMA_18G055400				nonsignificant	0	0	0	0	0	0
GLYMA_18G277700	2.26749			nonsignificant	637.839	0	5.99001	0	0	133.76
GLYMA_18G167600	5.23657	8.36633e-06	0.0061177	Increased	329.951	10.8754	967.387	5.86397	6.72124	22.2934
GLYMA_18G012600	-0.21234	0.757501	0.94947	nonsignificant	20.0578	26.1009	13.9767	31.2745	26.8849	11.1467
GLYMA_18G002100	-0.755811	0.236776	0.721468	nonsignificant	69.1995	199.019	59.9001	88.9368	218.44	246.342
GLYMA_18G081900	-0.215801	0.0198475	0.352009	nonsignificant	3371.72	3743.3	3550.08	4048.09	4051.22	4287.01
GLYMA_18G095800	-0.380551	0.0680137	0.5116	nonsignificant	1540.44	2325.15	1663.23	2177.49	2573.39	2445.58
GLYMA_18G197900				nonsignificant	0	0	0	0	0	0
GLYMA_18G073400	-0.207952	0.147196	0.64036	nonsignificant	857.472	960.294	989.351	985.147	1183.78	1072.31
GLYMA_18G098000				nonsignificant	0	0	0	0	0	0
GLYMA_18G215700	1.52307	0.22002	0.708223	nonsignificant	1037.99	30.451	99.8336	328.382	26.8849	51.2747
GLYMA_18G239100				nonsignificant	0	0	0	0	0	0
GLYMA_18G254600				nonsignificant	0	0	0	0	0	0
GLYMA_18G240100	0.00207018	0.987759	0.996793	nonsignificant	1370.95	1247.4	1195.01	1342.85	1146.81	1319.77
GLYMA_18G247400	0.107553	0.381134	0.81223	nonsignificant	913.634	943.981	1052.25	911.847	867.039	922.945
GLYMA_18G072700	0.187936	0.41965	0.830803	nonsignificant	726.093	665.572	519.135	448.594	620.034	608.609
GLYMA_18G078700	-0.0644152	0.726596	0.938577	nonsignificant	1080.11	1204.99	1002.33	969.509	1126.65	1342.06
GLYMA_18G059100				nonsignificant	0	0	0	0	0	0
GLYMA_18G112400	-0.103405	0.74733	0.945108	nonsignificant	90.2602	150.08	147.754	127.053	136.105	153.824
GLYMA_18G096500	-0.157643	0.500127	0.86349	nonsignificant	636.836	490.479	409.318	544.372	638.517	530.582
GLYMA_18G036200	0.322771	0.370168	0.806287	nonsignificant	291.841	153.343	165.724	186.67	161.31	140.448
GLYMA_18G058800	2.30223	0.159502	0.652202	nonsignificant	113.327	13.0504	3.99334	17.5919	0	8.91735
GLYMA_18G244400	-0.0955693	0.635475	0.910454	nonsignificant	520.501	742.787	578.036	643.082	709.931	613.068
GLYMA_18G179700				nonsignificant	0	0	0	0	0	0
GLYMA_18G233400				nonsignificant	0	0	0	0	0	0
GLYMA_18G081800	1.15941	0.19275	0.68307	nonsignificant	140.405	13.0504	43.9268	33.2291	21.844	33.4401
GLYMA_18G231200	-1.34128	0.732041		nonsignificant	0	0	1.99667	0	5.04093	0
GLYMA_18G113600	1.93743			nonsignificant	700.018	0	0	0	0	182.806
GLYMA_18G181200	-0.080091	0.475893	0.851261	nonsignificant	5791.7	5283.25	6188.68	5818.03	5986.94	6446.13
GLYMA_18G302200	-0.362215	0.70652		nonsignificant	4.01157	6.52521	5.99001	3.90931	8.40154	8.91735
GLYMA_18G143900	0.35499	0.0687877	0.512806	nonsignificant	2898.36	2057.62	2541.76	1665.37	2071.82	2125.67
GLYMA_18G054400	-0.0156186	0.902073	0.98086	nonsignificant	1014.93	1083.19	1199	1074.08	1093.88	1165.94
GLYMA_18G130000				nonsignificant	0	0	0	0	0	0
GLYMA_18G156100	0.677446	0.13893	0.631543	nonsignificant	713.056	313.21	229.617	269.743	250.366	265.291
GLYMA_18G298300	0.0233749	0.85545	0.972357	nonsignificant	11821.1	13200.5	10575.4	12366.1	11415.2	11242.5
GLYMA_18G168200				nonsignificant	0	0	0	0	0	0
GLYMA_18G128500	1.20674	0.562387		nonsignificant	14.0405	6.52521	2.99501	0	10.0819	0
GLYMA_18G094900	4.07485	0.300664		nonsignificant	8.02313	0	0.998336	0	0	0
GLYMA_18G132700	0.0448123	0.807376	0.960613	nonsignificant	1357.91	1115.81	1607.32	1264.66	1287.12	1405.6
GLYMA_18G002000	-0.0424383	0.75275	0.947357	nonsignificant	2033.86	2412.15	1989.68	2065.09	2297.82	2263.89
GLYMA_18G030400	0.701199	0.0405289	0.433783	nonsignificant	740.134	358.887	470.216	392.886	291.534	280.896
GLYMA_18G049500	-0.000394044	0.999684	0.99984	nonsignificant	28.081	4.35014	14.975	26.3879	6.72124	14.4907
GLYMA_18G083400	0.0972579	0.756726	0.949427	nonsignificant	94.2718	84.8278	89.8502	93.8235	64.6919	93.6322
GLYMA_18G131000				nonsignificant	0	0	0	0	0	0
GLYMA_18G013900				nonsignificant	0	0	0	0	0	0
GLYMA_18G110100				nonsignificant	0	0	0	0	0	0
GLYMA_18G255900				nonsignificant	0	0	0	0	0	0
GLYMA_18G127300	0.618451	0.0148458	0.318368	nonsignificant	385.11	246.871	320.466	187.647	216.76	216.246
GLYMA_18G018000				nonsignificant	0	0	0	0	0	0
GLYMA_18G109700				nonsignificant	0	0	0	0	0	0
GLYMA_18G210700	1.79913	0.578332		nonsignificant	4.01157	0	1.99667	0	1.68031	0
GLYMA_18G086200	-1.3144	0.114799	0.597305	nonsignificant	9.02602	28.2759	5.99001	49.8437	36.1266	21.1787
GLYMA_18G007900	0.341656	0.334335	0.785148	nonsignificant	1552.48	3949.93	2630.61	1756.26	2433.09	2228.22
GLYMA_18G018800	0.0128748	0.969326	0.993615	nonsignificant	665.92	1435.55	1285.86	1256.84	1212.34	887.276
GLYMA_18G056800	-0.345248	0.73552	0.941202	nonsignificant	24.0694	17.4006	1.99667	11.7279	16.8031	26.752
GLYMA_18G166300				nonsignificant	0	0	0	0	0	0
GLYMA_18G262200	0.450711	0.186881	0.678177	nonsignificant	90.2602	78.3026	71.8802	64.5036	46.2085	65.7654
GLYMA_18G263500	0.100464	0.556858	0.883829	nonsignificant	286.827	306.685	285.524	259.969	299.095	259.718
GLYMA_18G252500	0.619006	0.0574397	0.481969	nonsignificant	149.431	102.228	139.767	67.4356	90.7367	96.9762
GLYMA_18G204800	-0.249802	0.729112	0.939502	nonsignificant	316.914	471.99	49.9168	396.795	387.311	212.902
GLYMA_18G017900				nonsignificant	0	0	0	0	0	0
GLYMA_18G011100	-0.115402	0.595226	0.895037	nonsignificant	548.582	778.676	757.737	646.014	814.11	798.103
GLYMA_18G222300	0.6882	0.842014		nonsignificant	0	4.35014	0	0.977328	1.68031	0
GLYMA_18G004600	0.340352	0.649134	0.914614	nonsignificant	76.2197	129.417	24.9584	85.0275	68.8927	27.8667
GLYMA_18G189200	4.98893	0.15784		nonsignificant	7.02024	0	9.98336	0	0	0
GLYMA_18G030800	-0.179747	0.195881	0.685331	nonsignificant	836.411	855.891	801.664	833.661	1006.51	984.252
GLYMA_18G266900	-0.731462	0.0733451	0.520288	nonsignificant	162.468	145.73	109.817	347.929	186.514	159.398
GLYMA_18G287700				nonsignificant	0	0	0	0	0	0
GLYMA_18G152700				nonsignificant	0	0	0	0	0	0
GLYMA_18G054900	0.197301	0.191393	0.682605	nonsignificant	1317.8	1396.4	1527.45	1332.1	1073.72	1295.24
GLYMA_18G100100	1.07077	0.735663		nonsignificant	0	0	9.98336	3.90931	0.840154	0
GLYMA_18G188700	-0.00769194	0.959136	0.991632	nonsignificant	1135.27	1344.19	1157.07	1094.61	1231.67	1329.8
GLYMA_18G064400	-0.838705	0.231201	0.717407	nonsignificant	54.1561	33.7136	22.9617	120.211	44.5282	33.4401
GLYMA_18G132000	0.985405	0.236555	0.721295	nonsignificant	236.682	32.6261	43.9268	64.5036	40.3274	53.5041
GLYMA_18G193100				nonsignificant	0	0	0	0	0	0
GLYMA_18G278300	1.04528	0.797822		nonsignificant	1.00289	0	0	0	0	0
GLYMA_18G213800				nonsignificant	0	0	0	0	0	0
GLYMA_18G132500	-0.0784301	0.719515	0.936891	nonsignificant	2488.17	2828.68	3667.89	2607.51	3278.28	3601.49
GLYMA_18G184800				nonsignificant	0	0	0	0	0	0
GLYMA_18G018400	1.27384	0.579347	0.890419	nonsignificant	108.312	0	1.99667	7.81862	0	37.8987
GLYMA_18G272800	0.154936	0.456405	0.843278	nonsignificant	618.784	528.542	581.031	413.41	541.059	598.577
GLYMA_18G006800	-1.59498	0.694103		nonsignificant	0	0	0	0	1.68031	0
GLYMA_18G101600	-0.154736	0.395432	0.81966	nonsignificant	2178.28	2858.04	2537.77	2364.16	3109.41	2957.22
GLYMA_18G102500	-0.111737	0.34275	0.78933	nonsignificant	1539.44	1534.51	1782.03	1697.62	1767.69	1782.35
GLYMA_18G178100	1.90937	0.636544		nonsignificant	2.00578	0	0	0	0	0
GLYMA_18G051200				nonsignificant	0	0	0	0	0	0
GLYMA_18G154500	-1.78337	0.65871		nonsignificant	0	0	0	1.95466	0	0
GLYMA_18G208900	0.00242432	0.983192	0.996168	nonsignificant	1140.29	1116.9	1086.19	1190.39	1035.91	1112.44
GLYMA_18G236400				nonsignificant	0	0	0	0	0	0
GLYMA_18G065400	0.530959	0.0163368	0.329166	nonsignificant	261.755	224.032	251.581	198.398	157.109	154.939
GLYMA_18G192600				nonsignificant	0	0	0	0	0	0
GLYMA_18G017500	-1.53313	0.5232		nonsignificant	2.00578	0	0	1.95466	1.68031	2.22934
GLYMA_18G033800	4.53611	0.0939991		nonsignificant	43.1243	2.17507	0	1.95466	0	0
GLYMA_18G163600				nonsignificant	0	0	0	0	0	0
GLYMA_18G281300	0.0128442	0.938435	0.988084	nonsignificant	355.024	387.163	329.451	367.475	367.988	325.483
GLYMA_18G168000				nonsignificant	0	0	0	0	0	0
GLYMA_18G166200				nonsignificant	0	0	0	0	0	0
GLYMA_18G008200	-0.120905	0.525799	0.873188	nonsignificant	300.867	336.049	379.368	374.317	399.914	329.942
GLYMA_18G087000	-0.972297	0.0553989	0.47668	nonsignificant	97.2805	178.356	62.8951	285.38	238.604	139.334
GLYMA_18G249000	-2.73531	0.491369		nonsignificant	0	0	0	2.93198	0.840154	0
GLYMA_18G260500	0.105909	0.798139	0.957992	nonsignificant	198.572	100.053	93.8436	105.551	131.064	128.187
GLYMA_18G270600	-0.953979	0.782122		nonsignificant	2.00578	0	0	0	1.68031	2.22934
GLYMA_18G104300				nonsignificant	0	0	0	0	0	0
GLYMA_18G277200	-0.711488	0.538599		nonsignificant	2.00578	4.35014	3.99334	7.81862	2.52046	6.68801
GLYMA_18G071000	0.471905	0.131841	0.621654	nonsignificant	1940.59	895.042	1173.04	963.645	1018.27	908.455
GLYMA_18G300300				nonsignificant	0	0	0	0	0	0
GLYMA_18G021300	0.0199816	0.933194	0.986909	nonsignificant	356.026	519.842	409.318	364.543	487.29	414.657
GLYMA_18G084800	0.138261	0.53537	0.876922	nonsignificant	2379.86	1561.7	1673.21	1487.49	1885.31	1728.85
GLYMA_18G218100	0.704989	0.389059	0.816315	nonsignificant	8.02313	16.313	12.9784	4.88664	10.0819	7.80268
GLYMA_18G255400	-0.248512	0.258886	0.736987	nonsignificant	1990.74	3150.59	2658.57	2716.97	3478.24	3069.8
GLYMA_18G230200	-0.171921	0.717901	0.93676	nonsignificant	42.1214	45.6765	27.9534	56.685	33.6062	40.1281
GLYMA_18G173400	0.180321	0.29062	0.758184	nonsignificant	1812.22	1966.26	2359.07	1588.16	1855.9	1972.96
GLYMA_18G240600	0.0195434	0.835105	0.967435	nonsignificant	2355.79	2291.44	2304.16	2183.35	2250.77	2425.52
GLYMA_18G219500				nonsignificant	0	0	0	0	0	0
GLYMA_18G293200	4.99186	0.175151		nonsignificant	15.0434	0	1.99667	0	0	0
GLYMA_18G068400	-0.279545	0.863462		nonsignificant	3.00867	3.26261	6.98835	12.7053	3.36062	0
GLYMA_18G188500				nonsignificant	0	0	0	0	0	0
GLYMA_18G026900	-1.61719	0.238074	0.722475	nonsignificant	2380.86	6180.47	66.8885	14902.3	6515.4	5051.68
GLYMA_18G266300	0.0167665	0.9569	0.99104	nonsignificant	154.445	188.144	180.699	223.808	127.703	166.086
GLYMA_18G281200	-0.213178	0.449536	0.840541	nonsignificant	1842.31	1524.73	927.454	1493.36	1759.28	1725.51
GLYMA_18G085600				nonsignificant	0	0	0	0	0	0
GLYMA_18G118400	-0.108957	0.542875	0.879338	nonsignificant	539.556	631.858	742.762	697.812	707.41	658.769
GLYMA_18G234700	0.145277	0.432183	0.835603	nonsignificant	5706.45	3891.2	4221.96	4298.29	4053.75	4144.34
GLYMA_18G072500	-0.335997	0.0181396	0.342865	nonsignificant	1153.33	1268.07	1287.85	1412.24	1519.84	1751.14
GLYMA_18G007200	0.516007	0.280402	0.749709	nonsignificant	104.301	203.369	126.789	153.44	72.2533	78.0268
GLYMA_18G109300				nonsignificant	0	0	0	0	0	0
GLYMA_18G104400	-0.14518	0.405922	0.824136	nonsignificant	736.122	767.8	904.492	766.225	961.977	935.207
GLYMA_18G208200	-0.231178	0.135648	0.626625	nonsignificant	619.787	798.251	716.805	863.958	831.753	809.249
GLYMA_18G229200	0.321925	0.068721	0.512806	nonsignificant	2258.51	1839.02	2602.66	1871.58	1836.58	1651.94
GLYMA_18G211000	2.90097	0.465475		nonsignificant	0	0	3.99334	0	0	0
GLYMA_18G136300				nonsignificant	0	0	0	0	0	0
GLYMA_18G243400	0.130749	0.543222	0.879616	nonsignificant	2036.87	2655.76	3061.9	1981.04	2511.22	2590.49
GLYMA_18G266100				nonsignificant	0	0	0	0	0	0
GLYMA_18G072900				nonsignificant	0	0	0	0	0	0
GLYMA_18G283600	-1.09629	0.506005		nonsignificant	4.01157	0	1.99667	6.8413	1.68031	4.45867
GLYMA_18G204300	-1.6633	0.669286		nonsignificant	0	2.17507	0	6.8413	0	0
GLYMA_18G160700				nonsignificant	0	0	0	0	0	0
GLYMA_18G267200	-0.0989381	0.740163	0.942891	nonsignificant	3479.03	2061.97	1900.83	2442.34	3279.96	2247.17
GLYMA_18G214900				nonsignificant	0	0	0	0	0	0
GLYMA_18G235700	0.411442	0.132321	0.622482	nonsignificant	160.463	189.231	207.654	117.279	131.904	170.544
GLYMA_18G076500	-0.0133886	0.979619	0.995683	nonsignificant	289.836	150.08	626.955	405.591	294.894	376.758
GLYMA_18G050200	0.625994	0.647792	0.914006	nonsignificant	38.1099	6.52521	1.99667	19.5466	8.40154	2.22934
GLYMA_18G028500	-0.057142	0.736821	0.941584	nonsignificant	874.521	987.482	1197	1086.79	1077.92	1017.69
GLYMA_18G155900	-0.218284	0.0743206	0.522969	nonsignificant	2424.99	2908.07	2910.15	3135.27	3202.67	3251.49
GLYMA_18G163100				nonsignificant	0	0	0	0	0	0
GLYMA_18G241000				nonsignificant	0	0	0	0	0	0
GLYMA_18G021500	-0.226434	0.306523	0.767685	nonsignificant	303.876	374.112	260.566	402.659	339.422	355.579
GLYMA_18G225000	0.0455777	0.985217		nonsignificant	2.00578	0	1.99667	0	1.68031	2.22934
GLYMA_18G201500	-0.139828	0.656381	0.917489	nonsignificant	317.917	379.55	407.321	565.873	354.545	296.502
GLYMA_18G002600	1.50212	0.486991	0.856258	nonsignificant	42.1214	4.35014	0	9.77328	0	6.68801
GLYMA_18G064600				nonsignificant	0	0	0	0	0	0
GLYMA_18G119400	0.518871	0.113674	0.595732	nonsignificant	248.717	137.029	203.66	117.279	142.826	151.595
GLYMA_18G287800	-2.08306	0.364995	0.803426	nonsignificant	2.00578	8.70029	0	43.0024	0	2.22934
GLYMA_18G072200	0.0995609	0.582864	0.891807	nonsignificant	399.151	504.617	435.274	409.5	455.364	383.446
GLYMA_18G242700	-0.536011	9.03765e-06	0.00647372	nonsignificant	1843.31	1587.8	1692.18	2659.31	2369.24	2401
GLYMA_18G277500	0.936063	0.785059		nonsignificant	2.00578	2.17507	0	0	0	2.22934
GLYMA_18G099300				nonsignificant	0	0	0	0	0	0
GLYMA_18G145800				nonsignificant	0	0	0	0	0	0
GLYMA_18G257800	20.875			nonsignificant	98.2833	0	0	0	0	0
GLYMA_18G039100	0.79133	0.00260725	0.149496	nonsignificant	2027.85	2011.94	2579.7	947.031	1191.34	1687.61
GLYMA_18G126000	0.0810346	0.485179	0.854835	nonsignificant	1195.45	1144.09	1259.9	1067.24	1130.85	1206.07
GLYMA_18G219800	0.0246977	0.993322		nonsignificant	20.0578	0	0	1.95466	0	17.8347
GLYMA_18G195000				nonsignificant	0	0	0	0	0	0
GLYMA_18G030600	0.469205	0.155592	0.649597	nonsignificant	860.481	432.839	445.258	416.342	418.397	421.345
GLYMA_18G049400	-0.265636	0.246537	0.728474	nonsignificant	428.235	433.927	313.477	548.281	437.72	426.918
GLYMA_18G175100				nonsignificant	0	0	0	0	0	0
GLYMA_18G172300	-0.167015	0.324288	0.779297	nonsignificant	6900.9	9929.2	7966.72	9492.79	9255.14	9091.24
GLYMA_18G038000	-0.614401	0.834771		nonsignificant	12.0347	0	1.99667	21.5012	0	0
GLYMA_18G032900				nonsignificant	0	0	0	0	0	0
GLYMA_18G072300	0.669441	0.0663321	0.507452	nonsignificant	224.648	408.913	535.108	259.969	231.883	242.998
GLYMA_18G054300				nonsignificant	0	0	0	0	0	0
GLYMA_18G011900	0.195819	0.370009	0.806107	nonsignificant	160.463	178.356	172.712	132.917	163.83	149.366
GLYMA_18G171800	2.45687	0.156716		nonsignificant	26.0752	0	5.99001	1.95466	1.68031	2.22934
GLYMA_18G089000	-0.865893	0.802602		nonsignificant	0	0	1.99667	1.95466	1.68031	0
GLYMA_18G101800				nonsignificant	0	0	0	0	0	0
GLYMA_18G097400				nonsignificant	0	0	0	0	0	0
GLYMA_18G204700				nonsignificant	0	0	0	0	0	0
GLYMA_18G182200				nonsignificant	0	0	0	0	0	0
GLYMA_18G034400	0.449844	0.308905	0.769444	nonsignificant	3560.26	1355.07	1255.91	1338.94	1266.95	1912.77
GLYMA_18G147100	0.0344978	0.820005	0.962942	nonsignificant	997.877	854.803	858.569	789.681	918.289	939.666
GLYMA_18G144500				nonsignificant	0	0	0	0	0	0
GLYMA_18G135500				nonsignificant	0	0	0	0	0	0
GLYMA_18G032600				nonsignificant	0	0	0	0	0	0
GLYMA_18G233800	-0.128989	0.738839	0.94228	nonsignificant	46.133	66.3397	73.8768	82.0955	57.1305	64.6508
GLYMA_18G254500				nonsignificant	0	0	0	0	0	0
GLYMA_18G022500	-0.213232	0.202206	0.691898	nonsignificant	20035.8	25062.3	28250.9	26300.9	29132.4	29598.9
GLYMA_18G066900	0.0358385	0.965775	0.993166	nonsignificant	34.0983	10.8754	7.98669	13.6826	20.1637	17.8347
GLYMA_18G278000	-0.0170217	0.956722	0.991035	nonsignificant	109.315	70.6898	87.8535	85.0275	91.5768	94.7468
GLYMA_18G095100	-1.78337	0.65871		nonsignificant	0	0	0	1.95466	0	0
GLYMA_18G026200	0.144565	0.746596	0.944948	nonsignificant	220.636	141.38	398.336	286.357	203.317	198.411
GLYMA_18G088600				nonsignificant	0	0	0	0	0	0
GLYMA_18G028600	-0.272463	0.0952588	0.561034	nonsignificant	1645.74	1727.01	1546.42	1962.47	2290.26	1686.49
GLYMA_18G122700				nonsignificant	0	0	0	0	0	0
GLYMA_18G244000	0.212601	0.1679	0.661034	nonsignificant	2103.06	2133.75	2728.45	1947.81	2003.77	2059.91
GLYMA_18G096300	-0.0141387	0.90653	0.982081	nonsignificant	614.772	609.02	592.013	626.467	627.595	578.513
GLYMA_18G240200	0.382206	0.0884094	0.548613	nonsignificant	526.518	361.062	527.121	345.974	376.389	363.382
GLYMA_18G077100				nonsignificant	0	0	0	0	0	0
GLYMA_18G019000	1.90937	0.636544		nonsignificant	2.00578	0	0	0	0	0
GLYMA_18G007600	0.0920214	0.537117	0.877421	nonsignificant	306.885	317.56	317.471	289.289	304.136	289.814
GLYMA_18G066600	5.1529	0.188799		nonsignificant	19.0549	0	0	0	0	0
GLYMA_18G081400	0.0201995	0.906954	0.982081	nonsignificant	361.041	436.102	369.384	359.657	377.229	413.542
GLYMA_18G289700	0.586263	0.0889175	0.549457	nonsignificant	127.367	121.804	208.652	91.8688	100.819	112.582
GLYMA_18G079100				nonsignificant	0	0	0	0	0	0
GLYMA_18G208600	2.90403	0.464989		nonsignificant	2.00578	0	1.99667	0	0	0
GLYMA_18G217500	-0.204095	0.351144	0.793621	nonsignificant	890.567	861.328	637.936	766.225	1034.23	951.927
GLYMA_18G055000	0.140549	0.595708	0.895297	nonsignificant	104.301	137.029	121.797	121.189	107.54	100.32
GLYMA_18G032500				nonsignificant	0	0	0	0	0	0
GLYMA_18G111500	-0.68048	0.143099	0.637212	nonsignificant	27.0781	35.8887	29.9501	43.9798	66.3722	37.8987
GLYMA_18G017200	0.381553	0.102895	0.577103	nonsignificant	2661.67	1569.31	2357.07	1732.8	1766	1558.31
GLYMA_18G154200	2.20039			nonsignificant	467.347	0	0	5.86397	0	95.8615
GLYMA_18G170400	-0.497829	0.362617	0.801482	nonsignificant	17.0492	32.6261	23.9601	24.4332	40.3274	39.0134
GLYMA_18G190500	-0.168529	0.491175	0.858681	nonsignificant	380.096	293.635	324.459	458.367	307.497	356.694
GLYMA_18G006100	-0.149529	0.577748	0.890106	nonsignificant	235.679	371.937	330.449	290.266	394.032	355.579
GLYMA_18G053700	-0.149536	0.237173	0.721939	nonsignificant	1300.75	1402.92	1445.59	1407.35	1527.4	1668.66
GLYMA_18G193400				nonsignificant	0	0	0	0	0	0
GLYMA_18G193200				nonsignificant	0	0	0	0	0	0
GLYMA_18G120000				nonsignificant	0	0	0	0	0	0
GLYMA_18G087700	1.66223	0.473989		nonsignificant	5.01446	3.26261	0.998336	2.93198	0	0
GLYMA_18G099100	0.254774	0.716291	0.936336	nonsignificant	10.0289	16.313	16.9717	14.6599	8.40154	13.376
GLYMA_18G281900				nonsignificant	0	0	0	0	0	0
GLYMA_18G160300	0.334897	0.775511		nonsignificant	8.02313	5.43768	1.99667	4.88664	5.04093	2.22934
GLYMA_18G287900	-1.59498	0.694103		nonsignificant	0	0	0	0	1.68031	0
GLYMA_18G030900	-0.11234	0.635457	0.910454	nonsignificant	1054.04	1699.82	1624.29	1474.79	1473.63	1784.58
GLYMA_18G258300				nonsignificant	0	0	0	0	0	0
GLYMA_18G223600				nonsignificant	0	0	0	0	0	0
GLYMA_18G044100	-0.0580496	0.926612	0.985762	nonsignificant	24.0694	26.1009	23.9601	40.0704	23.5243	13.376
GLYMA_18G289200	0.426531	0.272694	0.744995	nonsignificant	221.639	195.756	439.268	215.012	189.875	232.966
GLYMA_18G189900	1.44416	0.00121607	0.104359	nonsignificant	204.59	101.141	104.825	60.5943	47.8888	42.3574
GLYMA_18G138800				nonsignificant	0	0	0	0	0	0
GLYMA_18G208300	0.747901	0.130917	0.621225	nonsignificant	300.867	117.454	117.804	125.098	87.3761	107.008
GLYMA_18G008900	0.00498891	0.981276	0.995809	nonsignificant	197.57	235.995	211.647	185.692	228.522	228.507
GLYMA_18G182000	-0.173101	0.454273	0.842709	nonsignificant	269.778	267.534	217.637	293.198	322.619	234.08
GLYMA_18G081300				nonsignificant	0	0	0	0	0	0
GLYMA_18G216000	0.0556393	0.755176	0.948604	nonsignificant	22526.9	31541.8	32786.3	27914.4	27724.3	27930.2
GLYMA_18G130700	-0.0032128	0.988662	0.996928	nonsignificant	1396.02	1752.02	2198.34	1960.52	1518.16	1880.45
GLYMA_18G091200	-0.878272	0.829582		nonsignificant	0	0	0	0.977328	0	0
GLYMA_18G019400	0.135559	0.630041	0.908172	nonsignificant	1242.58	1960.83	2494.84	1786.56	1558.49	1842.55
GLYMA_18G203600	-0.606959	0.626318	0.907681	nonsignificant	47.1359	13.0504	5.99001	84.0502	10.0819	6.68801
GLYMA_18G283700				nonsignificant	0	0	0	0	0	0
GLYMA_18G120100	0.228981	0.184987	0.675983	nonsignificant	945.727	706.898	780.698	681.198	663.722	732.337
GLYMA_18G132100	6.927			nonsignificant	2887.32	0	0	21.5012	0	2.22934
GLYMA_18G291400	0.0594345	0.797927	0.957992	nonsignificant	1223.53	1657.4	2051.58	1741.6	1518.16	1473.59
GLYMA_18G125000				nonsignificant	0	0	0	0	0	0
GLYMA_18G223900	-0.570112	0.00346795	0.169058	nonsignificant	274.792	329.523	325.457	520.916	456.204	402.395
GLYMA_18G120700				nonsignificant	0	0	0	0	0	0
GLYMA_18G239700	1.90937	0.636544		nonsignificant	2.00578	0	0	0	0	0
GLYMA_18G002400	-0.063605	0.536386	0.877187	nonsignificant	2306.65	2493.72	2655.57	2636.83	2543.99	2611.67
GLYMA_18G021600	-0.228418	0.316101	0.77382	nonsignificant	302.873	395.863	315.474	461.299	391.512	334.401
GLYMA_18G205100				nonsignificant	0	0	0	0	0	0
GLYMA_18G261700	-1.94941	0.628033		nonsignificant	0	0	0	0	0	2.22934
GLYMA_18G094100	-2.6856	0.499532		nonsignificant	0	0	0	1.95466	1.68031	0
GLYMA_18G202000				nonsignificant	0	0	0	0	0	0
GLYMA_18G094400	-0.158842	0.613816	0.902888	nonsignificant	134.387	184.881	219.634	238.468	203.317	159.398
GLYMA_18G114700	-0.0804871	0.677751	0.925766	nonsignificant	247.714	257.746	296.506	299.062	297.415	250.8
GLYMA_18G036100	1.0088	0.0818075	0.536496	nonsignificant	62.1793	47.8516	40.9318	13.6826	22.6842	39.0134
GLYMA_18G116300	-0.639532	0.0536692	0.472232	nonsignificant	1072.09	2271.86	1261.9	2119.82	2927.1	2126.79
GLYMA_18G188200				nonsignificant	0	0	0	0	0	0
GLYMA_18G064300	-0.620218	0.494758	0.860198	nonsignificant	32.0925	8.70029	9.98336	46.9117	13.4425	17.8347
GLYMA_18G071400	2.81353	0.00336998	0.167303	nonsignificant	106.306	13.0504	49.9168	9.77328	3.36062	11.1467
GLYMA_18G131400				nonsignificant	0	0	0	0	0	0
GLYMA_18G095600	6.97061	0.0746868	0.523405	nonsignificant	67.1937	0	0	0	0	0
GLYMA_18G091000	0.159814	0.345909	0.791143	nonsignificant	565.631	466.553	503.161	433.934	433.52	508.289
GLYMA_18G173200	0.1264	0.273083	0.744995	nonsignificant	1156.33	1309.39	1313.81	1141.52	1189.66	1130.27
GLYMA_18G118700				nonsignificant	0	0	0	0	0	0
GLYMA_18G083500	0.279773	0.942086		nonsignificant	1.00289	1.08754	0	0	1.68031	0
GLYMA_18G022600	0.0860525	0.655325	0.917434	nonsignificant	2012.8	1545.39	1368.72	1554.93	1634.94	1451.3
GLYMA_18G158200	-0.698254	0.122069	0.608364	nonsignificant	380.096	271.884	169.717	670.447	377.229	285.355
GLYMA_18G087900	1.04528	0.797822		nonsignificant	0	1.08754	0	0	0	0
GLYMA_18G055800	4.83192			nonsignificant	111.321	0	0	3.90931	0	0
GLYMA_18G172100	1.27166	0.710802		nonsignificant	0	2.17507	1.99667	0	1.68031	0
GLYMA_18G127900				nonsignificant	0	0	0	0	0	0
GLYMA_18G150400				nonsignificant	0	0	0	0	0	0
GLYMA_18G058000				nonsignificant	0	0	0	0	0	0
GLYMA_18G090700	-0.00865959	0.929272	0.986133	nonsignificant	1365.94	1404.01	1285.86	1380.96	1361.89	1336.49
GLYMA_18G054200	2.36055	0.440512		nonsignificant	8.02313	0	1.99667	1.95466	0	0
GLYMA_18G281100	0.111421	0.365943	0.803687	nonsignificant	1133.27	973.344	1005.32	944.099	947.694	989.826
GLYMA_18G292100	-0.803211	0.476856	0.851419	nonsignificant	28.081	103.316	3.99334	96.7555	120.142	18.9494
GLYMA_18G119300				nonsignificant	0	0	0	0	0	0
GLYMA_18G150100				nonsignificant	0	0	0	0	0	0
GLYMA_18G274500	-0.764789	0.386077	0.814766	nonsignificant	8.02313	17.4006	3.99334	23.4559	15.1228	11.1467
GLYMA_18G021400	-0.213628	0.464088	0.845926	nonsignificant	269.778	514.404	453.244	494.528	487.29	452.555
GLYMA_18G241700	0.32413	0.303505	0.765138	nonsignificant	2853.23	1632.39	2471.88	2479.48	1350.97	1727.74
GLYMA_18G285200				nonsignificant	0	0	0	0	0	0
GLYMA_18G246800	1.57662	0.118562	0.604026	nonsignificant	136.393	30.451	12.9784	35.1838	11.7622	13.376
GLYMA_18G300800	0.626054	0.530417		nonsignificant	12.0347	8.70029	6.98835	1.95466	9.2417	6.68801
GLYMA_18G129400				nonsignificant	0	0	0	0	0	0
GLYMA_18G184500	-0.0530258	0.869733	0.975289	nonsignificant	371.07	755.837	485.191	461.299	624.235	586.316
GLYMA_18G052600				nonsignificant	0	0	0	0	0	0
GLYMA_18G249200	-0.177949	0.530952	0.87559	nonsignificant	315.911	573.131	364.393	494.528	450.323	472.619
GLYMA_18G142500	-0.0135722	0.90886	0.982085	nonsignificant	7372.25	8482.78	8842.26	7898.76	8330.13	8702.22
GLYMA_18G040000	0.754447	0.0406279	0.434089	nonsignificant	7303.05	3208.23	3051.91	2554.74	2438.13	3047.5
GLYMA_18G221400	5.1529	0.188799		nonsignificant	19.0549	0	0	0	0	0
GLYMA_18G268200	2.24865	0.0169022	0.335929	nonsignificant	126.364	17.4006	21.9634	13.6826	10.0819	11.1467
GLYMA_18G295300	0.505684	0.0716399	0.516332	nonsignificant	339.98	227.295	213.644	189.602	168.031	192.838
GLYMA_18G162100				nonsignificant	0	0	0	0	0	0
GLYMA_18G165700	0.0412623	0.965917	0.993166	nonsignificant	18.052	34.8011	27.9534	3.90931	23.5243	51.2747
GLYMA_18G212500				nonsignificant	0	0	0	0	0	0
GLYMA_18G137600	2.90403	0.464989		nonsignificant	2.00578	0	1.99667	0	0	0
GLYMA_18G301200				nonsignificant	0	0	0	0	0	0
GLYMA_18G028000	0.0818951	0.70732	0.934036	nonsignificant	192.555	257.746	242.596	206.216	232.723	215.131
GLYMA_18G190000	0.270259	0.81536	0.961781	nonsignificant	50.1446	56.5519	405.324	349.883	16.8031	57.9628
GLYMA_18G089700	-0.0151313	0.917948	0.98374	nonsignificant	567.636	700.373	636.938	628.422	634.317	662.113
GLYMA_18G121400				nonsignificant	0	0	0	0	0	0
GLYMA_18G273400				nonsignificant	0	0	0	0	0	0
GLYMA_18G077300	0.0710125	0.581587	0.891517	nonsignificant	1197.45	1042.95	1012.31	1002.74	1023.31	1071.2
GLYMA_18G111600	-0.207747	0.775524	0.952995	nonsignificant	58.1677	19.5756	23.9601	54.7304	18.4834	44.5867
GLYMA_18G172000				nonsignificant	0	0	0	0	0	0
GLYMA_18G075000	0.197387	0.24005	0.723974	nonsignificant	1156.33	1241.97	1004.33	870.799	991.382	1105.75
GLYMA_18G072800	0.0724306	0.791919	0.957074	nonsignificant	447.29	796.076	515.141	552.19	599.87	519.436
GLYMA_18G010600	0.159004	0.493267	0.859423	nonsignificant	312.902	267.534	230.616	241.4	211.719	274.208
GLYMA_18G085800				nonsignificant	0	0	0	0	0	0
GLYMA_18G148600				nonsignificant	0	0	0	0	0	0
GLYMA_18G260000	-0.647981	0.00589074	0.2181	nonsignificant	3973.46	6502.38	5570.71	7401.3	7846.2	9897.14
GLYMA_18G251100				nonsignificant	0	0	0	0	0	0
GLYMA_18G274000	0.0659136	0.755883	0.949086	nonsignificant	1598.61	2371.92	2517.8	2055.32	1995.37	2147.97
GLYMA_18G017400	0.309198	0.68149	0.92712	nonsignificant	52.1503	17.4006	27.9534	37.1385	30.2456	11.1467
GLYMA_18G061800	2.3426	0.000474354	0.0690845	nonsignificant	1204.47	452.415	4031.28	354.77	406.635	360.038
GLYMA_18G258500	0.155411	0.242656	0.725385	nonsignificant	1069.08	1191.94	1283.86	1092.65	1090.52	998.743
GLYMA_18G208700	-0.0969489	0.789175	0.956533	nonsignificant	62.1793	73.9524	45.9234	70.3676	63.8517	60.1921
GLYMA_18G265300	0.719426	0.192633	0.68307	nonsignificant	1009.91	243.608	350.416	407.546	271.37	295.387
GLYMA_18G129300				nonsignificant	0	0	0	0	0	0
GLYMA_18G100200	3.22231	0.415952		nonsignificant	0	0	4.99168	0	0	0
GLYMA_18G267700				nonsignificant	0	0	0	0	0	0
GLYMA_18G142600	-0.19504	0.76149	0.950211	nonsignificant	74.214	193.581	177.704	60.5943	179.793	269.75
GLYMA_18G295100	0.647829	0.664528		nonsignificant	16.0463	0	7.98669	5.86397	5.04093	4.45867
GLYMA_18G072600	-0.240716	0.185624	0.676972	nonsignificant	443.278	461.115	369.384	467.163	478.888	559.564
GLYMA_18G105600	0.0870066	0.628057	0.908008	nonsignificant	581.677	530.717	469.218	559.032	455.364	474.849
GLYMA_18G301400				nonsignificant	0	0	0	0	0	0
GLYMA_18G161200				nonsignificant	0	0	0	0	0	0
GLYMA_18G022800	-0.0105804	0.967004	0.993184	nonsignificant	357.029	624.245	495.174	504.301	493.171	489.339
GLYMA_18G248600	0.0301174	0.862429	0.972821	nonsignificant	878.533	962.469	1121.13	848.321	996.423	1056.71
GLYMA_18G264200	-0.104227	0.547157	0.880584	nonsignificant	605.746	766.713	796.672	780.885	727.574	823.74
GLYMA_18G062200	0.328573	0.314332	0.773631	nonsignificant	671.937	867.853	1342.76	703.676	631.796	960.844
GLYMA_18G126800	3.20806	0.408006		nonsignificant	18.052	0	0	1.95466	0	0
GLYMA_18G144100	-0.195523	0.578275	0.890119	nonsignificant	284.821	268.621	311.481	473.027	307.497	209.558
GLYMA_18G113500				nonsignificant	0	0	0	0	0	0
GLYMA_18G059400	-1.78337	0.65871		nonsignificant	0	0	0	1.95466	0	0
GLYMA_18G270700	0.494387	0.699953		nonsignificant	6.01735	4.35014	1.99667	4.88664	1.68031	2.22934
GLYMA_18G115500	0.443832	0.278568	0.748358	nonsignificant	136.393	234.908	253.577	97.7328	186.514	175.003
GLYMA_18G112000				nonsignificant	0	0	0	0	0	0
GLYMA_18G133900				nonsignificant	0	0	0	0	0	0
GLYMA_18G263000				nonsignificant	0	0	0	0	0	0
GLYMA_18G010200	0.178294	0.780759	0.953875	nonsignificant	240.694	70.6898	63.8935	147.577	77.2942	107.008
GLYMA_18G185600				nonsignificant	0	0	0	0	0	0
GLYMA_18G067900				nonsignificant	0	0	0	0	0	0
GLYMA_18G243800	0.0967249	0.626872	0.907763	nonsignificant	385.11	315.385	288.519	322.518	290.693	312.107
GLYMA_18G217100	0.243757	0.213257	0.701829	nonsignificant	2093.03	1495.36	1547.42	1295.94	1462.71	1579.49
GLYMA_18G091700				nonsignificant	0	0	0	0	0	0
GLYMA_18G164700	2.18264	0.565737		nonsignificant	20.0578	0	0	0	0	4.45867
GLYMA_18G173500				nonsignificant	0	0	0	0	0	0
GLYMA_18G242600	0.126646	0.554302	0.8828	nonsignificant	362.044	339.311	267.554	264.856	304.976	317.681
GLYMA_18G022000	4.79506	0.194437		nonsignificant	4.01157	10.8754	0	0	0	0
GLYMA_18G068600	1.27935	0.221144		nonsignificant	15.0434	7.61275	4.99168	4.88664	4.20077	2.22934
GLYMA_18G147700	-0.30064	0.387817	0.815724	nonsignificant	182.526	215.332	173.71	303.949	252.046	147.136
GLYMA_18G237900	-0.253151	0.765041	0.951058	nonsignificant	9.02602	32.6261	17.97	33.2291	28.5653	8.91735
GLYMA_18G192800	-0.484892	0.0680695	0.5116	nonsignificant	381.099	514.404	329.451	525.802	693.127	493.798
GLYMA_18G256500	-3.36723	0.285327		nonsignificant	0	0	0	1.95466	1.68031	2.22934
GLYMA_18G231500	-0.066705	0.946879	0.989373	nonsignificant	48.1388	30.451	37.9368	99.6874	13.4425	8.91735
GLYMA_18G172200				nonsignificant	0	0	0	0	0	0
GLYMA_18G203400	-0.31545	0.0236486	0.37155	nonsignificant	526.518	457.853	460.233	586.397	592.309	619.756
GLYMA_18G057300	0.147594	0.622741	0.905279	nonsignificant	194.561	153.343	186.689	164.191	198.276	119.27
GLYMA_18G282200	4.80464	0.00722749	0.238419	nonsignificant	154.445	0	8.98502	1.95466	1.68031	2.22934
GLYMA_18G294500	-0.80117	0.628035		nonsignificant	4.01157	4.35014	0	9.77328	2.52046	2.22934
GLYMA_18G255200	0.109112	0.94155	0.988688	nonsignificant	0	16.313	10.9817	14.6599	5.04093	5.57334
GLYMA_18G168500				nonsignificant	0	0	0	0	0	0
GLYMA_18G011400	0.114629	0.601882	0.897276	nonsignificant	311.899	419.789	364.393	286.357	368.828	356.694
GLYMA_18G209200	-0.617684	0.390079	0.817249	nonsignificant	32.0925	30.451	39.9334	15.6372	85.6958	55.7334
GLYMA_18G063000	0.188581	0.304967	0.766106	nonsignificant	2735.89	2976.59	3920.46	2609.47	2960.7	2882.53
GLYMA_18G026400	0.359769	0.0574749	0.482149	nonsignificant	252.729	267.534	281.531	228.695	208.358	187.264
GLYMA_18G245900	0.35128	0.0444095	0.446883	nonsignificant	525.515	411.088	486.189	373.339	352.865	390.134
GLYMA_18G145100				nonsignificant	0	0	0	0	0	0
GLYMA_18G067000	-0.0232167	0.886079	0.978225	nonsignificant	2401.92	2513.3	3154.74	2975.96	2600.28	2625.04
GLYMA_18G223200				nonsignificant	0	0	0	0	0	0
GLYMA_18G071500	0.0266969	0.867515	0.974669	nonsignificant	12696.6	10347.9	13514.5	11221.7	11277.4	13391.6
GLYMA_18G217000	0.210726	0.315522	0.77382	nonsignificant	391.128	511.142	378.369	383.113	392.352	329.942
GLYMA_18G233200	1.30346	0.35009		nonsignificant	6.01735	2.17507	3.99334	1.95466	0.840154	2.22934
GLYMA_18G015900	-2.78357	0.483511		nonsignificant	0	0	0	3.90931	0	0
GLYMA_18G254700				nonsignificant	0	0	0	0	0	0
GLYMA_18G286300	-0.0536808	0.734928	0.941031	nonsignificant	1430.12	1852.07	1440.6	1565.68	1650.06	1685.38
GLYMA_18G219200	1.45102	0.634864		nonsignificant	2.00578	8.70029	0	3.90931	0	0
GLYMA_18G277900				nonsignificant	0	0	0	0	0	0
GLYMA_18G125500	-0.0296598	0.802986	0.95908	nonsignificant	3791.93	4270.75	4339.77	4552.39	3947.05	4161.06
GLYMA_18G178900	0.132845	0.866798	0.974277	nonsignificant	24.0694	10.8754	63.8935	37.1385	28.5653	24.5227
GLYMA_18G052500	-0.0175751	0.968138	0.993232	nonsignificant	188.544	174.006	105.824	236.513	122.663	114.811
GLYMA_18G150300	-0.239165	0.650311	0.915355	nonsignificant	22.0636	18.4881	19.9667	21.5012	20.1637	30.096
GLYMA_18G212100	-0.0302633	0.929645	0.986133	nonsignificant	174.503	197.931	316.472	189.602	230.202	284.24
GLYMA_18G172600	-0.262475	0.106959	0.584757	nonsignificant	1082.12	858.066	896.505	1023.26	1193.86	1186.01
GLYMA_18G029500	0.391837	0.0349521	0.416707	nonsignificant	3732.76	2541.57	2933.11	2314.31	2219.69	2484.6
GLYMA_18G082800	-1.2882	0.0703073	0.513707	nonsignificant	595.717	1705.26	145.757	2301.61	2196.16	1476.94
GLYMA_18G083300				nonsignificant	0	0	0	0	0	0
GLYMA_18G178300	1.90368	0.637594		nonsignificant	0	0	1.99667	0	0	0
GLYMA_18G222700				nonsignificant	0	0	0	0	0	0
GLYMA_18G049800				nonsignificant	0	0	0	0	0	0
GLYMA_18G036300	0.174592	0.351152	0.793621	nonsignificant	3778.89	2950.48	2692.51	2808.84	2475.1	3065.34
GLYMA_18G116000				nonsignificant	0	0	0	0	0	0
GLYMA_18G056300	-0.199012	0.388825	0.816276	nonsignificant	284.821	427.402	418.303	419.274	419.237	459.243
GLYMA_18G289400	-0.10434	0.808509	0.960834	nonsignificant	44.1272	28.2759	32.9451	38.1158	39.4873	35.6694
GLYMA_18G256000	4.52927	0.238187		nonsignificant	8.02313	4.35014	0	0	0	0
GLYMA_18G123600	-0.229983	0.208363	0.696454	nonsignificant	331.957	370.85	280.532	385.067	383.11	384.561
GLYMA_18G236900	0.807221	0.121855	0.608133	nonsignificant	50.1446	42.4139	76.8718	38.1158	20.1637	39.0134
GLYMA_18G027500	0.472587	0.448085	0.839952	nonsignificant	240.694	117.454	56.9051	134.871	101.659	62.4214
GLYMA_18G166900	1.84656	0.574525		nonsignificant	6.01735	0	0.998336	1.95466	0	0
GLYMA_18G148400				nonsignificant	0	0	0	0	0	0
GLYMA_18G148100	1.17058	0.192083	0.682605	nonsignificant	8.02313	13.0504	35.9401	9.77328	6.72124	8.91735
GLYMA_18G212800	0.121215	0.469659	0.848377	nonsignificant	2910.39	3201.71	4084.19	3102.04	3150.58	3122.19
GLYMA_18G145600	0.770489	0.291071	0.758447	nonsignificant	46.133	43.5014	169.717	39.0931	35.2865	78.0268
GLYMA_18G289100	-1.07526	0.00025745	0.0506732	nonsignificant	434.252	252.308	429.284	922.598	641.878	788.071
GLYMA_18G213200	-1.51222	2.45146e-06	0.00260739	Decreased	46.133	47.8516	49.9168	113.37	129.384	168.315
GLYMA_18G069600	1.04528	0.797822		nonsignificant	1.00289	0	0	0	0	0
GLYMA_18G177300	-1.94941	0.628033		nonsignificant	0	0	0	0	0	2.22934
GLYMA_18G158800	0.09798	0.681334	0.92712	nonsignificant	2258.51	3194.09	4028.28	2815.68	2932.98	3109.93
GLYMA_18G064000	-0.379268	0.00105211	0.0961665	nonsignificant	979.825	997.27	1104.16	1297.89	1308.96	1402.25
GLYMA_18G095000				nonsignificant	0	0	0	0	0	0
GLYMA_18G155200	1.53022	0.0362671	0.421941	nonsignificant	404.165	57.6394	139.767	76.2316	45.3683	86.9441
GLYMA_18G223100	4.49029	0.253154		nonsignificant	12.0347	0	0	0	0	0
GLYMA_18G004000	-1.21455	0.162039	0.654476	nonsignificant	106.306	231.645	13.9767	428.07	231.042	157.168
GLYMA_18G020500				nonsignificant	0	0	0	0	0	0
GLYMA_18G077800	1.45828	0.707982		nonsignificant	6.01735	0	0	0	0	2.22934
GLYMA_18G252700	0.0835942	0.919342	0.983988	nonsignificant	8.02313	6.52521	17.97	11.7279	10.0819	8.91735
GLYMA_18G222800				nonsignificant	0	0	0	0	0	0
GLYMA_18G033900				nonsignificant	0	0	0	0	0	0
GLYMA_18G039000	-0.0917492	0.370566	0.806444	nonsignificant	3963.43	4572	4306.82	4713.65	4422.57	4548.96
GLYMA_18G128400	0.955394	0.477011		nonsignificant	7.02024	2.17507	7.98669	5.86397	0.840154	2.22934
GLYMA_18G067600	0.566269	0.277749	0.747486	nonsignificant	237.685	107.666	85.8569	130.962	78.9745	81.3708
GLYMA_18G260800	-0.221772	0.391638	0.817792	nonsignificant	928.677	1474.7	1670.22	1438.63	1744.16	1567.22
GLYMA_18G164600	0.021352	0.920758	0.984484	nonsignificant	471.359	430.664	351.414	376.271	381.43	478.193
GLYMA_18G286200	0.175084	0.294127	0.760138	nonsignificant	2866.26	4041.28	3528.12	2967.17	3084.21	3191.3
GLYMA_18G301600	0.138718	0.456818	0.843458	nonsignificant	2387.88	1821.62	2185.36	1623.34	2024.77	2161.34
GLYMA_18G093300	-0.468539	0.485196	0.854835	nonsignificant	20.0578	8.70029	12.9784	18.5692	23.5243	15.6054
GLYMA_18G091800	3.15054	0.264029		nonsignificant	27.0781	0	1.99667	0	0	3.34401
GLYMA_18G192100	-3.14258	0.165153		nonsignificant	1.00289	0	0	5.86397	1.68031	2.22934
GLYMA_18G083600				nonsignificant	0	0	0	0	0	0
GLYMA_18G204900				nonsignificant	0	0	0	0	0	0
GLYMA_18G199200	-0.37844	0.917075		nonsignificant	0	2.17507	0	0	1.68031	1.11467
GLYMA_18G041900	-0.0129315	0.918767	0.983809	nonsignificant	2253.5	2155.5	2618.63	2389.57	2265.06	2437.78
GLYMA_18G108200	-0.352569	0.79422	0.957239	nonsignificant	36.1041	89.1779	0	44.9571	68.0525	46.8161
GLYMA_18G020100	0.0194567	0.935566	0.987489	nonsignificant	279.807	373.025	438.269	371.385	327.66	377.873
GLYMA_18G150200				nonsignificant	0	0	0	0	0	0
GLYMA_18G156300	-0.0217032	0.89397	0.978987	nonsignificant	401.157	468.728	491.181	456.412	437.72	488.225
GLYMA_18G136100				nonsignificant	0	0	0	0	0	0
GLYMA_18G170200	-0.0710588	0.466727	0.847605	nonsignificant	4135.92	3921.65	4393.68	4428.27	4156.24	4497.69
GLYMA_18G220100	22.5438			nonsignificant	326.943	0	0	0	0	0
GLYMA_18G074000	-0.182458	0.734403	0.94081	nonsignificant	119.344	33.7136	88.8519	99.6874	84.8556	90.2881
GLYMA_18G121200				nonsignificant	0	0	0	0	0	0
GLYMA_18G044400	-0.547631	0.182169	0.673403	nonsignificant	66.1908	45.6765	51.9135	54.7304	89.0564	95.8615
GLYMA_18G292200	0.353321	0.798474	0.957992	nonsignificant	6.01735	15.2255	8.98502	11.7279	11.7622	0
GLYMA_18G090500	-0.0944011	0.813839	0.96155	nonsignificant	106.306	165.305	120.799	119.234	100.819	199.526
GLYMA_18G298600	-0.0493694	0.819362	0.962831	nonsignificant	530.53	738.437	567.055	538.508	672.124	688.865
GLYMA_18G111900	0.117404	0.808426	0.960834	nonsignificant	46.133	30.451	47.9201	50.8211	28.5653	35.6694
GLYMA_18G160000				nonsignificant	0	0	0	0	0	0
GLYMA_18G272400	3.01591	0.447395		nonsignificant	0	4.35014	0	0	0	0
GLYMA_18G187100				nonsignificant	0	0	0	0	0	0
GLYMA_18G239900	-0.247259	0.354577	0.795572	nonsignificant	263.76	401.301	349.417	462.276	420.917	319.91
GLYMA_18G057200	0.852731	0.605504		nonsignificant	4.01157	2.17507	3.99334	3.90931	1.68031	0
GLYMA_18G097100	-0.000347022	0.998388	0.999396	nonsignificant	623.798	572.044	581.031	673.379	594.829	508.289
GLYMA_18G046400				nonsignificant	0	0	0	0	0	0
GLYMA_18G236800	-0.237314	0.4097	0.824934	nonsignificant	260.752	319.735	213.644	237.491	328.5	370.07
GLYMA_18G169700	0.456749	0.407123	0.82447	nonsignificant	30.0867	60.902	93.8436	42.0251	43.688	49.0454
GLYMA_18G256300	4.77304			nonsignificant	100.289	0	0	1.95466	1.68031	0
GLYMA_18G229700	0.568061	0.125495	0.613511	nonsignificant	308.891	251.221	425.291	304.926	152.908	207.328
GLYMA_18G279600	0.215767	0.0580463	0.483408	nonsignificant	710.047	692.76	720.798	586.397	622.554	619.756
GLYMA_18G026000	-0.102314	0.388128	0.815939	nonsignificant	5111.74	4960.25	5420.96	5182.77	5300.53	6150.74
GLYMA_18G087400	-1.36777	0.178145	0.669698	nonsignificant	9.02602	13.0504	0.998336	15.6372	26.8849	16.72
GLYMA_18G041800	10.6303	0.00651295	0.227598	nonsignificant	378.09	0	471.214	0	0	0
GLYMA_18G092000	0.0750445	0.779488	0.953695	nonsignificant	287.83	269.709	432.279	330.337	282.292	327.713
GLYMA_18G228000	0.42949	0.215463	0.703866	nonsignificant	315.911	163.13	255.574	216.967	149.547	179.462
GLYMA_18G018600	-0.381478	0.0333312	0.41165	nonsignificant	16471.5	21218.9	18033.9	20364.6	24341.8	27884.5
GLYMA_18G227600				nonsignificant	0	0	0	0	0	0
GLYMA_18G166800	-0.148225	0.243054	0.725523	nonsignificant	680.963	667.747	682.862	687.062	790.585	773.58
GLYMA_18G079800	-1.59498	0.694103		nonsignificant	0	0	0	0	1.68031	0
GLYMA_18G160100	0.273382	0.56845	0.887287	nonsignificant	39.1128	25.0133	40.9318	25.4105	33.6062	27.8667
GLYMA_18G300000	0.941596	0.054277	0.474009	nonsignificant	409.18	121.804	325.457	177.874	134.425	133.76
GLYMA_18G042100	-1.8568	0.0968118	0.564947	nonsignificant	1186.42	2977.67	106.822	6440.59	5957.54	3070.91
GLYMA_18G161000				nonsignificant	0	0	0	0	0	0
GLYMA_18G026300	1.04939	0.794645		nonsignificant	0	2.17507	0	0	0	1.11467
GLYMA_18G201900	-0.044546	0.906609	0.982081	nonsignificant	936.7	562.256	421.298	805.318	461.245	714.502
GLYMA_18G152300	1.45605	0.0859867	0.543977	nonsignificant	31.0896	17.4006	34.9417	18.5692	8.40154	3.34401
GLYMA_18G278600				nonsignificant	0	0	0	0	0	0
GLYMA_18G062900	0.050283	0.790873	0.956965	nonsignificant	7432.43	5647.57	5316.14	6726.95	5383.71	5655.83
GLYMA_18G023700				nonsignificant	0	0	0	0	0	0
GLYMA_18G262400	0.31538	0.571092	0.887804	nonsignificant	66.1908	31.5385	33.9434	27.3652	47.0487	31.2107
GLYMA_18G253800	1.1583			nonsignificant	197.57	13.0504	11.98	46.9117	8.40154	44.5867
GLYMA_18G106500				nonsignificant	0	0	0	0	0	0
GLYMA_18G180000				nonsignificant	0	0	0	0	0	0
GLYMA_18G295200	-3.36857	0.393875		nonsignificant	0	0	0	5.86397	0	0
GLYMA_18G183600	-0.0991463	0.690117	0.929127	nonsignificant	648.871	952.681	1072.21	836.593	1083.8	943.01
GLYMA_18G126400	-1.59498	0.694103		nonsignificant	0	0	0	0	1.68031	0
GLYMA_18G014800	0.158822	0.260831	0.738002	nonsignificant	1773.11	1469.26	1708.15	1547.11	1347.61	1541.59
GLYMA_18G050600	-0.90448	0.188641	0.680103	nonsignificant	104.301	63.0771	16.9717	141.713	121.822	81.3708
GLYMA_18G149500	3.90578	0.321625		nonsignificant	8.02313	0	0	0	0	0
GLYMA_18G025900	-0.57334	0.0950671	0.560601	nonsignificant	174.503	290.372	159.734	273.652	384.791	269.75
GLYMA_18G273000	-1.84136	0.188239		nonsignificant	4.01157	0	1.99667	7.81862	5.04093	8.91735
GLYMA_18G193000				nonsignificant	0	0	0	0	0	0
GLYMA_18G291200	-1.59498	0.694103		nonsignificant	0	0	0	0	1.68031	0
GLYMA_18G144200	-0.508148	0.545171	0.880283	nonsignificant	17.0492	36.9762	4.99168	27.3652	25.2046	31.2107
GLYMA_18G197500	0.102769	0.663988	0.920696	nonsignificant	326.943	478.516	471.214	361.611	445.282	381.217
GLYMA_18G133600	0.164718	0.707668	0.934054	nonsignificant	68.1966	145.73	97.8369	76.2316	120.982	80.2561
GLYMA_18G165300				nonsignificant	0	0	0	0	0	0
GLYMA_18G044800	-0.648229	0.010614	0.275753	nonsignificant	312.902	421.964	261.564	590.306	488.97	481.537
GLYMA_18G179900	-0.149865	0.931021		nonsignificant	4.01157	4.35014	1.99667	9.77328	1.68031	0
GLYMA_18G298100	-0.0872151	0.418511	0.830027	nonsignificant	2323.7	2171.81	2076.54	2270.33	2237.33	2475.68
GLYMA_18G198000	-6.99286	9.82209e-05	0.0289702	Decreased	0	0	0	42.0251	23.5243	6.68801
GLYMA_18G159000	-0.0181156	0.919222	0.983981	nonsignificant	585.689	718.861	685.857	578.578	727.574	708.929
GLYMA_18G213600	-0.0581865	0.871165	0.975748	nonsignificant	397.145	466.553	265.557	547.304	329.341	298.731
GLYMA_18G250800	1.21189	0.0269623	0.385804	nonsignificant	91.2631	80.4776	182.695	72.3223	50.4093	30.096
GLYMA_18G260700	-1.73001	0.150822	0.644757	nonsignificant	42.1214	52.2017	3.99334	271.697	38.6471	15.6054
GLYMA_18G159800	-0.142569	0.528421	0.874332	nonsignificant	679.96	959.206	982.362	838.547	1122.45	931.863
GLYMA_18G121600	0.269569	0.407674	0.824633	nonsignificant	446.287	403.476	738.768	549.258	383.11	385.675
GLYMA_18G133500	-0.165366	0.483778	0.854281	nonsignificant	1998.76	3411.6	3071.88	2885.07	3384.14	3242.57
GLYMA_18G008700	0.298053	0.0497445	0.462813	nonsignificant	3263.41	2450.22	2773.38	2227.33	2402.84	2272.81
GLYMA_18G274900				nonsignificant	0	0	0	0	0	0
GLYMA_18G069800	-0.284139	0.567169	0.887232	nonsignificant	46.133	77.215	29.9501	61.5717	68.8927	55.7334
GLYMA_18G257500	-2.42373	0.142079		nonsignificant	1.00289	2.17507	0	7.81862	6.72124	2.22934
GLYMA_18G016100				nonsignificant	0	0	0	0	0	0
GLYMA_18G299100	0.138207	0.41853	0.830027	nonsignificant	5719.49	4476.3	4217.97	3952.31	4488.11	4657.08
GLYMA_18G125600	-0.0886145	0.454494	0.842709	nonsignificant	914.637	979.87	866.555	958.759	951.055	1026.61
GLYMA_18G150700				nonsignificant	0	0	0	0	0	0
GLYMA_18G168800				nonsignificant	0	0	0	0	0	0
GLYMA_18G048500				nonsignificant	0	0	0	0	0	0
GLYMA_18G285100	-0.996313	0.0538139	0.472676	nonsignificant	34.0983	15.2255	21.9634	54.7304	45.3683	42.3574
GLYMA_18G099800	0.170593	0.143547	0.637222	nonsignificant	1850.33	1728.09	1931.78	1721.07	1508.92	1667.54
GLYMA_18G063500	-0.148691	0.60683	0.899418	nonsignificant	335.969	511.142	485.191	365.521	588.108	522.78
GLYMA_18G176100	4.68587			nonsignificant	5944.14	0	3.99334	52.7757	0	178.347
GLYMA_18G159600				nonsignificant	0	0	0	0	0	0
GLYMA_18G170800	-0.0150624	0.953271	0.990317	nonsignificant	104.301	97.8782	87.8535	97.7328	102.499	92.5175
GLYMA_18G082300	-2.2345	0.161479		nonsignificant	0	1.08754	1.99667	3.90931	5.04093	5.57334
GLYMA_18G037400	0.667058	0.113685	0.595732	nonsignificant	56.1619	80.4776	49.9168	31.2745	43.688	42.3574
GLYMA_18G102700	-0.166566	0.308392	0.769136	nonsignificant	6049.44	6703.57	5989.02	5737.89	7669.77	7627.68
GLYMA_18G284800	-0.0153248	0.943975	0.988938	nonsignificant	391.128	294.722	322.462	294.176	381.43	343.318
GLYMA_18G264300				nonsignificant	0	0	0	0	0	0
GLYMA_18G281500	0.0823943	0.890036	0.978839	nonsignificant	213.616	72.8649	156.739	234.559	101.659	82.4855
GLYMA_18G204600	-0.0195359	0.969785	0.993744	nonsignificant	140.405	87.0029	47.9201	117.279	70.573	91.4028
GLYMA_18G065100	-0.682713	0.686509		nonsignificant	6.01735	2.17507	1.99667	9.77328	0	6.68801
GLYMA_18G139300				nonsignificant	0	0	0	0	0	0
GLYMA_18G013300	0.205205	0.146789	0.640164	nonsignificant	2816.12	2448.04	2229.28	2045.55	2153.32	2301.79
GLYMA_18G031400	1.24283	0.488529	0.857001	nonsignificant	50.1446	4.35014	4.99168	23.4559	1.68031	0
GLYMA_18G247800	0.849634	0.201279	0.690743	nonsignificant	48.1388	17.4006	37.9368	17.5919	13.4425	26.752
GLYMA_18G039900	3.8293			nonsignificant	118.341	0	0	3.90931	0	4.45867
GLYMA_18G278500				nonsignificant	0	0	0	0	0	0
GLYMA_18G008800	2.59216	0.00894843	0.259546	nonsignificant	57.1648	15.2255	14.975	1.95466	5.88108	6.68801
GLYMA_18G089300	-0.043146	0.873359	0.976274	nonsignificant	310.896	414.351	320.466	296.13	457.884	322.139
GLYMA_18G186800	5.3783			nonsignificant	254.734	0	0	3.90931	0	2.22934
GLYMA_18G211800	0.581526	0.242257	0.725205	nonsignificant	198.572	91.353	78.8685	103.597	67.2124	75.7975
GLYMA_18G032800				nonsignificant	0	0	0	0	0	0
GLYMA_18G246600	2.01116	0.617895		nonsignificant	0	2.17507	0	0	0	0
GLYMA_18G080800	-1.59498	0.694103		nonsignificant	0	0	0	0	1.68031	0
GLYMA_18G153800	-0.53551	0.174883	0.667495	nonsignificant	415.197	765.625	279.534	789.681	696.488	629.788
GLYMA_18G294400	-1.78337	0.65871		nonsignificant	0	0	0	1.95466	0	0
GLYMA_18G012700				nonsignificant	0	0	0	0	0	0
GLYMA_18G190800				nonsignificant	0	0	0	0	0	0
GLYMA_18G073000				nonsignificant	0	0	0	0	0	0
GLYMA_18G085100	-0.26307	0.064861	0.503487	nonsignificant	1139.28	1394.22	1236.94	1587.18	1553.45	1382.19
GLYMA_18G163300				nonsignificant	0	0	0	0	0	0
GLYMA_18G173000	-0.288429	0.170056	0.664093	nonsignificant	313.905	404.563	329.451	420.251	485.609	372.299
GLYMA_18G173700				nonsignificant	0	0	0	0	0	0
GLYMA_18G240300	-0.00396815	0.982387	0.995962	nonsignificant	591.706	601.407	737.77	706.608	572.985	657.654
GLYMA_18G285600	-0.125474	0.73653	0.941584	nonsignificant	234.677	356.712	228.619	184.715	370.508	338.859
GLYMA_18G020000	0.0766563	0.578123	0.890119	nonsignificant	731.108	771.063	706.822	685.107	645.239	765.777
GLYMA_18G232600	2.32301			nonsignificant	200.578	0	0	0	0	40.1281
GLYMA_18G239500	-0.622368	0.342606	0.789188	nonsignificant	126.364	78.3026	83.8602	273.652	50.4093	120.384
GLYMA_18G002800	0.0156522	0.946862	0.989373	nonsignificant	9621.74	6407.76	9034.94	10159.3	7684.89	6949.96
GLYMA_18G132300				nonsignificant	0	0	0	0	0	0
GLYMA_18G270100	-0.464152	0.703465		nonsignificant	5.01446	7.61275	2.99501	3.90931	15.1228	2.22934
GLYMA_18G032400				nonsignificant	0	0	0	0	0	0
GLYMA_18G250500	0.725308	0.664465		nonsignificant	8.02313	6.52521	1.99667	7.81862	0	2.22934
GLYMA_18G088100				nonsignificant	0	0	0	0	0	0
GLYMA_18G105200				nonsignificant	0	0	0	0	0	0
GLYMA_18G283000	0.00337166	0.997193	0.99909	nonsignificant	34.0983	4.35014	28.9517	10.7506	35.2865	21.1787
GLYMA_18G222000				nonsignificant	0	0	0	0	0	0
GLYMA_18G000400	1.09497	0.473004		nonsignificant	6.01735	6.52521	11.98	9.77328	1.68031	0
GLYMA_18G046200				nonsignificant	0	0	0	0	0	0
GLYMA_18G035600				nonsignificant	0	0	0	0	0	0
GLYMA_18G147800				nonsignificant	0	0	0	0	0	0
GLYMA_18G262800	-1.22835	0.0971643	0.565504	nonsignificant	22.0636	17.4006	5.99001	52.7757	26.8849	26.752
GLYMA_18G288100	0.268189	0.60167	0.897213	nonsignificant	74.214	28.2759	53.9101	43.0024	40.3274	46.8161
GLYMA_18G013800	1.32172	0.368838	0.805427	nonsignificant	196.567	2.17507	5.99001	31.2745	8.40154	42.3574
GLYMA_18G259500	0.83476	0.296911	0.76144	nonsignificant	136.393	39.1513	43.9268	76.2316	20.1637	26.752
GLYMA_18G295700	1.78047	0.40321	0.822806	nonsignificant	36.1041	0	9.98336	11.7279	1.68031	0
[truncated: 54,827 more rows]

## Sheet: LNSC vs NNSC
Geneid	log2FC	pvalue	padj	level	LNSC-1	LNSC-2	LNSC-3	NNSC-1	NNSC-2	NNSC-3
GLYMA_01G212100	-2.92168	1.21746e-24	4.26441e-20	Decreased	47.1388	37.5116	53.7988	326.971	291.676	424.44
GLYMA_15G180000	-2.6948	5.28935e-21	9.2635e-17	Decreased	130.941	179.033	252.62	1243.66	933.362	1454.33
GLYMA_09G027500	-4.08699	1.9256e-20	2.24827e-16	Decreased	5.23764	13.6406	8.18677	142.076	154.812	166.447
GLYMA_17G167100	-1.64199	6.12421e-20	5.36281e-16	Decreased	975.948	1173.94	1195.27	3019.61	3229.75	4188.23
GLYMA_06G295400	-2.81812	1.0547e-19	7.38857e-16	Decreased	34.9176	52.8573	51.4597	245.228	374.691	359.942
GLYMA_12G079500	-2.99366	3.1635e-19	1.8468e-15	Decreased	391.077	612.974	540.327	2817.2	3053.62	6429.02
GLYMA_09G210600	-3.09721	4.49674e-19	2.2501e-15	Decreased	192.92	338.457	183.618	1419.79	1689.47	3016.85
GLYMA_09G039800	-3.11094	1.56467e-18	6.8507e-15	Decreased	56.7411	65.6454	73.6809	397.036	436.392	857.203
GLYMA_05G098200	-1.54827	3.73654e-18	1.45422e-14	Decreased	1192.44	1497.06	1649.05	3690.1	4215.83	4778.07
GLYMA_08G218600	-1.171	8.00076e-18	2.80243e-14	Decreased	558.682	608.711	601.143	1265.06	1458.38	1258.76
GLYMA_17G007600	-3.40526	4.03426e-17	1.28462e-13	Decreased	196.412	202.904	367.235	1924.84	1660.31	4524.24
GLYMA_13G065300	-2.49812	6.82527e-17	1.99224e-13	Decreased	253.153	272.812	355.54	1099.63	1518.96	2356.27
GLYMA_19G021300	-2.59869	1.9262e-16	5.18994e-13	Decreased	254.899	426.269	533.309	2100.98	1910.47	3337.27
GLYMA_07G034400	-2.15464	3.26964e-16	8.18042e-13	Decreased	256.645	315.439	329.81	1111.31	1052.28	1849.64
GLYMA_12G226600	-1.84725	7.88654e-16	1.84161e-12	Decreased	1304.17	1851.71	1940.26	6113.18	4721.78	7497.4
GLYMA_06G157400	-1.95875	4.75469e-15	1.02658e-11	Decreased	532.494	769.841	959.021	2352.05	3031.18	3400.72
GLYMA_17G236200	-2.43017	5.05136e-15	1.02658e-11	Decreased	1226.48	1597.65	2128.56	7162.21	6379.84	13144.1
GLYMA_11G063200	-1.96172	5.27551e-15	1.02658e-11	Decreased	737.635	853.39	754.352	2241.11	2659.86	4236.08
GLYMA_07G108900	-2.15434	1.0972e-14	2.02271e-11	Decreased	68.9623	73.3182	119.293	358.111	375.813	422.36
GLYMA_12G093100	-1.51307	1.5003e-14	2.62756e-11	Decreased	2957.52	3313.81	4103.91	9508.42	8197.21	11901
GLYMA_16G023900	-1.53913	1.89731e-14	3.16462e-11	Decreased	162.367	205.461	184.787	520.623	475.656	609.613
GLYMA_06G020800	-4.63957	2.19267e-14	3.49104e-11	Decreased	1.74588	3.41015	7.01723	107.044	76.2844	106.11
GLYMA_18G202600	-3.38	4.27858e-14	6.24441e-11	Decreased	225.219	229.332	316.945	1509.32	1474.08	5043.35
GLYMA_12G221200	-1.86398	5.02794e-14	7.04455e-11	Decreased	876.433	1069.93	1603.44	4372.26	3614.53	4925.8
GLYMA_18G066500	-2.92872	5.4431e-14	7.3329e-11	Decreased	144.035	131.291	156.718	577.064	900.829	1810.11
GLYMA_17G093900	-1.96307	5.90844e-14	7.665e-11	Decreased	1013.48	1138.14	1603.44	4013.17	4055.41	6565.3
GLYMA_11G181200	-2.59602	8.51715e-14	1.06546e-10	Decreased	240.932	423.711	463.137	1545.32	1873.45	3395.52
GLYMA_02G296600	-2.36857	9.1056e-14	1.0998e-10	Decreased	3091.96	4492.02	5847.69	19754.5	15884	33720.1
GLYMA_04G092100	-2.28437	9.72021e-14	1.1349e-10	Decreased	700.098	947.169	1463.09	4489.03	3899.48	6754.63
GLYMA_15G132800	-3.06013	1.16767e-13	1.31936e-10	Decreased	366.635	509.817	790.608	3997.6	2351.35	7546.3
GLYMA_18G026900	-2.67437	1.30874e-13	1.43254e-10	Decreased	148.4	240.415	412.847	1269.93	1735.47	2101.4
GLYMA_06G236400	-1.78928	1.88447e-13	2.00022e-10	Decreased	735.016	963.367	1291.17	3548.02	2778.77	3998.89
GLYMA_12G216100	-3.04339	1.95455e-13	2.01359e-10	Decreased	921.825	1461.25	1854.89	9815.93	5591.2	19525.3
GLYMA_11G243000	-1.77967	2.50315e-13	2.50508e-10	Decreased	1135.7	1386.23	1823.31	3969.38	4607.35	6336.44
GLYMA_03G015800	-4.00777	3.0679e-13	2.94826e-10	Decreased	8.72941	19.6084	21.0517	149.861	183.98	455.649
GLYMA_09G042400	-1.94416	3.11432e-13	2.94826e-10	Decreased	1384.48	1713.6	2647.83	6817.72	6175.67	9108.82
GLYMA_09G173400	-2.33932	3.27887e-13	3.02234e-10	Decreased	1587.01	2624.11	3231.43	11344.7	8614.53	17698.5
GLYMA_07G196500	-1.93251	3.73191e-13	3.35173e-10	Decreased	1063.24	1214.01	1706.36	5468	6241.86	3490.19
GLYMA_11G180500	-1.71173	3.94299e-13	3.45278e-10	Decreased	2940.06	4038.47	5136.61	12672.1	11101.6	15903
GLYMA_02G228200	-2.64791	4.05322e-13	3.46274e-10	Decreased	1076.34	1687.17	2696.96	9395.54	8023.32	16795.6
GLYMA_06G175100	-2.92677	4.44739e-13	3.70902e-10	Decreased	141.416	199.494	287.706	1257.28	921.022	2594.5
GLYMA_02G005600	-2.78686	4.9385e-13	4.02281e-10	Decreased	35.7906	68.203	45.612	269.556	496.97	268.396
GLYMA_16G137300	-2.18957	5.12958e-13	4.08349e-10	Decreased	138.798	232.743	134.497	677.296	631.59	1003.88
GLYMA_01G037900	-2.18221	6.83528e-13	5.20477e-10	Decreased	597.091	1173.09	1127.43	4424.81	3129.9	5592.62
GLYMA_04G100300	-2.68788	1.19671e-12	8.73274e-10	Decreased	656.451	1036.69	1844.36	5938.02	5916.53	10929.3
GLYMA_02G021300	-4.27188	1.24437e-12	8.89522e-10	Decreased	8.72941	18.7558	32.7471	221.873	214.269	714.683
GLYMA_17G145400	-0.871371	1.13592e-12	8.46549e-10	nonsignificant	1271	1190.14	1373.04	2493.15	2270.58	2246
GLYMA_15G150500	-2.8379	1.55749e-12	1.09109e-09	Decreased	169.351	189.263	381.269	1375.03	1166.7	2738.06
GLYMA_02G217500	-2.76312	2.3758e-12	1.63171e-09	Decreased	66.3435	80.1385	114.615	334.756	542.965	889.452
GLYMA_19G201000	-3.17113	2.66029e-12	1.79196e-09	Decreased	178.08	191.821	363.726	1405.19	1256.45	3937.52
GLYMA_20G082500	-2.33354	3.67043e-12	2.38574e-09	Decreased	104.753	165.392	112.276	472.939	525.016	932.104
GLYMA_16G030000	-2.52852	3.67801e-12	2.38574e-09	Decreased	132.687	146.636	81.8677	1032.49	599.057	457.73
GLYMA_14G016300	-2.14022	4.55949e-12	2.90373e-09	Decreased	4764.51	6804.1	9935.23	26401.9	24558	43827.6
GLYMA_16G136200	-2.30965	5.40103e-12	3.37825e-09	Decreased	185.936	345.278	180.109	951.718	953.555	1625.98
GLYMA_11G243400	-3.69467	5.84411e-12	3.59126e-09	Decreased	5.23764	18.7558	21.0517	118.721	213.148	245.51
GLYMA_14G184700	-4.01272	7.5784e-12	4.57343e-09	Decreased	6.98353	13.6406	16.3735	85.6351	183.98	322.491
GLYMA_07G023300	-1.26612	7.70356e-12	4.57343e-09	Decreased	673.91	765.578	789.438	1755.52	1467.35	2135.73
GLYMA_02G075600	-1.75125	8.31883e-12	4.85639e-09	Decreased	274.976	330.784	307.589	895.276	784.159	1395.04
GLYMA_17G069600	-1.5429	8.54225e-12	4.90507e-09	Decreased	5869.65	7151.08	9532.91	21048.7	18067.1	26594.1
GLYMA_05G212300	-3.19095	8.82436e-12	4.98534e-09	Decreased	96.8964	152.604	216.365	951.718	747.138	2548.72
GLYMA_14G105800	-2.50136	1.39869e-11	7.77651e-09	Decreased	164.113	187.558	318.114	930.309	919.9	1934.95
GLYMA_06G239900	-3.83647	1.59196e-11	8.71274e-09	Decreased	8.72941	28.9863	28.0689	253.013	157.056	525.349
GLYMA_07G104200	-3.05316	1.81163e-11	9.76245e-09	Decreased	190.301	485.946	825.694	3423.46	3054.74	5977.53
GLYMA_18G029300	-1.80436	1.88199e-11	9.98794e-09	Decreased	799.614	1604.47	1520.4	4149.41	4306.7	5248.29
GLYMA_14G200200	-2.78615	2.51084e-11	1.31265e-08	Decreased	412.901	701.638	1153.16	3942.14	3344.17	8347.33
GLYMA_19G085100	-2.42143	2.64092e-11	1.36035e-08	Decreased	500.195	783.482	920.427	2494.12	3030.06	6279.22
GLYMA_09G027000	-1.54188	2.97488e-11	1.51016e-08	Decreased	640.739	722.951	944.987	2458.12	1680.5	2577.85
GLYMA_08G053500	-2.1499	3.15048e-11	1.57646e-08	Decreased	148.4	221.66	360.218	994.535	950.189	1287.88
GLYMA_01G067100	-1.51807	4.01856e-11	1.95665e-08	Decreased	717.557	807.353	856.102	1970.58	1806.14	3040.78
GLYMA_04G177900	-2.45283	4.02586e-11	1.95665e-08	Decreased	185.936	346.983	515.766	1559.92	1533.54	2640.27
GLYMA_07G253400	-1.58548	4.07787e-11	1.95665e-08	Decreased	2714.85	3669.32	4430.21	9966.76	8732.32	13750.6
GLYMA_02G232600	-2.91765	4.68172e-11	2.21603e-08	Decreased	212.998	376.821	638.568	2018.26	2157.28	5097.44
GLYMA_03G201200	-1.78572	4.77736e-11	2.21798e-08	Decreased	316.005	209.724	210.517	691.893	751.626	1097.51
GLYMA_15G042400	-5.36575	4.81246e-11	2.21798e-08	Decreased	0	5.11522	2.33908	95.3664	58.3351	156.044
GLYMA_13G090300	-2.20301	5.33309e-11	2.426e-08	Decreased	66.3435	97.1892	107.598	514.784	462.194	268.396
GLYMA_17G173000	-2.07042	5.5836e-11	2.50739e-08	Decreased	350.049	506.407	663.128	2136.99	1395.56	2844.17
GLYMA_16G157400	-1.89254	6.0825e-11	2.69686e-08	Decreased	389.332	702.491	818.677	2453.25	1880.19	2754.7
GLYMA_14G199200	-1.21287	6.46848e-11	2.80324e-08	Decreased	2125.61	2747.73	3084.07	6251.36	5321.96	6866.99
GLYMA_17G102400	-2.01975	6.51685e-11	2.80324e-08	Decreased	1329.49	1566.11	2005.76	4526.01	5315.23	10030.5
GLYMA_13G338400	-2.88891	6.62283e-11	2.80324e-08	Decreased	62.8517	156.867	126.31	629.613	536.234	1396.08
GLYMA_02G158300	-2.58566	6.64763e-11	2.80324e-08	Decreased	84.6753	144.079	169.583	590.688	539.6	1256.68
GLYMA_18G265100	-2.37227	7.02653e-11	2.89551e-08	Decreased	1323.38	1952.31	3066.53	7350.02	8961.17	16518.8
GLYMA_13G274100	-1.12933	7.62976e-11	3.10753e-08	Decreased	1037.05	1156.04	856.102	2067.89	2073.14	2534.16
GLYMA_12G186800	-1.73297	8.94606e-11	3.60177e-08	Decreased	321.242	511.522	638.568	1693.24	1375.36	1816.35
GLYMA_08G109500	-3.80787	1.03308e-10	4.07179e-08	Decreased	12.2212	38.3642	35.0861	278.314	181.736	736.529
GLYMA_18G014100	-2.253	1.0346e-10	4.07179e-08	Decreased	538.604	779.219	1389.41	3665.77	3456.36	5773.64
GLYMA_10G275000	-1.90972	1.08289e-10	4.21448e-08	Decreased	780.409	1450.17	1773.02	5128.38	4063.27	5845.42
GLYMA_03G134800	-1.92383	1.10102e-10	4.23795e-08	Decreased	2810.87	3749.46	4312.09	11269.8	9569.2	20410.6
GLYMA_12G060700	-1.70362	1.27613e-10	4.85861e-08	Decreased	1218.63	1812.49	2516.85	5857.25	5233.33	6973.1
GLYMA_12G217500	-3.40291	1.44659e-10	5.44835e-08	Decreased	45.3929	69.908	215.195	769.743	962.529	1748.74
GLYMA_04G085600	-2.05893	1.71794e-10	6.33413e-08	Decreased	90.7858	78.4334	149.701	400.928	364.594	556.558
GLYMA_01G205900	-1.43628	1.79609e-10	6.51372e-08	Decreased	4177.89	5837.32	6439.48	16412.8	11304.7	16808
GLYMA_08G271900	-1.38623	1.80384e-10	6.51372e-08	Decreased	960.235	1207.19	984.751	2950.52	2019.29	3270.69
GLYMA_20G123800	-1.11586	1.93963e-10	6.93259e-08	Decreased	1343.46	1414.36	1688.81	2745.19	3123.17	3764.83
GLYMA_13G236500	-1.59179	2.00734e-10	7.10214e-08	Decreased	1958.01	2705.95	3603.35	7695.48	7056.31	10161.6
GLYMA_12G214100	-2.38681	2.25505e-10	7.89877e-08	Decreased	183.318	265.992	507.58	1465.53	1290.1	2239.75
GLYMA_04G008900	-2.30364	2.33668e-10	8.10366e-08	Decreased	272.358	332.489	534.479	1517.1	1237.38	2863.93
GLYMA_13G225900	-2.14061	2.52864e-10	8.6834e-08	Decreased	1486.62	1832.95	2682.92	7791.82	5411.7	13258.6
GLYMA_14G219600	-1.64661	2.59347e-10	8.81955e-08	Decreased	245.296	346.13	314.606	960.476	680.95	1194.26
GLYMA_09G011800	-1.96916	2.71677e-10	9.15003e-08	Decreased	1908.25	2171.41	1998.74	6611.42	4856.4	12331.7
GLYMA_13G285400	-1.85181	2.98025e-10	9.94181e-08	Decreased	3043.07	3585.77	3424.41	9820.79	8028.93	18437.1
GLYMA_20G099200	-1.02981	3.66009e-10	1.20945e-07	Decreased	222.6	239.563	219.873	480.724	480.143	432.763
GLYMA_09G044800	-2.27783	3.82005e-10	1.25051e-07	Decreased	1031.82	1337.63	2625.61	6383.71	6414.62	11416.2
GLYMA_13G069800	-2.50446	3.98087e-10	1.29109e-07	Decreased	982.931	1427.15	2663.04	7180.7	6711.9	14885.6
GLYMA_12G061900	-1.63765	4.11061e-10	1.32094e-07	Decreased	721.049	809.91	956.682	2064	2043.97	3629.59
GLYMA_08G325900	-1.16819	4.16631e-10	1.32667e-07	Decreased	1083.32	1162.86	1258.42	2344.26	2264.97	3264.45
GLYMA_13G261700	-1.34838	4.79269e-10	1.51238e-07	Decreased	2543.75	2869.64	2866.54	8119.77	4899.03	8062.28
GLYMA_02G009100	-1.68278	4.99878e-10	1.56332e-07	Decreased	858.974	1167.12	1239.71	2891.16	2676.68	4914.35
GLYMA_15G115600	-2.33618	5.46671e-10	1.69454e-07	Decreased	1376.63	1545.65	2031.49	6213.41	4632.03	14165.7
GLYMA_15G017000	-2.80163	6.68837e-10	2.05503e-07	Decreased	20.9506	74.1707	81.8677	400.928	475.656	352.66
GLYMA_13G054200	-4.51875	7.30244e-10	2.2242e-07	Decreased	5.23764	13.6406	23.3908	116.775	157.056	684.514
GLYMA_07G237600	-2.04024	7.90523e-10	2.38704e-07	Decreased	410.282	410.923	463.137	1267.98	1200.36	2812.96
GLYMA_08G015700	-2.1122	9.01974e-10	2.67741e-07	Decreased	132.687	185.853	212.856	594.58	545.209	1154.73
GLYMA_11G026800	-2.88399	9.11964e-10	2.68432e-07	Decreased	30.5529	40.0692	65.4941	244.255	206.417	548.235
GLYMA_02G040700	-1.86553	9.42967e-10	2.75244e-07	Decreased	3126.87	4093.88	4996.27	12801.5	9808.15	21905.5
GLYMA_16G136000	-2.57362	1.00802e-09	2.8941e-07	Decreased	33.1717	66.4979	30.408	196.572	222.122	359.942
GLYMA_19G042500	0.650265	8.50218e-10	2.54535e-07	nonsignificant	3551.12	3555.93	3371.78	2321.88	2075.38	2279.29
GLYMA_07G151300	-2.84862	1.04682e-09	2.98106e-07	Decreased	237.44	283.042	268.994	1367.24	754.991	3564.05
GLYMA_06G187000	-2.07904	1.0921e-09	3.08492e-07	Decreased	139.671	271.959	214.026	748.334	638.321	1256.68
GLYMA_08G044400	-4.54129	1.13135e-09	3.11782e-07	Decreased	1.74588	13.6406	25.7298	151.808	215.391	576.323
GLYMA_20G119600	-8.91054	1.13185e-09	3.11782e-07	Decreased	0	0.852537	0	30.1669	96.4773	367.224
GLYMA_10G052500	-2.68178	1.13408e-09	3.11782e-07	Decreased	39.2823	124.47	149.701	690.92	511.554	803.108
GLYMA_20G133200	-1.59791	1.13935e-09	3.11782e-07	Decreased	2871.1	4441.72	5045.39	11777.8	9621.93	16004.9
GLYMA_05G150100	-3.1802	1.18102e-09	3.20679e-07	Decreased	27.9341	40.9218	72.5114	274.422	244.559	755.254
GLYMA_13G127300	-2.63864	1.21292e-09	3.26806e-07	Decreased	247.915	398.987	701.723	2335.5	1597.48	4457.66
GLYMA_12G110100	-2.04774	1.43083e-09	3.79678e-07	Decreased	268.866	383.642	663.128	1557	1529.05	2345.86
GLYMA_06G124700	-1.98062	1.44737e-09	3.80276e-07	Decreased	172.842	280.485	287.706	941.013	632.712	1348.22
GLYMA_06G045400	-1.53453	1.45479e-09	3.80276e-07	Decreased	4586.43	5838.17	6723.68	14118.1	12779.9	22776.2
GLYMA_08G045200	-2.56259	1.46968e-09	3.81323e-07	Decreased	702.717	1109.15	1668.93	5592.56	3550.59	11414.1
GLYMA_02G195400	-2.14605	1.52842e-09	3.93647e-07	Decreased	643.357	1081.87	1624.49	4445.24	3470.94	6903.4
GLYMA_15G248000	0.94644	1.22812e-09	3.28376e-07	nonsignificant	2159.66	1879.84	2171.83	1235.87	955.798	1029.89
GLYMA_13G293300	-5.35631	1.59565e-09	4.0774e-07	Decreased	0	7.67283	2.33908	71.0382	88.6245	256.953
GLYMA_16G136900	-1.91706	1.60642e-09	4.0774e-07	Decreased	139.671	215.692	162.566	480.724	547.453	928.983
GLYMA_16G178400	-4.36173	1.66279e-09	4.14649e-07	Decreased	4.3647	17.9033	23.3908	133.318	153.691	643.942
GLYMA_01G190100	-1.30304	1.66379e-09	4.14649e-07	Decreased	1235.21	1807.38	2144.93	4017.07	4598.38	4179.9
GLYMA_05G094400	-2.08735	1.66916e-09	4.14649e-07	Decreased	629.39	901.132	1445.55	4491.95	2656.49	5491.72
GLYMA_07G038300	-1.72011	1.6914e-09	4.17216e-07	Decreased	126.576	143.226	175.431	403.848	400.493	659.547
GLYMA_09G011200	-2.3269	1.7829e-09	4.3671e-07	Decreased	735.889	809.058	1504.03	3931.43	3193.85	8165.27
GLYMA_01G216000	-7.17628	1.80984e-09	4.37194e-07	Decreased	1.74588	1.70507	9.35631	144.023	336.549	1325.34
GLYMA_10G147100	-2.06513	1.90217e-09	4.56352e-07	Decreased	391.95	567.79	698.214	1735.08	1627.77	3571.33
GLYMA_14G199600	-1.6986	1.92675e-09	4.57605e-07	Decreased	329.972	532.836	550.853	1161.91	2019.29	1405.44
GLYMA_16G135200	-2.3367	1.93352e-09	4.57605e-07	Decreased	54.1223	80.1385	39.7643	204.357	270.361	408.836
GLYMA_10G272000	-3.49289	2.05981e-09	4.8422e-07	Decreased	60.2329	68.203	134.497	398.982	513.798	2040.02
GLYMA_11G137300	-1.66641	2.36941e-09	5.43567e-07	Decreased	2741.91	3976.23	5598.58	12955.2	10121.1	16013.3
GLYMA_07G057400	-5.85759	2.37433e-09	5.43567e-07	Decreased	0	0.852537	3.50861	52.5488	49.3605	126.916
GLYMA_03G035300	-3.44492	2.39211e-09	5.44081e-07	Decreased	5.23764	10.2304	7.01723	48.6563	96.4773	100.909
GLYMA_16G137600	-2.53421	2.46708e-09	5.5742e-07	Decreased	61.9788	132.143	57.3074	328.917	418.442	713.642
GLYMA_15G086200	-2.0388	2.48258e-09	5.5742e-07	Decreased	1522.41	1960.84	2932.03	8101.28	5332.05	12921.5
GLYMA_18G185400	-2.12565	2.49888e-09	5.57505e-07	Decreased	76.8188	201.199	123.971	494.348	567.646	693.877
GLYMA_07G105700	-0.79633	2.18415e-09	5.10028e-07	nonsignificant	787.393	661.569	741.487	1261.17	1314.78	1227.55
GLYMA_08G134800	-0.888248	2.26351e-09	5.2506e-07	nonsignificant	701.844	736.592	775.404	1213.49	1348.44	1534.43
GLYMA_18G082800	-2.30775	2.69893e-09	5.98326e-07	Decreased	185.063	211.429	490.037	1455.8	1044.42	1879.81
GLYMA_11G253900	-2.42031	2.91269e-09	6.37643e-07	Decreased	604.075	1063.11	1693.49	3536.34	5348.88	9097.38
GLYMA_12G030100	-1.32132	2.9416e-09	6.39972e-07	Decreased	458.294	552.444	578.921	1119.1	1146.51	1705.04
GLYMA_05G245600	-1.38551	3.22902e-09	6.93884e-07	Decreased	490.593	516.637	453.781	1140.5	987.21	1690.48
GLYMA_17G167800	-1.97803	3.26528e-09	6.94928e-07	Decreased	365.762	584.84	740.318	2074.71	1467.35	3114.64
GLYMA_17G220600	-1.80198	3.27357e-09	6.94928e-07	Decreased	260.136	358.066	499.393	1203.76	969.26	1718.57
GLYMA_11G214500	-2.00688	3.34547e-09	7.05914e-07	Decreased	1040.55	2075.08	3156.58	8398.08	7692.38	9110.9
GLYMA_13G003200	-2.11214	3.80938e-09	7.95014e-07	Decreased	2155.29	2535.45	4436.06	10430.9	8853.48	20167.2
GLYMA_11G043700	-4.90936	4.08564e-09	8.46791e-07	Decreased	3.49176	5.11522	4.67815	60.3338	44.8732	293.363
GLYMA_08G068800	-2.24773	4.43573e-09	9.09917e-07	Decreased	22.6965	51.1522	53.7988	224.792	180.614	197.656
GLYMA_01G206600	-0.799531	3.18058e-09	6.87692e-07	nonsignificant	773.426	697.375	645.585	1177.48	1267.67	1242.11
GLYMA_02G081400	-1.89127	4.46815e-09	9.09917e-07	Decreased	1724.93	2439.11	3576.45	9922.97	6134.16	12651
GLYMA_09G232900	-1.44912	4.50709e-09	9.12543e-07	Decreased	219.981	379.379	385.948	852.459	929.996	905.056
GLYMA_15G036900	-1.19239	4.54749e-09	9.1543e-07	Decreased	254.899	269.402	236.247	604.312	468.925	665.789
GLYMA_18G042100	-2.14996	4.62194e-09	9.25101e-07	Decreased	784.774	1341.89	2266.57	6054.79	4765.53	8669.82
GLYMA_13G283600	-2.09788	5.09085e-09	1.01317e-06	Decreased	1310.28	1822.72	3248.98	7249.79	6953.1	13109.8
GLYMA_11G077400	-0.950986	3.81313e-09	7.95014e-07	nonsignificant	2219.89	2809.96	2437.32	4671.01	4247.25	5517.72
GLYMA_09G204500	-1.56938	6.09579e-09	1.20631e-06	Decreased	2581.29	2910.56	2940.22	8541.13	5132.37	11349.6
GLYMA_20G131500	-2.05481	6.51433e-09	1.2819e-06	Decreased	630.263	1183.32	1536.77	3805.9	3446.26	6663.09
GLYMA_19G196400	-1.51922	6.75903e-09	1.32262e-06	Decreased	427.741	521.753	767.217	1598.85	1334.98	1980.72
GLYMA_15G148000	-2.22517	6.86352e-09	1.3356e-06	Decreased	253.153	422.858	690.028	1539.49	1766.88	3074.07
GLYMA_06G290000	-1.78119	6.95831e-09	1.34657e-06	Decreased	998.644	1373.44	2191.71	4262.29	4580.43	6836.82
GLYMA_12G064000	-1.84101	7.28715e-09	1.40246e-06	Decreased	5208.84	6680.48	7910.76	19281.5	15195.2	36456.1
GLYMA_07G168900	-1.04413	7.44053e-09	1.42415e-06	Decreased	385.84	365.738	480.68	848.566	762.844	924.822
GLYMA_08G072200	-2.55736	7.56873e-09	1.44081e-06	Decreased	222.6	191.821	252.62	699.678	802.108	2422.85
GLYMA_02G100800	-1.86859	7.6115e-09	1.44112e-06	Decreased	73.327	112.535	133.327	285.126	391.518	485.818
GLYMA_10G070900	-1.03183	7.75438e-09	1.46028e-06	Decreased	3609.61	4323.22	4147.18	6546.22	9621.93	8531.46
GLYMA_08G245400	-1.29763	8.08922e-09	1.51519e-06	Decreased	1098.16	1334.22	1270.12	2598.25	2460.17	4042.59
GLYMA_02G061700	-2.52719	8.72765e-09	1.62608e-06	Decreased	24.4423	56.2674	76.02	267.61	231.097	399.473
GLYMA_15G032000	-1.09227	9.58828e-09	1.77698e-06	Decreased	445.2	458.665	399.982	842.728	814.448	1124.56
GLYMA_12G117000	-2.02891	9.6751e-09	1.78212e-06	Decreased	874.687	1215.72	2456.03	5254.88	5564.27	7726.27
GLYMA_09G172100	-2.1556	9.7178e-09	1.78212e-06	Decreased	111.736	248.941	287.706	1220.3	652.905	1011.17
GLYMA_01G183300	-2.66964	9.79301e-09	1.78656e-06	Decreased	94.2776	124.47	307.589	848.566	781.915	1709.2
GLYMA_11G194600	-2.18628	1.04575e-08	1.8979e-06	Decreased	1169.74	1173.94	1750.8	4875.36	3321.74	10434.2
GLYMA_15G061500	-1.07995	1.09356e-08	1.97444e-06	Decreased	1547.72	1748.55	1947.28	3686.2	2972.85	4422.29
GLYMA_05G195000	-2.95104	1.17746e-08	2.11502e-06	Decreased	126.576	92.074	190.635	348.379	973.748	1838.2
GLYMA_15G152900	-1.65821	1.25945e-08	2.23936e-06	Decreased	4263.44	5938.77	7506.1	15821.1	13734.6	26331.9
GLYMA_13G254500	-1.32995	1.25947e-08	2.23936e-06	Decreased	3702.14	3975.38	4543.66	9368.29	7547.67	13804.7
GLYMA_01G153300	-2.37893	1.29426e-08	2.2896e-06	Decreased	778.663	1210.6	2332.06	4214.61	7505.04	10750.4
GLYMA_03G217300	-2.28731	1.39121e-08	2.44874e-06	Decreased	259.263	274.517	423.373	1057.79	951.311	2658.99
GLYMA_01G024000	-1.36561	1.56503e-08	2.72794e-06	Decreased	5304.86	5690.68	5676.94	14569.7	9492.92	18899
GLYMA_13G069700	-3.32484	1.56541e-08	2.72794e-06	Decreased	3.49176	18.7558	10.5258	126.506	83.0154	119.634
GLYMA_13G157400	-1.53275	1.66909e-08	2.87203e-06	Decreased	1540.74	1812.49	2620.94	5151.73	4431.23	7697.14
GLYMA_09G226700	-1.209	1.81006e-08	3.09272e-06	Decreased	477.499	745.117	679.502	1287.45	1451.65	1657.19
GLYMA_04G208300	-2.10149	1.86821e-08	3.1766e-06	Decreased	236.567	365.738	646.755	1286.47	1667.04	2399.96
GLYMA_01G014000	-1.51422	1.89372e-08	3.20441e-06	Decreased	2859.75	3470.68	3264.18	7900.81	6291.22	13213.8
GLYMA_15G074200	-1.34832	1.97674e-08	3.32882e-06	Decreased	363.143	373.411	272.502	1088.93	783.037	700.118
GLYMA_14G063800	-3.01571	2.03371e-08	3.40836e-06	Decreased	26.1882	34.1015	32.7471	408.713	253.533	89.4654
GLYMA_08G074200	-2.10252	2.08105e-08	3.4711e-06	Decreased	20.9506	42.6269	39.7643	165.432	143.594	133.158
GLYMA_10G257900	-1.9663	2.29509e-08	3.77969e-06	Decreased	247.915	583.135	753.183	2251.81	1989	1944.31
GLYMA_10G199500	0.81382	1.66283e-08	2.87203e-06	nonsignificant	3112.91	3495.4	3096.94	2020.21	1911.6	1589.57
GLYMA_12G176500	-1.68187	2.29844e-08	3.77969e-06	Decreased	277.595	363.181	534.479	1159.97	963.651	1641.59
GLYMA_15G003300	-1.52532	2.63023e-08	4.26523e-06	Decreased	640.739	976.155	1265.44	2333.56	3436.16	2522.71
GLYMA_12G218500	-3.21742	2.6583e-08	4.2909e-06	Decreased	23.5694	49.4471	122.802	273.449	738.164	799.987
GLYMA_14G041700	-1.576	2.69069e-08	4.32325e-06	Decreased	2833.57	3842.38	5305.03	11121.9	8810.85	15782.3
GLYMA_15G074600	-1.50854	2.81392e-08	4.5006e-06	Decreased	469.642	421.153	390.626	1309.83	776.306	1560.44
GLYMA_05G103300	-1.58731	2.88027e-08	4.56503e-06	Decreased	1649.86	1873.02	1737.93	4564.94	3429.43	7813.65
GLYMA_03G145900	-1.42533	2.95406e-08	4.66089e-06	Decreased	330.845	595.923	583.6	1439.25	1453.89	1160.97
GLYMA_13G248000	-2.05229	3.02087e-08	4.74493e-06	Decreased	26.1882	23.871	42.1034	126.506	109.939	141.48
GLYMA_01G081100	-0.922791	2.10926e-08	3.50147e-06	nonsignificant	520.273	520.048	530.97	831.05	1074.71	1073.58
GLYMA_01G238600	-1.18872	3.10216e-08	4.85087e-06	Decreased	199.903	235.3	182.448	494.348	525.016	391.151
GLYMA_09G071600	-1.78562	3.38818e-08	5.27456e-06	Decreased	383.221	418.596	521.614	1394.49	913.169	2252.24
GLYMA_09G229300	-2.01393	3.4843e-08	5.40021e-06	Decreased	61.9788	93.7791	90.0544	290.965	221	479.576
GLYMA_07G201800	0.67885	2.62935e-08	4.26523e-06	nonsignificant	1191.56	1335.93	1302.87	793.098	824.544	775.02
GLYMA_10G259400	-1.23374	3.51205e-08	5.41923e-06	Decreased	1992.92	3017.13	2782.33	5567.26	5125.64	7631.6
GLYMA_20G022900	-3.68917	3.96951e-08	6.09825e-06	Decreased	380.602	566.085	902.884	5234.45	4412.15	14205.2
GLYMA_11G069700	-1.55041	4.02051e-08	6.12289e-06	Decreased	93.4047	138.111	125.141	263.717	364.594	416.118
GLYMA_16G156200	-2.65692	4.03995e-08	6.12586e-06	Decreased	295.054	271.959	444.425	1044.16	1183.53	4147.66
GLYMA_01G185800	-2.80583	4.27182e-08	6.44953e-06	Decreased	13.9671	20.4609	36.2557	131.372	107.696	249.671
GLYMA_12G162700	-1.7483	4.30788e-08	6.4722e-06	Decreased	356.16	399.84	830.372	1733.14	1638.99	1949.51
GLYMA_03G045400	-1.6259	4.33175e-08	6.4722e-06	Decreased	1660.33	2127.93	3059.51	5935.1	5351.12	9843.27
GLYMA_16G014000	-1.53	4.34227e-08	6.4722e-06	Decreased	1037.05	1354.68	2049.03	3316.42	4268.56	5233.72
GLYMA_12G198100	-2.90478	4.79456e-08	7.11606e-06	Decreased	5.23764	8.52537	9.35631	52.5488	62.8224	56.1759
GLYMA_07G087200	-2.66329	5.60256e-08	8.21092e-06	Decreased	174.588	180.738	522.784	1248.52	1210.45	3094.88
GLYMA_20G066100	-1.89491	5.77854e-08	8.43354e-06	Decreased	1914.36	3029.92	4978.72	11043	9081.21	16772.7
GLYMA_08G299900	-1.5883	5.99171e-08	8.70836e-06	Decreased	396.315	480.831	622.194	1305.94	1085.93	2112.84
GLYMA_04G044900	-1.89107	6.24806e-08	9.00621e-06	Decreased	1159.27	2105.77	2663.04	5578.93	5628.22	10776.4
GLYMA_01G045200	0.990694	3.99009e-08	6.1031e-06	nonsignificant	874.687	726.362	844.407	476.832	365.716	386.99
GLYMA_03G195600	-3.01018	6.40961e-08	9.1964e-06	Decreased	31.4259	35.8066	81.8677	221.873	241.193	731.327
GLYMA_06G007500	-1.90613	6.43252e-08	9.1964e-06	Decreased	2569.94	3174.85	3707.44	13327.9	5518.28	16578.1
GLYMA_05G233500	-1.35919	6.50024e-08	9.25545e-06	Decreased	734.143	936.086	842.068	2203.16	1460.62	2780.71
GLYMA_11G157100	-1.91813	6.6912e-08	9.48095e-06	Decreased	310.767	348.688	575.413	1416.87	961.408	2283.45
GLYMA_08G132300	-2.02803	6.93446e-08	9.72259e-06	Decreased	868.576	1175.65	2165.98	4910.4	3842.26	8411.82
GLYMA_14G207400	-2.11849	6.93935e-08	9.72259e-06	Decreased	171.096	321.406	384.778	1117.15	765.087	1923.51
GLYMA_14G220400	-1.05975	6.98423e-08	9.74648e-06	Decreased	2172.75	2625.81	3146.06	5452.43	4636.52	6467.51
GLYMA_19G175400	-2.07	7.30692e-08	1.01296e-05	Decreased	936.665	1209.75	1865.41	3822.44	3745.79	9272.15
GLYMA_01G212800	-2.40577	7.31664e-08	1.01296e-05	Decreased	261.882	332.489	354.37	1006.21	877.27	3142.73
GLYMA_09G061900	-2.26364	7.38956e-08	1.01903e-05	Decreased	547.334	832.076	1721.56	3973.28	3455.23	7454.75
GLYMA_06G138100	-2.01931	8.23766e-08	1.12273e-05	Decreased	2033.95	2817.63	4623.18	10227.6	8189.35	19987.2
GLYMA_20G012900	-2.33843	8.37979e-08	1.13767e-05	Decreased	122.212	206.314	257.298	844.674	495.848	1618.7
GLYMA_18G260400	-1.79192	8.44669e-08	1.14232e-05	Decreased	748.983	930.97	1540.28	3156.82	2659.86	5328.39
GLYMA_06G078400	-1.66709	8.71088e-08	1.16903e-05	Decreased	364.889	512.375	766.048	1535.59	1376.48	2301.13
GLYMA_15G116300	-2.03063	9.30294e-08	1.23899e-05	Decreased	711.447	799.68	992.938	2596.3	1844.29	5788.2
GLYMA_13G208900	-1.5781	9.37831e-08	1.2443e-05	Decreased	125.703	112.535	204.669	378.546	417.32	521.188
GLYMA_05G067800	-1.89648	9.90625e-08	1.30446e-05	Decreased	420.757	625.762	761.369	1569.65	1621.04	3537
GLYMA_02G099500	-2.20795	1.03483e-07	1.35026e-05	Decreased	76.8188	161.982	168.414	474.886	975.991	428.601
GLYMA_08G243000	-1.29895	1.03697e-07	1.35026e-05	Decreased	1683.03	2066.55	2811.57	4292.46	5149.2	6697.42
GLYMA_17G103400	-3.5655	1.05188e-07	1.3646e-05	Decreased	3.49176	11.9355	2.33908	77.8501	83.0154	55.1356
GLYMA_02G024200	-2.05829	1.066e-07	1.37781e-05	Decreased	65.4706	201.199	173.092	591.661	546.331	691.796
GLYMA_18G283200	-1.53629	1.1016e-07	1.41662e-05	Decreased	632.009	640.255	981.243	1664.05	1820.73	3047.02
GLYMA_17G026300	-1.39908	1.10411e-07	1.41662e-05	Decreased	199.03	225.922	284.198	652.968	453.219	760.456
GLYMA_06G136000	-1.49197	1.13927e-07	1.4564e-05	Decreased	552.572	789.449	1107.55	2385.13	1774.73	2724.53
GLYMA_17G129400	-4.18413	1.14641e-07	1.46019e-05	Decreased	2.61882	5.11522	16.3735	60.3338	91.99	274.638
GLYMA_20G162100	-1.62344	1.22776e-07	1.55814e-05	Decreased	737.635	1118.53	1344.97	3524.66	2089.97	4244.4
GLYMA_02G125600	-4.13037	1.23258e-07	1.55862e-05	Decreased	252.28	547.329	970.717	5868.93	6315.9	18811.7
GLYMA_05G053200	-2.93971	1.23994e-07	1.56228e-05	Decreased	27.9341	37.5116	74.8505	221.873	195.198	653.305
GLYMA_04G062800	-1.59612	1.25593e-07	1.57675e-05	Decreased	171.969	173.918	162.566	371.734	428.539	737.569
GLYMA_17G066600	-2.31188	1.29991e-07	1.62614e-05	Decreased	41.0282	61.3827	78.3591	231.604	188.467	474.374
GLYMA_06G042300	-0.790335	8.64231e-08	1.16429e-05	nonsignificant	827.548	899.427	846.746	1554.08	1281.13	1615.58
GLYMA_13G095700	-2.22627	1.31484e-07	1.63896e-05	Decreased	132.687	225.07	408.169	825.211	1011.89	1740.41
GLYMA_16G007500	-1.66879	1.32159e-07	1.64154e-05	Decreased	124.831	132.996	173.092	390.224	332.061	644.983
GLYMA_13G053800	-3.0319	1.36939e-07	1.6938e-05	Decreased	15.7129	23.871	16.3735	83.6889	96.4773	278.799
GLYMA_02G026900	-1.14225	1.37334e-07	1.6938e-05	Decreased	690.496	900.279	886.51	1687.4	1483.06	2295.93
GLYMA_13G247700	-1.02492	1.42322e-07	1.74916e-05	Decreased	735.016	676.062	649.094	1310.8	1152.12	1730.01
GLYMA_01G175800	-1.96608	1.47043e-07	1.80087e-05	Decreased	111.736	150.047	243.264	645.183	421.808	900.895
GLYMA_14G174500	-0.748219	9.95149e-08	1.30551e-05	nonsignificant	983.804	999.173	998.786	1586.2	1522.32	1899.58
GLYMA_13G239100	-1.11843	1.54606e-07	1.8869e-05	Decreased	795.249	759.611	850.254	2142.82	1790.44	1286.84
GLYMA_11G228100	-2.00394	1.55171e-07	1.88721e-05	Decreased	281.087	446.729	802.303	1483.04	1856.63	2791.11
GLYMA_02G041100	-1.80369	1.66729e-07	2.02077e-05	Decreased	54.9953	57.12	31.5775	141.103	194.076	170.608
GLYMA_02G014300	-3.24447	1.74125e-07	2.10313e-05	Decreased	3.49176	6.8203	9.35631	50.6026	47.1168	85.3042
GLYMA_09G072000	-1.70339	1.80003e-07	2.16666e-05	Decreased	666.054	949.726	1630.34	4073.51	2629.57	3861.57
GLYMA_03G029600	-1.27976	1.82221e-07	2.17904e-05	Decreased	1843.65	2312.93	2569.48	5938.99	3711.01	6677.65
GLYMA_14G020100	-1.61348	1.82276e-07	2.17904e-05	Decreased	689.623	963.367	1226.85	2720.86	1966.57	4120.61
GLYMA_15G098100	-1.22139	1.84946e-07	2.20344e-05	Decreased	1990.3	2473.21	3030.27	5469.94	4573.7	7425.62
GLYMA_15G206800	-12.633	1.86799e-07	2.21797e-05	Decreased	0	5.11522	2.33908	19176.4	28229.7	2.08059
GLYMA_14G222400	-1.73651	1.87684e-07	2.22094e-05	Decreased	230.456	407.513	493.545	1103.53	944.58	1718.57
GLYMA_07G266500	-4.67644	1.94748e-07	2.29678e-05	Decreased	69.8353	189.263	399.982	3597.65	2690.15	10554.8
GLYMA_10G271800	-3.09092	1.97234e-07	2.3183e-05	Decreased	6.98353	13.6406	7.01723	73.9576	47.1168	116.513
GLYMA_16G135500	-2.30021	1.98245e-07	2.32239e-05	Decreased	26.1882	66.4979	30.408	181.002	164.909	263.195
GLYMA_15G251500	-2.27232	2.00192e-07	2.33738e-05	Decreased	163.24	164.54	192.974	450.558	545.209	1518.83
GLYMA_06G104800	-1.41817	2.08482e-07	2.41881e-05	Decreased	284.579	284.747	240.925	497.268	706.752	963.313
GLYMA_01G241200	-2.11534	2.08548e-07	2.41881e-05	Decreased	784.774	1207.19	2378.84	4298.3	5317.47	9315.84
GLYMA_02G149600	-1.52338	2.09676e-07	2.42387e-05	Decreased	1294.57	1479.15	1606.95	2808.44	3481.04	6302.11
GLYMA_12G148300	-2.44034	2.36809e-07	2.72853e-05	Decreased	20.9506	28.9863	39.7643	110.936	121.158	251.751
GLYMA_11G217200	-1.78313	2.47823e-07	2.84606e-05	Decreased	220.854	220.807	409.338	690.92	862.687	1370.07
GLYMA_20G012600	-2.21186	2.53061e-07	2.89672e-05	Decreased	277.595	353.803	478.341	995.508	1074.71	3067.83
GLYMA_06G308500	-1.2438	2.62291e-07	2.9926e-05	Decreased	113.482	151.752	118.123	270.529	287.188	351.62
GLYMA_04G155400	-1.9001	2.64204e-07	3.00463e-05	Decreased	104.753	117.65	116.954	258.852	351.133	656.426
GLYMA_06G097400	-1.37018	2.67963e-07	3.03752e-05	Decreased	369.254	403.25	578.921	1158.99	866.052	1463.69
GLYMA_13G215000	-1.45539	2.71306e-07	3.06549e-05	Decreased	2532.4	3533.77	4215.02	8876.86	6465.1	12848.7
GLYMA_06G265500	-3.17532	2.73295e-07	3.07804e-05	Decreased	38.4094	35.8066	173.092	484.617	475.656	1262.92
GLYMA_15G060200	-1.17675	2.77346e-07	3.11366e-05	Decreased	2468.68	2850.88	3323.83	6195.9	4881.08	8459.68
GLYMA_02G142600	-1.20712	2.79168e-07	3.1241e-05	Decreased	6204.86	7700.11	8796.1	16136.4	13269	23003
GLYMA_16G069200	-1.98903	2.81962e-07	3.14532e-05	Decreased	451.31	554.149	739.148	1744.82	1303.57	3874.06
GLYMA_15G015100	-2.75861	3.17512e-07	3.53063e-05	Decreased	50.6306	102.304	72.5114	217.007	337.671	971.635
GLYMA_03G088900	-1.045	3.30922e-07	3.6681e-05	Decreased	841.515	1113.41	1164.86	2179.8	1743.32	2511.27
GLYMA_10G210500	-2.15214	3.32881e-07	3.67818e-05	Decreased	309.021	543.919	1181.23	2607.01	2531.97	3894.86
GLYMA_15G221300	-2.48976	3.35527e-07	3.69576e-05	Decreased	94.2776	141.521	215.195	581.93	422.93	1524.03
GLYMA_04G136200	-2.0638	3.46101e-07	3.80028e-05	Decreased	399.807	472.306	1038.55	1942.36	2020.41	4018.66
GLYMA_04G098000	-2.01092	3.54753e-07	3.8831e-05	Decreased	438.216	697.375	1077.14	3411.78	1545.88	3955.2
GLYMA_19G056300	-1.67402	3.93269e-07	4.27796e-05	Decreased	431.233	551.591	743.826	1505.43	1255.33	2745.34
GLYMA_13G195900	-1.28226	4.00613e-07	4.34435e-05	Decreased	286.325	322.259	456.12	969.234	668.61	946.668
GLYMA_08G107300	-1.69094	4.12871e-07	4.46347e-05	Decreased	126.576	226.775	257.298	796.991	717.971	453.569
GLYMA_06G104600	-1.944	4.17805e-07	4.49519e-05	Decreased	289.816	211.429	405.83	764.877	859.321	1862.13
GLYMA_01G202200	-3.43977	4.18372e-07	4.49519e-05	Decreased	20.9506	10.2304	43.2729	102.178	179.493	519.107
GLYMA_16G178800	-2.13028	4.50245e-07	4.80815e-05	Decreased	76.8188	81.8436	86.5458	229.658	237.828	605.452
GLYMA_02G257300	-2.71864	4.54942e-07	4.84354e-05	Decreased	10.4753	13.6406	32.7471	103.151	94.2336	170.608
GLYMA_11G140500	-1.34007	4.62643e-07	4.89254e-05	Decreased	2494.86	3359	4570.56	7711.05	7266.09	11408.9
GLYMA_06G020900	-1.19267	4.63734e-07	4.89254e-05	Decreased	1393.21	1415.21	1298.19	2733.51	2362.57	4291.22
GLYMA_03G052200	-3.13112	4.74047e-07	4.98632e-05	Decreased	8.72941	23.871	43.2729	102.178	344.402	212.22
GLYMA_08G093900	-1.00653	4.95151e-07	5.19271e-05	Decreased	1094.67	1413.51	1543.79	2276.14	2647.52	3214.51
GLYMA_18G208800	-3.45987	4.97274e-07	5.1994e-05	Decreased	5.23764	5.11522	2.33908	31.14	49.3605	62.4177
GLYMA_02G132500	-8.73183	5.03656e-07	5.25047e-05	Decreased	0	0	0	17.5163	6.73097	199.737
GLYMA_05G082200	-2.08638	5.11731e-07	5.31852e-05	Decreased	787.393	974.45	1199.95	2793.85	2220.1	7561.9
GLYMA_07G085800	-1.9929	5.13221e-07	5.31852e-05	Decreased	247.042	300.093	294.724	733.737	676.463	1940.15
GLYMA_14G069300	-2.04574	5.22852e-07	5.40234e-05	Decreased	22.6965	26.4286	14.0345	95.3664	83.0154	85.3042
GLYMA_01G165900	-1.39167	5.29363e-07	5.44068e-05	Decreased	214.743	291.568	285.367	709.409	477.899	888.412
GLYMA_01G038500	-1.22743	5.29669e-07	5.44068e-05	Decreased	211.252	318.849	332.149	579.983	646.174	790.624
GLYMA_05G119200	-4.16672	5.35151e-07	5.48092e-05	Decreased	1.74588	1.70507	2.33908	29.1938	35.8985	37.4506
GLYMA_01G096600	-0.765054	3.57625e-07	3.90235e-05	nonsignificant	808.343	780.924	781.252	1393.52	1151	1483.46
GLYMA_04G228900	-2.11434	5.80445e-07	5.92748e-05	Decreased	165.859	342.72	626.873	1461.64	1296.83	2151.33
GLYMA_04G142400	-1.52384	5.91894e-07	6.02682e-05	Decreased	909.604	1362.35	2177.68	4112.43	3614.53	5062.07
GLYMA_16G033900	-1.93705	6.14691e-07	6.2098e-05	Decreased	535.113	736.592	533.309	1764.28	1234.01	3914.63
GLYMA_04G075800	-2.04956	6.21451e-07	6.22246e-05	Decreased	233.948	322.259	722.775	1557.98	1303.57	2425.97
GLYMA_02G197800	-2.18985	6.23543e-07	6.22246e-05	Decreased	300.292	414.333	893.527	1738	1718.64	3874.06
GLYMA_15G185700	-2.1331	6.69213e-07	6.64037e-05	Decreased	45.3929	57.9725	72.5114	145.969	397.128	226.784
GLYMA_02G042700	-1.89019	6.91313e-07	6.82102e-05	Decreased	254.899	455.255	878.323	2028	2018.17	1835.08
GLYMA_10G289200	-1.87815	6.93758e-07	6.82592e-05	Decreased	80.3105	78.4334	86.5458	177.109	273.726	450.448
GLYMA_13G032100	-1.98119	7.10595e-07	6.97199e-05	Decreased	57.6141	116.798	191.804	459.316	529.503	451.488
GLYMA_20G131400	-1.06696	7.15968e-07	7.00508e-05	Decreased	299.419	330.784	353.201	548.843	670.854	839.518
GLYMA_09G210500	-3.69504	7.41585e-07	7.218e-05	Decreased	6.98353	6.8203	2.33908	26.2744	87.5027	99.8683
GLYMA_11G239200	-1.89185	7.45418e-07	7.23262e-05	Decreased	75.0729	112.535	170.753	289.992	453.219	582.565
GLYMA_13G151200	-2.86272	7.59971e-07	7.35346e-05	Decreased	157.129	117.65	125.141	407.74	397.128	2104.52
GLYMA_06G037000	-1.07915	7.7451e-07	7.47349e-05	Decreased	597.091	734.887	905.223	1541.43	1314.78	1866.29
GLYMA_17G236900	-1.5347	7.80058e-07	7.50634e-05	Decreased	542.096	557.559	583.6	1161.91	1195.87	2518.55
GLYMA_15G095000	-3.42962	7.90098e-07	7.58212e-05	Decreased	8.72941	17.0507	32.7471	125.533	83.0154	416.118
GLYMA_17G076600	-1.80628	8.00897e-07	7.66476e-05	Decreased	407.663	440.762	438.577	935.175	1039.94	2525.84
GLYMA_11G036900	-1.48437	8.07637e-07	7.7082e-05	Decreased	1908.25	2392.22	2194.05	6334.08	3408.12	8428.47
GLYMA_10G224500	-3.02168	8.23729e-07	7.84042e-05	Decreased	1089.43	1706.78	2498.13	11708.7	7083.23	24200.4
GLYMA_17G230100	-1.31247	8.49977e-07	8.06833e-05	Decreased	355.287	378.526	501.732	898.196	789.768	1377.35
GLYMA_17G128200	-1.24594	8.56549e-07	8.10874e-05	Decreased	3339.87	3775.03	5349.47	7520.32	9246.12	12791.5
GLYMA_18G003000	-2.40014	8.72516e-07	8.23763e-05	Decreased	286.325	291.568	305.249	756.119	800.986	3104.24
GLYMA_14G205600	-1.04834	8.86808e-07	8.35006e-05	Decreased	1889.92	2056.32	1522.74	3626.84	2975.09	4711.5
GLYMA_13G072800	-1.33577	9.01421e-07	8.46489e-05	Decreased	1353.06	1785.21	2247.85	3811.74	3577.51	6202.24
GLYMA_16G156100	-2.8688	9.18548e-07	8.60267e-05	Decreased	71.5811	62.2352	53.7988	185.867	226.609	959.152
GLYMA_06G047600	-0.766469	6.15183e-07	6.2098e-05	nonsignificant	689.623	728.919	742.657	1101.58	1165.58	1408.56
GLYMA_05G147400	-1.0656	9.61935e-07	8.96109e-05	Decreased	1564.31	1717.86	1529.76	2782.17	2818.03	4472.23
GLYMA_10G232000	-1.79178	9.68318e-07	8.99663e-05	Decreased	497.576	605.301	914.579	2272.25	1265.42	3443.38
GLYMA_07G055200	-0.89155	6.22344e-07	6.22246e-05	nonsignificant	1484	1778.39	2011.61	2997.23	2972.85	3810.6
GLYMA_18G070000	-1.06989	9.81316e-07	9.09327e-05	Decreased	210.379	253.204	246.773	473.913	415.077	601.29
GLYMA_06G198000	0.582742	6.54854e-07	6.51635e-05	nonsignificant	1725.8	1579.75	1771.85	1179.43	1096.03	1113.12
GLYMA_20G210900	-4.56258	9.92138e-07	9.16416e-05	Decreased	1.74588	3.41015	14.0345	72.0114	40.3858	328.733
GLYMA_04G179300	-0.800228	6.8767e-07	6.80424e-05	nonsignificant	1058	1087.84	1115.74	1823.64	1624.41	2230.39
GLYMA_13G248800	-2.66464	9.94199e-07	9.16416e-05	Decreased	140.543	153.457	156.718	499.214	370.204	1988
GLYMA_14G171500	-1.28396	9.98328e-07	9.17807e-05	Decreased	2028.71	2412.68	4029.06	6704.84	6122.94	7791.81
GLYMA_03G063400	-3.41956	1.03495e-06	9.48983e-05	Decreased	5.23764	13.6406	9.35631	40.8713	78.528	183.092
GLYMA_10G024300	-1.46879	1.05775e-06	9.67362e-05	Decreased	1567.8	1805.67	1926.23	3145.14	4102.53	7420.42
GLYMA_12G198600	-2.68672	1.06453e-06	9.68505e-05	Decreased	6.98353	10.2304	7.01723	40.8713	53.8478	62.4177
GLYMA_16G016300	-0.968566	7.4185e-07	7.218e-05	nonsignificant	730.651	844.864	831.542	1314.69	1440.43	1954.71
GLYMA_18G039500	-2.51586	1.07441e-06	9.7244e-05	Decreased	97.7694	97.1892	367.235	784.34	852.59	1569.8
GLYMA_13G047300	-1.95363	1.14011e-06	0.000102924	Decreased	1555.58	1840.63	2436.15	5848.49	3704.28	13035.9
GLYMA_02G274400	-1.64327	1.18196e-06	0.000106389	Decreased	825.802	969.335	1999.91	3774.76	3125.42	4947.64
GLYMA_09G099200	-1.88345	1.18456e-06	0.000106389	Decreased	75.0729	80.1385	111.106	267.61	210.904	501.422
GLYMA_14G195200	-3.52846	1.23203e-06	0.000110369	Decreased	397.188	826.961	1479.47	6990.94	6244.1	17956.5
GLYMA_13G151900	-2.60399	1.2427e-06	0.000111041	Decreased	33.1717	45.1845	67.8332	109.963	296.163	479.576
GLYMA_16G215000	-1.39438	1.25983e-06	0.000112	Decreased	151.019	196.936	120.462	351.299	356.742	526.389
GLYMA_16G045500	-1.7378	1.26713e-06	0.000112364	Decreased	244.423	294.978	414.017	868.029	673.097	1635.34
GLYMA_01G083000	-1.68308	1.27332e-06	0.000112627	Decreased	391.077	526.015	661.959	1248.52	1176.8	2642.35
GLYMA_17G135100	-1.60903	1.31085e-06	0.000115541	Decreased	188.555	458.665	246.773	943.933	775.184	1010.13
GLYMA_18G087000	-1.75078	1.36815e-06	0.00011958	Decreased	53.2494	54.5624	81.8677	196.572	151.447	287.121
GLYMA_11G052100	-1.01894	1.36898e-06	0.00011958	Decreased	2895.54	3698.31	4785.75	7212.81	8804.11	7038.63
GLYMA_18G287000	-1.6998	1.3747e-06	0.000119676	Decreased	209.506	196.084	373.083	636.425	675.341	1212.98
GLYMA_13G054300	-2.14089	1.37896e-06	0.000119676	Decreased	23.5694	26.4286	23.3908	73.9576	93.1118	157.085
GLYMA_08G333700	-0.889467	9.3e-07	8.6867e-05	nonsignificant	1428.13	1390.49	1514.55	2676.1	2132.6	3216.59
GLYMA_03G041000	-5.20705	1.38034e-06	0.000119676	Decreased	1.74588	5.11522	0	15.57	70.6752	177.89
GLYMA_03G120700	-1.65338	1.44571e-06	0.000124727	Decreased	769.934	1027.31	2006.93	3385.51	3529.27	5045.43
GLYMA_10G265400	-1.77082	1.45211e-06	0.000124803	Decreased	249.661	293.273	306.419	836.889	523.894	1536.52
GLYMA_08G214800	-2.11678	1.4559e-06	0.000124803	Decreased	19.2047	30.6913	31.5775	100.232	86.3808	165.407
GLYMA_01G241500	-2.30903	1.50721e-06	0.000128451	Decreased	26.1882	23.871	9.35631	122.614	85.259	90.5056
GLYMA_15G065200	-1.83545	1.51941e-06	0.000129176	Decreased	1115.62	1059.7	1433.85	2535.97	2890.95	7451.63
GLYMA_04G239000	-1.31474	1.58435e-06	0.000134046	Decreased	146.654	248.941	238.586	626.693	445.366	503.503
GLYMA_10G179600	-1.13678	1.60591e-06	0.000135542	Decreased	448.692	474.863	521.614	908.9	852.59	1414.8
GLYMA_10G259300	-1.52102	1.63214e-06	0.000137425	Decreased	331.717	416.891	370.744	663.672	965.895	1583.33
GLYMA_08G106900	-1.72674	1.67672e-06	0.00014084	Decreased	260.136	347.835	678.332	1289.39	1130.8	1830.92
GLYMA_10G016500	-1.58101	1.69215e-06	0.000141796	Decreased	1936.18	3252.43	4275.83	6138.48	12566.7	9607.12
GLYMA_20G169000	-1.24542	1.74251e-06	0.000145668	Decreased	688.75	895.164	844.407	1670.86	1422.48	2663.15
GLYMA_19G016100	-1.56854	1.75141e-06	0.000146063	Decreased	164.113	272.812	418.695	846.62	751.626	934.185
GLYMA_14G086500	-1.13652	1.76949e-06	0.00014722	Decreased	679.148	918.182	1125.1	1726.33	1808.39	2446.77
GLYMA_11G029700	-1.90801	1.79674e-06	0.000148081	Decreased	200.776	277.075	608.16	990.643	1364.14	1714.41
GLYMA_20G099700	-1.54901	1.8591e-06	0.000152503	Decreased	221.727	253.204	264.316	540.085	520.529	1101.67
GLYMA_12G103600	-3.04707	1.89328e-06	0.000154944	Decreased	24.4423	42.6269	51.4597	91.4739	237.828	648.104
GLYMA_02G076300	0.716208	1.25219e-06	0.000111604	nonsignificant	1820.95	1826.13	1613.96	1119.1	925.509	1157.85
GLYMA_16G191300	-1.95457	1.99659e-06	0.000162383	Decreased	27.0612	38.3642	17.5431	93.4201	107.696	123.795
GLYMA_07G199800	-6.01527	1.99809e-06	0.000162383	Decreased	8.72941	6.8203	4.67815	39.8982	155.934	1117.28
GLYMA_10G031800	-1.04357	2.06182e-06	0.000167175	Decreased	4906.8	6415.34	7400.84	11896.5	10608	16086.1
GLYMA_06G132700	-2.44311	2.07382e-06	0.000167759	Decreased	194.666	134.701	264.316	571.225	536.234	2118.04
GLYMA_20G167300	-2.8215	2.14398e-06	0.000173035	Decreased	1424.64	2275.42	3630.25	14508.3	9437.95	27867.4
GLYMA_11G068100	-3.33375	2.16689e-06	0.000174082	Decreased	3.49176	6.8203	7.01723	52.5488	29.1676	91.5459
GLYMA_04G063200	-1.30275	2.24175e-06	0.000179274	Decreased	2415.43	3011.16	4410.33	8370.83	5826.78	10064.9
GLYMA_05G044400	-2.10212	2.32567e-06	0.000185139	Decreased	83.8023	106.567	92.3935	255.932	245.681	712.602
GLYMA_07G141000	-1.01352	2.33151e-06	0.000185183	Decreased	2263.54	2679.52	3156.58	5069.02	4402.06	6877.39
GLYMA_10G039100	-1.38796	2.44022e-06	0.000192685	Decreased	270.612	327.374	334.488	895.276	498.092	1045.5
GLYMA_04G233300	-1.21945	2.44246e-06	0.000192685	Decreased	586.616	724.656	810.49	1802.23	1106.12	2029.62
GLYMA_07G173000	-2.46212	2.49208e-06	0.000196157	Decreased	43.647	92.074	251.451	646.156	630.468	848.881
GLYMA_05G163400	-2.73089	2.5532e-06	0.000200518	Decreased	71.5811	189.263	100.58	318.212	474.534	1608.3
GLYMA_06G135900	-1.88519	2.58806e-06	0.000202801	Decreased	307.275	472.306	1015.16	1903.44	1844.29	2875.37
GLYMA_06G060000	-1.85877	2.60407e-06	0.0002036	Decreased	277.595	280.485	392.965	796.017	691.047	1959.92
GLYMA_15G107300	-0.93119	1.45729e-06	0.000124803	nonsignificant	417.266	560.969	547.344	1114.23	877.27	915.459
GLYMA_06G186200	-1.61495	2.72101e-06	0.000211345	Decreased	279.341	433.089	299.402	725.952	783.037	1591.65
GLYMA_10G176400	-2.30258	2.72124e-06	0.000211345	Decreased	20.9506	39.2167	23.3908	214.088	107.696	91.5459
GLYMA_01G120300	-2.52707	2.8559e-06	0.000221138	Decreased	6.98353	21.3134	14.0345	60.3338	85.259	98.828
GLYMA_02G013100	0.954148	1.55616e-06	0.00013198	nonsignificant	1391.47	1372.58	1826.82	823.265	896.341	649.144
GLYMA_13G303900	-5.05374	2.85995e-06	0.000221138	Decreased	0	1.70507	11.6954	38.9251	80.7717	307.927
GLYMA_06G124300	-2.95214	2.8948e-06	0.000223069	Decreased	41.0282	41.7743	105.258	247.174	201.929	1000.76
GLYMA_04G108000	-1.99479	2.89766e-06	0.000223069	Decreased	385.84	620.647	605.821	1544.35	1079.2	3801.24
GLYMA_14G089000	-1.4687	3.03096e-06	0.000231297	Decreased	96.0235	126.175	84.2068	200.464	298.407	351.62
GLYMA_04G228800	-1.32268	3.11612e-06	0.000237279	Decreased	1020.47	1539.68	1983.54	3402.05	3015.48	4943.48
GLYMA_11G106800	-1.07178	3.32085e-06	0.00025123	Decreased	752.475	910.51	1279.47	1794.45	2032.75	2353.15
GLYMA_16G213800	-1.84051	3.37811e-06	0.000255011	Decreased	73.327	73.3182	106.428	240.362	196.32	467.092
GLYMA_08G158100	-1.52692	3.63454e-06	0.000273778	Decreased	834.531	1318.02	2163.65	3804.92	3452.99	5174.43
GLYMA_17G030700	-2.98569	3.72236e-06	0.000279792	Decreased	694.861	1333.37	2339.08	8908.97	7217.85	18462.1
GLYMA_01G018400	-0.848949	1.79163e-06	0.000148081	nonsignificant	2521.93	2710.22	2839.64	5105.99	3797.39	5633.2
GLYMA_12G183800	-0.911535	1.79443e-06	0.000148081	nonsignificant	3181	4003.51	4287.53	6806.05	6089.29	8681.26
GLYMA_17G168900	-2.51656	3.84876e-06	0.000288674	Decreased	111.736	181.59	214.026	525.488	408.346	1967.2
GLYMA_18G236000	-0.946488	1.81994e-06	0.000149641	nonsignificant	2301.94	2719.59	2747.25	4794.59	3942.11	6233.45
GLYMA_08G120700	-2.33259	3.87812e-06	0.000290254	Decreased	76.8188	118.503	107.598	193.652	419.564	912.339
GLYMA_01G082400	-1.11502	3.91586e-06	0.000292454	Decreased	2423.28	3235.38	3873.51	6265.96	5527.25	8849.79
GLYMA_05G150400	-1.38706	3.93749e-06	0.000293444	Decreased	1669.06	1430.56	1085.33	2933	2613.86	5401.21
GLYMA_01G018100	-4.81377	3.99391e-06	0.000297016	Decreased	1.74588	1.70507	2.33908	17.5163	118.914	24.9671
GLYMA_20G134000	-1.62272	4.01595e-06	0.000298022	Decreased	251.407	603.596	713.418	1476.23	1451.65	1898.54
GLYMA_12G067800	-2.00778	4.2043e-06	0.000310834	Decreased	200.776	221.66	399.982	829.104	605.788	1868.37
GLYMA_14G199400	-1.29183	4.20633e-06	0.000310834	Decreased	1024.83	1127.91	1413.97	2059.14	2488.22	4183.03
GLYMA_13G035800	-2.35671	4.23645e-06	0.0003124	Decreased	75.0729	57.9725	114.615	181.002	335.427	749.012
GLYMA_07G040000	0.748691	2.16053e-06	0.00017397	nonsignificant	1420.27	1435.67	1432.68	989.67	729.189	832.236
GLYMA_17G105300	-1.43459	4.32352e-06	0.000318151	Decreased	210.379	254.056	419.864	743.469	632.712	1009.09
GLYMA_14G213400	0.713383	2.17274e-06	0.000174153	nonsignificant	4054.81	3845.79	3203.37	2495.1	2061.92	2215.83
GLYMA_09G218600	-4.20312	4.37219e-06	0.000321058	Decreased	24.4423	97.1892	175.431	598.473	2674.44	2191.9
GLYMA_09G045700	-1.22321	4.45154e-06	0.000326201	Decreased	2803.89	3350.47	3541.36	6859.57	5108.81	10666.1
GLYMA_02G021400	-2.84397	4.48171e-06	0.000327726	Decreased	1055.39	1002.58	1253.75	3928.51	4702.71	15145.7
GLYMA_17G160200	-1.8057	4.49226e-06	0.000327813	Decreased	245.296	327.374	597.634	978.965	1045.54	2061.86
GLYMA_13G180900	0.640826	2.36913e-06	0.000187746	nonsignificant	1470.03	1223.39	1333.27	827.158	851.468	904.016
GLYMA_03G159600	-1.53731	4.50318e-06	0.000327927	Decreased	239.186	431.384	421.034	962.422	713.483	1490.74
GLYMA_17G049900	-7.51816	4.56881e-06	0.000331329	Decreased	0	0	0	25.3013	6.73097	64.4983
GLYMA_10G169300	-3.27393	4.81729e-06	0.000345769	Decreased	5.23764	23.871	63.1551	140.13	396.006	348.499
GLYMA_18G082100	-2.77249	4.98543e-06	0.000357106	Decreased	4.3647	7.67283	7.01723	42.8176	34.7767	52.0147
GLYMA_01G025100	-1.20187	5.12562e-06	0.000366398	Decreased	574.395	530.278	640.907	881.653	1382.09	1750.82
GLYMA_15G043800	-2.4479	5.36384e-06	0.000381868	Decreased	151.019	161.13	319.284	713.302	473.412	2254.32
GLYMA_15G104900	-0.664209	2.69379e-06	0.000210146	nonsignificant	2590.02	3343.65	2955.42	4642.79	4437.96	5005.9
GLYMA_10G210600	-1.90029	5.45281e-06	0.000386631	Decreased	71.5811	100.599	174.261	319.185	329.818	639.781
GLYMA_05G097100	-1.10834	5.46754e-06	0.000386892	Decreased	988.169	1072.49	1280.64	1922.9	2005.83	3272.77
GLYMA_03G203600	-2.0018	5.62125e-06	0.000396967	Decreased	118.72	126.175	247.942	484.617	403.858	1080.87
GLYMA_19G021400	-1.65671	5.72037e-06	0.000403154	Decreased	59.36	56.2674	35.0861	202.41	121.158	153.964
GLYMA_10G045400	-1.46664	5.86152e-06	0.000411149	Decreased	900.875	1364.06	2205.75	4060.86	3170.29	5119.29
GLYMA_20G115300	-1.39066	5.86903e-06	0.000411149	Decreased	693.115	593.366	809.32	1415.9	1306.93	2770.31
GLYMA_11G156100	-1.47108	6.13604e-06	0.000428142	Decreased	155.383	190.968	341.505	601.392	540.722	759.415
GLYMA_02G208000	-0.768516	2.92262e-06	0.000224006	nonsignificant	12090.2	15245.9	16308	26665.6	21604.2	26075
GLYMA_17G126400	-0.706875	2.98142e-06	0.000228014	nonsignificant	1064.99	1215.72	947.326	1709.78	1656.94	1905.82
GLYMA_16G186600	-1.57921	6.33111e-06	0.000438261	Decreased	125.703	252.351	102.919	488.51	452.097	500.382
GLYMA_10G179400	-5.98626	6.68659e-06	0.000458339	Decreased	0	0	2.33908	44.7638	15.7056	66.5789
GLYMA_17G245100	-0.914803	3.15436e-06	0.00023967	nonsignificant	792.63	1130.46	1239.71	1881.05	2041.73	2036.9
GLYMA_05G003900	0.790372	3.1841e-06	0.000241406	nonsignificant	5333.67	4957.5	4466.47	3009.88	2301.99	3220.75
GLYMA_13G143200	-1.66283	6.72099e-06	0.000459797	Decreased	281.96	337.605	429.221	1008.16	596.813	1713.37
GLYMA_11G075700	-1.01307	6.8353e-06	0.000464893	Decreased	1545.11	1924.18	2771.81	4151.36	3963.42	4475.35
GLYMA_11G230500	-3.7319	6.97255e-06	0.000473309	Decreased	3.49176	13.6406	0	75.9039	81.8935	76.9818
GLYMA_09G065000	-2.71963	7.0716e-06	0.00047818	Decreased	766.442	1144.1	1751.97	4889.96	5612.51	13619.5
GLYMA_16G062400	-1.00587	7.09399e-06	0.000478769	Decreased	204.268	219.955	266.655	424.283	403.858	556.558
GLYMA_13G110700	-1.79243	7.24143e-06	0.000486844	Decreased	434.724	639.403	1298.19	2593.38	1855.51	3762.75
GLYMA_20G228000	-1.84318	7.52453e-06	0.000504908	Decreased	342.193	475.716	633.89	1191.11	1025.35	2989.81
GLYMA_20G062000	-7.56208	7.7766e-06	0.00051884	Decreased	0	0	0	6.81189	16.8274	75.9415
GLYMA_09G233000	-2.98829	8.06073e-06	0.000534741	Decreased	1.74588	12.7881	14.0345	78.8232	62.8224	82.1833
GLYMA_15G253500	-3.17664	8.16768e-06	0.000540812	Decreased	277.595	411.775	536.818	1825.59	1884.67	7374.65
GLYMA_08G136600	-1.02559	9.04567e-06	0.000594452	Decreased	164.113	219.955	201.161	398.982	329.818	461.891
GLYMA_13G303700	-2.16957	9.07648e-06	0.000595359	Decreased	123.958	191.821	183.618	368.815	450.975	1426.24
GLYMA_10G040700	-1.10639	9.26417e-06	0.000606535	Decreased	200.776	289.863	325.132	683.135	495.848	574.243
GLYMA_04G164400	-1.50335	9.31171e-06	0.00060851	Decreased	827.548	891.754	1329.77	2269.33	1898.13	4473.27
GLYMA_02G013700	-1.94043	9.34946e-06	0.000609839	Decreased	269.739	361.476	557.87	1050	851.468	2658.99
GLYMA_17G187700	-2.18256	9.78123e-06	0.000631609	Decreased	109.118	147.489	373.083	1162.89	470.046	1219.23
GLYMA_08G281600	-1.70764	9.7914e-06	0.000631609	Decreased	144.908	98.8943	247.942	393.143	480.143	728.206
GLYMA_07G061500	-2.47594	9.88822e-06	0.000636682	Decreased	12.2212	28.9863	11.6954	145.969	67.3097	83.2236
GLYMA_20G115200	-1.43148	1.0005e-05	0.000643017	Decreased	148.4	106.567	119.293	293.884	243.437	472.294
GLYMA_03G074000	-3.28083	1.00576e-05	0.000643792	Decreased	5.23764	23.871	54.9683	158.62	150.325	501.422
GLYMA_16G177900	-1.1454	1.03711e-05	0.000659292	Decreased	188.555	309.471	208.178	536.193	588.96	439.004
GLYMA_07G080700	-0.901372	4.61632e-06	0.000334083	nonsignificant	901.748	1380.26	1222.17	2003.67	2426.52	2114.92
GLYMA_01G002400	0.866692	4.68321e-06	0.000338224	nonsignificant	10316.4	10684	9944.58	7001.65	4358.31	5609.27
GLYMA_09G079900	0.875068	4.70225e-06	0.000338338	nonsignificant	1046.66	1372.58	1183.57	776.555	574.377	612.734
GLYMA_05G058400	-0.558105	4.70411e-06	0.000338338	nonsignificant	1064.11	1214.01	1199.95	1789.58	1653.58	1675.91
GLYMA_16G026400	-4.03567	1.09564e-05	0.000695237	Decreased	0	3.41015	4.67815	24.3282	58.3351	45.773
GLYMA_01G004100	-1.41262	1.10211e-05	0.000698073	Decreased	923.571	1267.72	1535.6	2209.97	2745.12	4964.29
GLYMA_19G220200	-1.15989	1.13709e-05	0.000715062	Decreased	8907.49	10325.9	14998.2	22705	19860.9	33916.7
GLYMA_17G166200	-0.994723	5.21859e-06	0.000372284	nonsignificant	633.755	647.928	577.752	1156.07	962.529	1587.49
GLYMA_04G103400	-1.24396	1.14098e-05	0.000716219	Decreased	492.339	574.61	537.988	1014.97	933.362	1852.77
GLYMA_13G119500	-3.36953	1.25552e-05	0.000785307	Decreased	6.98353	5.96776	39.7643	84.662	141.35	310.008
GLYMA_16G144000	-1.15678	1.2713e-05	0.000793756	Decreased	483.609	601.891	387.117	956.583	877.27	1452.25
GLYMA_15G179600	-1.17638	1.29686e-05	0.000808277	Decreased	730.651	657.306	750.844	1338.05	1181.29	2313.62
GLYMA_08G044300	-2.53226	1.31e-05	0.000814883	Decreased	13.9671	31.5439	76.02	213.115	158.178	325.612
GLYMA_05G129200	-1.45767	1.31716e-05	0.000815351	Decreased	375.365	581.43	941.478	1741.9	1338.34	2128.44
GLYMA_13G179600	-0.969297	5.75585e-06	0.00040484	nonsignificant	8869.95	6613.98	9032.34	19727.2	15877.2	12393
GLYMA_19G215700	-3.76401	1.31752e-05	0.000815351	Decreased	52.3764	76.7283	212.856	690.92	906.438	3041.82
GLYMA_02G037900	-1.52509	1.36292e-05	0.000838998	Decreased	261.882	259.171	362.557	554.682	661.879	1324.3
GLYMA_11G138000	-0.839857	6.00066e-06	0.000419531	nonsignificant	537.732	578.02	683.01	955.61	1263.18	998.683
GLYMA_07G246700	-1.33367	1.37243e-05	0.00084337	Decreased	47.1388	64.7928	70.1723	128.453	164.909	164.367
GLYMA_05G219700	0.51311	6.15189e-06	0.000428394	nonsignificant	1435.99	1447.61	1515.72	1074.33	973.748	1033.01
GLYMA_15G089500	0.566528	6.24082e-06	0.000433725	nonsignificant	1539.87	1798	1742.61	1187.21	1142.02	1100.63
GLYMA_11G220400	-0.50107	6.3097e-06	0.000437643	nonsignificant	2164.02	2282.24	2158.97	2921.33	3080.54	3347.67
GLYMA_08G018800	-2.17906	1.3991e-05	0.00085748	Decreased	153.638	179.033	423.373	697.732	694.412	2026.49
GLYMA_10G222600	-0.834062	6.38944e-06	0.000441426	nonsignificant	340.447	383.642	435.068	595.553	713.483	755.254
GLYMA_03G017000	-0.906453	6.51452e-06	0.000449181	nonsignificant	1008.25	1157.75	1164.86	1888.84	1715.28	2638.19
GLYMA_01G178000	-0.804555	6.58785e-06	0.000453345	nonsignificant	2175.37	2649.69	2795.2	3666.74	4534.43	5106.81
GLYMA_17G255800	-1.25045	1.40411e-05	0.00085748	Decreased	2154.42	2673.56	3227.93	4983.38	4811.53	9368.9
GLYMA_03G173300	-2.76749	1.40432e-05	0.00085748	Decreased	277.595	463.78	955.513	3187.96	2544.31	5817.33
GLYMA_12G033800	-2.07431	1.47898e-05	0.000895211	Decreased	29.68	52.8573	109.937	206.303	255.777	343.297
GLYMA_02G000400	-0.84519	6.82207e-06	0.000464893	nonsignificant	604.948	735.739	674.824	1344.86	1300.2	975.797
GLYMA_16G155300	-0.765186	6.82333e-06	0.000464893	nonsignificant	804.851	977.86	1025.69	1674.75	1367.51	1727.93
GLYMA_11G189400	-1.28876	1.47979e-05	0.000895211	Decreased	375.365	538.803	491.206	1299.12	697.778	1435.61
GLYMA_06G171100	-3.34822	1.48842e-05	0.000898877	Decreased	8.72941	23.871	14.0345	108.99	35.8985	330.814
GLYMA_04G210500	0.638203	7.06187e-06	0.00047818	nonsignificant	1971.97	1930.14	2165.98	1444.12	1305.81	1147.45
GLYMA_12G095200	-1.18945	1.55027e-05	0.000931414	Decreased	139.671	153.457	229.23	354.218	356.742	476.455
GLYMA_18G082200	-1.43819	1.61679e-05	0.000968057	Decreased	309.021	399.84	729.792	1093.79	1158.85	1640.54
GLYMA_16G020700	0.688215	7.18161e-06	0.000483751	nonsignificant	2175.37	2049.5	1787.05	1406.17	1133.05	1192.18
GLYMA_06G214400	-2.47845	1.62395e-05	0.000970686	Decreased	54.1223	57.9725	65.4941	155.7	157.056	676.192
GLYMA_07G066000	-1.40135	1.63165e-05	0.000972371	Decreased	167.605	177.328	145.023	306.535	352.254	636.66
GLYMA_16G198600	-0.777723	7.64453e-06	0.000511979	nonsignificant	1621.05	1724.68	1608.12	2342.32	3426.07	2726.61
GLYMA_06G049400	-2.22683	1.63232e-05	0.000972371	Decreased	68.0894	144.931	259.638	542.031	433.026	1232.75
GLYMA_11G254000	-1.56755	1.64666e-05	0.000978901	Decreased	310.767	327.374	350.861	655.887	655.148	1619.74
GLYMA_12G184400	0.979885	8.01203e-06	0.000533246	nonsignificant	402.426	386.199	527.462	230.631	192.955	242.389
GLYMA_13G049700	0.861354	8.02297e-06	0.000533246	nonsignificant	1736.28	1509.84	2045.52	1002.32	798.742	1109.99
GLYMA_01G007400	-1.1675	1.64888e-05	0.000978901	Decreased	75.0729	104.01	121.632	241.335	210.904	220.543
GLYMA_19G198800	-2.0645	1.72815e-05	0.0010225	Decreased	116.974	220.807	451.442	879.706	722.458	1693.6
GLYMA_02G016100	-1.29367	1.75112e-05	0.00103434	Decreased	2536.77	4519.3	5858.22	8624.82	13126.5	9904.65
GLYMA_17G259300	-0.780467	8.56697e-06	0.000565114	nonsignificant	4239.87	4522.71	5400.93	8095.44	6762.39	9466.68
GLYMA_08G242100	-0.603359	8.98402e-06	0.00059151	nonsignificant	499.322	479.126	498.223	793.098	750.504	699.078
GLYMA_08G147200	-1.28352	1.76504e-05	0.00104081	Decreased	179.826	279.632	385.948	598.473	660.757	794.785
GLYMA_07G035200	-1.48537	1.76858e-05	0.00104115	Decreased	700.098	1050.33	1976.52	2904.78	3451.87	4072.75
GLYMA_05G079700	-1.23704	1.82292e-05	0.00107133	Decreased	4398.75	6032.55	8513.07	13577.1	11200.3	19872.8
GLYMA_13G158100	-4.50099	1.8338e-05	0.00107447	Decreased	6.11059	13.6406	42.1034	235.497	164.909	991.401
GLYMA_11G077500	-1.00433	1.83439e-05	0.00107447	Decreased	541.223	849.979	842.068	1792.5	1361.9	1323.26
GLYMA_13G176600	-3.65595	1.84259e-05	0.00107747	Decreased	12.2212	8.52537	16.3735	40.8713	47.1168	377.627
GLYMA_10G179500	-1.01294	1.85483e-05	0.00108282	Decreased	1171.49	1202.08	1169.54	1617.34	2492.7	3040.78
GLYMA_19G126800	-0.92187	9.71133e-06	0.000629924	nonsignificant	2063.63	2185.9	2417.44	3755.3	3394.65	5479.23
GLYMA_13G211000	0.86977	9.76092e-06	0.000631609	nonsignificant	2899.91	2618.14	2439.66	1493.75	1747.81	1114.16
GLYMA_13G280400	-1.97373	1.92353e-05	0.00111702	Decreased	24.4423	25.5761	51.4597	145.969	85.259	163.326
GLYMA_12G206700	-2.57757	1.93463e-05	0.00111822	Decreased	20.9506	49.4471	121.632	282.207	240.071	617.935
GLYMA_03G253200	-1.50586	1.98271e-05	0.00114412	Decreased	1140.93	1745.14	3065.36	4868.55	4466	7561.9
GLYMA_12G056800	-1.2791	1.9995e-05	0.00115192	Decreased	71.5811	86.1062	83.0372	153.754	180.614	249.671
GLYMA_03G223000	-0.917079	1.00422e-05	0.000643792	nonsignificant	1941.42	2870.49	3143.72	5218.88	4428.98	5371.04
GLYMA_05G236300	-3.0178	2.0653e-05	0.00118353	Decreased	13.0941	20.4609	95.9021	175.163	282.701	582.565
GLYMA_15G049800	0.827705	1.00722e-05	0.000643792	nonsignificant	19662.1	19589.6	23308.9	11544.2	9339.23	14363.4
GLYMA_05G010500	-0.769762	1.02745e-05	0.000655395	nonsignificant	927.063	1064.82	1108.72	1491.8	1725.37	2068.11
GLYMA_17G243500	0.920969	1.02911e-05	0.000655395	nonsignificant	850.244	707.606	787.099	507.972	394.884	334.975
GLYMA_17G144700	-1.27781	2.08502e-05	0.00119139	Decreased	124.831	175.623	217.534	382.439	536.234	334.975
GLYMA_04G190800	-1.08096	2.16636e-05	0.00123384	Decreased	453.929	630.877	900.544	1421.74	1342.83	1430.41
GLYMA_17G149900	-1.33253	2.1711e-05	0.00123453	Decreased	1634.15	1721.27	2472.4	4197.09	3175.9	7300.79
GLYMA_01G087800	-0.897972	1.11084e-05	0.000702334	nonsignificant	622.407	668.389	947.326	1266.04	1483.06	1416.88
GLYMA_07G044400	-0.918218	1.12239e-05	0.000708362	nonsignificant	254.899	252.351	322.793	531.327	440.879	592.968
GLYMA_08G271400	0.767227	1.13096e-05	0.000712486	nonsignificant	15361.1	15877.6	11632.2	9542.48	7397.34	8249.54
GLYMA_03G138000	-1.62679	2.19079e-05	0.00124371	Decreased	1330.36	1533.71	1956.64	3068.27	3201.7	8615.72
GLYMA_13G208100	-4.49439	2.20186e-05	0.00124797	Decreased	1.74588	1.70507	0	17.5163	26.9239	38.4909
GLYMA_01G157000	-0.727662	1.23361e-05	0.000772983	nonsignificant	1197.67	1340.19	1236.2	1760.39	2037.24	2453.02
GLYMA_10G013300	-1.0928	2.21304e-05	0.00125228	Decreased	2752.38	3085.33	4096.89	6508.27	5166.02	9511.42
GLYMA_07G248500	-2.51789	2.2741e-05	0.00128047	Decreased	9.60235	14.4931	21.0517	56.4413	57.2133	142.52
GLYMA_08G071300	-2.58773	2.27748e-05	0.00128047	Decreased	38.4094	44.3319	208.178	412.606	877.27	451.488
GLYMA_07G020900	-1.75319	2.34181e-05	0.00131242	Decreased	97.7694	125.323	175.431	252.04	383.666	705.32
GLYMA_14G074700	-0.941145	1.31211e-05	0.000814883	nonsignificant	217.362	196.084	212.856	442.773	318.599	440.045
GLYMA_06G125800	-3.49432	2.3599e-05	0.00132045	Decreased	3.49176	13.6406	9.35631	25.3013	197.442	75.9415
GLYMA_10G239400	-6.62461	2.52002e-05	0.00140332	Decreased	0	1.70507	4.67815	15.57	424.051	172.689
GLYMA_10G179200	-0.663771	1.3397e-05	0.000827616	nonsignificant	1858.49	1914.8	2205.75	3098.43	2782.14	3587.98
GLYMA_05G149900	-0.575631	1.34995e-05	0.000832476	nonsignificant	1378.37	1284.77	1425.67	1809.04	2146.06	2137.81
GLYMA_17G048900	-3.19898	2.60498e-05	0.00144833	Decreased	352.668	584.84	1436.19	4853.96	4101.41	12837.2
GLYMA_08G062800	-5.65501	2.66512e-05	0.00147242	Decreased	1.74588	0	0	21.4088	20.1929	52.0147
GLYMA_01G128100	-4.46028	2.69951e-05	0.00148672	Decreased	0	3.41015	11.6954	41.8444	43.7513	237.187
GLYMA_09G096500	-1.44858	2.77085e-05	0.00152362	Decreased	630.263	808.205	861.95	1652.37	1272.15	3352.87
GLYMA_07G161300	-1.78445	3.08054e-05	0.00168334	Decreased	139.671	355.508	507.58	1140.5	805.473	1504.27
GLYMA_09G022300	0.671846	1.40518e-05	0.00085748	nonsignificant	17905.8	14492.3	16805.1	11380.7	8764.85	10737.9
GLYMA_08G021800	-2.3334	3.10155e-05	0.00169218	Decreased	34.9176	57.9725	102.919	204.357	179.493	599.21
GLYMA_18G241800	-0.646316	1.44769e-05	0.000880351	nonsignificant	359.652	379.379	352.031	531.327	573.255	604.411
GLYMA_09G143200	-0.981009	1.45566e-05	0.000883662	nonsignificant	872.941	867.883	1001.12	1703.94	1355.17	2351.07
GLYMA_05G238100	-3.44957	3.21464e-05	0.00174844	Decreased	4.3647	3.41015	7.01723	36.9788	20.1929	101.949
GLYMA_20G231200	-1.3484	3.22292e-05	0.00175022	Decreased	338.701	642.813	767.217	1371.14	1162.21	1916.22
GLYMA_18G238200	-1.31223	3.27749e-05	0.0017771	Decreased	218.235	316.291	426.881	571.225	785.28	1027.81
GLYMA_16G042700	0.757907	1.50452e-05	0.000907034	nonsignificant	3605.25	3497.11	3102.79	2453.25	1840.92	1740.41
GLYMA_17G235300	-0.863333	1.52001e-05	0.000914803	nonsignificant	473.134	605.301	537.988	1126.88	1023.11	790.624
GLYMA_16G188000	-1.68015	3.41315e-05	0.00183711	Decreased	95.1505	194.378	70.1723	329.89	334.305	492.059
GLYMA_13G206700	-2.88149	3.42594e-05	0.0018405	Decreased	6.98353	38.3642	57.3074	199.491	121.158	431.722
GLYMA_03G187700	-1.37497	3.55891e-05	0.001909	Decreased	34.9176	54.5624	49.1206	120.668	132.376	106.11
GLYMA_13G070300	-3.4085	3.58575e-05	0.00191753	Decreased	178.08	155.162	294.724	670.484	1326	4668.84
GLYMA_13G069200	-1.33879	3.63858e-05	0.00193986	Decreased	233.075	315.439	337.997	675.35	482.387	1082.95
GLYMA_02G284100	-1.99378	3.69957e-05	0.00196937	Decreased	256.645	329.932	198.822	628.64	504.823	1996.33
GLYMA_07G100500	-7.12745	3.7208e-05	0.00197423	Decreased	5.23764	3.41015	29.2385	2050.38	3212.92	8.32236
GLYMA_07G077600	-1.31268	3.73966e-05	0.00197869	Decreased	975.075	1384.52	1543.79	2422.11	2353.6	4918.51
GLYMA_17G039000	-1.30961	3.75977e-05	0.00198633	Decreased	420.757	553.297	504.071	1101.58	752.747	1809.07
GLYMA_09G003300	-2.73025	3.78084e-05	0.00199445	Decreased	36.6635	56.2674	74.8505	255.932	87.5027	767.738
GLYMA_01G044100	-2.23925	3.92025e-05	0.00205869	Decreased	57.6141	99.7468	205.839	447.638	280.457	982.038
GLYMA_13G067900	-1.29019	4.08686e-05	0.00213657	Decreased	539.477	702.491	1258.42	2193.43	1635.63	2280.33
GLYMA_12G002400	-4.41943	4.23074e-05	0.00219978	Decreased	6.98353	23.871	77.1895	507.972	282.701	1512.59
GLYMA_07G079500	-1.49742	4.32825e-05	0.00224269	Decreased	52.3764	96.3367	65.4941	251.067	210.904	143.561
GLYMA_19G162100	-3.46962	4.34839e-05	0.00224979	Decreased	76.8188	80.1385	195.313	588.742	575.498	2733.89
GLYMA_05G162100	-1.12592	4.3643e-05	0.00225234	Decreased	153.638	231.89	203.5	552.736	365.716	366.184
GLYMA_12G102300	-1.42981	4.41413e-05	0.00227373	Decreased	270.612	280.485	212.856	518.676	461.072	1079.83
GLYMA_02G008500	-2.85745	4.45694e-05	0.00229241	Decreased	850.244	847.422	1029.19	3426.38	2927.97	13407.3
GLYMA_09G087400	0.956195	1.89056e-05	0.00110131	nonsignificant	16329.2	12433.4	17791	8798.04	5859.31	9335.61
GLYMA_04G057000	0.727716	1.8928e-05	0.00110131	nonsignificant	5467.23	5363.31	5982.19	4122.16	2876.37	3152.09
GLYMA_05G096500	-2.00596	4.465e-05	0.00229319	Decreased	73.327	167.95	221.043	350.326	465.559	1038.21
GLYMA_10G271900	-4.96384	4.49316e-05	0.00230091	Decreased	1.74588	0.852537	3.50861	12.6506	12.3401	160.205
GLYMA_12G187400	-1.15798	4.57252e-05	0.00233472	Decreased	316.005	441.614	645.585	1104.5	854.834	1167.21
GLYMA_13G280900	-1.20125	4.61363e-05	0.00235228	Decreased	109.118	102.304	143.853	197.545	293.919	323.532
GLYMA_04G104600	-1.00704	4.65091e-05	0.00236784	Decreased	1745.01	2707.66	3365.93	5024.25	4701.59	5983.78
GLYMA_10G169600	-1.3936	4.7177e-05	0.00239488	Decreased	1106.89	1082.72	1733.26	2110.71	2915.63	5277.42
GLYMA_12G031800	-0.72616	2.01764e-05	0.00116046	nonsignificant	914.842	895.164	911.07	1383.79	1308.05	1809.07
GLYMA_07G140400	-2.33042	4.84079e-05	0.00245381	Decreased	34.0447	44.3319	49.1206	351.299	224.366	64.4983
GLYMA_13G236100	-2.76814	4.85362e-05	0.00245676	Decreased	12.2212	10.2304	18.7126	165.432	31.4112	81.143
GLYMA_01G032300	-1.07755	4.91244e-05	0.0024758	Decreased	340.447	451.845	261.977	655.887	650.661	921.701
GLYMA_15G108700	-1.29065	4.96332e-05	0.00249069	Decreased	1940.55	2761.37	2643.16	4378.1	4245	9344.97
GLYMA_13G117700	-1.28581	4.99273e-05	0.00249829	Decreased	3971.01	6385.5	7451.13	16558.7	8635.84	18220.8
GLYMA_09G091100	-1.29276	5.05547e-05	0.00252608	Decreased	448.692	260.876	468.985	1027.62	633.833	1223.39
GLYMA_02G250200	-1.03925	5.12892e-05	0.00255913	Decreased	3179.25	3168.03	3837.26	5887.42	5135.73	9905.69
GLYMA_16G178500	-3.06021	5.19606e-05	0.00258159	Decreased	3.49176	7.67283	25.7298	56.4413	80.7717	164.367
GLYMA_17G135600	-3.6587	5.38904e-05	0.00265488	Decreased	5.23764	3.41015	32.7471	73.9576	74.0407	366.184
GLYMA_09G279000	-2.11758	5.44779e-05	0.00268005	Decreased	74.2	116.798	374.252	657.834	706.752	1081.91
GLYMA_03G242900	-0.456003	2.26568e-05	0.00128	nonsignificant	4520.96	4180.84	4612.66	6216.33	5684.31	6360.36
GLYMA_15G192000	-2.04677	5.50553e-05	0.00270466	Decreased	126.576	152.604	243.264	510.891	304.016	1340.94
GLYMA_09G094900	-0.971857	2.27573e-05	0.00128047	nonsignificant	1058	1329.96	1887.63	2615.76	2675.56	3089.68
GLYMA_20G131600	-1.24835	5.77238e-05	0.00281993	Decreased	723.668	671.799	750.844	1131.75	1347.32	2619.46
GLYMA_07G171600	-0.805327	2.33744e-05	0.00131208	nonsignificant	333.463	402.397	445.594	626.693	779.671	656.426
GLYMA_09G130400	-1.22451	5.79603e-05	0.00282754	Decreased	743.746	852.537	1465.43	1873.27	2137.08	3139.61
GLYMA_04G101000	-1.15943	5.86528e-05	0.00285735	Decreased	2633.66	2522.66	2852.5	5087.51	3877.04	8923.65
GLYMA_03G124400	-0.818126	2.36535e-05	0.00132139	nonsignificant	1124.35	1164.57	907.562	1993.94	1501.01	2143.01
GLYMA_04G053900	0.728084	2.43832e-05	0.00135999	nonsignificant	2395.35	2235.35	1942.6	1458.72	1421.36	1089.19
GLYMA_08G260500	-4.15547	5.94359e-05	0.00289147	Decreased	15.7129	42.6269	153.21	495.321	929.996	2336.5
GLYMA_15G022800	-1.11865	6.12476e-05	0.00297548	Decreased	235.694	263.434	203.5	469.047	371.325	686.595
GLYMA_01G167700	0.482706	2.61982e-05	0.00145427	nonsignificant	9611.95	8474.22	9152.81	6575.42	6002.91	6913.8
GLYMA_13G337600	-0.520432	2.62653e-05	0.00145569	nonsignificant	1033.56	1096.36	1202.29	1665.99	1539.15	1570.85
GLYMA_12G211300	0.84387	2.66199e-05	0.00147242	nonsignificant	771.68	591.661	554.361	326.971	352.254	390.111
GLYMA_03G194000	-1.00818	6.21983e-05	0.00301737	Decreased	2964.51	3190.19	3692.23	6491.73	4441.32	8870.59
GLYMA_10G118900	-0.947323	2.68601e-05	0.00148162	nonsignificant	1637.64	2112.59	2636.14	4166.93	4838.45	3306.06
GLYMA_03G204900	-5.28155	6.2816e-05	0.00302649	Decreased	0	0	2.33908	17.5163	29.1676	31.2088
GLYMA_16G127400	-1.43094	6.51474e-05	0.0031302	Decreased	429.487	470.6	774.234	989.67	1216.06	2305.29
GLYMA_11G202000	-2.09746	6.55165e-05	0.00314363	Decreased	61.1059	97.1892	126.31	204.357	249.046	762.536
GLYMA_20G211800	-0.934425	2.99869e-05	0.00164374	nonsignificant	136.179	157.719	147.362	303.615	233.34	305.847
GLYMA_06G068000	-3.10601	6.61058e-05	0.00316323	Decreased	153.638	127.881	229.23	580.957	740.407	3074.07
GLYMA_01G232500	-1.72906	6.66031e-05	0.00317835	Decreased	1264.89	1426.29	2442	3637.55	3180.39	10195.9
GLYMA_01G212000	-1.1906	6.70042e-05	0.0031888	Decreased	376.237	338.457	520.445	643.237	889.61	1283.72
GLYMA_01G030300	-1.4682	6.74484e-05	0.00320558	Decreased	289.816	513.227	858.441	1498.61	1198.11	1895.42
GLYMA_01G010500	-2.4462	6.75401e-05	0.00320559	Decreased	1016.1	1506.43	3361.25	9328.39	7460.16	15272.6
GLYMA_06G089800	-3.10329	6.84871e-05	0.00324614	Decreased	693.988	624.057	1192.93	3625.87	2948.17	15002.1
GLYMA_15G030100	-4.51459	6.88432e-05	0.00325861	Decreased	5.23764	0	11.6954	17.5163	69.5534	292.323
GLYMA_07G040300	-0.796739	3.33109e-05	0.00180337	nonsignificant	689.623	782.629	832.711	1415.9	1054.52	1531.31
GLYMA_18G086600	-1.70638	7.06208e-05	0.00333374	Decreased	52.3764	67.3504	134.497	241.335	205.295	378.667
GLYMA_02G236800	-2.9331	7.10447e-05	0.00334923	Decreased	10.4753	27.2812	7.01723	64.2263	56.0915	224.704
GLYMA_04G178500	-2.49947	7.19958e-05	0.00338951	Decreased	5.23764	13.6406	25.7298	62.2801	69.5534	116.513
GLYMA_12G238400	-0.787404	3.41439e-05	0.00183711	nonsignificant	824.929	966.777	1043.23	1341.94	1617.68	1931.83
GLYMA_04G098400	-3.42312	7.24129e-05	0.00340457	Decreased	1.74588	6.8203	4.67815	23.355	29.1676	89.4654
GLYMA_20G015900	-1.30581	7.41641e-05	0.00348223	Decreased	97.7694	68.203	130.988	299.723	204.173	226.784
GLYMA_14G088300	-0.720653	3.56936e-05	0.00191168	nonsignificant	5342.4	6500.59	6461.7	9286.55	8733.44	12143.4
GLYMA_13G350300	-2.48022	7.45629e-05	0.00349627	Decreased	10.4753	16.1982	4.67815	55.4682	83.0154	39.5312
GLYMA_09G173800	-2.30405	7.52953e-05	0.00351185	Decreased	33.1717	59.6776	16.3735	185.867	84.1372	272.557
GLYMA_17G047300	-2.65495	7.52961e-05	0.00351185	Decreased	200.776	319.701	744.996	2131.15	1625.53	4209.03
GLYMA_12G073000	-2.85125	7.6001e-05	0.00353231	Decreased	947.141	1327.4	1721.56	5322.03	4858.64	18654.6
GLYMA_11G026900	-1.04466	7.60373e-05	0.00353231	Decreased	116.101	147.489	139.175	341.567	219.879	268.396
GLYMA_09G276400	0.812429	3.72327e-05	0.00197423	nonsignificant	982.058	773.251	771.895	565.387	422.93	450.448
GLYMA_16G182700	-1.7032	7.67885e-05	0.00355998	Decreased	58.487	115.093	38.5948	200.464	210.904	282.96
GLYMA_02G061800	-5.93542	7.68362e-05	0.00355998	Decreased	1.74588	0.852537	0	61.307	104.33	1.04029
GLYMA_18G065200	-1.18361	7.94027e-05	0.00366918	Decreased	707.082	725.509	643.246	1132.72	1193.63	2389.56
GLYMA_15G017500	-1.8062	8.05099e-05	0.00371055	Decreased	31.4259	56.2674	21.0517	142.076	94.2336	146.682
GLYMA_10G188200	0.691914	3.79934e-05	0.0020012	nonsignificant	7642.6	8399.19	7862.81	5996.41	4646.62	4153.9
GLYMA_14G135100	-0.497245	3.89568e-05	0.00204886	nonsignificant	673.91	717.836	715.757	953.664	993.941	1026.77
GLYMA_19G008200	-1.71851	8.33768e-05	0.00382758	Decreased	120.466	139.816	74.8505	188.787	346.645	570.082
GLYMA_07G262400	0.986377	3.95638e-05	0.00207455	nonsignificant	898.256	884.081	1098.2	643.237	415.077	394.272
GLYMA_02G229600	-1.06526	8.42479e-05	0.0038625	Decreased	153.638	139.816	128.649	275.395	228.853	379.708
GLYMA_15G171000	-2.6626	8.47742e-05	0.00387648	Decreased	190.301	474.011	949.665	2519.42	2754.09	4941.4
GLYMA_07G066500	-0.721469	4.16135e-05	0.00217228	nonsignificant	6055.59	6939.65	7524.81	10561.3	9625.29	13645.5
GLYMA_17G074300	-0.828715	4.21499e-05	0.002197	nonsignificant	322.988	453.55	431.56	671.457	809.961	663.708
GLYMA_14G099400	-1.75961	8.50807e-05	0.00388543	Decreased	29.68	15.3457	21.0517	77.8501	60.5788	85.3042
GLYMA_15G003100	0.959243	4.23288e-05	0.00219978	nonsignificant	329.972	422.006	333.318	182.948	221	155.004
GLYMA_06G071600	0.522631	4.27604e-05	0.00221892	nonsignificant	935.792	894.311	966.039	683.135	649.539	612.734
GLYMA_08G069000	-2.57465	8.55436e-05	0.00390148	Decreased	3.49176	8.52537	11.6954	63.2532	38.1422	37.4506
GLYMA_06G205400	-1.2498	8.66516e-05	0.00394467	Decreased	71.5811	61.3827	63.1551	113.856	163.787	189.334
GLYMA_02G017100	-1.25956	8.67158e-05	0.00394467	Decreased	765.569	1138.99	1126.27	3561.64	2207.76	1485.54
GLYMA_17G128900	-3.68978	8.83206e-05	0.00400629	Decreased	24.4423	51.1522	156.718	558.575	498.092	1934.95
GLYMA_16G031600	-1.51595	8.84135e-05	0.00400629	Decreased	375.365	884.081	405.83	1093.79	2281.8	1389.83
GLYMA_06G129900	-2.12183	8.92423e-05	0.00403341	Decreased	24.4423	31.5439	44.4425	71.0382	116.67	247.59
GLYMA_05G194300	-3.445	8.96876e-05	0.0040431	Decreased	6.11059	8.52537	11.6954	24.3282	37.0204	223.663
GLYMA_15G103900	-1.25864	9.06714e-05	0.00408219	Decreased	45.3929	37.5116	42.1034	87.5814	105.452	106.11
GLYMA_02G150900	-1.10186	9.09159e-05	0.00408795	Decreased	92.5317	97.1892	101.75	256.905	209.782	158.125
GLYMA_14G207600	0.434194	4.54151e-05	0.00232227	nonsignificant	4914.66	4875.66	4710.9	3861.37	3369.97	3500.59
GLYMA_07G106000	-3.25804	9.25486e-05	0.00415071	Decreased	8.72941	32.3964	44.4425	94.3933	75.1626	646.023
GLYMA_06G125000	-1.94948	9.37639e-05	0.00419447	Decreased	21.8235	34.1015	84.2068	166.405	194.076	175.81
GLYMA_17G237900	-1.1018	9.44224e-05	0.00421316	Decreased	2135.21	2341.92	4372.9	5473.84	6276.63	7238.37
GLYMA_08G109000	-0.775119	4.69002e-05	0.00238429	nonsignificant	5703.79	6232.05	8237.06	9689.42	12719.3	12110.1
GLYMA_18G209800	-1.54115	9.58917e-05	0.00427328	Decreased	267.993	254.909	385.948	489.483	702.265	1451.21
GLYMA_10G268900	-1.28626	9.85827e-05	0.00437096	Decreased	291.562	344.425	526.292	656.86	836.885	1337.82
GLYMA_04G100400	-3.05215	9.89327e-05	0.00438093	Decreased	483.609	1058	2610.41	7066.84	9334.74	18032.5
GLYMA_09G122000	0.559166	4.88238e-05	0.00246775	nonsignificant	1358.3	1310.35	1318.07	992.589	798.742	913.379
GLYMA_08G231000	0.582029	4.90562e-05	0.0024758	nonsignificant	1243.07	1439.08	1330.93	991.616	862.687	825.994
GLYMA_15G074800	-1.48385	0.000100635	0.0044507	Decreased	96.0235	115.093	67.8332	151.808	308.503	322.491
GLYMA_14G217600	-0.650555	4.94975e-05	0.00249069	nonsignificant	293.308	298.388	343.844	506.999	482.387	476.455
GLYMA_15G013400	-0.629949	4.95861e-05	0.00249069	nonsignificant	1729.3	1755.37	1719.22	2361.78	2508.41	3183.3
GLYMA_02G019500	-1.10214	0.000101657	0.00449022	Decreased	693.988	792.007	664.298	1140.5	1213.82	2262.64
GLYMA_11G176500	-0.752269	4.99035e-05	0.00249829	nonsignificant	649.468	641.108	606.99	840.781	1173.43	1183.86
GLYMA_18G088700	-2.61776	0.000102726	0.00453171	Decreased	7.85647	2.55761	10.5258	37.9519	37.0204	50.9744
GLYMA_20G124200	-2.65012	0.000106689	0.00469473	Decreased	127.449	366.591	591.786	1916.09	1469.6	3426.73
GLYMA_06G045900	-1.96171	0.000109217	0.00477662	Decreased	26.1882	28.9863	63.1551	118.721	105.452	233.026
GLYMA_20G090500	-1.25867	0.000109232	0.00477662	Decreased	167.605	179.885	126.31	265.664	334.305	535.752
GLYMA_05G024800	-0.537279	5.19383e-05	0.00258159	nonsignificant	1044.04	1222.54	1182.4	1763.31	1695.08	1545.88
GLYMA_13G102000	-2.18221	0.000109813	0.00479255	Decreased	40.1553	76.7283	177.77	318.212	271.483	742.771
GLYMA_14G170900	-1.49192	0.00010987	0.00479255	Decreased	5069.17	7450.32	9222.98	12473.5	34767.7	13910.8
GLYMA_01G171900	-3.3629	0.000111107	0.00483679	Decreased	3.49176	3.41015	2.33908	17.5163	22.4366	56.1759
GLYMA_11G036500	-0.811128	5.36676e-05	0.00265488	nonsignificant	174.588	141.521	173.092	293.884	275.97	287.121
GLYMA_08G141900	-2.84961	0.000112255	0.00486028	Decreased	41.0282	38.3642	90.0544	135.265	126.767	956.031
GLYMA_19G134600	-0.595492	5.38716e-05	0.00265488	nonsignificant	687.004	672.652	653.772	886.518	1054.52	1102.71
GLYMA_03G016000	-2.81709	0.000114237	0.00493997	Decreased	3.49176	18.7558	16.3735	81.7426	40.3858	148.762
GLYMA_11G055100	-6.68502	0.000115127	0.00497232	Decreased	0	0	0	7.78501	8.97463	37.4506
GLYMA_01G216600	-4.49703	0.000115428	0.00497918	Decreased	0	1.70507	11.6954	19.4625	60.5788	212.22
GLYMA_11G082100	-5.61278	0.000120583	0.00516734	Decreased	0	0	2.33908	13.6238	15.7056	70.74
GLYMA_08G026000	0.451565	5.70564e-05	0.00279512	nonsignificant	1535.5	1484.27	1492.33	1160.94	1093.78	1044.46
GLYMA_13G166500	0.676468	5.73491e-05	0.00280554	nonsignificant	1261.4	1127.05	1133.28	868.029	675.341	659.547
GLYMA_01G108700	-2.80017	0.000120675	0.00516734	Decreased	6.98353	28.9863	86.5458	196.572	194.076	456.689
GLYMA_10G082400	-3.85588	0.00012254	0.00523742	Decreased	36.6635	29.8388	185.957	616.962	652.905	2378.11
GLYMA_14G017200	-1.40934	0.00012276	0.00523742	Decreased	42.7741	64.7928	76.02	132.345	140.229	213.26
GLYMA_09G225400	-3.80037	0.000127051	0.00541389	Decreased	1.74588	1.70507	3.50861	42.8176	8.97463	42.6521
GLYMA_19G198600	-1.6547	0.000127429	0.00541795	Decreased	176.334	255.761	601.143	823.265	1447.16	977.877
GLYMA_03G134500	-3.38621	0.000127456	0.00541795	Decreased	5.23764	18.7558	38.5948	271.502	354.498	23.9268
GLYMA_18G153500	0.669496	6.23137e-05	0.00301737	nonsignificant	1001.26	750.233	881.832	530.354	569.889	555.517
GLYMA_10G151300	-1.26825	0.000130255	0.00552355	Decreased	137.925	195.231	330.979	486.563	600.179	508.704
GLYMA_09G043500	-0.934409	6.25939e-05	0.00302121	nonsignificant	293.308	508.112	377.761	754.173	775.184	725.085
GLYMA_17G140700	0.543124	6.26202e-05	0.00302121	nonsignificant	1779.05	1812.49	1846.7	1332.21	1082.57	1315.97
GLYMA_18G086900	-3.15507	0.000131849	0.00557091	Decreased	3.49176	3.41015	1.16954	22.3819	24.6802	27.0477
GLYMA_13G078400	-1.16402	0.00013236	0.00558574	Decreased	59.36	51.1522	52.6292	101.205	139.107	125.876
GLYMA_17G107200	-1.01406	0.000134443	0.00566001	Decreased	2422.41	2706.81	2667.72	4916.24	3437.28	7392.34
GLYMA_19G187100	-1.45772	0.000135284	0.00568859	Decreased	179.826	278.78	184.787	544.951	895.22	328.733
GLYMA_07G215500	-1.70455	0.000136305	0.00572464	Decreased	94.2776	150.047	276.011	562.467	800.986	328.733
GLYMA_13G282400	-1.22365	0.000137248	0.00575735	Decreased	111.736	160.277	240.925	363.949	357.863	472.294
GLYMA_10G231500	-1.12534	0.000137493	0.00576071	Decreased	961.981	1319.73	1936.76	2814.28	2376.03	4008.26
GLYMA_16G185800	-2.03663	0.000139229	0.00581953	Decreased	10.4753	22.166	9.35631	66.1726	53.8478	54.0953
GLYMA_20G022400	0.671111	6.692e-05	0.0031888	nonsignificant	633.755	567.79	573.074	420.391	356.742	337.056
GLYMA_06G049800	-4.09066	0.000144861	0.00602619	Decreased	3.49176	0	2.33908	27.2475	14.5838	56.1759
GLYMA_06G099700	-1.77205	0.000145587	0.00604921	Decreased	151.019	129.586	390.626	794.071	435.27	1057.98
GLYMA_13G245600	-1.679	0.000150016	0.00621114	Decreased	29.68	88.6639	46.7815	200.464	181.736	147.722
GLYMA_06G129800	-3.23708	0.000151315	0.00625752	Decreased	1.74588	6.8203	36.2557	96.3395	107.696	211.18
GLYMA_05G175000	-2.94254	0.000154047	0.00634872	Decreased	260.136	532.836	1284.15	3986.9	3390.17	8586.59
GLYMA_01G125900	-0.803394	7.0369e-05	0.00332633	nonsignificant	1278.86	1421.18	1632.68	2542.78	1967.69	3048.06
GLYMA_01G114400	-1.91887	0.000154642	0.00636505	Decreased	52.3764	86.9588	46.7815	122.614	175.005	407.796
GLYMA_11G019900	-1.48417	0.000155205	0.00637395	Decreased	450.437	471.453	845.576	964.368	1345.07	2631.95
GLYMA_10G271200	-1.66421	0.000155222	0.00637395	Decreased	227.838	220.807	581.261	794.071	798.742	1666.55
GLYMA_06G036800	-3.04193	0.000156039	0.00639997	Decreased	64.5976	150.899	382.439	798.937	1663.67	2457.18
GLYMA_15G039400	-1.04623	0.000156638	0.00641702	Decreased	457.421	458.665	542.666	960.476	670.854	1379.43
GLYMA_18G087800	-2.01683	0.000157265	0.00642768	Decreased	13.9671	17.9033	29.2385	67.1457	54.9696	122.755
GLYMA_09G043600	-0.803864	7.47556e-05	0.00350062	nonsignificant	267.12	311.176	261.977	579.983	429.661	457.73
GLYMA_09G274000	-2.17385	0.000157649	0.00643588	Decreased	12.2212	55.4149	53.7988	266.637	137.985	141.48
GLYMA_01G172600	-1.65719	0.00016205	0.00660013	Decreased	48.8847	34.1015	25.7298	91.4739	90.8682	162.286
GLYMA_11G082700	-1.75876	0.000165023	0.00669449	Decreased	57.6141	75.0233	116.954	139.157	270.361	432.763
GLYMA_14G140400	-0.858125	7.57226e-05	0.00352704	nonsignificant	350.922	488.504	534.479	756.119	947.946	784.382
GLYMA_01G202700	-1.30529	0.000165131	0.00669449	Decreased	203.395	200.346	222.212	408.713	335.427	802.067
GLYMA_01G120800	-1.00889	0.000166242	0.00673176	Decreased	516.781	866.178	1009.31	1496.67	1895.89	1418.96
GLYMA_12G075200	-2.93367	0.000166903	0.00675071	Decreased	58.487	202.051	301.741	1000.37	831.275	2461.34
GLYMA_04G047300	-1.61642	0.000167647	0.00677299	Decreased	287.198	308.618	364.896	582.903	576.62	1785.15
GLYMA_04G118700	-1.95405	0.000185797	0.0074122	Decreased	50.6306	54.5624	147.362	437.907	159.3	376.587
GLYMA_01G183700	-1.52062	0.000190132	0.00755396	Decreased	395.442	367.443	470.154	642.263	821.179	2073.31
GLYMA_13G152900	-1.63655	0.000193837	0.0076545	Decreased	804.851	844.012	622.194	1458.72	1195.87	4407.73
GLYMA_11G008400	-1.40072	0.000194082	0.00765553	Decreased	817.073	1193.55	2432.64	3755.3	5007.85	2963.8
GLYMA_17G162000	-0.754621	8.1425e-05	0.0037478	nonsignificant	2684.29	3001.78	2907.47	4928.89	3698.67	5870.38
GLYMA_01G155600	-0.506626	8.32189e-05	0.00382534	nonsignificant	2133.47	2484.29	2086.46	3101.35	3034.55	3391.36
GLYMA_07G236800	-3.24097	0.000195187	0.00769044	Decreased	3.49176	6.8203	11.6954	38.9251	145.838	20.8059
GLYMA_12G104100	-1.05407	0.000203658	0.00797933	Decreased	239.186	323.964	164.905	558.575	434.148	522.228
GLYMA_04G015200	0.709523	8.44923e-05	0.00386864	nonsignificant	1396.71	1348.71	1136.79	938.094	692.169	743.811
GLYMA_13G293200	-3.59968	0.000205694	0.00804769	Decreased	1.74588	6.8203	23.3908	42.8176	48.2387	290.242
GLYMA_14G002800	-1.25608	0.000210435	0.00821331	Decreased	278.468	343.572	552.022	763.904	712.361	1324.3
GLYMA_05G180200	-2.05811	0.000210568	0.00821331	Decreased	26.1882	21.3134	38.5948	70.0651	78.528	208.059
GLYMA_13G043900	-2.14498	0.000211548	0.00823172	Decreased	36.6635	49.4471	201.161	321.132	500.336	443.166
GLYMA_03G201000	-2.09793	0.000211737	0.00823172	Decreased	31.4259	115.945	247.942	543.005	632.712	511.825
GLYMA_09G283500	0.480073	8.7686e-05	0.00398363	nonsignificant	986.423	1043.51	966.039	741.522	722.458	684.514
GLYMA_17G127900	-2.04233	0.000212036	0.00823389	Decreased	31.4259	32.3964	21.0517	145.969	159.3	45.773
GLYMA_14G217200	-1.14002	0.000215284	0.0083323	Decreased	722.795	944.611	1357.83	1877.16	1676.01	3110.48
GLYMA_01G105600	0.720511	8.91365e-05	0.00403341	nonsignificant	3418.44	3195.31	4522.6	2331.61	2461.29	1964.08
GLYMA_13G301800	-1.19951	0.00021711	0.00839373	Decreased	244.423	435.646	426.881	833.969	1134.17	573.202
GLYMA_06G210200	0.8118	8.95351e-05	0.00404143	nonsignificant	3159.17	3584.92	3756.56	2380.27	2140.45	1460.57
GLYMA_16G200600	-1.03675	0.000227349	0.00873175	Decreased	327.353	314.586	311.097	465.154	568.767	921.701
GLYMA_03G257900	-1.03362	0.00023149	0.00886166	Decreased	209.506	243.826	376.591	511.865	684.316	499.342
GLYMA_04G149300	-4.24292	0.000232472	0.00888951	Decreased	0	1.70507	2.33908	11.6775	22.4366	39.5312
GLYMA_04G017200	-2.12978	0.000236186	0.00902168	Decreased	18.3318	31.5439	14.0345	87.5814	47.1168	146.682
GLYMA_15G198500	-1.67376	0.000238051	0.0090612	Decreased	71.5811	47.7421	145.023	210.195	385.909	243.429
GLYMA_18G060900	0.829917	9.3279e-05	0.00417811	nonsignificant	697.48	813.32	644.416	492.402	389.275	330.814
GLYMA_04G238300	-6.58603	0.000238514	0.0090612	Decreased	0	0	0	3.89251	13.4619	33.2894
GLYMA_06G115300	0.455197	9.43383e-05	0.00421316	nonsignificant	3726.58	3639.48	3385.81	2437.68	2576.84	2829.6
GLYMA_03G034900	-1.11006	0.000239871	0.00910139	Decreased	304.656	401.545	258.468	555.655	549.696	978.917
GLYMA_12G242200	-1.31604	0.000240351	0.00910139	Decreased	297.673	320.554	354.37	551.763	553.062	1315.97
GLYMA_17G082000	-0.596581	9.7099e-05	0.00432159	nonsignificant	323.861	370.854	374.252	521.596	550.818	543.034
GLYMA_07G088200	0.498605	9.73349e-05	0.00432659	nonsignificant	2386.62	2452.75	2746.08	1944.31	1743.32	1679.04
GLYMA_17G255400	0.490753	9.7914e-05	0.00434681	nonsignificant	2070.62	2207.22	1929.74	1596.9	1402.29	1418.96
GLYMA_08G230400	-4.58599	0.000245063	0.00923985	Decreased	1.74588	1.70507	2.33908	35.0326	100.965	2.08059
GLYMA_03G232500	-2.37612	0.000246112	0.00926944	Decreased	45.3929	35.8066	45.612	138.184	63.9443	455.649
GLYMA_20G249600	-1.05886	0.000247129	0.00929774	Decreased	1173.23	1167.12	1854.89	2296.58	2367.06	4072.75
GLYMA_04G238100	-3.21292	0.000247607	0.0093057	Decreased	3.49176	6.8203	32.7471	37.9519	236.706	118.594
GLYMA_19G117200	-1.07862	0.000247883	0.00930609	Decreased	393.696	529.426	646.755	933.228	840.25	1539.64
GLYMA_02G212100	-0.910514	0.000103392	0.00455534	nonsignificant	584.87	615.532	844.407	1481.1	973.748	1384.63
GLYMA_07G063300	-1.09251	0.000249806	0.00935823	Decreased	111.736	97.1892	114.615	161.539	284.945	243.429
GLYMA_10G266900	-0.948938	0.000106901	0.00469814	nonsignificant	1744.14	2037.56	2240.84	2972.9	3317.25	5334.63
GLYMA_07G195700	-0.688753	0.000108091	0.0047445	nonsignificant	2276.63	2796.32	1889.97	3515.91	4057.66	3654.56
GLYMA_13G095000	-3.09401	0.000251216	0.00939247	Decreased	171.969	543.919	1405.79	3298.9	5751.62	9060.97
GLYMA_01G183400	-1.3932	0.000251256	0.00939247	Decreased	465.277	511.522	435.068	728.872	869.418	2110.76
GLYMA_07G127800	-1.02913	0.000255946	0.00955759	Decreased	1472.65	1803.12	2109.85	2835.69	2827.01	5326.31
GLYMA_13G261300	-2.31144	0.000258045	0.00962572	Decreased	33.1717	61.3827	71.3418	142.076	108.817	571.122
GLYMA_18G204800	-2.09198	0.000259753	0.00966708	Decreased	57.6141	49.4471	53.7988	132.345	98.721	454.609
GLYMA_13G266600	-1.71864	0.000259982	0.00966708	Decreased	64.5976	127.028	238.586	507.972	296.163	607.532
GLYMA_11G008900	0.850213	0.00011116	0.00483679	nonsignificant	240.932	213.134	249.112	136.238	139.107	114.432
GLYMA_03G191700	-1.30901	0.000270702	0.0100126	Decreased	283.706	234.448	504.071	556.628	845.859	1126.64
GLYMA_13G204100	-0.773695	0.000112007	0.00486028	nonsignificant	679.148	850.832	863.119	1158.02	1267.67	1664.47
GLYMA_10G279200	-1.69759	0.000271263	0.0100227	Decreased	41.9012	44.3319	37.4252	64.2263	152.569	185.172
GLYMA_15G015600	-2.00644	0.000274297	0.0101241	Decreased	8.72941	15.3457	16.3735	40.8713	75.1626	45.773
GLYMA_02G268400	-3.64791	0.000276867	0.0101966	Decreased	0	1.70507	5.84769	23.355	32.533	33.2894
GLYMA_04G136600	-3.49906	0.000278714	0.0102376	Decreased	50.6306	63.0877	212.856	645.183	449.853	2592.41
GLYMA_19G214500	-4.13944	0.000278834	0.0102376	Decreased	1.74588	1.70507	2.33908	15.57	77.4062	8.32236
GLYMA_08G133800	-0.921293	0.000117008	0.00504113	nonsignificant	1125.22	1237.03	1322.75	1946.25	1837.56	3193.71
GLYMA_02G109800	0.56383	0.000117306	0.00504776	nonsignificant	4108.06	4661.67	4489.86	3159.74	2536.46	3272.77
GLYMA_06G114000	-1.24309	0.000281552	0.0102943	Decreased	1260.53	1542.24	3133.19	3509.09	5752.74	4784.32
GLYMA_18G262600	0.950216	0.000120099	0.00515528	nonsignificant	204.268	185.001	247.942	115.802	97.5991	115.473
GLYMA_13G188900	-1.7659	0.000287954	0.0105064	Decreased	17.4588	54.5624	37.4252	96.3395	118.914	157.085
GLYMA_13G095300	-2.19949	0.000290683	0.0105729	Decreased	17.4588	35.8066	80.6981	116.775	162.665	331.854
GLYMA_15G233100	-1.08114	0.000301477	0.0109315	Decreased	99.5152	95.4841	102.919	167.378	181.736	280.88
GLYMA_13G125200	-6.4594	0.000306016	0.0110617	Decreased	0	0	0	11.6775	4.48732	30.1685
GLYMA_07G183700	-1.25495	0.000307181	0.0110924	Decreased	112.609	82.6961	101.75	166.405	205.295	337.056
GLYMA_12G086000	-1.49008	0.000309913	0.011168	Decreased	233.948	263.434	322.793	453.477	509.31	1339.9
GLYMA_02G042800	-2.36813	0.000312186	0.0112384	Decreased	5.23764	10.2304	4.67815	40.8713	26.9239	37.4506
GLYMA_14G061200	-1.21798	0.000321963	0.0115311	Decreased	1336.47	2234.5	2863.03	5411.56	3021.09	6530.97
GLYMA_19G015800	0.590084	0.000130232	0.00552355	nonsignificant	7507.29	6484.4	6034.82	4877.31	3822.07	4604.34
GLYMA_02G043500	-1.27026	0.000325856	0.0116467	Decreased	178.953	173.065	226.89	346.433	326.452	721.965
GLYMA_13G118300	0.513251	0.0001311	0.00555267	nonsignificant	1099.91	1063.97	941.478	699.678	722.458	755.254
GLYMA_10G014400	-1.36105	0.000333569	0.0118258	Decreased	781.282	860.21	981.243	1547.27	1313.66	3875.1
GLYMA_07G236900	-4.36209	0.000335819	0.0118936	Decreased	5.23764	1.70507	7.01723	46.7101	235.584	2.08059
GLYMA_04G063800	-1.44644	0.000345163	0.0122121	Decreased	410.282	385.347	215.195	502.133	802.108	1453.29
GLYMA_04G248700	-1.62166	0.000360763	0.0127127	Decreased	329.099	635.993	1006.97	1381.84	1303.57	3379.92
GLYMA_07G188400	-1.03491	0.000368571	0.0129358	Decreased	172.842	187.558	175.431	313.347	274.848	509.744
GLYMA_02G297200	-2.78845	0.000370916	0.0130051	Decreased	17.4588	24.7236	40.9338	64.2263	59.4569	448.367
GLYMA_01G102600	-1.16591	0.000372096	0.0130334	Decreased	603.202	571.2	774.234	1422.71	2120.26	828.075
GLYMA_11G106900	-2.92314	0.000374349	0.0130861	Decreased	237.44	268.549	369.574	966.315	826.788	4846.73
GLYMA_15G065600	-1.84566	0.000377606	0.0131868	Decreased	75.0729	73.3182	16.3735	171.27	219.879	204.938
GLYMA_03G232400	-3.03865	0.000378119	0.0131916	Decreased	52.3764	55.4149	185.957	325.024	555.305	1529.23
GLYMA_05G215900	-4.14079	0.000389244	0.0134991	Decreased	6.98353	59.6776	147.362	617.935	668.61	2483.18
GLYMA_14G147000	0.489274	0.000140127	0.00585008	nonsignificant	1879.44	1669.27	1838.51	1218.35	1222.79	1396.08
GLYMA_11G031800	0.483129	0.000140525	0.00585971	nonsignificant	4458.11	4862.02	4872.3	3785.46	3132.15	3234.28
GLYMA_15G063700	-0.844994	0.000142869	0.00595037	nonsignificant	900.875	1093.81	1574.2	2208.02	2046.22	2151.33
GLYMA_10G103200	-4.02077	0.000391612	0.0135544	Decreased	1.74588	1.70507	0	29.1938	13.4619	16.6447
GLYMA_05G188900	-2.10036	0.000396065	0.013695	Decreased	45.3929	71.6131	25.7298	88.5545	371.325	155.004
GLYMA_08G145600	-0.838445	0.00014609	0.00606291	nonsignificant	3135.6	3731.55	4260.63	5649.97	5578.86	8666.7
GLYMA_07G264400	0.988783	0.000146885	0.00608871	nonsignificant	504.56	500.439	438.577	313.347	242.315	171.649
GLYMA_13G275800	-2.13639	0.000404813	0.0139698	Decreased	93.4047	67.3504	141.514	251.067	158.178	917.54
GLYMA_17G057100	-1.10481	0.000406337	0.0140029	Decreased	240.932	320.554	357.879	538.139	484.63	952.91
GLYMA_15G234200	-1.00395	0.000411423	0.0141422	Decreased	169.351	283.042	286.537	430.122	437.513	612.734
GLYMA_17G105000	-1.89561	0.000415856	0.0142666	Decreased	79.4376	81.8436	286.537	434.988	367.96	858.243
GLYMA_01G005000	-1.10005	0.00042312	0.0144558	Decreased	813.581	985.533	1143.81	1837.26	3138.88	1331.58
GLYMA_17G096400	-2.95199	0.000423429	0.0144558	Decreased	3.49176	3.41015	4.67815	16.5432	21.3148	50.9744
GLYMA_19G229400	-5.02914	0.000425344	0.0145069	Decreased	1.74588	0	0	13.6238	14.5838	32.2491
GLYMA_03G198600	-1.86045	0.000429116	0.014607	Decreased	38.4094	49.4471	166.074	300.696	261.386	354.741
GLYMA_06G195100	-1.56067	0.000435427	0.0147788	Decreased	47.1388	35.8066	18.7126	83.6889	121.158	97.7877
GLYMA_13G221700	-2.22549	0.000438479	0.014868	Decreased	15.7129	39.2167	121.632	186.84	305.138	328.733
GLYMA_14G124300	-0.928171	0.000157195	0.00642768	nonsignificant	2599.62	2799.73	3088.75	4280.78	4306.7	7562.94
GLYMA_15G233200	-2.5269	0.000443619	0.014988	Decreased	8.72941	6.8203	3.50861	20.4357	38.1422	53.055
GLYMA_11G198300	-4.52646	0.000445132	0.0150072	Decreased	7.85647	17.0507	115.784	358.111	463.315	2412.44
GLYMA_15G074100	-0.79251	0.000162027	0.00660013	nonsignificant	235.694	278.78	339.166	465.154	461.072	549.276
GLYMA_10G230000	-1.35041	0.000445157	0.0150072	Decreased	242.678	237.005	225.721	362.003	434.148	1002.84
GLYMA_15G003400	-0.623863	0.000163935	0.00666918	nonsignificant	4619.6	5290.84	4600.96	6913.09	6490.9	8959.02
GLYMA_03G130800	-0.525942	0.000164436	0.00668177	nonsignificant	2769.84	3336.83	3608.03	4493.9	4771.14	4719.82
GLYMA_19G254800	-2.57765	0.000452774	0.0152201	Decreased	20.9506	17.0507	14.0345	41.8444	44.8732	224.704
GLYMA_15G079200	-1.73908	0.000458537	0.0153594	Decreased	40.1553	24.7236	64.3246	95.3664	118.914	214.301
GLYMA_18G045200	-3.9683	0.000466802	0.0155576	Decreased	0	1.70507	2.33908	21.4088	26.9239	12.4835
GLYMA_03G218900	-2.60248	0.00046741	0.0155589	Decreased	151.019	237.005	636.229	1316.64	1405.65	3494.35
GLYMA_12G001600	-1.25677	0.000467861	0.0155589	Decreased	214.743	269.402	336.827	379.519	973.748	607.532
GLYMA_06G136200	-0.985603	0.000168926	0.00681681	nonsignificant	1051.02	1163.71	1205.79	1992.96	1589.63	3189.54
GLYMA_13G208200	-0.584813	0.000170184	0.00685966	nonsignificant	4094.09	5203.89	4538.98	7903.73	6493.15	6356.2
GLYMA_09G146700	-0.70436	0.000171275	0.0068957	nonsignificant	522.892	581.43	430.39	725.952	910.925	867.606
GLYMA_09G205100	-1.17847	0.000470372	0.0155768	Decreased	356.16	451.845	638.568	924.47	742.651	1604.13
GLYMA_17G067900	0.588284	0.000171777	0.00690005	nonsignificant	802.233	894.311	940.309	627.667	516.041	608.572
GLYMA_11G087900	-0.918012	0.000173132	0.00694651	nonsignificant	2028.71	2584.89	1901.67	3498.39	3242.09	5571.82
GLYMA_15G258500	-1.07055	0.000473141	0.0156346	Decreased	247.915	239.563	318.114	408.713	471.168	810.39
GLYMA_01G179000	-2.9428	0.000473663	0.0156371	Decreased	17.4588	20.4609	2.33908	25.3013	125.645	162.286
GLYMA_10G271500	-0.782076	0.000182523	0.0072982	nonsignificant	246.169	306.061	332.149	578.037	439.757	500.382
GLYMA_19G065000	-1.08968	0.000479349	0.0157951	Decreased	66.3435	102.304	88.8849	227.712	163.787	156.044
GLYMA_12G229000	-2.733	0.000493954	0.0161291	Decreased	5.23764	28.9863	59.6465	182.948	74.0407	363.063
GLYMA_09G254300	-0.811048	0.000188235	0.00750092	nonsignificant	489.72	591.661	533.309	1173.59	734.798	923.782
GLYMA_10G009800	-0.755254	0.000189908	0.00755396	nonsignificant	1037.93	1182.47	1277.14	1556.03	1918.33	2428.05
GLYMA_01G037200	-2.08714	0.000498036	0.0162276	Decreased	19.2047	51.1522	77.1895	169.324	103.208	351.62
GLYMA_13G239200	-1.17548	0.000499605	0.0162424	Decreased	192.92	252.351	425.712	489.483	659.636	814.551
GLYMA_11G056200	-1.37297	0.000501334	0.0162745	Decreased	46.2659	37.5116	36.2557	135.265	70.6752	105.07
GLYMA_03G016100	-3.61385	0.00052108	0.016791	Decreased	0	13.6406	18.7126	44.7638	67.3097	280.88
GLYMA_06G236700	-0.442347	0.0001929	0.0076262	nonsignificant	872.941	910.51	828.033	1171.64	1232.89	1146.4
GLYMA_06G131500	-0.559696	0.000192903	0.0076262	nonsignificant	572.649	572.905	545.005	935.175	762.844	793.745
GLYMA_14G054400	-1.36444	0.000530169	0.0170233	Decreased	191.174	230.185	446.764	574.145	1096.03	561.759
GLYMA_14G003800	-4.36593	0.000536099	0.0171959	Decreased	0	0	7.01723	19.4625	44.8732	70.74
GLYMA_07G077500	-1.09005	0.000538586	0.0172441	Decreased	176.334	269.402	215.195	340.594	408.346	658.507
GLYMA_02G035200	-0.982973	0.000197056	0.00775538	nonsignificant	2542	2941.25	4113.27	6939.37	4347.09	7677.38
GLYMA_17G042900	-0.863394	0.000197983	0.00778312	nonsignificant	122.212	137.258	166.074	285.126	253.533	233.026
GLYMA_18G192400	-0.65303	0.000198243	0.00778458	nonsignificant	640.739	649.633	704.062	947.825	934.484	1252.51
GLYMA_13G166800	0.559875	0.00020122	0.00789263	nonsignificant	1101.65	1295	1147.32	774.609	894.098	736.529
GLYMA_06G260100	-3.28941	0.000543645	0.0173743	Decreased	44.52	88.6639	257.298	844.674	467.803	2500.87
GLYMA_17G129300	-1.25261	0.000547622	0.0174378	Decreased	425.995	461.223	574.243	640.317	998.428	1842.36
GLYMA_13G364000	0.79824	0.000205862	0.00804769	nonsignificant	288.07	306.913	279.52	196.572	143.594	162.286
GLYMA_09G207400	-3.32633	0.000555298	0.0176661	Decreased	5.23764	15.3457	49.1206	44.7638	76.2844	573.202
GLYMA_06G247100	-1.72118	0.000556698	0.0176946	Decreased	38.4094	44.3319	14.0345	89.5276	139.107	93.6265
GLYMA_10G212900	-1.12859	0.000562275	0.0178557	Decreased	2935.7	3498.81	3786.96	5150.76	5180.61	12016.4
GLYMA_03G174300	-1.29141	0.000565524	0.0178868	Decreased	492.339	675.209	1129.77	1989.07	1081.44	2548.72
GLYMA_08G334500	-0.710841	0.000211745	0.00823172	nonsignificant	873.814	923.298	624.533	1340	1406.77	1221.31
GLYMA_02G264800	-1.09065	0.000565808	0.0178868	Decreased	62.8517	94.6316	102.919	209.222	145.838	197.656
GLYMA_08G180300	-4.60379	0.000572325	0.0180602	Decreased	0	1.70507	2.33908	3.89251	26.9239	64.4983
GLYMA_04G076400	-2.54264	0.000575804	0.0181385	Decreased	3.49176	5.96776	15.204	61.307	25.8021	53.055
GLYMA_20G114200	-2.67925	0.00057817	0.0181791	Decreased	1.74588	6.8203	7.01723	40.8713	20.1929	37.4506
GLYMA_13G318400	-1.15077	0.000580014	0.0182208	Decreased	53.2494	83.5486	66.6637	149.861	117.792	184.132
GLYMA_14G214600	0.668571	0.000221197	0.00854231	nonsignificant	296.8	297.535	295.893	196.572	172.762	190.374
GLYMA_19G074200	-0.799215	0.000222822	0.00859559	nonsignificant	240.059	241.268	294.724	391.197	540.722	417.158
GLYMA_02G068100	-0.994907	0.000223128	0.00859791	nonsignificant	160.621	124.47	95.9021	245.228	237.828	278.799
GLYMA_09G160100	-1.74432	0.000584653	0.01835	Decreased	181.572	153.457	223.382	287.072	363.473	1219.23
GLYMA_13G244800	-0.8808	0.000225442	0.00866802	nonsignificant	223.473	306.913	378.93	591.661	507.067	572.162
GLYMA_06G300200	-1.82284	0.000591516	0.0185322	Decreased	17.4588	35.8066	72.5114	169.324	163.787	108.191
GLYMA_08G345300	-0.55287	0.000228165	0.00874392	nonsignificant	2405.82	3183.37	2701.63	4065.72	3776.08	4321.38
GLYMA_06G063900	-0.865522	0.000228165	0.00874392	nonsignificant	226.965	237.005	325.132	446.665	421.808	565.92
GLYMA_16G213700	-1.2276	0.000595667	0.018629	Decreased	401.553	394.725	645.585	877.76	748.26	1747.7
GLYMA_10G067900	-1.50559	0.000610974	0.0190906	Decreased	540.35	392.167	798.795	951.718	1048.91	2912.83
GLYMA_16G214900	-1.17452	0.000621536	0.0193344	Decreased	228.71	218.249	377.761	497.268	464.437	896.734
GLYMA_06G057400	0.621462	0.000236655	0.00902974	nonsignificant	2161.4	2119.41	2287.62	1712.7	1204.84	1350.3
GLYMA_14G114000	0.484134	0.000237895	0.0090612	nonsignificant	2297.58	2409.27	2211.6	1721.46	1453.89	1770.58
GLYMA_13G095100	-2.8898	0.000625818	0.0194474	Decreased	170.223	405.808	1210.47	3030.32	3590.98	6615.23
GLYMA_13G222600	0.695088	0.000238378	0.0090612	nonsignificant	820.564	1133.87	975.395	661.726	621.493	526.389
GLYMA_11G144600	-2.21801	0.000629838	0.0195406	Decreased	1749.37	1940.37	3543.7	7546.6	6324.87	19780.2
GLYMA_05G050400	-1.01904	0.000631938	0.0195884	Decreased	136.179	242.121	173.092	288.045	435.27	395.312
GLYMA_13G354800	-0.645755	0.000240112	0.00910139	nonsignificant	1813.97	1954.01	2239.67	3485.74	2535.33	3374.72
GLYMA_10G148700	-5.30825	0.000636993	0.0196852	Decreased	0	0	2.33908	5.83876	17.9493	58.2565
GLYMA_17G021000	-0.758554	0.000242312	0.00916571	nonsignificant	2456.46	2792.91	3961.23	4756.64	5066.18	5754.91
GLYMA_01G178400	-0.908595	0.000243242	0.00919096	nonsignificant	375.365	439.909	435.068	650.049	641.686	1054.86
GLYMA_13G056200	-0.744972	0.000243715	0.00919892	nonsignificant	626.771	627.467	640.907	850.513	996.184	1329.5
GLYMA_16G045300	-2.64831	0.00063731	0.0196852	Decreased	3.49176	37.5116	9.35631	140.13	67.3097	110.271
GLYMA_18G288400	-1.93857	0.000652252	0.0200232	Decreased	54.1223	44.3319	123.971	168.351	164.909	515.986
GLYMA_10G145300	-1.40874	0.000658709	0.020186	Decreased	96.8964	86.1062	236.247	313.347	351.133	444.206
GLYMA_11G124500	-2.95301	0.000661722	0.0202429	Decreased	5.23764	5.11522	9.35631	30.1669	105.452	15.6044
GLYMA_03G031700	-1.19748	0.0006966	0.0210525	Decreased	60.2329	76.7283	84.2068	173.217	219.879	113.392
GLYMA_15G009900	0.683001	0.000248527	0.0093203	nonsignificant	448.692	430.531	452.611	321.132	240.071	267.356
GLYMA_08G223500	-2.08294	0.000706055	0.0213198	Decreased	7.85647	16.1982	24.5603	72.9845	37.0204	93.6265
GLYMA_10G266300	-2.24574	0.000725209	0.0218042	Decreased	850.244	991.501	3036.12	6078.15	5527.25	11525.4
GLYMA_05G085700	-2.36038	0.000752128	0.0224593	Decreased	6.98353	10.2304	2.33908	29.1938	40.3858	33.2894
GLYMA_02G269500	-1.04105	0.000771221	0.0229317	Decreased	111.736	179.033	245.603	377.573	355.62	367.224
GLYMA_18G088500	-1.46884	0.000784309	0.023242	Decreased	45.3929	34.954	60.816	101.205	94.2336	193.495
GLYMA_20G156200	-0.51474	0.000258864	0.00964597	nonsignificant	1293.7	1382.82	1327.43	1715.62	1836.43	2169.01
GLYMA_12G005500	-3.45601	0.000786676	0.0232924	Decreased	1.74588	1.70507	1.16954	11.6775	17.9493	21.8462
GLYMA_16G107500	-1.26591	0.000788274	0.02332	Decreased	9634.65	11107.7	3371.78	16232.7	17982.9	23778
GLYMA_02G062200	-0.769838	0.000260853	0.00968916	nonsignificant	718.43	842.307	715.757	1039.3	1208.21	1635.34
GLYMA_07G091600	-0.904426	0.00026286	0.0097534	nonsignificant	1774.69	3104.09	2071.25	3455.57	5017.94	4537.77
GLYMA_10G257200	-0.991938	0.000268907	0.00996721	nonsignificant	452.183	956.547	813.999	1434.39	1471.84	1513.63
GLYMA_11G252300	-0.535272	0.000270254	0.0100065	nonsignificant	1815.72	2192.73	2020.96	2592.41	3242.09	2904.5
GLYMA_18G214000	-1.36867	0.000792874	0.0234165	Decreased	293.308	358.918	430.39	490.456	713.483	1590.61
GLYMA_16G199000	-4.33331	0.000794352	0.0234207	Decreased	3.49176	25.5761	126.31	325.024	1539.15	1260.84
GLYMA_16G214600	-1.28731	0.000796869	0.0234751	Decreased	89.04	88.6639	132.158	176.136	198.564	379.708
GLYMA_17G090100	0.533626	0.000276419	0.0101917	nonsignificant	489.72	489.356	473.663	350.326	328.696	324.572
GLYMA_15G055800	-2.63135	0.000798232	0.0234849	Decreased	122.212	262.581	623.364	1449.96	1236.26	3556.77
GLYMA_10G044400	-0.931354	0.000277133	0.0101966	nonsignificant	501.941	579.725	752.013	1056.82	912.047	1525.07
GLYMA_02G022900	-2.17258	0.000809249	0.0237201	Decreased	10.4753	15.3457	11.6954	46.7101	26.9239	95.7071
GLYMA_05G179100	-1.77013	0.000814897	0.0237949	Decreased	24.4423	28.9863	79.5286	202.41	134.619	112.352
GLYMA_05G187300	-0.525386	0.000280244	0.010271	nonsignificant	4292.25	5087.09	5298.01	6358.41	7797.83	6967.89
GLYMA_17G106600	0.601552	0.000280328	0.010271	nonsignificant	4231.14	4573.86	3505.11	2723.78	3039.04	2352.11
GLYMA_13G348200	-0.631449	0.000280774	0.0102766	nonsignificant	1666.44	1718.71	1907.52	2433.79	2435.49	3327.9
GLYMA_10G274300	-1.51236	0.000820644	0.0239141	Decreased	26.1882	17.0507	16.3735	52.5488	53.8478	64.4983
GLYMA_18G212200	0.62325	0.00028199	0.0102995	nonsignificant	2826.58	3849.2	3059.51	2105.85	1880.19	2334.42
GLYMA_15G012800	-1.78	0.000830056	0.0241481	Decreased	22.6965	36.6591	38.5948	189.76	68.4316	76.9818
GLYMA_03G137900	-1.01721	0.000831172	0.0241606	Decreased	280.214	279.632	233.908	430.122	781.915	396.352
GLYMA_14G145200	0.670638	0.000289606	0.0105447	nonsignificant	700.098	728.067	534.479	407.74	394.884	431.722
GLYMA_19G178100	-1.3649	0.000833674	0.0242132	Decreased	31.4259	27.2812	37.4252	60.3338	105.452	81.143
GLYMA_19G165400	-0.886151	0.000291772	0.0106015	nonsignificant	136.179	158.572	217.534	313.347	325.33	304.806
GLYMA_07G197200	-0.664503	0.00029271	0.0106246	nonsignificant	1174.11	1765.6	1322.75	2302.42	2227.95	2227.27
GLYMA_20G200000	-1.34427	0.000857096	0.0247702	Decreased	254.026	292.42	260.807	489.483	383.666	1176.57
GLYMA_03G251200	-0.692241	0.000302994	0.0109752	nonsignificant	312.513	388.757	388.287	609.177	502.579	647.063
GLYMA_13G326800	-0.880446	0.000305149	0.0110418	nonsignificant	2838.8	3116.88	4520.27	5998.35	5133.49	8149.67
GLYMA_08G249800	-1.7274	0.000862793	0.0249039	Decreased	62.8517	88.6639	21.0517	128.453	231.097	215.341
GLYMA_12G023300	-3.76192	0.000869872	0.0250567	Decreased	0	5.11522	14.0345	31.14	29.1676	194.535
GLYMA_16G115600	-0.518711	0.000308309	0.0111217	nonsignificant	384.094	421.153	418.695	566.36	614.762	572.162
GLYMA_13G094900	-2.83554	0.000882044	0.0253865	Decreased	404.172	572.905	2143.76	4147.47	7372.66	10752.5
GLYMA_04G034400	-5.52069	0.000883223	0.0253996	Decreased	0	1.70507	0	1.94625	32.533	48.8939
GLYMA_06G068100	-3.21049	0.000885493	0.0254424	Decreased	57.6141	56.2674	198.822	315.293	511.554	2063.94
GLYMA_02G100400	-0.758338	0.000317681	0.0114127	nonsignificant	173.715	191.821	202.33	345.46	268.117	345.378
GLYMA_14G063700	-2.6162	0.000886892	0.0254424	Decreased	31.4259	11.9355	30.408	237.443	192.955	20.8059
GLYMA_12G222500	-0.879779	0.000321297	0.011519	nonsignificant	208.633	254.056	304.08	419.418	578.864	410.916
GLYMA_15G199600	-4.95699	0.000934584	0.0266794	Decreased	31.4259	28.9863	119.293	644.21	4877.71	54.0953
GLYMA_19G187400	-1.49653	0.000938649	0.0267114	Decreased	677.402	876.408	519.275	1862.56	3267.89	720.924
GLYMA_10G175600	-1.57556	0.000940452	0.0267174	Decreased	29.68	40.9218	84.2068	112.883	141.35	203.898
GLYMA_14G056200	-0.845984	0.000326223	0.0116479	nonsignificant	647.722	615.532	519.275	844.674	955.798	1405.44
GLYMA_05G138700	-0.872227	0.000327067	0.0116652	nonsignificant	2963.63	3095.56	3804.51	4887.04	4869.86	8296.35
GLYMA_09G139200	0.490769	0.000327373	0.0116652	nonsignificant	12002.9	12630.3	12151.5	9673.85	7434.36	9068.25
GLYMA_02G283900	0.551691	0.000331832	0.0118121	nonsignificant	2597.87	2397.33	2615.09	1871.32	1438.18	1880.85
GLYMA_20G162300	-0.98052	0.000332396	0.0118194	nonsignificant	333.463	482.536	700.553	1030.54	999.55	958.112
GLYMA_01G194900	0.405578	0.000332894	0.0118194	nonsignificant	3065.77	2797.17	2960.1	2120.44	2151.67	2388.52
GLYMA_12G173300	0.807851	0.000333051	0.0118194	nonsignificant	5040.36	3813.4	6381	3468.22	2588.06	2644.43
GLYMA_05G023100	-1.44124	0.000942907	0.0267427	Decreased	104.753	109.125	138.006	190.733	217.635	546.155
GLYMA_11G052500	-1.27623	0.000953711	0.0270054	Decreased	43.647	39.2167	56.1378	151.808	85.259	97.7877
GLYMA_16G024400	-1.49285	0.000960606	0.0271348	Decreased	19.2047	38.3642	53.7988	110.936	89.7463	110.271
GLYMA_10G112000	0.792676	0.000346777	0.0122569	nonsignificant	51231.1	54761	63339.9	43783.9	27408.5	26556.6
GLYMA_05G058300	0.486008	0.000355297	0.0125453	nonsignificant	1452.57	1582.31	1581.22	1228.09	1036.57	1029.89
GLYMA_09G273300	-0.878926	0.000357806	0.0126212	nonsignificant	2821.34	3217.47	4832.53	5424.21	6442.66	8121.58
GLYMA_11G050900	-1.92721	0.000965148	0.0272192	Decreased	34.9176	92.074	174.261	225.765	273.726	642.902
GLYMA_11G090800	-0.980379	0.000361151	0.0127136	nonsignificant	1054.51	1167.12	1429.18	2138.93	1671.53	3390.32
GLYMA_08G168700	-0.681152	0.000365296	0.0128466	nonsignificant	849.371	931.823	922.766	1448.99	1142.02	1743.53
GLYMA_05G104300	0.475779	0.000366091	0.0128617	nonsignificant	4789.83	4793.82	5006.79	3793.25	3008.75	3687.85
GLYMA_11G069600	-3.25358	0.000968953	0.0272826	Decreased	1.74588	1.70507	4.67815	13.6238	15.7056	45.773
GLYMA_11G000900	-1.81514	0.000982628	0.0276232	Decreased	309.021	367.443	97.0717	395.089	742.651	1587.49
GLYMA_20G125200	-1.02668	0.000997923	0.0279634	Decreased	553.444	636.845	735.64	1060.71	884.001	1977.6
GLYMA_20G227300	0.672239	0.000374299	0.0130861	nonsignificant	1970.23	1613.85	1295.85	1058.76	960.286	1044.46
GLYMA_10G172300	-1.00475	0.00100629	0.0281529	Decreased	460.913	496.177	439.746	821.319	601.3	1380.47
GLYMA_01G219900	-3.0082	0.00104483	0.0289993	Decreased	9.60235	15.3457	16.3735	42.8176	272.604	16.6447
GLYMA_02G131300	-2.32652	0.00109471	0.0301925	Decreased	9.60235	6.8203	7.01723	23.355	26.9239	67.6192
GLYMA_03G066800	-0.957623	0.00037907	0.0131978	nonsignificant	2398.84	2884.13	4767.04	5373.6	7465.77	6674.53
GLYMA_06G102700	-0.973415	0.000379098	0.0131978	nonsignificant	171.096	114.24	168.414	313.347	236.706	339.136
GLYMA_16G135000	-0.810944	0.000379428	0.0131978	nonsignificant	576.141	624.057	584.769	803.802	959.164	1369.03
GLYMA_01G167500	-0.652067	0.000381341	0.0132512	nonsignificant	1059.75	1221.69	1302.87	1887.87	1535.78	2206.47
GLYMA_11G036600	-4.89747	0.0011062	0.0304615	Decreased	1.74588	0	0	25.3013	6.73097	22.8865
GLYMA_05G209100	-1.18302	0.00116578	0.0318765	Decreased	97.7694	170.507	219.873	284.153	329.818	492.059
GLYMA_19G172100	-0.516485	0.000389953	0.0135103	nonsignificant	1497.97	1891.78	1719.22	2440.6	2241.41	2625.7
GLYMA_06G256000	-1.28902	0.00117211	0.0319504	Decreased	199.03	362.328	300.571	459.316	500.336	1146.4
GLYMA_10G094800	-3.68949	0.00117304	0.0319504	Decreased	54.1223	110.83	14.0345	258.852	260.264	1793.47
GLYMA_20G241200	-0.697396	0.000398305	0.0137588	nonsignificant	1767.71	1837.22	2065.4	2808.44	2507.29	3877.18
GLYMA_05G207500	-1.07588	0.00117531	0.0319839	Decreased	460.04	380.232	332.149	447.638	989.453	1036.13
GLYMA_13G054400	-1.02555	0.0011761	0.0319839	Decreased	864.211	742.56	545.005	1132.72	1070.22	2179.42
GLYMA_11G134800	-0.954452	0.000406571	0.0140029	nonsignificant	297.673	330.784	461.968	727.899	518.285	863.445
GLYMA_15G165900	0.439297	0.000409743	0.0140983	nonsignificant	933.174	953.989	935.631	719.14	715.727	647.063
GLYMA_09G198700	-1.08759	0.00117964	0.0320305	Decreased	55.8682	102.304	74.8505	163.485	192.955	139.4
GLYMA_16G209800	-2.10414	0.00122037	0.0328815	Decreased	54.1223	71.6131	72.5114	91.4739	622.615	138.359
GLYMA_08G193100	-2.08462	0.00122312	0.0329302	Decreased	5.23764	20.4609	24.5603	44.7638	76.2844	90.5056
GLYMA_02G232100	-0.661754	0.000418943	0.0143584	nonsignificant	1546.85	1728.95	1847.87	2718.92	2147.18	3237.4
GLYMA_17G089000	-0.699672	0.000422136	0.0144537	nonsignificant	165.859	194.378	182.448	325.024	277.092	278.799
GLYMA_07G064400	-1.58342	0.00125723	0.0336417	Decreased	111.736	193.526	209.347	226.738	916.534	398.433
GLYMA_08G158800	-2.12762	0.00126419	0.0337763	Decreased	13.0941	13.6406	9.35631	20.4357	71.7971	66.5789
GLYMA_03G181500	-0.830446	0.000423436	0.0144558	nonsignificant	247.915	245.531	226.89	377.573	356.742	547.195
GLYMA_12G022800	-1.15629	0.00127629	0.0340476	Decreased	1071.1	1344.45	2505.15	2506.77	3283.59	5173.39
GLYMA_08G160800	-4.06138	0.00129456	0.034352	Decreased	5.23764	10.2304	9.35631	19.4625	392.64	2.08059
GLYMA_07G113500	-1.11906	0.00129946	0.0344542	Decreased	36.6635	42.6269	39.7643	101.205	71.7971	85.3042
GLYMA_10G143900	-0.70604	0.000434174	0.0147617	nonsignificant	1878.57	2295.88	2394.04	3225.91	3000.89	4486.79
GLYMA_03G145700	-0.523473	0.000434501	0.0147617	nonsignificant	1737.15	1774.98	1747.29	2257.65	2349.11	2953.4
GLYMA_01G224100	-3.24872	0.00132848	0.0350661	Decreased	0	5.11522	28.0689	75.9039	96.4773	137.319
GLYMA_01G024500	-2.74194	0.0013516	0.0355158	Decreased	1.74588	11.9355	11.6954	25.3013	39.264	104.029
GLYMA_01G166100	-1.6764	0.00136606	0.035842	Decreased	199.903	257.466	287.706	362.003	408.346	1610.38
GLYMA_20G187100	0.453015	0.000442778	0.0149847	nonsignificant	2053.16	2058.88	2051.37	1673.78	1358.54	1468.9
GLYMA_15G206300	-1.72596	0.00141288	0.0367674	Decreased	46.2659	41.7743	35.0861	62.2801	105.452	240.308
GLYMA_10G174500	0.820971	0.00044373	0.014988	nonsignificant	374.492	447.582	387.117	261.771	250.168	172.689
GLYMA_05G082500	-2.43143	0.00141913	0.0368791	Decreased	1277.99	1276.25	1486.48	3006.96	3301.54	15487.9
GLYMA_16G127900	-2.36797	0.00141928	0.0368791	Decreased	5.23764	6.8203	29.2385	48.6563	59.4569	100.909
GLYMA_17G013900	0.538066	0.000450353	0.0151678	nonsignificant	2228.62	2071.67	1712.2	1350.7	1490.91	1301.41
GLYMA_14G195300	-1.29751	0.00143379	0.0371846	Decreased	466.15	1072.49	1333.27	2489.26	1351.8	3215.55
GLYMA_17G053600	-3.90143	0.00144998	0.0375216	Decreased	5.23764	6.8203	63.1551	214.088	150.325	753.173
GLYMA_13G236600	-1.82414	0.00145043	0.0375216	Decreased	23.5694	12.7881	45.612	80.7695	139.107	67.6192
GLYMA_09G133600	-0.674414	0.00045543	0.01528	nonsignificant	4935.61	5139.95	4872.3	7793.77	6124.07	9937.94
GLYMA_08G355000	-1.1001	0.00146411	0.0378197	Decreased	178.08	180.738	98.2412	385.358	222.122	374.506
GLYMA_10G078400	-0.652167	0.000458786	0.0153594	nonsignificant	1176.72	1233.62	1323.92	1951.12	1558.22	2357.31
GLYMA_19G112800	0.593689	0.000459151	0.0153594	nonsignificant	8095.65	8769.2	9295.49	6902.39	4747.58	5683.13
GLYMA_07G190100	-1.27461	0.00146664	0.0378571	Decreased	122.212	132.996	212.856	233.55	314.112	582.565
GLYMA_14G088900	-0.879449	0.000466663	0.0155576	nonsignificant	966.345	1064.82	1056.09	1522.94	1492.03	2664.2
GLYMA_06G114300	-1.5635	0.00147658	0.0380016	Decreased	40.1553	73.3182	121.632	295.83	271.483	124.835
GLYMA_15G075200	-0.728585	0.000466813	0.0155576	nonsignificant	378.856	502.997	350.861	655.887	619.25	769.818
GLYMA_11G036400	-1.02665	0.0014904	0.038245	Decreased	190.301	339.31	362.557	794.071	572.133	449.407
GLYMA_16G193600	-1.93702	0.00150776	0.0385493	Decreased	17.4588	10.2304	5.84769	37.9519	37.0204	55.1356
GLYMA_19G011400	-1.46069	0.0015161	0.0386777	Decreased	15.7129	20.4609	18.7126	60.3338	42.6295	47.8536
GLYMA_19G194600	-0.692742	0.00046907	0.0155736	nonsignificant	471.388	414.333	479.511	678.269	630.468	896.734
GLYMA_16G032700	-0.824014	0.000470217	0.0155768	nonsignificant	207.76	220.807	222.212	348.379	316.356	486.858
GLYMA_03G028900	-1.04629	0.00151949	0.0387359	Decreased	522.019	721.246	677.163	699.678	1691.72	1575.01
GLYMA_15G136400	-0.438451	0.000470761	0.0155768	nonsignificant	840.642	801.385	811.66	1130.77	1171.19	1023.65
GLYMA_03G205700	-0.565218	0.000470945	0.0155768	nonsignificant	551.699	600.186	675.993	935.175	798.742	967.474
GLYMA_06G055200	-1.20956	0.00153521	0.0390513	Decreased	127.449	131.291	285.367	388.277	323.087	543.034
GLYMA_18G272100	-1.32745	0.00154071	0.0391344	Decreased	29.68	34.954	18.7126	70.0651	62.8224	78.0221
GLYMA_12G109600	-1.02432	0.00155991	0.0395362	Decreased	1217.75	1011.96	1712.2	2051.35	1930.67	4033.22
GLYMA_11G215200	-2.21093	0.00156457	0.0395593	Decreased	305.529	298.388	908.731	1100.61	2317.7	3581.74
GLYMA_01G042900	-0.775176	0.000480605	0.0158216	nonsignificant	175.461	232.743	199.991	350.326	297.285	393.231
GLYMA_17G065300	-3.09529	0.00156534	0.0395593	Decreased	90.7858	284.747	1047.91	2257.65	3684.09	6218.88
GLYMA_13G088100	-0.603445	0.000486973	0.0159949	nonsignificant	4172.66	4709.41	5543.61	8072.08	6113.97	7727.31
GLYMA_14G038200	0.708809	0.000487241	0.0159949	nonsignificant	4828.24	3913.15	6300.3	3374.8	2737.26	3088.64
GLYMA_10G192900	-3.68815	0.00157438	0.0396162	Decreased	0	5.11522	7.01723	105.098	40.3858	8.32236
GLYMA_19G084400	-0.707265	0.00048838	0.0160023	nonsignificant	190.301	210.577	238.586	347.406	308.503	385.949
GLYMA_13G125500	-0.986972	0.000489055	0.0160095	nonsignificant	162.367	141.521	182.448	344.487	224.366	393.231
GLYMA_13G282200	-1.06384	0.00158441	0.0398401	Decreased	281.087	414.333	664.298	745.415	880.636	1212.98
GLYMA_03G016300	-3.32543	0.00162131	0.0406187	Decreased	25.3153	68.203	259.638	645.183	593.448	2296.97
GLYMA_03G047000	-0.583057	0.000494091	0.0161291	nonsignificant	505.433	578.873	470.154	716.221	746.016	868.646
GLYMA_11G109100	0.50161	0.000496687	0.0161988	nonsignificant	3385.26	2999.23	3031.44	2002.69	2111.28	2537.28
GLYMA_12G207900	-1.05998	0.00162162	0.0406187	Decreased	190.301	323.964	508.749	709.409	683.194	736.529
GLYMA_15G122600	-0.825654	0.000499024	0.0162424	nonsignificant	218.235	206.314	279.52	379.519	360.107	505.583
GLYMA_08G104400	-3.25954	0.00162234	0.0406187	Decreased	33.1717	47.7421	276.011	519.65	866.052	2027.53
GLYMA_11G189600	-3.0028	0.00162805	0.0407327	Decreased	6.98353	6.8203	2.33908	91.4739	29.1676	10.4029
GLYMA_17G063900	-1.31268	0.00166101	0.0414388	Decreased	1181.96	1967.66	3280.55	5326.89	7855.05	2787.99
GLYMA_06G102000	-3.04076	0.00167406	0.041705	Decreased	242.678	528.573	1997.57	4192.23	6268.78	12320.2
GLYMA_13G120700	0.425541	0.000502878	0.0162945	nonsignificant	2412.81	2141.57	2154.29	1776.93	1563.83	1654.07
GLYMA_09G127000	0.458712	0.000507579	0.0164316	nonsignificant	3818.24	4315.54	4841.89	3084.81	3099.61	3255.08
GLYMA_10G177100	0.738627	0.000514283	0.0166332	nonsignificant	5842.59	6775.96	5227.84	4624.3	2944.8	3126.09
GLYMA_13G033900	-1.29075	0.00167622	0.0417291	Decreased	41.0282	92.074	86.5458	130.399	178.371	227.825
GLYMA_03G107200	-7.12345	0.00169062	0.042028	Decreased	0	0	0	10.7044	62.8224	0
GLYMA_14G203000	-0.829332	0.000520725	0.016791	nonsignificant	1501.46	1834.66	1833.84	2970.96	2180.84	4033.22
GLYMA_05G013700	-1.65701	0.00172827	0.0426566	Decreased	24.4423	35.8066	30.408	118.721	125.645	41.6118
GLYMA_18G074700	-0.547473	0.000522025	0.016806	nonsignificant	553.444	588.251	549.683	762.931	765.087	944.588
GLYMA_05G046000	-0.709372	0.000524863	0.0168819	nonsignificant	4618.73	5365.02	7275.7	8170.37	10638.3	9408.43
GLYMA_02G150600	-1.04632	0.00172937	0.0426566	Decreased	401.553	387.052	245.603	624.747	480.143	1033.01
GLYMA_05G081900	-0.496003	0.000530231	0.0170233	nonsignificant	372.746	383.642	406.999	544.951	527.26	566.961
GLYMA_13G133000	-4.88202	0.00172979	0.0426566	Decreased	0	0	2.33908	5.83876	15.7056	39.5312
GLYMA_12G136600	-0.588087	0.000538084	0.0172438	nonsignificant	1078.08	1236.18	1079.48	1909.27	1398.92	1793.47
GLYMA_06G125600	-4.41723	0.001738	0.0427807	Decreased	0	0	10.5258	33.0863	16.8274	166.447
GLYMA_02G127800	-0.940393	0.000539921	0.0172711	nonsignificant	199.03	271.107	154.379	341.567	456.584	403.634
GLYMA_06G101900	-2.01781	0.00174819	0.0428509	Decreased	20.9506	28.9863	18.7126	50.6026	47.1168	181.011
GLYMA_02G242900	-4.98104	0.00175259	0.0429084	Decreased	0	0	2.33908	7.78501	8.97463	48.8939
GLYMA_14G067500	0.600028	0.000546952	0.0174378	nonsignificant	1716.2	1820.17	2231.48	1455.8	1134.17	1212.98
GLYMA_03G191400	0.661048	0.000547177	0.0174378	nonsignificant	1640.26	1930.14	1682.97	1360.43	1052.28	909.218
GLYMA_10G066100	-2.57103	0.00175299	0.0429084	Decreased	16.5859	34.1015	14.0345	31.14	58.3351	296.484
GLYMA_07G174100	-1.24188	0.0018028	0.0439128	Decreased	320.369	352.95	404.66	552.736	523.894	1472.02
GLYMA_17G137000	-1.04553	0.00181718	0.0441709	Decreased	53.2494	72.4656	60.816	119.695	102.086	163.326
GLYMA_01G119600	-3.43736	0.00183149	0.0444704	Decreased	5.23764	1.70507	0	17.5163	45.995	14.5641
GLYMA_03G112000	0.770449	0.000563939	0.0178868	nonsignificant	2851.02	2677.82	3705.1	2308.26	1632.26	1470.98
GLYMA_06G296100	-0.72281	0.000564515	0.0178868	nonsignificant	143.162	135.553	154.379	225.765	263.63	224.704
GLYMA_14G112500	-1.35544	0.00183204	0.0444704	Decreased	385.84	404.103	387.117	760.985	450.975	1799.71
GLYMA_08G036900	0.496943	0.000565676	0.0178868	nonsignificant	10553	11453.8	12793.6	9054.94	7184.19	8418.07
GLYMA_03G106000	-6.37059	0.00184605	0.0446868	Decreased	0	0	0	3.89251	2.24366	37.4506
GLYMA_02G211600	-0.844533	0.000570054	0.0180048	nonsignificant	246.169	213.134	231.569	396.062	319.721	524.309
GLYMA_18G033200	-7.02334	0.00185001	0.0447516	Decreased	0	0	0	13.6238	54.9696	0
GLYMA_20G203900	-1.14717	0.00185253	0.0447766	Decreased	1022.21	1162.86	1481.81	1747.74	1808.39	4563.77
GLYMA_07G196700	-0.847756	0.000575842	0.0181385	nonsignificant	483.609	537.098	527.462	762.931	1268.79	755.254
GLYMA_18G081100	-0.901662	0.000577621	0.0181782	nonsignificant	1677.79	2087.01	2730.87	3724.16	3052.5	5355.44
GLYMA_17G033500	-2.2111	0.00185458	0.0447766	Decreased	6.98353	5.11522	9.35631	29.1938	19.0711	49.9342
GLYMA_20G046900	-1.13986	0.00185488	0.0447766	Decreased	41.9012	56.2674	65.4941	93.4201	111.061	155.004
GLYMA_09G102400	-2.10657	0.00186397	0.0449342	Decreased	71.5811	104.01	23.3908	437.907	71.7971	349.539
GLYMA_08G259000	-1.57973	0.00186529	0.0449349	Decreased	49.7576	34.1015	60.816	78.8232	111.061	241.348
GLYMA_20G211700	-1.73658	0.00187415	0.0450864	Decreased	75.0729	115.945	345.014	400.928	425.173	956.031
GLYMA_01G150600	0.435529	0.000593647	0.0185824	nonsignificant	1694.38	1717.86	1892.31	1402.28	1204.84	1312.85
GLYMA_04G112500	-1.29186	0.0019323	0.0463283	Decreased	463.532	597.628	1195.27	1316.64	1297.96	2906.58
GLYMA_16G092400	-6.99954	0.00194777	0.0466334	Decreased	0	0	0	13.6238	53.8478	0
GLYMA_04G085500	-0.553572	0.000612791	0.0191303	nonsignificant	1415.91	1798.85	1837.34	2543.75	2206.64	2662.11
GLYMA_10G291900	-0.456076	0.000614073	0.0191379	nonsignificant	4085.36	4372.66	4498.04	5589.64	5441.99	6740.07
GLYMA_10G237800	-0.939579	0.000614128	0.0191379	nonsignificant	469.642	468.895	423.373	667.565	700.021	1245.23
GLYMA_05G077200	0.470055	0.000615081	0.0191506	nonsignificant	972.456	1006.85	949.665	728.872	753.869	632.499
GLYMA_16G045200	-1.50279	0.00198362	0.0473757	Decreased	209.506	176.475	354.37	439.853	369.082	1286.84
GLYMA_18G088000	-3.09567	0.00200078	0.0476324	Decreased	4.3647	3.41015	0	14.5969	21.3148	33.2894
GLYMA_07G053400	0.79906	0.000626279	0.0194474	nonsignificant	477.499	470.6	708.74	285.126	348.889	317.29
GLYMA_15G119800	-4.21044	0.00200174	0.0476324	Decreased	13.9671	11.9355	32.7471	126.506	937.849	18.7253
GLYMA_02G302900	-1.74908	0.00200443	0.047664	Decreased	24.4423	44.3319	102.919	116.775	279.335	177.89
GLYMA_06G153200	-1.18149	0.00200668	0.0476851	Decreased	2487.88	2837.24	2404.57	3231.75	4030.73	10269.8
GLYMA_16G119000	0.685485	0.000635733	0.0196712	nonsignificant	2890.31	3989.02	3678.2	2539.86	2281.8	1742.49
GLYMA_13G297400	-1.20518	0.00201083	0.0477515	Decreased	283.706	321.406	319.284	657.834	342.158	1130.8
GLYMA_18G016300	-1.56908	0.00202008	0.0478737	Decreased	30.5529	29.8388	25.7298	64.2263	139.107	53.055
GLYMA_13G311600	-0.671685	0.000638766	0.0197128	nonsignificant	2149.18	2228.53	2596.38	2973.87	3515.81	4617.87
GLYMA_08G044700	0.493498	0.000642617	0.0198142	nonsignificant	943.649	975.302	845.576	670.484	596.813	696.998
GLYMA_13G352000	-0.854827	0.000644315	0.0198491	nonsignificant	226.965	204.609	268.994	356.164	369.082	539.913
GLYMA_10G090500	0.29569	0.000645884	0.01988	nonsignificant	6991.38	7008.71	7172.78	5885.47	5554.18	5807.97
GLYMA_04G004900	0.682533	0.000647625	0.019916	nonsignificant	2229.49	1688.88	2687.6	1339.02	1285.62	1489.7
GLYMA_05G139500	-1.65898	0.00204105	0.048338	Decreased	62.8517	148.341	348.522	391.197	577.742	794.785
GLYMA_08G138900	-2.81193	0.00207102	0.0489638	Decreased	3.49176	8.52537	51.4597	66.1726	87.5027	287.121
GLYMA_17G028200	0.555185	0.000657581	0.0201691	nonsignificant	468.769	421.153	438.577	277.341	315.234	312.088
GLYMA_03G018800	-1.36869	0.00207167	0.0489638	Decreased	47.1388	71.6131	70.1723	108.99	260.264	118.594
GLYMA_19G221600	-0.721009	0.000660704	0.0202295	nonsignificant	509.797	497.029	416.356	611.123	814.448	922.742
GLYMA_08G069100	-4.26216	0.00207377	0.0489805	Decreased	0	3.41015	4.67815	27.2475	123.401	2.08059
GLYMA_09G031700	-0.700251	0.000664895	0.0203222	nonsignificant	1479.63	1994.08	1935.59	3640.47	2565.62	2580.97
GLYMA_15G194600	0.593245	0.00066571	0.0203294	nonsignificant	3464.7	3430.61	3357.74	2667.34	1787.07	2340.66
GLYMA_08G185100	0.447385	0.000666321	0.0203303	nonsignificant	2508.83	2665.03	2481.76	2060.11	1659.19	1894.38
GLYMA_13G298600	-0.997381	0.000667051	0.0203349	nonsignificant	901.748	1208.04	1406.95	3173.37	1498.76	2345.86
GLYMA_04G091900	-0.651336	0.000669092	0.0203637	nonsignificant	185.936	178.18	178.939	255.932	291.676	305.847
GLYMA_03G131000	-0.90958	0.000669159	0.0203637	nonsignificant	794.376	719.541	914.579	1109.36	1310.3	2140.93
GLYMA_15G030800	-0.620306	0.000683394	0.0207547	nonsignificant	618.042	646.223	782.421	905.981	1030.96	1206.74
GLYMA_13G114000	-0.538823	0.000683661	0.0207547	nonsignificant	5642.69	6345.43	5347.13	8111.01	9830.59	7245.65
GLYMA_03G214100	-0.657116	0.000683786	0.0207547	nonsignificant	1937.06	2605.35	2190.55	2847.37	3652.68	4118.53
GLYMA_08G153600	-1.08631	0.00209318	0.0493723	Decreased	1606.21	2078.49	4013.86	5174.11	3898.36	7269.58
GLYMA_12G107700	-0.426323	0.000687888	0.0208431	nonsignificant	1092.92	1148.37	1024.52	1359.46	1479.69	1552.12
GLYMA_19G020000	0.358892	0.000692503	0.0209486	nonsignificant	5163.44	5880.8	5418.47	4353.77	4117.11	4366.12
GLYMA_19G125300	-1.00237	0.00211603	0.049844	Decreased	247.915	341.015	610.499	774.609	877.27	746.932
GLYMA_02G012600	6.84651	3.87517e-14	5.90155e-11	Increased	103.007	155.162	704.062	3.89251	4.48732	0
GLYMA_04G025500	2.76021	5.94398e-13	4.62666e-10	Increased	178.08	137.258	125.141	17.5163	29.1676	18.7253
GLYMA_08G056400	1.29358	6.72258e-11	2.80324e-08	Increased	2233.86	2511.57	2128.56	975.073	1116.22	713.642
GLYMA_13G142400	0.588282	0.000710094	0.0214049	nonsignificant	17140.2	16206.7	15461.3	13445.7	9460.38	9557.19
GLYMA_16G009800	-0.372517	0.000716766	0.0215841	nonsignificant	1374.01	1520.07	1403.45	1795.42	1868.97	1900.62
GLYMA_01G219000	0.471318	0.000717273	0.0215841	nonsignificant	19979.9	16668.8	21044.7	14893.7	12731.6	13986.8
GLYMA_08G116300	6.45938	1.52565e-10	5.68498e-08	Increased	247.042	743.412	2381.18	9.73127	22.4366	6.24177
GLYMA_15G105800	0.882997	0.000730847	0.0219549	nonsignificant	183.318	175.623	215.195	124.56	96.4773	89.4654
GLYMA_06G306400	9.04071	1.0078e-09	2.8941e-07	Increased	879.924	40.9218	3419.73	3.89251	2.24366	2.08059
GLYMA_07G021800	0.604312	0.000736105	0.022075	nonsignificant	1827.94	1857.68	1463.09	1215.44	940.093	1231.71
GLYMA_18G243400	0.45522	0.000738975	0.0221421	nonsignificant	2517.56	2450.19	2350.77	1885.92	1545.88	1905.82
GLYMA_19G140400	0.513188	0.000740943	0.022182	nonsignificant	527.256	571.2	555.531	418.444	358.985	380.748
GLYMA_19G088700	0.522243	0.000745348	0.0222949	nonsignificant	1036.18	1129.61	1319.24	812.561	752.747	859.284
GLYMA_03G156600	0.327258	0.000751524	0.0224593	nonsignificant	3115.53	3165.47	2912.15	2446.44	2442.22	2440.53
GLYMA_14G200900	1.60673	1.80961e-09	4.37194e-07	Increased	206.014	195.231	169.583	71.0382	53.8478	62.4177
GLYMA_09G194100	-0.855063	0.000760143	0.0226643	nonsignificant	392.823	414.333	439.746	706.49	542.965	1004.92
GLYMA_11G142200	0.786909	0.000760286	0.0226643	nonsignificant	233.948	259.171	243.264	128.453	125.645	172.689
GLYMA_13G321900	1.14909	2.75081e-09	6.05992e-07	Increased	1298.94	1314.61	1242.05	727.899	495.848	513.906
GLYMA_14G188300	0.980956	0.000766258	0.0228035	nonsignificant	3325.9	4921.7	3447.8	2716.97	1947.5	1260.84
GLYMA_12G065500	1.2083	4.45709e-09	9.09917e-07	Increased	467.896	501.292	479.511	171.27	206.417	249.671
GLYMA_04G252400	0.370165	0.000779585	0.0231608	nonsignificant	2351.7	2146.69	2408.08	1730.22	1839.8	1772.66
GLYMA_08G028500	1.8168	1.67269e-08	2.87203e-06	Increased	160.621	187.558	121.632	42.8176	49.3605	41.6118
GLYMA_19G100000	-0.953939	0.000784024	0.023242	nonsignificant	1955.39	2276.27	3485.22	4984.35	3530.4	6430.06
GLYMA_07G129900	1.19178	2.41341e-08	3.95021e-06	Increased	240.932	231.038	265.485	108.99	100.965	112.352
GLYMA_15G157900	2.15004	2.83177e-08	4.50856e-06	Increased	113.482	135.553	84.2068	23.355	29.1676	22.8865
GLYMA_16G098700	8.9867	4.84552e-08	7.16135e-06	Increased	76.8188	5.11522	210.517	0	0	0
GLYMA_01G095000	5.83177	5.21817e-08	7.6797e-06	Increased	179.826	281.337	1475.96	9.73127	20.1929	4.16118
GLYMA_12G217400	4.50147	6.18348e-08	8.94995e-06	Increased	57.6141	122.765	823.355	11.6775	20.1929	12.4835
GLYMA_13G264500	-0.491692	0.000794288	0.0234207	nonsignificant	14788.5	18473.6	16944.3	25049.2	20545.2	24999.3
GLYMA_14G011800	1.22094	6.71275e-08	9.48095e-06	Increased	1169.74	1283.07	1102.87	652.968	491.361	380.748
GLYMA_10G037100	6.6161	7.46e-08	1.02471e-05	Increased	417.266	563.527	4342.5	5.83876	38.1422	10.4029
GLYMA_06G062500	8.64977	7.52904e-08	1.03015e-05	Increased	56.7411	7.67283	167.244	0	0	0
GLYMA_19G045400	-0.751098	0.000798542	0.0234849	nonsignificant	285.452	332.489	265.485	459.316	612.519	417.158
GLYMA_07G077700	-0.984961	0.000802548	0.0235829	nonsignificant	153.638	283.895	156.718	402.874	392.64	382.828
GLYMA_20G238000	1.43891	8.74843e-08	1.16958e-05	Increased	508.052	717.836	748.505	306.535	240.071	181.011
GLYMA_10G216300	-0.527645	0.000807984	0.0237029	nonsignificant	452.183	404.955	474.833	633.505	694.412	590.887
GLYMA_03G041400	8.85078	9.50889e-08	1.25686e-05	Increased	79.4376	4.26269	182.448	0	0	0
GLYMA_11G029800	-0.912484	0.000811901	0.023778	nonsignificant	204.268	265.992	343.844	398.982	606.91	524.309
GLYMA_09G018500	-0.558952	0.000813227	0.0237816	nonsignificant	5630.47	6141.68	5528.41	7575.79	10373.6	7540.06
GLYMA_07G132900	-0.701806	0.000813383	0.0237816	nonsignificant	590.108	677.767	695.875	798.937	1237.38	1157.85
GLYMA_03G150400	1.15563	4.45959e-07	4.77695e-05	Increased	302.91	358.066	329.81	179.055	125.645	139.4
GLYMA_18G039100	1.40199	4.58216e-07	4.86362e-05	Increased	3542.39	3692.34	2250.19	1485.96	1290.1	813.511
GLYMA_03G008300	0.48085	0.00081719	0.0238332	nonsignificant	1754.61	1733.21	1756.65	1090.87	1248.6	1418.96
GLYMA_16G092900	8.16889	6.12479e-07	6.2098e-05	Increased	227.838	22.166	922.766	1.94625	0	2.08059
GLYMA_17G038000	-0.77503	0.000827895	0.0241053	nonsignificant	2743.65	4030.8	4202.15	7849.24	5844.73	5087.04
GLYMA_06G005100	6.99375	6.20203e-07	6.22246e-05	Increased	307.275	13.6406	759.03	1.94625	4.48732	2.08059
GLYMA_08G060500	1.45142	1.06273e-06	9.68505e-05	Increased	192.047	240.415	315.775	97.3127	100.965	74.9012
GLYMA_03G226000	3.14062	1.06874e-06	9.69813e-05	Increased	47.1388	88.6639	88.8849	5.83876	15.7056	4.16118
GLYMA_01G044200	-0.731671	0.000839231	0.0243544	nonsignificant	615.423	699.933	685.349	904.035	978.235	1439.77
GLYMA_18G028500	0.46329	0.00084111	0.0243726	nonsignificant	1409.8	1496.2	1516.89	1206.68	1009.65	990.361
GLYMA_02G182600	1.15739	1.31286e-06	0.000115541	Increased	6671.89	5844.99	5340.11	3395.24	2803.45	1806.99
GLYMA_18G235300	0.487253	0.000846499	0.0245044	nonsignificant	710.574	751.938	697.045	535.22	544.087	461.891
GLYMA_06G308600	-0.514239	0.000852008	0.0246435	nonsignificant	2932.21	3344.5	2554.27	4241.86	4586.04	3788.75
GLYMA_06G062400	8.31209	1.34378e-06	0.000117966	Increased	60.2329	2.55761	120.462	0	0	0
GLYMA_06G306900	7.77338	1.39163e-06	0.000120357	Increased	55.8682	5.96776	64.3246	0	0	0
GLYMA_01G197600	-0.986138	0.000863142	0.0249039	nonsignificant	268.866	272.812	323.962	367.842	572.133	773.979
GLYMA_03G187800	-0.910517	0.000865599	0.0249542	nonsignificant	64.5976	80.1385	71.3418	120.668	140.229	145.641
GLYMA_02G205100	11.5221	1.48419e-06	0.000126797	Increased	380.602	20.4609	1292.34	0	0	0
GLYMA_02G302400	1.91682	1.77533e-06	0.000147357	Increased	867.703	865.325	892.358	284.153	319.721	91.5459
GLYMA_09G026100	2.03313	1.93656e-06	0.000158116	Increased	1394.96	484.241	1961.32	360.057	292.797	285.041
GLYMA_16G202500	8.21697	2.30972e-06	0.000184288	Increased	31.4259	3.41015	136.836	0	0	0
GLYMA_04G204900	8.25133	2.90789e-06	0.000223365	Increased	59.36	1.70507	114.615	0	0	0
GLYMA_15G016200	1.00111	4.56044e-06	0.000331329	Increased	487.101	529.426	424.542	259.825	189.589	270.477
GLYMA_08G077600	0.699688	0.000899599	0.0257858	nonsignificant	782.155	707.606	526.292	445.692	428.539	368.264
GLYMA_18G035000	-0.493589	0.000920539	0.0263645	nonsignificant	5677.61	6758.91	7494.4	8699.75	9187.78	10171
GLYMA_14G179000	-0.719623	0.000928727	0.0265772	nonsignificant	979.44	985.533	1217.49	1414.93	1584.02	2239.75
GLYMA_20G116000	0.50836	0.000929934	0.0265795	nonsignificant	3778.96	3855.17	2944.9	2651.77	2327.8	2459.26
GLYMA_17G045800	-0.570094	0.000930324	0.0265795	nonsignificant	2124.74	1832.95	1995.23	2492.18	2804.57	3541.16
GLYMA_08G182700	1.33201	5.40058e-06	0.000383704	Increased	1927.45	2868.79	1974.18	1278.69	636.077	773.979
GLYMA_06G054200	0.657998	0.000935404	0.0266811	nonsignificant	3602.63	3309.55	3004.54	2363.72	2359.21	1562.52
GLYMA_02G011900	0.780473	0.000938182	0.0267114	nonsignificant	564.793	741.707	761.369	484.617	410.589	307.927
GLYMA_03G087500	4.41602	6.62788e-06	0.000455206	Increased	185.936	8.52537	525.123	7.78501	13.4619	12.4835
GLYMA_20G123700	-0.667615	0.000938755	0.0267114	nonsignificant	303.783	421.153	406.999	532.3	614.762	650.184
GLYMA_13G242600	2.08071	7.75579e-06	0.000518439	Increased	180.699	230.185	467.815	53.522	104.33	49.9342
GLYMA_09G191100	-0.609019	0.00094049	0.0267174	nonsignificant	364.889	390.462	417.525	546.897	538.478	702.199
GLYMA_14G071700	0.321008	0.000942094	0.0267413	nonsignificant	2344.72	2313.79	2222.12	1852.83	1856.63	1799.71
GLYMA_03G050800	1.27799	8.3686e-06	0.00055307	Increased	879.051	738.297	817.507	465.154	216.513	321.451
GLYMA_01G242000	0.353452	0.000948011	0.0268657	nonsignificant	18790.9	17996.2	16716.2	14912.2	13537.1	13429.2
GLYMA_15G126400	1.03538	9.46526e-06	0.000616245	Increased	456.548	508.112	398.813	262.744	231.097	171.649
GLYMA_13G185200	1.18567	9.56933e-06	0.000621864	Increased	386.713	467.19	605.821	257.879	216.513	166.447
GLYMA_09G191300	-0.619293	0.000957496	0.0270688	nonsignificant	4748.8	5030.82	4075.84	6562.77	5933.35	8789.45
GLYMA_06G002200	2.57524	1.42855e-05	0.000870222	Increased	129.195	46.037	153.21	15.57	12.3401	27.0477
GLYMA_17G090900	-0.988073	0.000964789	0.0272192	nonsignificant	334.336	544.771	591.786	1034.43	673.097	1207.78
GLYMA_02G161200	7.92142	1.61563e-05	0.000968057	Increased	23.5694	1.70507	114.615	0	0	0
GLYMA_13G050600	-0.667411	0.000966546	0.0272367	nonsignificant	446.946	512.375	631.551	881.653	713.483	927.943
GLYMA_16G039300	6.90346	1.654e-05	0.000980284	Increased	5.23764	27.2812	210.517	1.94625	0	0
GLYMA_17G173200	8.84288	1.92769e-05	0.00111702	Increased	274.103	11.083	716.927	0	2.24366	0
GLYMA_07G162100	10.7197	1.92936e-05	0.00111702	Increased	253.153	6.8203	711.079	0	0	0
GLYMA_02G227000	-0.610513	0.000988988	0.0277753	nonsignificant	1061.5	1001.73	1045.57	1391.57	1384.34	1970.32
GLYMA_04G225900	-0.486374	0.000989623	0.0277753	nonsignificant	4294	4781.88	4447.75	6262.07	5424.04	7259.18
GLYMA_17G140500	0.360417	0.000993235	0.0278543	nonsignificant	2348.21	2169.71	2473.57	1827.53	1794.93	1821.56
GLYMA_19G098500	1.31981	2.03792e-05	0.0011702	Increased	6276.44	9326.76	10449.8	4358.63	4066.63	2010.89
GLYMA_01G156800	2.31994	2.06789e-05	0.00118353	Increased	234.821	193.526	138.006	44.7638	11.2183	57.2162
GLYMA_19G033000	7.6963	2.11935e-05	0.00120903	Increased	31.4259	1.70507	86.5458	0	0	0
GLYMA_20G200500	-0.377231	0.00100885	0.0281831	nonsignificant	1480.51	1547.35	1437.36	2071.79	1892.53	1836.12
GLYMA_07G044300	-0.502811	0.00100898	0.0281831	nonsignificant	7431.34	8036.87	6976.3	10167.2	9221.44	12415.9
GLYMA_06G116200	-0.586623	0.00101426	0.0283079	nonsignificant	3778.09	3043.56	2481.76	4708.96	4798.06	4468.07
GLYMA_09G079000	0.412542	0.0010209	0.0284706	nonsignificant	1942.29	2119.41	1956.64	1656.26	1446.04	1418.96
GLYMA_05G173400	0.652263	0.00102352	0.028521	nonsignificant	1152.28	1330.81	1218.66	987.723	669.732	696.998
GLYMA_06G323500	0.42913	0.00103802	0.0289021	nonsignificant	2608.35	2435.7	2886.42	2134.07	1861.11	1892.3
GLYMA_06G125300	1.66886	2.85587e-05	0.00156791	Increased	204.268	370.854	411.677	142.076	105.452	62.4177
GLYMA_13G043500	5.56303	3.03534e-05	0.00166123	Increased	57.6141	3.41015	136.836	1.94625	2.24366	0
GLYMA_18G226300	3.80608	3.12459e-05	0.0017021	Increased	161.494	10.2304	291.215	14.5969	10.0965	8.32236
GLYMA_04G114500	7.27656	3.35225e-05	0.00181202	Increased	21.8235	3.41015	64.3246	0	0	0
GLYMA_04G204300	0.453187	0.00104964	0.0291099	nonsignificant	2758.49	2352.15	2881.74	2004.64	1785.95	2045.22
GLYMA_18G187300	0.638294	0.00105636	0.0292731	nonsignificant	659.943	682.03	909.901	531.327	459.95	453.569
GLYMA_03G047800	10.2822	3.35833e-05	0.00181252	Increased	175.461	5.96776	535.649	0	0	0
GLYMA_11G064600	0.471861	0.00107377	0.0297086	nonsignificant	1900.39	1609.59	1922.72	1199.86	1430.33	1286.84
GLYMA_01G148900	-0.887638	0.00107773	0.0297944	nonsignificant	154.511	199.494	141.514	241.335	378.056	299.605
GLYMA_07G197000	-0.635403	0.00108415	0.0299484	nonsignificant	1097.29	1477.45	966.039	1688.37	1898.13	1917.26
GLYMA_12G118800	2.72675	3.59995e-05	0.00192219	Increased	61.1059	157.719	97.0717	23.355	20.1929	4.16118
GLYMA_03G065300	1.72641	3.72561e-05	0.00197423	Increased	405.917	417.743	185.957	148.888	72.9189	83.2236
GLYMA_10G219600	-0.754266	0.00110536	0.0304615	nonsignificant	2288.85	2422.06	2589.36	3253.16	3435.04	5624.87
GLYMA_16G208900	4.70473	3.99362e-05	0.00209095	Increased	464.404	699.08	3625.57	36.9788	130.132	16.6447
GLYMA_02G059200	0.992909	0.00110764	0.0304771	nonsignificant	843.261	1394.75	836.22	702.597	449.853	392.191
GLYMA_17G091400	-0.678098	0.00110889	0.0304876	nonsignificant	498.449	504.702	628.042	749.307	792.011	1066.3
GLYMA_15G093300	-0.402135	0.00112821	0.0309943	nonsignificant	1130.46	1203.78	1274.8	1530.73	1531.3	1705.04
GLYMA_14G218100	1.53366	4.36616e-05	0.00225234	Increased	549.953	543.066	660.789	297.777	209.782	97.7877
GLYMA_09G217600	-0.856127	0.0011343	0.0311129	nonsignificant	195.539	274.517	267.824	559.548	427.417	347.458
GLYMA_04G084100	2.1316	4.47998e-05	0.00229751	Increased	530.748	272.812	1494.67	147.915	181.736	194.535
GLYMA_06G323700	0.678043	0.00115006	0.0314957	nonsignificant	318.623	289.01	304.08	170.297	224.366	175.81
GLYMA_05G179900	-0.850011	0.0011628	0.0318199	nonsignificant	354.414	332.489	430.39	617.935	500.336	893.613
GLYMA_03G107500	2.28593	5.15002e-05	0.002566	Increased	97.7694	161.13	360.218	62.2801	40.3858	23.9268
GLYMA_07G107500	0.452471	0.00116678	0.0318789	nonsignificant	611.931	607.006	604.651	455.423	412.833	463.971
GLYMA_13G034200	-0.904935	0.00116923	0.0319211	nonsignificant	419.885	472.306	563.717	764.877	680.95	1278.52
GLYMA_11G170000	2.00543	5.28374e-05	0.00262144	Increased	414.647	543.919	320.453	173.217	108.817	36.4103
GLYMA_18G246400	-0.917794	0.00117225	0.0319504	nonsignificant	1468.29	1620.67	1729.75	2517.48	2091.09	4494.07
GLYMA_19G087200	1.00483	5.29794e-05	0.00262477	Increased	281.087	398.135	325.132	194.625	137.985	167.487
GLYMA_06G194200	9.48709	5.37426e-05	0.00265488	Increased	120.466	5.11522	287.706	0	0	0
GLYMA_17G162500	6.43306	5.52531e-05	0.00271057	Increased	54.9953	2.55761	122.802	0	0	2.08059
GLYMA_09G232700	-0.517647	0.0011779	0.0320079	nonsignificant	979.44	1036.69	1176.56	1513.21	1333.85	1720.65
GLYMA_03G005400	1.50433	6.23684e-05	0.00301737	Increased	1377.5	1186.73	2176.51	825.211	549.696	295.444
GLYMA_12G081400	0.446412	0.00118229	0.0320775	nonsignificant	2723.58	2753.69	2584.68	2195.37	2004.71	1716.49
GLYMA_08G147700	-0.495718	0.00118883	0.0322299	nonsignificant	3977.12	4072.57	4084.03	4795.57	6662.54	5651.92
GLYMA_12G203100	-0.88622	0.00119059	0.0322526	nonsignificant	354.414	513.227	350.861	990.643	682.072	580.485
GLYMA_02G250800	-0.970656	0.00119532	0.0323558	nonsignificant	853.736	813.32	1005.8	1476.23	1155.48	2604.9
GLYMA_03G065500	1.73733	6.40355e-05	0.003081	Increased	2086.33	1977.03	756.691	755.146	295.041	395.312
GLYMA_09G202600	0.394382	0.00119893	0.0324035	nonsignificant	5180.9	5219.23	5923.71	4285.65	4336.99	3795
GLYMA_10G096200	0.486706	0.001207	0.0325964	nonsignificant	2872.85	2550.79	2962.44	2019.24	1723.13	2240.8
GLYMA_17G174900	0.505145	0.00121484	0.0327829	nonsignificant	7369.37	7249.12	8355.18	6266.93	4601.74	5315.91
GLYMA_16G012600	-0.369775	0.00121957	0.0328815	nonsignificant	11826.6	13877.6	11857.9	16694	15738.1	16105.8
GLYMA_12G096400	2.51987	6.56417e-05	0.00314532	Increased	41.9012	46.8895	31.5775	3.89251	8.97463	8.32236
GLYMA_02G222200	1.07132	6.63861e-05	0.00317231	Increased	319.496	317.144	403.491	173.217	201.929	119.634
GLYMA_03G078300	1.43796	7.52008e-05	0.00351185	Increased	886.035	1019.63	1072.47	586.795	314.112	197.656
GLYMA_01G200000	-0.531805	0.00124493	0.0334658	nonsignificant	975.948	945.464	907.562	1158.02	1339.46	1593.73
GLYMA_06G132500	-0.554513	0.00124711	0.0334987	nonsignificant	2396.22	2784.39	3546.04	4240.89	4224.81	4346.35
GLYMA_02G222000	0.699293	0.00125136	0.0335708	nonsignificant	1715.33	1831.25	2582.34	1031.51	1359.66	1382.55
GLYMA_10G027900	0.824235	0.00125201	0.0335708	nonsignificant	2624.06	2543.97	2644.33	1941.39	1527.93	942.507
GLYMA_14G119100	-0.454113	0.00125266	0.0335708	nonsignificant	5934.25	6918.34	7692.05	8767.87	9396.44	9977.47
GLYMA_06G069000	0.545527	0.00125692	0.0336417	nonsignificant	562.174	485.094	490.037	354.218	381.422	318.33
GLYMA_13G259500	1.14619	7.86767e-05	0.00364044	Increased	1829.68	3017.13	3438.44	1671.83	1019.74	1050.7
GLYMA_04G178100	0.287543	0.00125931	0.0336716	nonsignificant	5728.24	5761.45	5720.21	4529.9	4693.73	4876.9
GLYMA_08G198100	6.75733	7.99873e-05	0.00369133	Increased	10.4753	7.67283	44.4425	0	0	0
GLYMA_03G126700	0.795237	0.00126646	0.0338111	nonsignificant	784.774	676.062	615.177	339.621	326.452	530.55
GLYMA_08G150500	1.47215	9.20452e-05	0.00413342	Increased	127.449	283.895	259.638	93.4201	77.4062	70.74
GLYMA_05G036000	-0.623724	0.00127995	0.0341193	nonsignificant	199.903	233.595	183.618	331.836	310.747	310.008
GLYMA_12G028300	-0.567572	0.001281	0.0341203	nonsignificant	474.88	410.923	502.901	602.365	686.559	767.738
GLYMA_10G083300	0.469719	0.00128194	0.0341203	nonsignificant	6653.55	7560.3	7692.05	6090.8	4823.87	4901.87
GLYMA_05G020500	0.482921	0.00128928	0.0342898	nonsignificant	1130.46	1092.95	1278.31	916.685	747.138	839.518
GLYMA_16G112600	-0.72675	0.0012911	0.0343121	nonsignificant	208.633	179.033	149.701	299.723	264.752	326.653
GLYMA_11G110400	-0.78156	0.0012924	0.0343207	nonsignificant	234.821	294.125	195.313	427.203	344.402	475.415
GLYMA_13G000200	4.12707	0.000108659	0.00476343	Increased	452.183	39.2167	804.642	17.5163	35.8985	20.8059
GLYMA_11G025900	5.19663	0.000111698	0.00485417	Increased	41.9012	3.41015	111.106	0	2.24366	2.08059
GLYMA_12G209700	-0.821284	0.00130038	0.0344542	nonsignificant	323.861	368.296	461.968	508.945	854.834	674.111
GLYMA_14G134600	0.395182	0.00130856	0.0346446	nonsignificant	4960.05	5442.6	5301.52	4344.04	4012.78	3583.82
GLYMA_07G155200	-0.695683	0.001312	0.0346843	nonsignificant	1193.31	1409.24	817.507	1872.3	1773.61	1897.5
GLYMA_04G021200	-0.58816	0.00131204	0.0346843	nonsignificant	1150.54	1241.29	1115.74	1595.93	1507.74	2170.05
GLYMA_09G266800	0.543295	0.00132286	0.034944	nonsignificant	464.404	462.075	397.643	319.185	307.381	282.96
GLYMA_16G022500	1.13552	0.000112154	0.00486028	Increased	543.842	434.794	631.551	228.685	171.64	331.854
GLYMA_06G155500	0.650182	0.00133113	0.0351096	nonsignificant	310.767	257.466	301.741	194.625	192.955	166.447
GLYMA_18G254200	-0.497171	0.00133506	0.0351868	nonsignificant	907.858	959.957	867.797	1138.56	1480.81	1244.19
GLYMA_10G242100	-0.964288	0.00134886	0.0355036	nonsignificant	123.958	167.097	245.603	298.75	363.473	381.788
GLYMA_10G277800	-0.674069	0.00134911	0.0355036	nonsignificant	770.807	934.381	629.212	1286.47	1033.2	1407.52
GLYMA_18G164200	0.300926	0.00135059	0.0355158	nonsignificant	9522.04	9157.95	9827.63	7364.62	7802.32	7972.82
GLYMA_02G183500	6.12137	0.000119039	0.00511604	Increased	21.8235	5.11522	114.615	1.94625	0	0
GLYMA_11G161000	0.368432	0.00135503	0.0355792	nonsignificant	1895.15	1951.46	2091.13	1629.99	1496.52	1470.98
GLYMA_18G140300	1.67543	0.000122756	0.00523742	Increased	51.5035	73.3182	69.0028	16.5432	21.3148	22.8865
GLYMA_08G341500	4.30209	0.000131561	0.00556545	Increased	410.282	580.578	3291.08	21.4088	145.838	49.9342
GLYMA_14G115000	-0.938154	0.0013713	0.0359255	nonsignificant	140.543	214.839	276.011	378.546	362.351	466.052
GLYMA_05G163100	0.450937	0.00137264	0.0359338	nonsignificant	654.706	647.928	723.944	467.101	507.067	507.664
GLYMA_01G129700	0.709886	0.00137589	0.035992	nonsignificant	331.717	243.826	291.215	187.813	181.736	160.205
GLYMA_09G123400	7.16017	0.000133242	0.0056162	Increased	16.5859	1.70507	64.3246	0	0	0
GLYMA_14G014100	-0.672937	0.00138203	0.0360987	nonsignificant	209.506	238.71	290.045	348.379	406.102	420.279
GLYMA_13G139800	0.554619	0.00138839	0.0362136	nonsignificant	1884.68	1910.54	1475.96	1360.43	1159.97	1069.42
GLYMA_01G030400	0.407545	0.0013885	0.0362136	nonsignificant	985.55	1097.22	1115.74	835.916	775.184	798.946
GLYMA_18G202800	1.1624	0.000139117	0.00581953	Increased	347.43	577.168	473.663	281.234	166.031	176.85
GLYMA_12G197700	0.420872	0.00139632	0.0363635	nonsignificant	1470.03	1371.73	1315.73	1096.71	1070.22	939.386
GLYMA_06G096800	1.34729	0.00015294	0.00631724	Increased	184.191	373.411	353.201	149.861	93.1118	114.432
GLYMA_13G193300	2.32333	0.000154064	0.00634872	Increased	103.007	64.7928	329.81	32.1132	35.8985	31.2088
GLYMA_11G154500	3.02443	0.000171613	0.00690005	Increased	67.2164	25.5761	233.908	7.78501	15.7056	16.6447
GLYMA_11G012800	6.95752	0.000177708	0.00712196	Increased	20.9506	1.70507	49.1206	0	0	0
GLYMA_11G027400	1.57257	0.000181528	0.00726672	Increased	831.913	418.596	1541.45	377.573	266.995	293.363
GLYMA_11G235500	0.341558	0.00143422	0.0371846	nonsignificant	2016.49	2157.77	2153.12	1745.79	1644.6	1602.05
GLYMA_08G241200	0.446397	0.00144725	0.0374947	nonsignificant	540.35	552.444	580.091	399.955	401.615	425.481
GLYMA_07G075400	4.01707	0.000182746	0.0072988	Increased	48.0117	6.8203	210.517	7.78501	2.24366	6.24177
GLYMA_06G048500	1.07262	0.000190213	0.00755396	Increased	439.962	484.241	313.436	160.566	170.518	257.993
GLYMA_04G025000	-0.820743	0.00145376	0.03758	nonsignificant	433.852	431.384	308.758	553.709	621.493	900.895
GLYMA_12G194600	7.93193	0.000191001	0.00756846	Increased	129.195	4.26269	375.422	0	0	2.08059
GLYMA_06G246000	7.11455	0.00019101	0.00756846	Increased	32.2988	0.852537	46.7815	0	0	0
GLYMA_04G076000	-0.450771	0.00147042	0.0379267	nonsignificant	4898.07	5193.66	5564.66	6092.75	7749.6	7555.66
GLYMA_10G174000	0.514087	0.0014756	0.0380016	nonsignificant	698.353	639.403	811.66	513.811	473.412	515.986
GLYMA_01G086900	-0.633832	0.00147646	0.0380016	nonsignificant	333.463	375.969	323.962	491.429	470.046	642.902
GLYMA_03G065400	1.58625	0.000213166	0.00826862	Increased	703.59	692.26	270.163	274.422	136.863	143.561
GLYMA_03G053600	4.31409	0.000213728	0.00828126	Increased	41.9012	5.11522	177.77	6.81189	3.36549	1.04029
GLYMA_07G239200	0.32011	0.0014871	0.0382163	nonsignificant	5317.08	5939.63	5590.39	4562.02	4595.01	4338.03
GLYMA_07G000600	2.313	0.000225436	0.00866802	Increased	316.005	161.982	845.576	120.668	112.183	33.2894
GLYMA_19G063900	6.75608	0.00028938	0.0105447	Increased	20.9506	1.70507	39.7643	0	0	0
GLYMA_05G063500	-0.629888	0.00149476	0.0383161	nonsignificant	2563.83	3410.15	3323.83	5877.68	4491.8	4016.58
GLYMA_10G284300	-0.764843	0.0014955	0.0383161	nonsignificant	906.985	901.984	803.473	1238.79	1174.56	2026.49
GLYMA_02G248900	0.459362	0.00149646	0.0383161	nonsignificant	2016.49	2010.28	2527.37	1648.48	1547	1568.76
GLYMA_05G055700	-0.803806	0.00149821	0.0383331	nonsignificant	4653.65	5240.55	5688.63	5794	9752.06	11656.5
GLYMA_04G140100	9.95139	0.00031418	0.0112985	Increased	113.482	1.70507	454.95	0	0	0
GLYMA_13G220100	-0.896559	0.00151205	0.0386306	nonsignificant	75.0729	108.272	114.615	208.249	179.493	165.407
GLYMA_17G112700	-0.650618	0.00151537	0.0386777	nonsignificant	884.289	1037.54	867.797	1263.12	1266.55	1850.68
GLYMA_14G223700	2.21204	0.000319832	0.0114782	Increased	500.195	136.406	1321.58	133.318	141.35	147.722
GLYMA_08G350800	4.0997	0.000323262	0.0115658	Increased	8.72941	22.166	334.488	3.89251	11.2183	6.24177
GLYMA_17G254100	3.09402	0.00038465	0.013353	Increased	124.831	14.4931	374.252	23.355	17.9493	18.7253
GLYMA_13G076900	3.49126	0.000412435	0.0141631	Increased	41.9012	18.7558	498.223	21.4088	15.7056	12.4835
GLYMA_17G062700	5.70953	0.000425843	0.0145097	Increased	57.6141	0	161.396	1.94625	2.24366	0
GLYMA_06G028600	0.382206	0.00153825	0.0391004	nonsignificant	3881.97	3821.07	3930.82	3193.8	2645.27	3085.51
GLYMA_03G239700	4.01564	0.000441684	0.0149621	Increased	233.075	907.099	2239.67	48.6563	145.838	14.5641
GLYMA_17G114700	0.603612	0.00155075	0.0393611	nonsignificant	1557.33	1803.97	1581.22	1090.87	1302.44	860.324
GLYMA_05G229700	1.02557	0.000450907	0.0151719	Increased	970.71	887.491	1295.85	388.277	422.93	737.569
GLYMA_18G068200	1.49054	0.000454176	0.0152526	Increased	59.36	82.6961	63.1551	19.4625	23.5584	30.1685
GLYMA_04G077300	-0.693926	0.00156163	0.0395512	nonsignificant	226.965	254.909	293.554	382.439	501.458	369.305
GLYMA_04G114400	6.40324	0.000459549	0.0153594	Increased	25.3153	0.852537	69.0028	0	1.12183	0
GLYMA_07G010200	0.417379	0.00156513	0.0395593	nonsignificant	3179.25	2995.82	3702.76	2573.92	2345.74	2473.82
GLYMA_18G260100	3.54975	0.000468184	0.0155589	Increased	72.4541	6.8203	217.534	3.89251	8.97463	12.4835
GLYMA_18G025900	-0.628864	0.00156698	0.0395722	nonsignificant	205.141	242.121	271.333	362.003	344.402	402.594
GLYMA_02G197100	8.79919	0.000475275	0.0156756	Increased	79.4376	1.70507	175.431	0	0	0
GLYMA_01G077700	0.328339	0.00157123	0.0396162	nonsignificant	2047.92	2044.38	1887.63	1586.2	1606.46	1571.89
GLYMA_07G243100	-0.798981	0.00157266	0.0396162	nonsignificant	532.494	378.526	470.154	663.672	682.072	1056.94
GLYMA_02G228300	-0.635008	0.00157376	0.0396162	nonsignificant	673.91	978.713	760.2	1357.51	1064.62	1325.34
GLYMA_20G164700	5.71185	0.000483107	0.015889	Increased	3.49176	18.7558	84.2068	1.94625	0	0
GLYMA_19G097900	9.24796	0.000488052	0.0160023	Increased	72.4541	1.70507	276.011	0	0	0
GLYMA_06G039600	0.381606	0.00159548	0.0400896	nonsignificant	1391.47	1515.81	1585.89	1195	1099.39	1152.65
GLYMA_08G119700	-0.973409	0.00161762	0.0406167	nonsignificant	172.842	351.245	378.93	621.828	610.275	538.873
GLYMA_18G133600	1.00557	0.00049077	0.0160506	Increased	265.374	233.595	339.166	163.485	100.965	151.883
GLYMA_04G022600	3.24599	0.00049988	0.0162424	Increased	185.936	11.9355	506.41	20.4357	39.264	14.5641
GLYMA_11G024400	0.494062	0.00162229	0.0406187	nonsignificant	707.082	754.495	628.042	526.461	503.701	454.609
GLYMA_18G226900	5.46144	0.00050256	0.0162945	Increased	93.4047	0	129.819	2.91938	0	2.08059
GLYMA_08G123000	2.57724	0.000515598	0.0166604	Increased	38.4094	38.3642	107.598	17.5163	8.97463	4.16118
GLYMA_11G217800	0.967334	0.00163171	0.0407738	nonsignificant	717.557	694.818	467.815	382.439	376.935	202.857
GLYMA_06G012500	-0.88967	0.00163202	0.0407738	nonsignificant	101.261	100.599	86.5458	147.915	163.787	223.663
GLYMA_17G226500	-0.910826	0.00164342	0.0410294	nonsignificant	892.145	1250.67	1153.16	1806.12	2977.33	1413.76
GLYMA_18G253700	1.29253	0.0005171	0.0166935	Increased	98.6423	109.977	142.684	60.3338	49.3605	33.2894
GLYMA_02G244100	0.594275	0.00166932	0.0416166	nonsignificant	6640.46	6898.73	6393.87	5524.44	3483.28	4194.47
GLYMA_09G076000	1.17579	0.000546305	0.0174378	Increased	117.847	227.627	180.109	80.7695	69.5534	82.1833
GLYMA_18G172800	2.01277	0.00059126	0.0185322	Increased	59.36	99.7468	64.3246	21.4088	6.73097	27.0477
GLYMA_19G227800	1.23243	0.000634376	0.0196466	Increased	3658.49	4422.11	4522.6	1006.21	1358.54	2999.17
GLYMA_01G041200	2.36634	0.000648833	0.0199357	Increased	199.903	131.291	534.479	70.0651	85.259	12.4835
GLYMA_05G191700	-0.658041	0.00169607	0.0421167	nonsignificant	3686.43	4093.88	4319.1	4747.88	8070.44	6274.02
GLYMA_04G041400	-0.754897	0.00169659	0.0421167	nonsignificant	233.948	219.955	161.396	291.938	361.229	388.03
GLYMA_04G020300	-0.761838	0.0016998	0.0421663	nonsignificant	134.433	175.623	145.023	247.174	302.894	222.623
GLYMA_12G016300	0.500432	0.00170464	0.0422566	nonsignificant	2688.66	2890.1	2181.19	1948.2	1889.16	1649.91
GLYMA_09G016200	0.981135	0.00170754	0.0422986	nonsignificant	636.374	462.928	840.898	344.487	223.244	414.037
GLYMA_15G209300	-0.766082	0.00170949	0.0423169	nonsignificant	251.407	252.351	405.83	509.918	529.503	503.503
GLYMA_04G050400	-0.587942	0.00171625	0.042454	nonsignificant	531.621	695.67	706.401	908.9	1107.25	889.452
GLYMA_02G073600	1.89651	0.000685412	0.0207861	Increased	630.263	219.955	1550.81	265.664	172.762	205.978
GLYMA_05G107000	0.618499	0.00172883	0.0426566	nonsignificant	1360.04	1587.42	1610.45	1152.18	1054.52	761.496
GLYMA_03G258700	1.25543	0.000692564	0.0209486	Increased	118.72	106.567	183.618	71.0382	52.726	46.8133
GLYMA_09G099600	3.77789	0.000706818	0.0213245	Increased	48.8847	12.7881	83.0372	0	2.24366	8.32236
GLYMA_03G043700	3.11641	0.000731977	0.02197	Increased	64.5976	7.67283	127.48	6.81189	7.8528	8.32236
GLYMA_13G087200	0.877833	0.00173709	0.0427807	nonsignificant	123.085	132.143	127.48	57.4145	76.2844	74.9012
GLYMA_10G064500	2.51353	0.00076501	0.0227857	Increased	120.466	34.1015	264.316	38.9251	11.2183	22.8865
GLYMA_12G043000	0.365539	0.00174094	0.042803	nonsignificant	19774.7	20206	20181.6	16444.9	13778.3	16472
GLYMA_13G155200	-0.602852	0.00174135	0.042803	nonsignificant	378.856	347.835	280.689	505.053	559.793	468.133
GLYMA_14G050600	-0.444789	0.001744	0.042838	nonsignificant	803.105	791.154	799.964	1077.25	1211.58	970.595
GLYMA_14G151700	0.522824	0.00174735	0.0428509	nonsignificant	742	896.869	939.139	644.21	608.031	540.953
GLYMA_05G064900	0.556316	0.00174774	0.0428509	nonsignificant	590.981	589.103	635.059	376.6	485.752	372.426
GLYMA_18G107000	3.11096	0.000782388	0.0232243	Increased	171.969	8.52537	391.795	25.3013	17.9493	22.8865
GLYMA_05G165700	2.49191	0.000789896	0.0233483	Increased	151.892	66.4979	426.881	19.4625	20.1929	74.9012
GLYMA_02G287400	3.27869	0.000805733	0.0236567	Increased	15.7129	27.2812	138.006	9.73127	6.73097	2.08059
GLYMA_03G256200	-0.464927	0.00175977	0.0430443	nonsignificant	1750.25	1629.2	1631.51	1948.2	2435.49	2534.16
GLYMA_03G040400	3.76825	0.000815195	0.0237949	Increased	19.2047	18.7558	198.822	1.94625	13.4619	2.08059
GLYMA_05G139900	-0.551736	0.00177207	0.0432846	nonsignificant	2095.93	2302.7	2058.39	2861.97	3882.65	2722.45
GLYMA_19G027500	0.428307	0.00177338	0.0432864	nonsignificant	1147.04	1222.54	1272.46	999.401	850.346	855.122
GLYMA_06G255300	-0.974881	0.00177805	0.0433704	nonsignificant	124.831	85.2537	175.431	239.389	262.508	252.792
GLYMA_20G214100	0.452962	0.00179109	0.0436579	nonsignificant	5049.09	4831.33	4598.62	3848.72	3761.49	2967.96
GLYMA_01G210100	2.98766	0.00084125	0.0243726	Increased	20.9506	15.3457	79.5286	5.83876	4.48732	4.16118
GLYMA_08G004100	1.23885	0.000886674	0.0254424	Increased	220.854	172.212	250.281	107.044	114.427	50.9744
GLYMA_11G052600	-0.411564	0.00181701	0.0441709	nonsignificant	1291.95	1386.23	1438.53	1776.93	2017.05	1681.12
GLYMA_03G201600	2.99529	0.000954655	0.0270103	Increased	36.6635	22.166	276.011	9.73127	13.4619	18.7253
GLYMA_01G089800	1.44685	0.000975311	0.0274395	Increased	225.219	445.024	527.462	208.249	153.691	76.9818
GLYMA_07G048600	6.46811	0.000999335	0.0279806	Increased	1.74588	8.52537	40.9338	0	0	0
GLYMA_01G028000	-0.800869	0.00183503	0.0444718	nonsignificant	1816.59	2106.62	2815.08	3219.1	3238.72	5278.46
GLYMA_04G007700	-0.876819	0.00183527	0.0444718	nonsignificant	736.762	738.297	1223.34	1695.19	1200.36	2055.62
GLYMA_08G123400	1.28125	0.0010422	0.0289812	Increased	1314.65	572.905	2006.93	602.365	522.772	476.455
GLYMA_13G242500	1.70455	0.00104252	0.0289812	Increased	70.7082	157.719	221.043	30.1669	66.1879	41.6118
GLYMA_08G240400	2.3391	0.00104399	0.0289991	Increased	34.9176	63.0877	23.3908	8.75814	11.2183	4.16118
GLYMA_08G342300	4.27332	0.00107152	0.0296696	Increased	10.4753	10.2304	102.919	1.94625	4.48732	0
GLYMA_03G248000	1.11645	0.0010927	0.0301608	Increased	199.903	244.678	228.06	99.2589	145.838	65.5386
GLYMA_06G205600	2.52582	0.0011306	0.0310356	Increased	108.245	25.5761	293.554	15.57	33.6549	24.9671
GLYMA_18G027400	0.471072	0.00186243	0.044928	nonsignificant	1261.4	1219.13	1337.95	1057.79	853.712	841.599
GLYMA_08G195100	1.15298	0.00114482	0.031377	Increased	999.517	960.809	961.36	598.473	509.31	205.978
GLYMA_13G194300	4.60227	0.00119724	0.0323828	Increased	12.2212	19.6084	128.649	0	6.73097	0
GLYMA_14G087600	0.599963	0.00187031	0.045025	nonsignificant	1704.85	1884.96	1632.68	1218.35	882.88	1344.06
GLYMA_17G248300	6.23257	0.00123207	0.0331457	Increased	1.74588	13.6406	28.0689	0	0	0
GLYMA_02G294100	-0.471743	0.00189933	0.0456608	nonsignificant	4021.64	4752.89	5206.78	6686.35	5743.77	6955.41
GLYMA_10G190100	-0.427669	0.00190661	0.0458043	nonsignificant	2090.69	2517.54	2639.65	3294.03	3076.06	3375.76
GLYMA_14G139400	1.98977	0.00136839	0.0358762	Increased	34.9176	191.821	130.988	36.0057	26.9239	27.0477
GLYMA_18G226500	3.8037	0.00137921	0.0360518	Increased	144.035	0.852537	281.859	15.57	4.48732	10.4029
GLYMA_17G009200	0.67198	0.00193238	0.0463283	nonsignificant	239.186	250.646	231.569	153.754	170.518	128.997
GLYMA_07G001300	3.32803	0.00139349	0.0363168	Increased	38.4094	8.52537	145.023	5.83876	11.2183	2.08059
GLYMA_17G171100	1.15164	0.00143188	0.037179	Increased	2574.3	1159.45	3706.27	996.482	1110.61	1241.07
GLYMA_16G105500	2.67522	0.00148046	0.0380735	Increased	68.0894	11.9355	138.006	14.5969	8.97463	10.4029
GLYMA_13G338300	1.56649	0.00148896	0.0382359	Increased	495.83	862.767	1451.4	418.444	407.224	122.755
GLYMA_17G013000	0.47923	0.00198398	0.0473757	nonsignificant	9140.56	9143.46	8389.1	7369.49	5301.76	6462.31
GLYMA_16G168200	0.723734	0.00198419	0.0473757	nonsignificant	9206.91	9026.66	5986.87	5496.22	3681.84	5488.6
GLYMA_14G013200	-0.548167	0.00198607	0.0473883	nonsignificant	249.661	247.236	266.655	362.003	412.833	341.217
GLYMA_18G200100	0.552118	0.00199168	0.0474777	nonsignificant	1038.8	1214.87	1308.71	945.879	769.575	712.602
GLYMA_17G245000	-0.513197	0.00199252	0.0474777	nonsignificant	1496.22	1530.3	1888.8	2055.24	2318.82	2638.19
GLYMA_01G035600	4.83773	0.00153028	0.0389827	Increased	19.2047	1.70507	70.1723	0.973127	2.24366	0
GLYMA_17G173300	6.40017	0.0015342	0.0390513	Increased	27.0612	0	67.8332	0	1.12183	0
GLYMA_11G233600	1.199	0.00155594	0.0394641	Increased	707.082	1589.13	883.001	584.849	531.747	268.396
GLYMA_10G193500	1.13825	0.00156848	0.0395815	Increased	6487.7	8109.33	11084.9	5065.12	4755.43	1846.52
GLYMA_14G213900	6.97769	0.00168112	0.0418214	Increased	23.5694	0	49.1206	0	0	0
GLYMA_02G252800	2.77555	0.00173052	0.0426566	Increased	17.4588	27.2812	95.9021	11.6775	4.48732	4.16118
GLYMA_15G060300	-0.351298	0.00201379	0.0477569	nonsignificant	3810.39	4142.48	3997.48	5434.91	4652.23	5156.74
GLYMA_19G038700	1.05165	0.00176639	0.0431761	Increased	2147.43	2226.83	5122.58	1747.74	1527.93	1304.53
GLYMA_10G027700	1.26917	0.0018142	0.0441599	Increased	116.974	158.572	182.448	44.7638	49.3605	95.7071
GLYMA_15G097100	0.400715	0.00206814	0.0489464	nonsignificant	982.058	1057.15	1072.47	813.534	818.935	724.045
GLYMA_02G034400	1.28486	0.00183591	0.0444718	Increased	1260.53	2006.02	2467.73	1295.23	665.245	392.191
GLYMA_15G147100	4.93904	0.00192271	0.0461595	Increased	32.2988	1.70507	148.531	5.83876	0	0
GLYMA_13G170800	2.92191	0.0019422	0.0465318	Increased	127.449	13.6406	318.114	36.9788	6.73097	16.6447
GLYMA_05G011600	-0.830638	0.00207693	0.049022	nonsignificant	195.539	274.517	197.652	361.03	321.965	505.583
GLYMA_03G020800	1.34169	0.00197997	0.047372	Increased	645.103	230.185	898.205	248.147	237.828	213.26
GLYMA_12G203700	0.524868	0.0021117	0.0497757	nonsignificant	4387.4	3802.32	4354.19	2690.69	2510.65	3516.2
GLYMA_16G195100	6.99519	0.00201325	0.0477569	Increased	13.9671	0	59.6465	0	0	0
GLYMA_01G096000	0.442832	0.00211757	0.0498469	nonsignificant	10199.4	10545.9	8292.03	6536.49	7665.46	7163.47
GLYMA_03G229200	1.13502	0.00212172	0.0499111	Increased	757.713	450.14	1362.51	362.976	420.686	385.949
GLYMA_06G174900	0.563793	0.00212694	0.0500002	nonsignificant	959.362	827.813	1197.61	694.812	647.295	675.151
GLYMA_09G082900	-1.22083	0.00212986	0.0500352	nonsignificant	307.275	237.005	514.597	724.006	493.605	1247.31
GLYMA_11G244000	0.586061	0.00214129	0.0502701	nonsignificant	6883.14	7711.2	8290.86	6410.96	4269.68	4562.73
GLYMA_15G011000	-4.86282	0.00215045	0.0504091	nonsignificant	0	3.41015	2.33908	54.4951	112.183	0
GLYMA_13G265800	-1.21384	0.00215132	0.0504091	nonsignificant	37.5365	40.0692	23.3908	68.1189	78.528	89.4654
GLYMA_11G217100	-2.38514	0.00215153	0.0504091	nonsignificant	6.98353	5.11522	17.5431	28.2207	31.4112	92.5862
GLYMA_20G119400	-4.7428	0.00216723	0.0507431	nonsignificant	0	1.70507	0	9.73127	8.97463	30.1685
GLYMA_16G184700	-1.64754	0.00218336	0.051079	nonsignificant	20.9506	28.9863	9.35631	76.877	52.726	58.2565
GLYMA_09G147200	-3.07216	0.0021845	0.051079	nonsignificant	83.8023	144.931	774.234	1418.82	2522.99	4488.87
GLYMA_04G051800	-1.13838	0.00219803	0.051345	nonsignificant	295.927	273.664	319.284	488.51	396.006	1071.5
GLYMA_19G170500	-1.41792	0.00219881	0.051345	nonsignificant	392.823	485.946	718.097	796.017	809.961	2658.99
GLYMA_13G212500	-0.592631	0.00220825	0.0515311	nonsignificant	7186.05	8183.5	8542.31	11969.5	9298.84	14788.8
GLYMA_09G179400	-0.551646	0.00221513	0.0516574	nonsignificant	1861.11	2027.33	2106.34	2685.83	2483.73	3616.06
GLYMA_06G042200	-2.55063	0.00221759	0.0516803	nonsignificant	1.74588	5.11522	4.67815	15.57	22.4366	29.1283
GLYMA_08G062300	-0.436529	0.00222144	0.0517355	nonsignificant	1202.91	1171.39	1315.73	1874.24	1605.34	1511.55
GLYMA_01G243400	-1.63234	0.00222778	0.0518437	nonsignificant	89.9129	115.093	39.7643	120.668	226.609	414.037
GLYMA_05G168600	2.11642	0.00222904	0.0518437	nonsignificant	78.5647	28.9863	168.414	14.5969	30.2894	18.7253
GLYMA_20G172100	-0.659798	0.00224378	0.0521321	nonsignificant	2095.06	2177.38	2513.34	2757.84	3321.74	4639.71
GLYMA_13G069000	-0.587825	0.00224442	0.0521321	nonsignificant	532.494	552.444	704.062	790.179	863.808	1031.97
GLYMA_08G070100	-0.958419	0.00224613	0.0521374	nonsignificant	211.252	341.015	456.12	606.258	542.965	807.269
GLYMA_08G141100	-0.814721	0.00225121	0.0522206	nonsignificant	228.71	265.139	270.163	329.89	420.686	592.968
GLYMA_18G206800	-2.71438	0.00226781	0.0525708	nonsignificant	1.74588	3.41015	17.5431	44.7638	29.1676	70.74
GLYMA_14G048900	-2.78299	0.00227487	0.0526711	nonsignificant	1.74588	1.70507	11.6954	22.3819	40.3858	37.4506
GLYMA_15G036200	2.1439	0.00227514	0.0526711	nonsignificant	76.8188	98.8943	299.402	21.4088	69.5534	16.6447
GLYMA_20G135100	-3.19058	0.0022799	0.0527463	nonsignificant	0	3.41015	8.18677	39.8982	15.7056	46.8133
GLYMA_11G037800	-1.385	0.00228823	0.0528877	nonsignificant	61.9788	53.7098	102.919	231.604	96.4773	240.308
GLYMA_01G175900	0.424063	0.00228903	0.0528877	nonsignificant	1906.5	1630.05	2036.17	1344.86	1348.44	1458.49
GLYMA_20G013200	-0.466794	0.0023045	0.0532101	nonsignificant	652.96	719.541	563.717	864.136	884.001	931.064
GLYMA_04G020700	-2.7337	0.00230737	0.0532414	nonsignificant	62.8517	75.0233	375.422	716.221	823.423	1870.45
GLYMA_19G113400	-2.05653	0.00230982	0.0532628	nonsignificant	341.32	502.144	1252.58	2137.96	1923.94	4654.28
GLYMA_13G170600	-0.981973	0.00232634	0.0536084	nonsignificant	2705.24	3651.42	1812.78	3560.67	7494.94	5083.92
GLYMA_11G151700	0.554867	0.00233299	0.0537264	nonsignificant	842.388	709.311	709.91	533.273	430.782	575.283
GLYMA_19G200200	-1.87777	0.00234675	0.0540076	nonsignificant	33.1717	20.4609	14.0345	93.4201	33.6549	122.755
GLYMA_09G099400	3.50891	0.00238815	0.0549244	nonsignificant	357.906	27.2812	867.797	29.1938	53.8478	27.0477
GLYMA_20G111800	-0.778916	0.0023915	0.0549653	nonsignificant	707.082	893.459	874.815	1293.29	1026.47	1926.63
GLYMA_12G049300	-2.19599	0.00239513	0.0550126	nonsignificant	5.23764	13.6406	44.4425	72.0114	85.259	128.997
GLYMA_06G111600	-2.80402	0.00240206	0.0551356	nonsignificant	8.72941	6.8203	7.01723	57.4145	94.2336	6.24177
GLYMA_11G251100	-0.883933	0.0024114	0.0552904	nonsignificant	137.052	105.715	81.8677	227.712	197.442	175.81
GLYMA_11G200300	1.29587	0.00241196	0.0552904	nonsignificant	112.609	99.7468	92.3935	57.4145	43.7513	22.8865
GLYMA_02G039700	-0.916949	0.00242416	0.0555338	nonsignificant	961.981	965.072	1630.34	1459.69	2703.61	2550.8
GLYMA_08G177200	-2.39	0.00243181	0.0556726	nonsignificant	399.807	748.528	2066.57	4142.6	4025.12	8680.22
GLYMA_13G250700	-0.796391	0.0024348	0.0557047	nonsignificant	644.23	948.874	1304.04	1762.33	1472.96	1792.43
GLYMA_15G223100	0.519052	0.00243739	0.0557275	nonsignificant	529.002	514.932	651.433	406.767	379.178	395.312
GLYMA_07G051700	0.517708	0.00244758	0.055897	nonsignificant	8154.14	7460.55	6947.06	5105.99	4358.31	6294.82
GLYMA_16G105400	3.68379	0.002448	0.055897	nonsignificant	7.85647	32.3964	168.414	7.78501	0	8.32236
GLYMA_01G014700	-3.1364	0.00245201	0.0559521	nonsignificant	26.1882	42.6269	93.5631	125.533	192.955	1106.87
GLYMA_18G003200	-2.65097	0.00245441	0.0559705	nonsignificant	139.671	150.899	437.407	623.774	800.986	3144.81
GLYMA_10G032900	-0.429286	0.00246289	0.0561095	nonsignificant	1366.15	1308.64	1647.88	1937.49	2020.41	1859.01
GLYMA_01G063200	6.81191	0.00246371	0.0561095	nonsignificant	22.6965	0	42.1034	0	0	0
GLYMA_12G098300	0.466731	0.00246648	0.0561155	nonsignificant	5968.3	6514.24	7536.5	5494.27	4376.26	4612.67
GLYMA_09G123800	0.612117	0.00246859	0.0561155	nonsignificant	27771.7	31993.2	36565.6	26334.7	19902.4	16784.1
GLYMA_17G034900	-2.29923	0.00246919	0.0561155	nonsignificant	8.72941	11.9355	65.4941	126.506	80.7717	212.22
GLYMA_20G196900	1.26098	0.00247038	0.0561155	nonsignificant	4314.95	5099.02	9638.17	3488.66	3288.08	1172.41
GLYMA_09G002500	-0.481553	0.00247621	0.0562114	nonsignificant	1680.41	1672.68	1309.88	1957.93	2326.67	2230.39
GLYMA_03G103600	-0.513298	0.00248134	0.0562915	nonsignificant	357.906	327.374	381.269	549.816	517.163	453.569
GLYMA_16G156800	-3.94106	0.00248703	0.056333	nonsignificant	0	1.70507	9.35631	66.1726	94.2336	4.16118
GLYMA_19G109400	0.53149	0.00248724	0.056333	nonsignificant	2781.19	3041.85	2767.13	2277.12	2104.55	1561.48
GLYMA_08G238100	4.16575	0.002488	0.056333	nonsignificant	8.72941	1.70507	138.006	3.89251	2.24366	2.08059
GLYMA_04G175100	0.612415	0.00249106	0.0563659	nonsignificant	275.849	268.549	291.215	205.33	159.3	181.011
GLYMA_19G192500	-1.21454	0.0024947	0.0564119	nonsignificant	117.847	131.291	66.6637	256.905	148.081	329.773
GLYMA_11G041100	0.309603	0.00250029	0.0565017	nonsignificant	1827.07	1952.31	1895.82	1535.59	1557.1	1486.58
GLYMA_06G298800	-3.65855	0.00252766	0.0570667	nonsignificant	3.49176	0	3.50861	13.6238	62.8224	10.4029
GLYMA_08G058500	0.410555	0.00252855	0.0570667	nonsignificant	15001.5	15383.2	15470.7	13346.4	10424	10726.5
GLYMA_05G047100	-3.76171	0.00254886	0.0574881	nonsignificant	0	1.70507	4.67815	7.78501	17.9493	57.2162
GLYMA_18G259300	-0.662901	0.00255081	0.057495	nonsignificant	122.212	113.387	135.666	184.894	204.173	197.656
GLYMA_08G240800	0.345047	0.00256631	0.0578072	nonsignificant	2121.25	2161.18	2191.71	1843.1	1655.82	1596.85
GLYMA_02G088800	-0.565717	0.00258617	0.058211	nonsignificant	407.663	526.868	385.948	607.231	696.656	653.305
GLYMA_12G169800	0.509059	0.00258756	0.058211	nonsignificant	5546.67	5573.03	6044.17	4895.8	3400.26	3762.75
GLYMA_16G189300	0.503831	0.00259197	0.0582728	nonsignificant	2194.57	2005.17	2591.7	1778.88	1383.22	1624.94
GLYMA_07G264800	0.503526	0.00259511	0.058306	nonsignificant	394.569	414.333	409.338	301.669	300.65	256.953
GLYMA_13G325000	0.422139	0.00259714	0.058314	nonsignificant	2207.67	2050.35	2558.95	1784.71	1579.54	1720.65
GLYMA_17G214100	-3.11301	0.00261026	0.0585712	nonsignificant	1.74588	5.11522	59.6465	77.8501	112.183	379.708
GLYMA_06G119300	-0.545862	0.00261371	0.0586111	nonsignificant	1256.16	1421.18	1495.84	1738	1883.55	2469.66
GLYMA_09G235200	-0.987183	0.00261702	0.0586478	nonsignificant	144.908	242.121	264.316	500.187	291.676	497.261
GLYMA_01G138800	-0.290253	0.00261963	0.0586686	nonsignificant	1950.15	1996.64	1925.06	2399.73	2457.93	2324.02
GLYMA_12G225500	-3.52165	0.00262527	0.0587573	nonsignificant	68.0894	48.5946	52.6292	387.304	43.7513	1513.63
GLYMA_20G035100	6.77901	0.00263059	0.0588249	nonsignificant	23.5694	0	39.7643	0	0	0
GLYMA_14G117700	4.38426	0.00263213	0.0588249	nonsignificant	251.407	523.458	2702.8	23.355	139.107	4.16118
GLYMA_07G220400	-5.69707	0.00263332	0.0588249	nonsignificant	0	0	0	9.73127	13.4619	4.16118
GLYMA_19G180700	-1.37196	0.00263695	0.0588685	nonsignificant	391.077	388.757	126.31	482.671	708.996	1156.81
GLYMA_10G193100	-1.27377	0.00264234	0.058951	nonsignificant	96.0235	107.42	98.2412	188.787	139.107	401.554
GLYMA_06G065000	-1.66561	0.00264591	0.0589932	nonsignificant	286.325	363.181	91.224	325.024	720.214	1307.65
GLYMA_13G042200	4.49532	0.00264779	0.0589975	nonsignificant	472.261	11.9355	773.065	5.83876	43.7513	6.24177
GLYMA_12G095500	1.13196	0.00265849	0.0591686	nonsignificant	96.8964	173.918	148.531	75.9039	69.5534	45.773
GLYMA_19G116100	-1.07753	0.00265884	0.0591686	nonsignificant	470.515	497.029	464.307	651.022	703.387	1667.59
GLYMA_08G255800	0.439438	0.00266977	0.0593741	nonsignificant	6468.49	6102.46	6701.45	4659.33	4083.46	5467.79
GLYMA_06G067300	0.579369	0.00267955	0.0595536	nonsignificant	518.527	511.522	392.965	294.857	338.792	320.411
GLYMA_05G229500	0.490358	0.0026861	0.0596613	nonsignificant	9150.17	9176.71	11302.4	7485.29	5908.67	7695.06
GLYMA_16G215300	-2.01022	0.00269082	0.0596997	nonsignificant	6.98353	6.8203	8.18677	18.4894	30.2894	39.5312
GLYMA_20G137300	-0.805881	0.00269123	0.0596997	nonsignificant	109.991	129.586	93.5631	164.458	192.955	226.784
GLYMA_04G001700	0.396768	0.00270146	0.059871	nonsignificant	2241.71	2160.33	2190.55	1657.23	1486.42	1863.17
GLYMA_18G084400	-3.4578	0.00270237	0.059871	nonsignificant	0.872941	0	5.84769	28.2207	16.8274	23.9268
GLYMA_13G315300	-2.27471	0.00270594	0.0599121	nonsignificant	5.23764	8.52537	43.2729	79.7964	77.4062	114.432
GLYMA_07G010600	0.422657	0.00271535	0.0600826	nonsignificant	3809.51	4392.27	4151.86	3487.69	2962.75	2765.1
GLYMA_09G208900	3.11895	0.00272746	0.0603123	nonsignificant	20.9506	6.8203	44.4425	3.89251	2.24366	2.08059
GLYMA_08G321300	-6.76083	0.00273103	0.0603532	nonsignificant	0	0	0	22.3819	34.7767	0
GLYMA_14G010700	0.59336	0.00273318	0.0603626	nonsignificant	982.931	963.367	853.763	704.544	477.899	673.071
GLYMA_07G036700	0.939136	0.00274898	0.0606609	nonsignificant	603.202	551.591	295.893	275.395	278.214	203.898
GLYMA_03G135800	1.46698	0.00275015	0.0606609	nonsignificant	41.0282	92.074	84.2068	24.3282	31.4112	22.8865
GLYMA_13G133100	-2.37289	0.00275585	0.0607484	nonsignificant	150.146	342.72	926.274	1814.88	1894.77	3637.91
GLYMA_03G219800	-1.87242	0.00276025	0.0607776	nonsignificant	18.3318	21.3134	37.4252	144.996	102.086	33.2894
GLYMA_03G248100	2.27352	0.00276065	0.0607776	nonsignificant	27.9341	39.2167	42.1034	13.6238	6.73097	2.08059
GLYMA_11G254200	-1.30638	0.00276253	0.060781	nonsignificant	125.703	83.5486	105.258	179.055	163.787	434.843
GLYMA_11G145500	0.504392	0.00277434	0.0609755	nonsignificant	1895.15	1428	1884.13	1257.28	1112.85	1299.33
GLYMA_01G006200	0.476238	0.00277486	0.0609755	nonsignificant	6163.83	6475.02	7423.06	4563.96	5630.46	4226.72
GLYMA_03G105400	0.677463	0.00277856	0.0610186	nonsignificant	4254.71	4488.61	3478.21	3293.06	2452.32	1896.46
GLYMA_15G114100	-0.894775	0.00278313	0.0610807	nonsignificant	62.8517	69.0555	56.1378	122.614	97.5991	130.037
GLYMA_03G146100	-0.483018	0.00278562	0.0610971	nonsignificant	373.619	449.287	418.695	617.935	536.234	580.485
GLYMA_15G086900	0.383028	0.00279037	0.061163	nonsignificant	1963.24	2150.1	1927.4	1696.16	1449.4	1486.58
GLYMA_16G021600	-1.15306	0.0027949	0.0612238	nonsignificant	52.3764	75.8758	70.1723	156.673	192.955	91.5459
GLYMA_01G133600	6.81197	0.00279924	0.0612791	nonsignificant	15.7129	0	49.1206	0	0	0
GLYMA_11G174100	1.08691	0.00280092	0.0612791	nonsignificant	121.339	241.268	211.686	97.3127	104.33	68.6595
GLYMA_09G195500	-1.42471	0.00280772	0.0613895	nonsignificant	55.8682	42.6269	36.2557	108.99	66.1879	187.253
GLYMA_12G240600	-1.62438	0.0028108	0.0614131	nonsignificant	137.052	163.687	230.399	328.917	1090.42	217.422
GLYMA_10G159600	-4.45522	0.0028123	0.0614131	nonsignificant	3.49176	1.70507	2.33908	17.5163	148.081	0
GLYMA_15G100300	-0.462677	0.00281825	0.0615046	nonsignificant	12271.8	14083.1	11916.4	17690.5	14933.8	20118.3
GLYMA_10G142600	-0.568878	0.00282623	0.0616403	nonsignificant	320.369	393.872	332.149	592.634	498.092	461.891
GLYMA_18G022700	-0.759555	0.00282819	0.0616446	nonsignificant	3876.73	4427.22	2886.42	6251.36	4507.51	8188.16
GLYMA_02G000500	-0.831658	0.00284119	0.0618895	nonsignificant	164.113	180.738	244.434	308.481	290.554	447.327
GLYMA_09G201900	0.563012	0.0028456	0.061947	nonsignificant	1049.27	1055.44	816.338	736.657	558.671	682.433
GLYMA_01G120000	-3.1497	0.00285054	0.0620161	nonsignificant	1.74588	8.52537	0	26.2744	47.1168	20.8059
GLYMA_06G310500	1.21865	0.00286244	0.0621966	nonsignificant	153.638	321.406	195.313	134.291	65.0661	88.4251
GLYMA_13G339300	0.382893	0.0028625	0.0621966	nonsignificant	2561.21	2387.1	2596.38	2152.56	1818.49	1813.23
GLYMA_14G181500	-1.09378	0.00286417	0.0621966	nonsignificant	68.0894	75.0233	39.7643	145.969	143.594	102.989
GLYMA_02G125100	0.436019	0.00286965	0.0622772	nonsignificant	1896.9	2076.78	1630.34	1479.15	1306.93	1357.58
GLYMA_13G112400	-2.11784	0.00287424	0.0623381	nonsignificant	223.473	385.347	928.613	2366.64	1142.02	3161.46
GLYMA_15G040700	-1.24907	0.00289221	0.0626889	nonsignificant	434.724	822.698	1723.9	2189.53	2866.27	2026.49
GLYMA_20G209700	-3.63432	0.00290054	0.0628307	nonsignificant	0	1.70507	9.35631	81.7426	8.97463	41.6118
GLYMA_19G142700	-1.73253	0.00291232	0.0630468	nonsignificant	171.096	284.747	71.3418	226.738	495.848	1031.97
GLYMA_05G225200	0.282314	0.00291542	0.0630751	nonsignificant	4342.01	4280.59	4199.81	3623.92	3579.76	3340.39
GLYMA_17G180100	-2.09912	0.00293373	0.0634319	nonsignificant	1286.71	1346.16	1678.29	2549.59	3424.94	12496
GLYMA_04G069200	-0.502633	0.0029417	0.0635651	nonsignificant	4403.99	4457.92	4544.83	5460.21	5738.16	7795.97
GLYMA_06G072400	0.581029	0.00295799	0.0638775	nonsignificant	6464.13	6680.48	9008.95	5302.57	4026.24	5478.19
GLYMA_02G095200	0.400684	0.00296284	0.063943	nonsignificant	2046.17	1969.36	2012.78	1723.41	1459.5	1382.55
GLYMA_06G094700	-0.308	0.00297517	0.064118	nonsignificant	4939.1	5100.73	4938.96	6291.26	5716.84	6535.13
GLYMA_04G025700	-1.68526	0.00297596	0.064118	nonsignificant	12.2212	22.166	49.1206	91.4739	105.452	68.6595
GLYMA_11G000500	-4.98209	0.00297644	0.064118	nonsignificant	10.4753	23.871	60.816	126.506	2856.18	20.8059
GLYMA_05G147300	0.349006	0.00298523	0.0642678	nonsignificant	1574.79	1636.87	1720.39	1350.7	1202.6	1317.01
GLYMA_20G136300	0.484893	0.00299569	0.0644533	nonsignificant	974.202	792.859	1044.4	673.404	695.534	638.741
GLYMA_17G165300	-3.02684	0.0029994	0.0644936	nonsignificant	6.98353	13.6406	4.67815	169.324	8.97463	29.1283
GLYMA_08G127800	0.353398	0.0030096	0.0646733	nonsignificant	885.162	896.869	885.34	706.49	666.366	714.683
GLYMA_16G214200	-1.75645	0.00301838	0.0647843	nonsignificant	13.9671	23.0185	7.01723	38.9251	49.3605	62.4177
GLYMA_04G232300	-0.741139	0.00301847	0.0647843	nonsignificant	124.831	130.438	93.5631	180.028	210.904	194.535
GLYMA_14G006700	-0.366489	0.00302621	0.0648713	nonsignificant	1596.61	1844.04	1665.42	2147.69	2089.97	2345.86
GLYMA_09G099900	0.706528	0.00302623	0.0648713	nonsignificant	9496.72	8747.88	13101.2	5905.9	5022.43	8278.67
GLYMA_08G079700	-6.86179	0.00302931	0.0648976	nonsignificant	0	0	0	9.73127	51.6041	0
GLYMA_06G131300	-1.01834	0.0030345	0.0649431	nonsignificant	77.6917	63.0877	66.6637	98.2858	141.35	181.011
GLYMA_12G061300	-1.00055	0.00303514	0.0649431	nonsignificant	365.762	421.153	554.361	738.603	583.351	1359.67
GLYMA_12G072400	-0.429368	0.00304174	0.0650447	nonsignificant	2321.15	2440.81	2094.64	3421.51	2689.02	3124.01
GLYMA_16G203300	-1.66428	0.0030537	0.0652605	nonsignificant	17.4588	15.3457	9.35631	29.1938	53.8478	52.0147
GLYMA_19G083100	-0.693942	0.00306176	0.0653929	nonsignificant	518.527	572.905	598.804	694.812	844.737	1194.26
GLYMA_02G008800	0.421022	0.003064	0.0654007	nonsignificant	2536.77	2978.76	2459.54	2079.57	2091.09	1787.23
GLYMA_04G077700	-0.567252	0.00308445	0.0657972	nonsignificant	632.882	701.638	671.315	779.474	1154.36	1039.25
GLYMA_17G069400	0.424729	0.00309088	0.065867	nonsignificant	591.854	640.255	645.585	496.295	437.513	463.971
GLYMA_06G184900	-0.68147	0.00309148	0.065867	nonsignificant	826.675	1374.29	1153.16	2090.28	1514.47	1773.7
GLYMA_18G110200	-0.608794	0.00309634	0.0658925	nonsignificant	192.047	243.826	245.603	309.454	354.498	374.506
GLYMA_09G253200	-1.22896	0.00309644	0.0658925	nonsignificant	236.567	297.535	650.263	878.733	603.544	1289.97
GLYMA_17G011700	1.554	0.00310513	0.0660168	nonsignificant	61.1059	40.9218	37.4252	17.5163	11.2183	18.7253
GLYMA_13G163500	0.334766	0.0031074	0.0660168	nonsignificant	3583.42	3260.1	3063.02	2551.54	2664.34	2641.31
GLYMA_03G217700	1.52298	0.00310794	0.0660168	nonsignificant	120.466	344.425	222.212	105.098	97.5991	36.4103
GLYMA_17G108700	0.694984	0.00311021	0.066025	nonsignificant	399.807	513.227	360.218	288.045	284.945	214.301
GLYMA_04G116800	6.71087	0.00311833	0.0661574	nonsignificant	21.8235	0	38.5948	0	0	0
GLYMA_18G120400	-1.06869	0.00312782	0.0663185	nonsignificant	111.736	128.733	252.62	321.132	419.564	290.242
GLYMA_12G048400	0.840993	0.00313223	0.0663308	nonsignificant	2921.73	3061.46	2771.81	1563.81	997.306	2326.1
GLYMA_06G179200	-0.329554	0.00313347	0.0663308	nonsignificant	4809.9	5129.72	5295.67	6043.12	6911.59	6189.75
GLYMA_09G087500	2.50875	0.00313408	0.0663308	nonsignificant	18.3318	16.1982	42.1034	5.83876	2.24366	5.20147
GLYMA_05G194200	-1.60804	0.00316667	0.0669801	nonsignificant	107.372	92.9265	101.75	119.695	200.807	600.25
GLYMA_17G159600	-6.29536	0.00317431	0.0670636	nonsignificant	0	0	0	36.9788	2.24366	2.08059
GLYMA_15G201400	-0.633082	0.00317445	0.0670636	nonsignificant	508.924	556.707	583.6	909.873	637.199	1009.09
GLYMA_13G206800	0.876021	0.00318848	0.0673194	nonsignificant	652.96	781.776	550.853	459.316	397.128	225.744
GLYMA_16G072400	0.415452	0.00319835	0.0674872	nonsignificant	9192.07	8620	9896.63	7790.85	6030.95	6951.25
GLYMA_15G072600	-0.954984	0.00320668	0.0676222	nonsignificant	107.372	163.687	170.753	314.32	346.645	194.535
GLYMA_06G087200	0.47085	0.00321716	0.0678022	nonsignificant	499.322	455.255	444.425	362.003	320.843	326.653
GLYMA_20G011200	2.93221	0.00323614	0.0681614	nonsignificant	10.4753	23.871	79.5286	3.89251	8.97463	2.08059
GLYMA_11G077300	-1.18613	0.00324686	0.0683461	nonsignificant	803.978	893.459	824.524	1214.46	1085.93	3438.17
GLYMA_14G185300	0.691789	0.00325769	0.0685299	nonsignificant	391.077	387.904	576.582	278.314	253.533	305.847
GLYMA_11G129800	-5.83161	0.00325951	0.0685299	nonsignificant	0	0	0	1.94625	14.5838	13.5238
GLYMA_08G131200	-0.681309	0.00326674	0.0686407	nonsignificant	659.943	586.545	736.809	811.588	1000.67	1366.95
GLYMA_12G183000	0.372282	0.0032995	0.0692183	nonsignificant	809.216	886.639	824.524	672.43	636.077	638.741
GLYMA_05G042300	-6.80857	0.00330011	0.0692183	nonsignificant	0	0	0	0	11.2183	47.8536
GLYMA_14G176500	-1.82688	0.00330016	0.0692183	nonsignificant	8.72941	10.2304	11.6954	27.2475	26.9239	54.0953
GLYMA_11G029300	0.471871	0.00330334	0.0692436	nonsignificant	1759.85	1671.83	1623.32	1242.68	1011.89	1389.83
GLYMA_14G221800	0.560735	0.00333469	0.0698589	nonsignificant	2886.82	3185.08	3370.61	2532.08	2230.2	1638.46
GLYMA_19G021500	-0.83975	0.00333845	0.0698959	nonsignificant	89.04	63.0877	83.0372	136.238	127.889	156.044
GLYMA_11G117500	0.521072	0.00334395	0.0699452	nonsignificant	1505.82	1459.54	1881.79	1079.2	998.428	1298.29
GLYMA_04G162400	-2.24911	0.0033448	0.0699452	nonsignificant	1.74588	8.52537	16.3735	39.8982	42.6295	41.6118
GLYMA_18G226800	4.37331	0.00335311	0.0700771	nonsignificant	353.541	6.8203	589.447	29.1938	13.4619	3.12088
GLYMA_02G134500	-3.26323	0.00335608	0.0700842	nonsignificant	0	7.67283	18.7126	35.0326	181.736	33.2894
GLYMA_03G014300	3.92915	0.00335744	0.0700842	nonsignificant	245.296	27.2812	983.582	44.7638	31.4112	6.24177
GLYMA_19G030400	-0.39746	0.00336117	0.0701201	nonsignificant	744.618	820.141	736.809	1047.08	1059.01	926.903
GLYMA_05G016500	-5.61356	0.00336463	0.0701506	nonsignificant	0	0	2.33908	46.7101	58.3351	0
GLYMA_07G004500	0.366743	0.00338317	0.0704952	nonsignificant	1512.81	1540.53	1686.47	1323.45	1176.8	1173.45
GLYMA_13G297900	0.405829	0.00338523	0.0704962	nonsignificant	19360.1	20983.5	18778.1	15375.4	12763	16486.6
GLYMA_11G116600	-0.957754	0.00339879	0.0707364	nonsignificant	645.103	762.168	664.298	984.804	2121.38	918.58
GLYMA_02G095400	0.470057	0.00341478	0.0710271	nonsignificant	3931.73	5093.06	5045.39	3796.17	3217.41	3142.73
GLYMA_11G212100	-2.03555	0.00345512	0.0718234	nonsignificant	129.195	125.323	35.0861	196.572	135.741	857.203
GLYMA_20G068000	-0.711542	0.00346	0.0718774	nonsignificant	975.948	1393.05	1408.12	1945.28	2649.76	1589.57
GLYMA_09G014700	-0.777539	0.00346381	0.0718774	nonsignificant	1243.94	1183.32	1231.52	1779.85	1484.18	3007.49
GLYMA_16G008800	2.83197	0.00346387	0.0718774	nonsignificant	20.9506	13.6406	126.31	11.6775	4.48732	6.24177
GLYMA_08G094800	-0.756188	0.00347106	0.0719839	nonsignificant	368.381	439.057	392.965	589.715	517.163	920.661
GLYMA_02G251800	-0.894658	0.00347975	0.0721215	nonsignificant	158.875	201.199	156.718	244.255	447.61	270.477
GLYMA_05G170300	-0.959443	0.00349902	0.0724779	nonsignificant	55.8682	52.8573	42.1034	85.6351	114.427	94.6668
GLYMA_20G105800	0.401904	0.00351236	0.0727113	nonsignificant	1235.21	1136.43	1093.52	942.96	795.377	884.251
GLYMA_07G047900	-1.2497	0.00352923	0.0729847	nonsignificant	27.0612	31.5439	51.4597	72.0114	77.4062	110.271
GLYMA_11G087600	-0.730012	0.00352974	0.0729847	nonsignificant	595.346	607.006	771.895	946.852	1467.35	859.284
GLYMA_06G238200	-0.733341	0.00353535	0.0730576	nonsignificant	2171.88	2408.42	3300.44	3399.13	3908.45	5791.32
GLYMA_15G071800	-0.8655	0.00354311	0.0731748	nonsignificant	424.249	468.043	638.568	721.087	742.651	1323.26
GLYMA_19G169900	-1.49727	0.00354665	0.0732049	nonsignificant	73.327	71.6131	72.5114	177.109	80.7717	355.781
GLYMA_02G238600	0.551809	0.00355286	0.0732482	nonsignificant	1343.46	1722.12	1562.5	1248.52	1032.08	875.928
GLYMA_14G179200	-1.1898	0.00355294	0.0732482	nonsignificant	262.755	255.761	404.66	524.515	404.98	1174.49
GLYMA_20G144300	2.78809	0.00356332	0.0734191	nonsignificant	27.9341	12.7881	166.074	11.6775	5.60915	12.4835
GLYMA_11G129500	-5.79649	0.00356564	0.0734236	nonsignificant	0	0	0	2.91938	20.1929	6.24177
GLYMA_16G024500	-1.50526	0.00357948	0.0736654	nonsignificant	27.9341	35.8066	18.7126	105.098	42.6295	87.3848
GLYMA_13G340000	-0.737012	0.00359872	0.0740178	nonsignificant	611.931	587.398	373.083	943.933	693.29	986.199
GLYMA_10G194200	-0.562608	0.0036038	0.0740788	nonsignificant	848.498	1072.49	1003.46	1508.35	1660.31	1150.57
GLYMA_20G175100	0.75355	0.00360772	0.074116	nonsignificant	166.732	231.89	198.822	107.044	112.183	135.238
GLYMA_19G164900	4.13264	0.00362034	0.0743316	nonsignificant	322.988	791.154	3139.04	23.355	210.904	8.32236
GLYMA_13G294200	-2.90656	0.0036253	0.0743898	nonsignificant	3.49176	3.41015	53.7988	64.2263	97.5991	288.162
GLYMA_10G143600	3.88237	0.0036423	0.0746388	nonsignificant	109.991	1.70507	201.161	7.78501	13.4619	0
GLYMA_03G039900	-1.03259	0.00364313	0.0746388	nonsignificant	304.656	365.738	653.772	796.017	1259.81	650.184
GLYMA_07G260000	-1.31081	0.00364383	0.0746388	nonsignificant	36.6635	64.7928	123.971	177.109	175.005	203.898
GLYMA_02G244300	-0.634199	0.0036637	0.0749705	nonsignificant	455.675	392.167	592.956	860.244	673.097	699.078
GLYMA_08G325400	3.54148	0.00366567	0.0749705	nonsignificant	17.4588	13.6406	135.666	9.73127	4.48732	0
GLYMA_11G002100	2.16413	0.00366798	0.0749705	nonsignificant	24.4423	25.5761	53.7988	3.89251	6.73097	12.4835
GLYMA_04G219400	0.355233	0.00366858	0.0749705	nonsignificant	2792.54	2387.96	2539.07	2135.04	1919.45	1979.68
GLYMA_08G123300	2.06339	0.00367576	0.0750733	nonsignificant	127.449	39.2167	374.252	35.0326	35.8985	58.2565
GLYMA_08G239300	0.383129	0.00368065	0.0751295	nonsignificant	3929.98	3723.88	3568.26	2913.54	2530.85	3160.42
GLYMA_06G141600	1.02179	0.00369613	0.0754015	nonsignificant	389.332	577.168	492.376	326.971	260.264	131.077
GLYMA_19G078800	0.586085	0.00370467	0.0755317	nonsignificant	2391.86	2957.45	2527.37	2196.35	1413.5	1636.38
GLYMA_08G018000	-3.46949	0.00373428	0.0760577	nonsignificant	58.487	86.9588	729.792	1433.42	1930.67	6326.03
GLYMA_17G074200	-0.403377	0.00373481	0.0760577	nonsignificant	2009.51	2047.79	1715.71	2307.28	2742.87	2589.29
GLYMA_13G069400	-1.78134	0.00375424	0.0764047	nonsignificant	45.3929	71.6131	290.045	291.938	491.361	611.693
GLYMA_13G032900	-3.22664	0.00375649	0.0764047	nonsignificant	2.61882	0.852537	1.16954	9.73127	12.3401	21.8462
GLYMA_20G195900	-0.965026	0.00375839	0.0764047	nonsignificant	1405.43	1901.16	1843.19	2848.34	5234.45	1970.32
GLYMA_18G022600	-0.610457	0.00381638	0.0775385	nonsignificant	628.517	642.813	874.815	900.142	1127.44	1246.27
GLYMA_15G169500	0.542441	0.00382436	0.0776556	nonsignificant	2998.55	3037.59	3375.29	2711.13	1888.04	1861.09
GLYMA_08G209400	-3.89267	0.00383281	0.077782	nonsignificant	0	3.41015	0	25.3013	13.4619	14.5641
GLYMA_11G117400	0.412261	0.00385382	0.0781369	nonsignificant	14033.4	13462.4	16001.6	9901.56	12400.7	10383.2
GLYMA_11G080500	-0.662817	0.00385476	0.0781369	nonsignificant	617.169	639.403	707.571	824.238	915.413	1369.03
GLYMA_03G246000	1.08411	0.00386785	0.078348	nonsignificant	494.084	433.089	432.729	118.721	181.736	341.217
GLYMA_13G123500	4.1947	0.00386965	0.078348	nonsignificant	464.404	1896.89	4695.7	58.3876	320.843	6.24177
GLYMA_13G111500	-0.782129	0.00387603	0.078432	nonsignificant	4100.2	4127.13	5183.39	6059.66	5798.73	11201.9
GLYMA_06G240300	0.727245	0.00388147	0.0784968	nonsignificant	387.586	405.808	353.201	297.777	219.879	174.77
GLYMA_03G050100	-3.92909	0.00388871	0.0785977	nonsignificant	31.4259	102.304	9.35631	1187.21	955.798	39.5312
GLYMA_07G255400	-0.896474	0.00389281	0.0786352	nonsignificant	71.5811	63.0877	70.1723	120.668	102.086	158.125
GLYMA_08G153700	-1.37878	0.003905	0.078836	nonsignificant	193.793	294.978	680.671	864.136	617.006	1556.28
GLYMA_08G172300	-0.739925	0.00395015	0.0797015	nonsignificant	1301.55	1926.73	2430.3	3099.41	2573.48	3774.19
GLYMA_14G031400	0.478886	0.00396142	0.079883	nonsignificant	1067.61	1130.46	994.108	889.438	665.245	735.488
GLYMA_15G080200	0.637746	0.00396495	0.0799081	nonsignificant	839.769	832.076	695.875	637.398	398.249	485.818
GLYMA_11G233400	0.736528	0.00399338	0.0804349	nonsignificant	1553.83	2074.22	1166.03	887.491	811.082	1179.69
GLYMA_05G183500	0.297954	0.00399587	0.0804388	nonsignificant	3542.39	3474.09	3644.28	3083.84	2829.25	2756.78
GLYMA_08G294800	-0.919224	0.00399913	0.0804581	nonsignificant	679.148	680.325	723.944	1055.84	842.494	2041.06
GLYMA_13G190600	-1.20481	0.00403	0.0810326	nonsignificant	20.9506	27.2812	32.7471	54.4951	58.3351	72.8206
GLYMA_07G196000	-0.649638	0.0040347	0.0810807	nonsignificant	3235.99	3922.52	2387.03	4045.29	5121.15	5812.13
GLYMA_17G036700	0.369449	0.00403784	0.0810971	nonsignificant	1047.53	1074.2	1082.99	874.841	751.626	853.042
GLYMA_14G219700	-0.450459	0.00404243	0.0811428	nonsignificant	3929.98	4169.76	3864.15	4973.65	6527.92	4848.81
GLYMA_06G319600	-2.01706	0.00405157	0.0812797	nonsignificant	102.134	104.01	136.836	569.279	768.453	49.9342
GLYMA_09G103000	-0.702136	0.00407948	0.0817928	nonsignificant	195.539	187.558	287.706	358.111	399.371	330.814
GLYMA_17G214200	-2.15994	0.00408361	0.0817974	nonsignificant	6.98353	3.41015	23.3908	56.4413	51.6041	39.5312
GLYMA_11G123900	0.48118	0.00408438	0.0817974	nonsignificant	45500.3	49383.2	42552.5	37777.7	26299	34380.7
GLYMA_06G102100	-3.01839	0.00409178	0.0818988	nonsignificant	73.327	226.775	930.952	1716.6	2728.29	5526.05
GLYMA_17G065100	-2.82067	0.00409912	0.0819989	nonsignificant	136.179	346.13	1334.44	2512.61	3510.2	6808.73
GLYMA_15G272600	-1.05475	0.00411515	0.0822724	nonsignificant	398.061	467.19	974.225	1320.53	886.245	1610.38
GLYMA_05G000100	6.68277	0.00413429	0.082608	nonsignificant	11.3482	0	47.9511	0	0	0
GLYMA_07G055500	-0.486842	0.00414224	0.0827197	nonsignificant	1530.27	1878.99	1707.53	2300.47	2063.04	2806.72
GLYMA_07G041100	-0.365047	0.00416995	0.0832256	nonsignificant	1529.39	1674.38	1454.91	1863.54	1985.64	2153.41
GLYMA_04G241400	-1.26216	0.00417267	0.0832323	nonsignificant	34.9176	41.7743	37.4252	104.125	117.792	52.0147
GLYMA_15G110300	-1.29873	0.00418231	0.0833771	nonsignificant	76.8188	216.544	327.471	546.897	424.051	553.437
GLYMA_15G214200	6.61718	0.0041945	0.0835727	nonsignificant	15.7129	0	40.9338	0	0	0
GLYMA_02G006100	-3.76354	0.00419717	0.0835784	nonsignificant	29.68	18.7558	25.7298	108.99	879.514	18.7253
GLYMA_12G008800	0.771081	0.0042251	0.0840867	nonsignificant	467.896	552.444	664.298	401.901	355.62	228.865
GLYMA_10G083500	0.445473	0.00423519	0.0842395	nonsignificant	13920.8	11493.9	15909.2	10792	9490.67	10060.7
GLYMA_15G012400	-3.25225	0.00424395	0.084366	nonsignificant	3.49176	0	7.01723	9.73127	31.4112	56.1759
GLYMA_10G200700	-0.981975	0.00425176	0.0844732	nonsignificant	1012.61	1054.59	1533.26	1461.64	1936.28	3711.77
GLYMA_12G042500	-0.444294	0.00425931	0.0845453	nonsignificant	1351.31	1347.01	1342.63	1726.33	1612.07	2159.65
GLYMA_01G225100	-0.81175	0.00426021	0.0845453	nonsignificant	1362.66	1381.11	1319.24	1484.02	3412.6	2236.63
GLYMA_07G221300	1.06614	0.00427	0.0846915	nonsignificant	344.812	212.282	582.43	182.948	194.076	166.447
GLYMA_03G182400	-0.66999	0.00427254	0.084694	nonsignificant	359.652	443.319	525.123	563.44	848.103	700.118
GLYMA_09G196000	-1.37631	0.00428067	0.0848011	nonsignificant	94.2776	164.54	405.83	461.262	522.772	737.569
GLYMA_15G113700	-0.729983	0.00428279	0.0848011	nonsignificant	155.383	144.931	154.379	225.765	208.66	319.371
GLYMA_14G214900	0.656403	0.0042874	0.0848445	nonsignificant	463.532	656.454	629.212	446.665	321.965	340.176
GLYMA_19G234000	-1.34676	0.00429443	0.0849357	nonsignificant	83.8023	51.1522	39.7643	93.4201	125.645	226.784
GLYMA_13G265700	-1.11754	0.00430256	0.0850484	nonsignificant	96.8964	117.65	66.6637	158.62	152.569	300.645
GLYMA_18G130700	-0.696421	0.00430756	0.085068	nonsignificant	354.414	320.554	261.977	379.519	587.838	553.437
GLYMA_10G162400	-0.917005	0.00430841	0.085068	nonsignificant	253.153	339.31	272.502	441.799	807.717	384.909
GLYMA_20G200400	-1.35699	0.0043219	0.0852863	nonsignificant	17.4588	38.3642	21.0517	56.4413	71.7971	69.6998
GLYMA_07G195900	-0.522951	0.00432544	0.0853081	nonsignificant	4614.36	5538.08	3617.38	6479.08	6167.82	7142.66
GLYMA_02G059300	0.499508	0.00432872	0.0853248	nonsignificant	1371.39	1574.64	1192.93	1117.15	887.367	923.782
GLYMA_03G027200	-3.4744	0.00433985	0.085496	nonsignificant	0	1.70507	2.33908	15.57	8.97463	18.7253
GLYMA_19G256100	-0.870257	0.00434518	0.0855122	nonsignificant	192.047	202.051	345.014	345.46	499.214	503.503
GLYMA_13G194100	-0.514674	0.00434614	0.0855122	nonsignificant	369.254	456.107	346.183	582.903	520.529	572.162
GLYMA_01G185200	-0.622106	0.00434799	0.0855122	nonsignificant	318.623	371.706	465.476	513.811	582.229	680.353
GLYMA_04G042300	-0.39403	0.00437803	0.0860547	nonsignificant	2655.49	3386.28	2972.97	3707.61	4138.43	4000.97
GLYMA_09G043400	-3.66661	0.00440023	0.0864029	nonsignificant	3.49176	1.70507	0	19.4625	44.8732	4.16118
GLYMA_11G228800	-1.18273	0.0044023	0.0864029	nonsignificant	71.5811	75.0233	67.8332	124.56	105.452	256.953
GLYMA_17G027400	-1.73941	0.00440315	0.0864029	nonsignificant	116.974	98.8943	205.839	301.669	962.529	142.52
GLYMA_19G138000	-0.711716	0.00440796	0.0864488	nonsignificant	180.699	171.36	132.158	233.55	317.478	244.469
GLYMA_14G005300	-0.53974	0.00442244	0.0866843	nonsignificant	893.891	931.823	858.441	1128.83	1151	1622.86
GLYMA_15G240300	4.01046	0.00442943	0.0867714	nonsignificant	65.4706	1.70507	166.074	1.94625	0	12.4835
GLYMA_17G023100	-2.91964	0.00443184	0.0867714	nonsignificant	12.2212	30.6913	0	44.7638	71.7971	211.18
GLYMA_07G094000	-0.867651	0.00443852	0.0868537	nonsignificant	409.409	511.522	222.212	633.505	724.702	731.327
GLYMA_13G225700	-0.977639	0.00444246	0.0868823	nonsignificant	66.3435	92.074	56.1378	177.109	130.132	116.513
GLYMA_19G228300	-1.41015	0.00445212	0.0870225	nonsignificant	83.8023	83.5486	69.0028	193.652	85.259	349.539
GLYMA_18G132100	4.85566	0.00445507	0.0870316	nonsignificant	3.49176	8.52537	46.7815	1.94625	0	0
GLYMA_01G180400	-1.30322	0.00446947	0.0872642	nonsignificant	34.9176	83.5486	123.971	172.243	188.467	235.107
GLYMA_06G077400	0.408613	0.00447805	0.0873347	nonsignificant	3506.6	3699.16	3308.62	3035.18	2350.23	2535.2
GLYMA_14G030400	0.470771	0.00447807	0.0873347	nonsignificant	8922.33	11599.6	9041.7	7499.89	7685.65	6148.14
GLYMA_06G136300	-1.54263	0.00454136	0.0885199	nonsignificant	31.4259	41.7743	35.0861	91.4739	47.1168	176.85
GLYMA_13G037100	-0.493923	0.0045462	0.0885649	nonsignificant	1121.73	1251.52	1354.33	1579.38	1577.29	2090.99
GLYMA_04G165300	-0.763187	0.00455473	0.0886817	nonsignificant	535.986	522.605	290.045	685.081	864.93	742.771
GLYMA_11G229100	-0.811791	0.00455784	0.0886931	nonsignificant	1356.55	1555.88	1366.02	1832.4	1923.94	3754.42
GLYMA_20G203000	-1.28692	0.00457275	0.0889337	nonsignificant	359.652	377.674	408.169	637.398	424.051	1733.13
GLYMA_08G132200	-0.538026	0.00459109	0.089241	nonsignificant	387.586	472.306	491.206	553.709	697.778	709.481
GLYMA_09G263300	0.409763	0.00459718	0.0893098	nonsignificant	1346.07	1458.69	1355.49	1151.21	1070.22	910.258
GLYMA_12G053700	-2.86475	0.00460244	0.0893623	nonsignificant	0.872941	3.41015	19.8822	60.3338	89.7463	21.8462
GLYMA_17G243400	0.659642	0.00464046	0.0900506	nonsignificant	426.868	393.02	285.367	243.282	207.538	249.671
GLYMA_11G142100	0.404922	0.00464785	0.0901441	nonsignificant	2855.39	2971.94	3392.83	2611.87	2159.52	2189.82
GLYMA_06G133000	-0.565641	0.00465197	0.090174	nonsignificant	2131.72	2402.45	3396.34	4140.65	3650.43	3941.68
GLYMA_13G187400	1.38426	0.00467057	0.0904845	nonsignificant	64.5976	42.6269	100.58	27.2475	29.1676	22.8865
GLYMA_01G203500	-2.22405	0.00467754	0.0905187	nonsignificant	9.60235	11.083	78.3591	124.56	98.721	235.107
GLYMA_14G020000	-1.95665	0.00467763	0.0905187	nonsignificant	6.98353	17.0507	39.7643	57.4145	59.4569	127.956
GLYMA_01G157400	0.349269	0.00468009	0.0905187	nonsignificant	3205.44	3398.21	2783.5	2460.06	2431	2480.06
GLYMA_20G159300	0.34177	0.00471223	0.0910901	nonsignificant	10306.8	9840.84	9501.33	7483.34	7214.48	8697.91
GLYMA_16G187300	-1.57252	0.00474521	0.0916685	nonsignificant	10.4753	14.4931	11.6954	26.2744	41.5077	41.6118
GLYMA_15G214100	6.54856	0.00474739	0.0916685	nonsignificant	16.5859	0	37.4252	0	0	0
GLYMA_07G243400	-0.602418	0.00476029	0.0917781	nonsignificant	309.021	345.278	422.203	467.101	529.503	635.62
GLYMA_01G211300	0.386207	0.00476183	0.0917781	nonsignificant	6998.37	7846.75	6626.6	5375.55	6100.51	4954.92
GLYMA_09G216400	6.53287	0.00476262	0.0917781	nonsignificant	18.3318	0	35.0861	0	0	0
GLYMA_20G190800	0.3911	0.00476354	0.0917781	nonsignificant	1391.47	1640.28	1485.31	1165.81	1231.77	1047.58
GLYMA_18G118600	-6.5363	0.00476686	0.0917915	nonsignificant	0	0	0	17.5163	31.4112	0
GLYMA_01G190600	-1.55326	0.00478109	0.0919765	nonsignificant	52.3764	86.9588	42.1034	99.2589	109.939	324.572
GLYMA_08G183700	0.599343	0.00478172	0.0919765	nonsignificant	493.212	419.448	553.192	270.529	321.965	374.506
GLYMA_03G115100	-1.16655	0.00478849	0.0920562	nonsignificant	92.5317	52.8573	92.3935	103.151	219.879	210.14
GLYMA_04G095700	-0.666371	0.0048001	0.0922289	nonsignificant	404.172	366.591	461.968	568.306	540.722	845.76
GLYMA_01G196000	-0.57518	0.00480836	0.0923369	nonsignificant	213.87	245.531	273.672	324.051	356.742	409.876
GLYMA_14G173400	-1.93418	0.00481442	0.0924026	nonsignificant	7.85647	6.8203	9.35631	17.5163	29.1676	44.7327
GLYMA_13G336500	-0.45056	0.00482051	0.0924687	nonsignificant	422.503	420.301	371.913	535.22	608.031	519.107
GLYMA_02G249300	1.61674	0.00482721	0.0925466	nonsignificant	58.487	170.507	95.9021	46.7101	42.6295	16.6447
GLYMA_04G209100	0.356954	0.00483574	0.0926595	nonsignificant	9450.46	9912.45	8634.7	8004.94	7244.77	6612.11
GLYMA_19G174200	-2.88572	0.00484182	0.0927252	nonsignificant	22.6965	25.5761	154.379	266.637	282.701	944.588
GLYMA_15G088000	-1.66443	0.00485032	0.0928137	nonsignificant	85.5482	69.908	238.586	262.744	215.391	767.738
GLYMA_12G046800	-5.63705	0.00485174	0.0928137	nonsignificant	0	0	0	17.5163	4.48732	4.16118
GLYMA_09G146500	-0.782496	0.00485452	0.0928162	nonsignificant	373.619	381.937	298.232	501.16	471.168	841.599
GLYMA_12G032000	-0.87511	0.0048581	0.0928339	nonsignificant	632.009	670.947	384.778	1030.54	1372	695.957
GLYMA_01G197900	-6.60703	0.00487688	0.0931419	nonsignificant	0	0	0	9.73127	0	41.6118
GLYMA_17G006300	0.373007	0.00488246	0.0931979	nonsignificant	5182.65	5444.3	6184.52	4756.64	4187.79	4034.26
GLYMA_17G154800	1.92184	0.00489076	0.0933054	nonsignificant	239.186	34.1015	360.218	50.6026	56.0915	60.3371
GLYMA_11G123600	0.384185	0.00491191	0.093657	nonsignificant	959.362	1073.34	1126.27	857.324	787.524	773.979
GLYMA_03G187000	-4.02759	0.00491462	0.093657	nonsignificant	0	1.70507	2.33908	19.4625	42.6295	2.08059
GLYMA_03G260300	-0.928553	0.00491721	0.093657	nonsignificant	111.736	161.982	74.8505	217.98	210.904	237.187
GLYMA_10G165200	0.420403	0.00492836	0.0937972	nonsignificant	10010.9	10528.8	8265.13	7975.74	7003.58	6545.54
GLYMA_05G088300	0.492791	0.00492993	0.0937972	nonsignificant	335.209	341.015	395.304	256.905	258.021	245.51
GLYMA_07G048000	-1.12935	0.00493883	0.0939155	nonsignificant	763.823	676.062	1188.25	1223.22	1241.86	3282.13
GLYMA_07G055800	-2.77426	0.00495763	0.0942219	nonsignificant	3.49176	1.70507	2.33908	15.57	8.97463	27.0477
GLYMA_01G202000	0.485335	0.0049648	0.0943069	nonsignificant	1044.04	1023.9	1342.63	892.357	770.697	770.858
GLYMA_02G255000	0.424544	0.00497156	0.0943842	nonsignificant	15451.1	13956	16864.7	13108	11398.9	9967.06
GLYMA_05G052800	-1.7301	0.00498491	0.0945864	nonsignificant	12.2212	11.9355	18.7126	75.9039	35.8985	29.1283
GLYMA_18G292400	1.7556	0.00500632	0.0949412	nonsignificant	90.7858	90.3689	390.626	42.8176	47.1168	79.0624
GLYMA_15G093900	-1.37441	0.00500938	0.0949478	nonsignificant	129.195	105.715	147.362	178.082	197.442	614.814
GLYMA_02G075900	-0.547379	0.00501944	0.0950871	nonsignificant	1356.55	1352.12	1512.21	1729.25	1835.31	2602.82
GLYMA_09G264700	0.343596	0.00502918	0.09522	nonsignificant	7079.55	7552.63	7235.93	6210.49	5083.01	5939.04
GLYMA_03G062500	-1.19366	0.00506438	0.0958042	nonsignificant	22.6965	25.5761	18.7126	50.6026	48.2387	55.1356
GLYMA_02G136300	0.517002	0.00506758	0.0958042	nonsignificant	6396.91	7326.7	5981.02	4668.09	3642.58	5459.47
GLYMA_06G226600	6.50899	0.00506867	0.0958042	nonsignificant	17.4588	0	35.0861	0	0	0
GLYMA_02G210400	0.589425	0.00507116	0.0958042	nonsignificant	209.506	235.3	208.178	151.808	132.376	149.802
GLYMA_16G143400	-2.54315	0.00507371	0.0958042	nonsignificant	5.23764	10.2304	58.4769	46.7101	282.701	97.7877
GLYMA_01G112900	-1.73348	0.00508472	0.0959605	nonsignificant	31.4259	57.9725	161.396	179.055	466.681	185.172
GLYMA_10G005400	0.43945	0.00512176	0.0966074	nonsignificant	496.703	521.753	542.666	412.606	390.397	347.458
GLYMA_14G166700	0.365893	0.00513106	0.0967306	nonsignificant	2383.13	2047.79	1950.79	1608.58	1640.11	1705.04
GLYMA_02G091400	-6.50725	0.00514618	0.0969635	nonsignificant	0	0	0	16.5432	31.4112	0
GLYMA_02G015600	-0.683592	0.00516391	0.0972358	nonsignificant	104.753	117.65	104.089	183.921	149.203	191.414
GLYMA_13G241900	-0.63939	0.00516618	0.0972358	nonsignificant	1197.67	1085.28	1362.51	1398.38	1848.77	2430.13
GLYMA_16G096800	-3.7349	0.00517054	0.0972395	nonsignificant	0.872941	0	2.33908	7.78501	12.3401	19.7656
GLYMA_11G178100	0.409793	0.00517193	0.0972395	nonsignificant	757.713	703.343	744.996	613.07	513.798	532.631
GLYMA_20G113300	0.533133	0.00517955	0.0972975	nonsignificant	2048.79	2077.63	1991.72	1782.77	1269.91	1174.49
GLYMA_08G229400	-0.513029	0.00518199	0.0972975	nonsignificant	633.755	629.172	598.804	848.566	1066.86	742.771
GLYMA_07G068000	0.803194	0.00518335	0.0972975	nonsignificant	389.332	409.218	402.321	321.132	204.173	162.286
GLYMA_14G111500	-4.9894	0.00519962	0.0975506	nonsignificant	0	1.70507	1.16954	14.5969	76.2844	0
GLYMA_08G190200	0.521968	0.00520353	0.0975717	nonsignificant	1728.42	1941.23	1574.2	1471.37	1163.34	1017.41
GLYMA_05G082400	-0.51593	0.00522636	0.0979155	nonsignificant	1912.61	2543.97	2128.56	2966.09	2714.83	3735.7
GLYMA_11G157200	-2.5348	0.00522745	0.0979155	nonsignificant	3.49176	3.41015	18.7126	24.3282	30.2894	90.5056
GLYMA_17G214500	-2.11512	0.0052486	0.0982591	nonsignificant	3.49176	10.2304	35.0861	70.0651	65.0661	72.8206
GLYMA_18G040500	-0.749272	0.00527106	0.0985936	nonsignificant	846.753	918.182	1240.88	1277.72	2308.72	1464.74
GLYMA_14G197300	0.521348	0.0052721	0.0985936	nonsignificant	1718.82	1985.56	1863.07	1604.69	1103.88	1169.29
GLYMA_09G000700	-1.22385	0.00527812	0.0986122	nonsignificant	276.722	323.112	433.899	590.688	1423.6	399.473
GLYMA_10G004800	0.594229	0.00527872	0.0986122	nonsignificant	1044.04	1247.26	990.599	808.668	546.331	818.712
GLYMA_03G108000	4.31037	0.00528409	0.0986598	nonsignificant	10.4753	8.52537	138.006	7.78501	0	0
GLYMA_06G027900	0.297536	0.00530436	0.0989165	nonsignificant	2154.42	2125.37	2267.73	1875.21	1725.37	1724.81
GLYMA_02G245700	-2.2758	0.0053051	0.0989165	nonsignificant	57.6141	233.595	463.137	938.094	935.605	1776.82
GLYMA_11G113100	0.478488	0.00530631	0.0989165	nonsignificant	1760.72	1958.28	1721.56	1569.65	1163.34	1171.37
GLYMA_07G059300	0.528863	0.00531728	0.0990683	nonsignificant	6307.87	6763.18	5371.69	5292.84	3616.78	3873.02
GLYMA_06G308300	-0.831435	0.00532937	0.0992408	nonsignificant	123.958	132.996	140.345	217.98	316.356	172.689
GLYMA_02G068200	-0.662601	0.00534005	0.0992785	nonsignificant	516.781	562.674	483.019	914.739	576.62	982.038
GLYMA_06G017400	-1.13061	0.00534087	0.0992785	nonsignificant	918.334	1199.52	2638.48	3877.91	2076.51	4455.58
GLYMA_16G032600	0.419432	0.00534405	0.0992785	nonsignificant	1105.14	961.662	1003.46	793.098	827.91	675.151
GLYMA_07G189500	-1.50001	0.00534454	0.0992785	nonsignificant	17.4588	25.5761	32.7471	105.098	68.4316	39.5312
GLYMA_15G241600	2.7398	0.00534557	0.0992785	nonsignificant	43.647	19.6084	39.7643	9.73127	5.60915	0
GLYMA_17G158900	0.933542	0.00535277	0.0993227	nonsignificant	1142.68	1524.34	992.938	832.996	343.28	739.65
GLYMA_10G130400	3.55733	0.00535362	0.0993227	nonsignificant	16.5859	1.70507	106.428	1.94625	4.48732	4.16118
GLYMA_19G120900	0.530802	0.00535756	0.0993431	nonsignificant	2379.64	2544.82	2335.57	2103.9	1363.02	1557.32
GLYMA_06G050000	-0.787884	0.00536075	0.0993498	nonsignificant	75.0729	90.3689	79.5286	166.405	137.985	118.594
GLYMA_15G225300	-1.28469	0.00537245	0.0995139	nonsignificant	190.301	136.406	161.396	240.362	228.853	719.884
GLYMA_13G118600	0.566493	0.00538071	0.0996142	nonsignificant	221.727	255.761	238.586	151.808	157.056	174.77
GLYMA_17G085000	-0.798019	0.00540003	0.09991	nonsignificant	764.696	891.754	640.907	1181.38	919.9	1894.38
GLYMA_05G211700	-2.05722	0.00540476	0.09991	nonsignificant	655.579	890.901	2060.73	4245.75	2298.63	8465.92
GLYMA_03G124700	-0.569725	0.00540684	0.09991	nonsignificant	2122.12	2022.22	2106.34	2330.64	3035.67	3911.51
GLYMA_02G012400	0.354183	0.00540932	0.09991	nonsignificant	2549.86	2520.95	2867.71	2059.14	1908.23	2240.8
GLYMA_03G037000	-0.938265	0.00541222	0.09991	nonsignificant	310.767	275.369	343.844	416.498	442.001	922.742
GLYMA_18G015300	0.359704	0.0054138	0.09991	nonsignificant	10569.6	10862.2	10918.8	9310.87	7301.99	8597
GLYMA_01G090900	-1.16553	0.00541766	0.0999171	nonsignificant	43.647	34.954	35.0861	85.6351	56.0915	113.392
GLYMA_13G088300	-1.12596	0.00541989	0.0999171	nonsignificant	1185.45	1065.67	1871.26	2245.98	1622.16	5126.57
GLYMA_18G083200	-2.12199	0.00543663	0.100173	nonsignificant	12.2212	6.8203	40.9338	101.205	34.7767	121.714
GLYMA_01G092300	-0.667147	0.0054398	0.100179	nonsignificant	264.501	310.323	214.026	343.514	419.564	492.059
GLYMA_15G231700	1.97339	0.00544287	0.100183	nonsignificant	76.8188	24.7236	153.21	25.3013	26.9239	12.4835
GLYMA_20G189200	-0.655834	0.00545351	0.100326	nonsignificant	480.117	587.398	631.551	739.576	774.062	1162.01
GLYMA_12G137700	-1.0906	0.00545843	0.100363	nonsignificant	260.136	221.66	301.741	418.444	325.33	923.782
GLYMA_17G243600	0.274663	0.00546956	0.100513	nonsignificant	2778.57	2751.14	2734.38	2362.75	2160.64	2307.37
GLYMA_12G088500	0.638064	0.0054723	0.100513	nonsignificant	2101.17	2242.17	1838.51	1740.92	1242.99	988.28
GLYMA_03G058800	-5.72266	0.0054772	0.10055	nonsignificant	6.98353	0	11.6954	225.765	753.869	2.08059
GLYMA_03G021200	1.03545	0.00550195	0.100952	nonsignificant	520.273	431.384	708.74	412.606	157.056	239.268
GLYMA_10G079400	-0.612711	0.00555956	0.101955	nonsignificant	181.572	214.839	242.094	362.976	278.214	332.894
GLYMA_17G081400	-0.534951	0.00556913	0.102077	nonsignificant	1143.55	1306.09	1284.15	1742.87	1446.04	2219.99
GLYMA_19G190000	-1.04652	0.0055735	0.102095	nonsignificant	165.859	254.056	211.686	336.702	687.681	280.88
GLYMA_15G039100	-0.392197	0.0055759	0.102095	nonsignificant	3164.41	3319.78	2709.82	4237.97	3596.58	4234
GLYMA_05G140300	0.373793	0.00558628	0.102231	nonsignificant	1226.48	1171.39	1202.29	1033.46	863.808	880.089
GLYMA_13G152800	0.649547	0.00558939	0.102235	nonsignificant	508.052	441.614	499.393	225.765	334.305	364.103
GLYMA_04G065900	0.514869	0.00559896	0.102356	nonsignificant	1581.77	1653.07	1161.35	1079.2	922.144	1076.71
GLYMA_06G093400	-1.1146	0.00560654	0.102441	nonsignificant	148.4	185.853	166.074	235.497	244.559	603.371
GLYMA_11G045700	-0.45623	0.00561223	0.102492	nonsignificant	450.437	484.241	568.396	660.753	742.651	656.426
GLYMA_11G048300	-2.72461	0.0056152	0.102493	nonsignificant	220.854	272.812	652.602	955.61	809.961	5809.01
GLYMA_13G337400	-0.776745	0.00562835	0.102679	nonsignificant	487.101	647.928	573.074	811.588	726.945	1387.75
GLYMA_03G257600	-0.613961	0.00564282	0.102869	nonsignificant	434.724	484.241	617.516	632.532	805.473	911.298
GLYMA_07G142000	-1.02757	0.00564691	0.102869	nonsignificant	398.061	528.573	580.091	680.215	698.9	1691.52
GLYMA_06G014200	0.529733	0.00564755	0.102869	nonsignificant	596.219	600.186	743.826	422.337	520.529	400.514
GLYMA_02G017700	-1.12731	0.00565082	0.102875	nonsignificant	41.9012	37.5116	43.2729	90.5008	58.3351	118.594
GLYMA_07G248700	-0.730179	0.0056561	0.102917	nonsignificant	653.833	635.993	632.72	931.282	762.844	1494.9
GLYMA_03G201300	-1.19445	0.00566233	0.102977	nonsignificant	232.202	429.679	852.593	1178.46	806.595	1477.22
GLYMA_02G134600	-0.529978	0.0056655	0.102981	nonsignificant	717.557	832.929	725.114	971.18	968.139	1347.18
GLYMA_02G114000	0.814856	0.00567107	0.103029	nonsignificant	363.143	230.185	442.085	199.491	172.762	215.341
GLYMA_15G101600	0.584487	0.00568585	0.103244	nonsignificant	3599.13	3538.88	2875.89	2712.1	2303.12	1663.43
GLYMA_16G214800	-0.916998	0.00569232	0.103308	nonsignificant	98.6423	123.618	102.919	200.464	275.97	138.359
GLYMA_09G022400	6.67598	0.00570113	0.103414	nonsignificant	5.23764	0	53.7988	0	0	0
GLYMA_02G082600	-0.494987	0.00571416	0.103597	nonsignificant	394.569	329.079	431.56	502.133	548.574	575.283
GLYMA_11G246500	2.13568	0.00571977	0.103628	nonsignificant	57.6141	17.0507	134.497	21.4088	13.4619	12.4835
GLYMA_17G041600	0.304753	0.00572178	0.103628	nonsignificant	5917.67	5740.98	5247.72	4305.11	4813.77	4571.06
GLYMA_03G005500	6.63967	0.00574024	0.103909	nonsignificant	6.11059	0	51.4597	0	0	0
GLYMA_01G069000	-2.56119	0.00574966	0.104025	nonsignificant	3.49176	3.41015	21.0517	19.4625	96.4773	45.773
GLYMA_17G232900	0.888845	0.00575708	0.104106	nonsignificant	354.414	668.389	512.258	362.003	266.995	199.737
GLYMA_15G190500	-0.619227	0.00576113	0.104125	nonsignificant	9062.87	8511.73	7756.38	13681.2	8967.9	16260.8
GLYMA_14G196900	-1.58902	0.00577408	0.104306	nonsignificant	24.4423	15.3457	35.0861	44.7638	58.3351	120.674
GLYMA_13G298000	0.30257	0.00578286	0.10438	nonsignificant	6514.76	7030.87	5996.22	5412.53	5283.82	5150.5
GLYMA_19G199300	-1.31199	0.00578415	0.10438	nonsignificant	48.0117	32.3964	91.224	181.002	96.4773	145.641
GLYMA_08G123500	0.740895	0.00579182	0.104462	nonsignificant	1286.71	990.648	1838.51	718.167	728.067	1015.33
GLYMA_14G176300	-3.56175	0.00579468	0.104462	nonsignificant	3.49176	20.4609	121.632	196.572	677.585	840.558
GLYMA_16G109300	-2.65288	0.00582051	0.104874	nonsignificant	1.74588	5.11522	16.3735	27.2475	20.1929	95.7071
GLYMA_02G055500	-0.695738	0.00583212	0.105029	nonsignificant	861.593	781.776	990.599	972.153	1455.01	1838.2
GLYMA_11G217000	-0.624883	0.00583592	0.105043	nonsignificant	248.788	289.01	264.316	320.159	428.539	488.939
GLYMA_17G249800	0.463463	0.00585701	0.105243	nonsignificant	1303.3	1208.9	984.751	832.023	779.671	925.862
GLYMA_17G092700	-0.577853	0.00585847	0.105243	nonsignificant	1651.6	1824.43	1962.49	2333.56	2259.36	3523.48
GLYMA_16G155100	0.650846	0.00585915	0.105243	nonsignificant	626.771	780.071	774.234	543.005	333.183	511.825
GLYMA_16G217900	0.925414	0.00586085	0.105243	nonsignificant	915.715	1382.82	1605.78	1029.57	549.696	475.415
GLYMA_13G100500	0.355957	0.00586317	0.105243	nonsignificant	1544.23	1399.01	1440.87	1057.79	1124.07	1244.19
GLYMA_12G187600	0.612924	0.00586504	0.105243	nonsignificant	8814.96	6860.37	7014.89	4663.22	3765.98	6407.18
GLYMA_06G200100	-0.79367	0.00586812	0.105245	nonsignificant	576.141	653.043	651.433	801.856	853.712	1604.13
GLYMA_07G222900	-0.484628	0.00588034	0.10541	nonsignificant	640.739	655.601	792.947	1060.71	1029.84	830.155
GLYMA_01G183200	-5.51195	0.00589223	0.105569	nonsignificant	0	0	2.33908	15.57	83.0154	0
GLYMA_09G166400	0.852562	0.00590159	0.105683	nonsignificant	2696.51	3115.17	3240.79	2463.96	1587.39	961.232
GLYMA_15G256000	-1.86107	0.00592814	0.106104	nonsignificant	19.2047	31.5439	114.615	173.217	106.574	317.29
GLYMA_07G123500	0.391318	0.00593433	0.10616	nonsignificant	803.105	822.698	715.757	604.312	625.981	556.558
GLYMA_08G314600	0.487822	0.00593967	0.106202	nonsignificant	464.404	520.9	502.901	390.224	302.894	367.224
GLYMA_06G069300	-0.487152	0.00594285	0.106204	nonsignificant	263.628	260.876	243.264	389.251	323.087	364.103
GLYMA_13G330500	-0.429466	0.00594808	0.106238	nonsignificant	1806.99	1897.75	1981.2	2170.07	2524.12	2962.76
GLYMA_17G167600	-1.35185	0.00595083	0.106238	nonsignificant	244.423	248.941	547.344	488.51	563.158	1602.05
GLYMA_20G205800	1.58023	0.0059619	0.106333	nonsignificant	199.03	1007.7	874.815	297.777	298.407	99.8683
GLYMA_14G208000	-1.33272	0.0059622	0.106333	nonsignificant	55.8682	138.964	116.954	420.391	215.391	148.762
GLYMA_09G035300	3.38141	0.00596535	0.106335	nonsignificant	55.8682	1.70507	190.635	1.94625	15.7056	6.24177
GLYMA_11G111700	-1.19869	0.00599003	0.106709	nonsignificant	144.035	145.784	120.462	230.631	171.64	539.913
GLYMA_19G105400	-0.508586	0.00599351	0.106709	nonsignificant	341.32	260.024	312.267	421.364	458.828	419.239
GLYMA_04G085000	-1.02435	0.0059976	0.106709	nonsignificant	122.212	139.816	72.5114	231.604	297.285	153.964
GLYMA_02G062300	-1.84668	0.00599954	0.106709	nonsignificant	62.8517	53.7098	160.227	108.017	197.442	687.635
GLYMA_04G005400	-1.81161	0.00600437	0.106709	nonsignificant	43.647	44.3319	9.35631	56.4413	107.696	179.971
GLYMA_08G070600	-1.21636	0.00600459	0.106709	nonsignificant	38.4094	40.9218	30.408	68.1189	125.645	62.4177
GLYMA_15G124600	-0.532592	0.00601413	0.106824	nonsignificant	3022.12	3324.89	2539.07	3820.49	5307.37	3729.46
GLYMA_14G113400	-0.853735	0.00602538	0.10697	nonsignificant	130.941	187.558	105.258	235.497	316.356	216.381
GLYMA_07G251400	0.675107	0.00603921	0.107161	nonsignificant	1447.34	1708.48	1457.24	1227.11	1009.65	652.265
GLYMA_11G009100	1.24254	0.00604615	0.10723	nonsignificant	491.466	286.452	1130.94	220.9	309.625	275.678
GLYMA_17G240700	-0.586024	0.00606954	0.10759	nonsignificant	422.503	430.531	452.611	593.607	538.478	827.034
GLYMA_02G084900	-0.462962	0.00607495	0.107631	nonsignificant	275.849	259.171	294.724	378.546	357.863	405.715
GLYMA_06G105000	-0.409844	0.00609679	0.107964	nonsignificant	9804	10795.7	13078.9	15934	13870.3	14934.5
GLYMA_17G220900	1.36547	0.00610243	0.108009	nonsignificant	274.103	311.176	105.258	138.184	69.5534	60.3371
GLYMA_08G017700	0.965439	0.00611448	0.108168	nonsignificant	831.913	1167.98	668.976	653.941	448.732	264.235
GLYMA_16G118000	-1.47842	0.00611782	0.108172	nonsignificant	75.9458	152.604	44.4425	129.426	243.437	390.111
GLYMA_19G244500	0.454984	0.00613219	0.108371	nonsignificant	2252.19	2460.42	2810.4	2062.06	1872.33	1552.12
GLYMA_14G211200	0.400306	0.00614003	0.108455	nonsignificant	1243.07	1082.72	1067.79	944.906	823.423	803.108
GLYMA_06G291100	6.44329	0.00617843	0.109049	nonsignificant	13.9671	0	36.2557	0	0	0
GLYMA_09G007900	-0.877129	0.00617988	0.109049	nonsignificant	111.736	134.701	74.8505	208.249	157.056	226.784
GLYMA_02G284800	-2.82246	0.006187	0.10909	nonsignificant	0	10.2304	21.0517	33.0863	62.8224	122.755
GLYMA_12G113400	-1.0904	0.00618845	0.10909	nonsignificant	24.4423	39.2167	40.9338	68.1189	85.259	68.6595
GLYMA_01G142600	1.84224	0.00619415	0.109136	nonsignificant	36.6635	21.3134	60.816	13.6238	6.73097	12.4835
GLYMA_04G173900	1.33598	0.00620256	0.109189	nonsignificant	371.873	693.965	161.396	199.491	170.518	116.513
GLYMA_02G211700	-1.35477	0.00620337	0.109189	nonsignificant	100.388	116.798	192.974	232.577	186.224	628.338
GLYMA_14G216800	-0.505078	0.00620972	0.109222	nonsignificant	1033.56	1164.57	1108.72	1590.09	1246.35	1855.89
GLYMA_13G336300	-0.743303	0.00621149	0.109222	nonsignificant	712.32	842.307	767.217	1050.98	972.626	1863.17
GLYMA_08G235700	0.552429	0.00623049	0.109501	nonsignificant	264.501	234.448	280.689	163.485	178.371	189.334
GLYMA_06G025100	-1.62737	0.00624056	0.109623	nonsignificant	55.8682	66.4979	14.0345	85.6351	132.376	205.978
GLYMA_08G354800	-0.694666	0.00624481	0.109643	nonsignificant	801.36	871.293	1130.94	1306.91	1192.5	2035.86
GLYMA_13G259400	0.600955	0.0062513	0.109701	nonsignificant	21220.3	20067	19609.6	15594.4	9090.18	15465
GLYMA_07G196900	-0.707735	0.00628177	0.110148	nonsignificant	586.616	896.869	550.853	1049.03	1373.12	902.976
GLYMA_18G189900	1.21376	0.00628303	0.110148	nonsignificant	66.3435	86.1062	125.141	54.4951	29.1676	35.37
GLYMA_18G062200	0.591214	0.00628691	0.110161	nonsignificant	782.155	803.09	652.602	515.757	590.082	380.748
[truncated: 54,827 more rows]

## Sheet: LNSB vs NNSB
Geneid	log2FC	pvalue	padj	level	LNSB-1	LNSB-2	LNSB-3	NNSB-1	NNSB-2	NNSB-3
GLYMA_18G069600	-7.25344	3.67256e-22	1.07015e-17	Decreased	2.2421	3.56163	8.88935	324.229	987.11	943.161
GLYMA_18G069700	-6.36517	1.60812e-17	2.34295e-13	Decreased	12.3316	2.67123	4.93853	243.404	702.911	667.762
GLYMA_13G006800	-5.51849	2.9775e-12	1.73523e-08	Decreased	1.12105	3.56163	7.90164	293.571	121.366	168.004
GLYMA_14G099500	-7.02562	8.44621e-10	1.89319e-06	Decreased	0	3.56163	0	273.132	101.138	120.155
GLYMA_06G156600	-2.8492	1.94093e-09	3.5348e-06	Decreased	85.1999	91.7121	91.8566	335.377	814.164	787.917
GLYMA_14G132200	-5.22936	2.86499e-09	4.91076e-06	Decreased	2.2421	1.78082	0.987705	65.9605	56.6375	63.7989
GLYMA_16G145200	-4.49238	2.4179e-08	3.52276e-05	Decreased	4.4842	10.6849	3.95082	55.7413	173.958	205.22
GLYMA_11G216800	-2.36583	4.30468e-08	5.53774e-05	Decreased	26.9052	23.1506	27.6557	105.908	149.685	144.611
GLYMA_19G161000	-4.68354	1.21371e-07	0.000147359	Decreased	4.4842	7.12327	3.95082	33.4448	192.163	176.51
GLYMA_07G141800	-3.51997	2.46927e-07	0.000266489	Decreased	29.1473	5.34245	15.8033	169.082	171.935	230.739
GLYMA_20G047100	-8.79779	5.27584e-07	0.000512442	Decreased	0	0	0	191.378	25.2846	27.6462
GLYMA_06G053400	-9.01146	8.66439e-07	0.000765066	Decreased	0	0	0.987705	3.71609	252.846	295.602
GLYMA_05G203400	-2.32903	1.57473e-06	0.00131103	Decreased	690.567	540.478	1120.06	2316.98	4557.29	4939.1
GLYMA_03G244600	-6.65518	1.72386e-06	0.00139532	Decreased	2.2421	8.90408	1.97541	3.71609	647.285	682.648
GLYMA_05G081100	-8.16418	1.87415e-06	0.00147597	Decreased	0	0	0	109.625	21.239	26.5829
GLYMA_10G049600	-2.67371	2.48628e-06	0.00190043	Decreased	38.1157	19.589	21.7295	100.334	218.459	186.08
GLYMA_02G107800	-3.22188	2.54356e-06	0.00190043	Decreased	8.96841	14.2465	5.92623	57.5994	82.9334	132.914
GLYMA_05G081000	-6.53903	3.02868e-06	0.00220632	Decreased	0	3.56163	0	250.836	46.5236	49.9758
GLYMA_01G061100	-4.4595	3.20716e-06	0.00227936	Decreased	26.9052	37.3972	21.7295	48.3091	932.495	913.388
GLYMA_10G106600	-2.78447	3.86493e-06	0.00261908	Decreased	40.3578	10.6849	35.5574	214.604	195.197	183.954
GLYMA_05G093900	-3.50792	4.22121e-06	0.00279549	Decreased	164.795	42.7396	89.8812	2212	604.807	562.494
GLYMA_16G181300	-4.3756	4.32211e-06	0.00279871	Decreased	25.7842	60.5478	23.7049	71.5347	1159.05	1056.94
GLYMA_17G113400	-5.28816	5.22465e-06	0.00317169	Decreased	6.72631	10.6849	5.92623	9.29022	415.679	489.125
GLYMA_13G038100	-6.02197	6.82225e-06	0.00397587	Decreased	0	3.56163	0	153.289	44.5009	45.7226
GLYMA_09G179000	-2.94275	7.32889e-06	0.00413091	Decreased	21.3	8.90408	11.8525	62.2445	113.275	145.674
GLYMA_08G342400	-4.54854	7.37182e-06	0.00413091	Decreased	29.1473	148.698	79.0164	152.36	2926.94	2936.88
GLYMA_17G046100	-3.36969	8.98892e-06	0.0048054	Decreased	26.9052	47.1916	41.4836	89.1861	531.988	575.254
GLYMA_18G208800	-2.46685	9.07022e-06	0.0048054	Decreased	17.9368	14.2465	19.7541	63.1735	96.0814	127.598
GLYMA_16G162900	-3.91914	9.81507e-06	0.00510717	Decreased	96.4104	6.23286	73.0902	1358.23	611.887	683.712
GLYMA_13G267800	-3.963	1.40288e-05	0.00681311	Decreased	69.5052	71.2327	85.9303	96.6183	1702.16	1736.39
GLYMA_06G226700	-2.76652	1.44215e-05	0.00688899	Decreased	48.2052	41.8492	82.9672	153.289	451.077	573.127
GLYMA_18G005800	-3.66274	1.59067e-05	0.00735724	Decreased	24.6631	39.178	37.5328	61.3154	598.739	625.229
GLYMA_10G184900	-1.28288	1.65156e-05	0.00751949	Decreased	403.578	328.561	432.615	785.023	1063.98	984.63
GLYMA_18G231300	-2.97622	1.82782e-05	0.00794936	Decreased	56.0526	30.2739	69.1394	130.063	572.443	519.961
GLYMA_13G058300	-1.76278	2.01635e-05	0.00864035	Decreased	58.2947	55.2053	94.8197	272.203	212.39	222.233
GLYMA_19G022500	-7.95176	2.16531e-05	0.00906114	Decreased	0	1.78082	3.95082	0	747.412	682.648
GLYMA_06G206000	-1.20129	2.17674e-05	0.00906114	Decreased	226.452	199.451	244.951	448.718	526.931	566.747
GLYMA_13G309300	-3.74216	2.28332e-05	0.00937094	Decreased	5.60526	8.90408	16.791	32.5158	198.231	189.27
GLYMA_01G206900	-3.98249	2.9494e-05	0.0116138	Decreased	15.6947	57.8765	21.7295	61.3154	715.048	733.688
GLYMA_10G102700	-3.67535	3.02128e-05	0.0117383	Decreased	53.8105	7.12327	9.87705	476.588	196.208	226.486
GLYMA_10G072600	-2.52948	3.60182e-05	0.0134556	Decreased	28.0263	34.7259	15.8033	80.8249	204.299	169.067
GLYMA_13G006900	-5.45185	3.76665e-05	0.0138572	Decreased	0	0.890408	1.97541	78.0378	17.1935	32.9628
GLYMA_04G096000	-3.09706	3.80444e-05	0.0138572	Decreased	25.7842	23.1506	27.6557	52.9542	299.369	303.045
GLYMA_18G157400	-4.43715	3.99451e-05	0.0141946	Decreased	4.4842	7.12327	4.93853	291.713	26.296	41.4693
GLYMA_08G103400	-1.14566	4.23517e-05	0.0146915	Decreased	1200.65	1325.82	1652.43	2702.52	3141.36	3402.61
GLYMA_15G228700	-4.79709	4.54731e-05	0.015455	Decreased	5.60526	19.589	7.90164	10.2192	406.576	507.201
GLYMA_05G095500	-2.50616	4.56134e-05	0.015455	Decreased	99.7736	48.9725	99.7582	194.166	599.75	616.723
GLYMA_01G206800	-3.90156	5.1191e-05	0.0167602	Decreased	10.0895	9.79449	16.791	21.3675	215.425	311.551
GLYMA_11G020300	-2.67514	6.08159e-05	0.0196902	Decreased	181.61	121.096	169.885	275.919	1290.53	1451.43
GLYMA_05G001700	-4.91698	6.40284e-05	0.0202796	Decreased	2.2421	14.2465	5.92623	8.3612	362.075	311.551
GLYMA_12G215800	-3.40573	7.1921e-05	0.0222733	Decreased	24.6631	19.589	27.6557	38.0899	359.041	364.717
GLYMA_12G046200	-2.01352	7.20006e-05	0.0222733	Decreased	217.484	106.849	210.381	417.131	869.79	870.855
GLYMA_11G171100	-3.1546	7.26163e-05	0.0222733	Decreased	4.4842	10.6849	11.8525	32.5158	98.1042	111.648
GLYMA_09G035700	-2.73321	7.72072e-05	0.0234348	Decreased	15.6947	24.9314	23.7049	52.0252	176.992	199.903
GLYMA_10G093400	-1.64285	8.22143e-05	0.0242505	Decreased	136.768	173.63	230.135	392.976	708.98	586.95
GLYMA_19G027800	-4.44762	8.23912e-05	0.0242505	Decreased	2.2421	2.67123	1.97541	9.29022	59.6716	81.8753
GLYMA_15G097400	-5.3354	8.40124e-05	0.0244804	Decreased	2.2421	10.6849	1.97541	3.71609	282.176	321.121
GLYMA_11G004400	-3.86546	8.79884e-05	0.0253851	Decreased	49.3262	81.0272	88.8935	61.3154	1618.21	1517.35
GLYMA_13G152100	-3.6775	8.96795e-05	0.0256193	Decreased	80.7157	83.6984	59.2623	69.6766	1446.28	1346.16
GLYMA_03G088200	-1.13086	9.40783e-05	0.026615	Decreased	478.689	425.615	600.525	1226.31	1047.79	1020.78
GLYMA_10G201100	-2.16843	0.000101406	0.0273599	Decreased	262.326	194.999	267.668	431.995	1336.04	1490.77
GLYMA_19G003600	-3.73599	0.000106119	0.028111	Decreased	66.142	243.081	123.463	166.295	2809.62	2792.27
GLYMA_19G143300	-7.91505	0.00011023	0.0288093	Decreased	0	0	0	1.85804	62.7058	68.0522
GLYMA_18G106600	-3.07927	0.000110733	0.0288093	Decreased	11.2105	1.78082	10.8648	65.9605	71.8082	61.6723
GLYMA_13G267900	-3.92524	0.000113319	0.0292213	Decreased	53.8105	153.15	247.914	157.005	3413.42	3342
GLYMA_06G100000	-9.22965	0.0001458	0.0369432	Decreased	0	0	0	0	121.366	208.41
GLYMA_04G057500	-1.57223	0.000148098	0.0372019	Decreased	62.7789	67.671	61.2377	132.85	237.675	199.903
GLYMA_03G229800	-3.68353	0.000150441	0.0374675	Decreased	151.342	89.0408	123.463	91.0441	2236.17	2346.74
GLYMA_18G276000	-3.47446	0.000155843	0.0381606	Decreased	45.9631	30.2739	27.6557	39.0189	526.931	588.013
GLYMA_08G268300	-1.06068	0.000157278	0.038191	Decreased	278.021	293.835	312.115	509.104	665.49	669.889
GLYMA_18G018500	-9.15921	0.000162419	0.0388581	Decreased	0	0	0	0	137.548	176.51
GLYMA_17G096100	-3.4572	0.000162692	0.0388581	Decreased	121.074	124.657	94.8197	98.4763	1799.25	1842.73
GLYMA_10G222400	-3.90808	0.000164384	0.0389429	Decreased	125.558	353.492	355.574	189.52	6101.68	6240.6
GLYMA_02G260200	-3.06551	0.000170687	0.04011	Decreased	22.421	34.7259	50.373	59.4574	382.303	459.352
GLYMA_13G275400	-3.52098	0.000176542	0.0408275	Decreased	6.72631	26.7123	19.7541	33.4448	267.005	312.615
GLYMA_18G138200	-4.07417	0.000181055	0.0412724	Decreased	20.1789	50.7533	63.2131	28.7997	1125.67	1106.91
GLYMA_17G041100	-3.10474	0.000191837	0.0425006	Decreased	58.2947	92.6025	61.2377	86.399	869.79	869.792
GLYMA_04G102400	-3.91042	0.000192296	0.0425006	Decreased	11.2105	5.34245	11.8525	13.0063	155.753	257.322
GLYMA_13G194300	-5.16706	0.000192528	0.0425006	Decreased	0	14.2465	1.97541	18.5804	282.176	289.222
GLYMA_10G116700	-4.17548	0.000216791	0.0468138	Decreased	267.931	24.9314	5.92623	2516.72	1447.29	1429.1
GLYMA_03G229400	-1.2494	0.000216887	0.0468138	Decreased	88.563	93.4929	121.488	213.675	245.766	262.639
GLYMA_08G331400	-3.94551	0.000223941	0.0476308	Decreased	1.12105	5.34245	4.93853	13.0063	80.9107	84.0019
GLYMA_08G358700	-4.43061	0.000229156	0.0482178	Decreased	2.2421	16.0274	7.90164	9.29022	301.392	257.322
GLYMA_05G065700	-4.37172	0.00023001	0.0482178	Decreased	0	5.34245	10.8648	26.0126	135.525	176.51
GLYMA_13G176000	2.11096	8.17317e-15	7.9386e-11	Increased	12503.1	9384.9	8742.18	2367.15	2317.08	2406.28
GLYMA_13G176200	2.58432	2.27907e-13	1.66025e-09	Increased	41866.8	50552	27057.2	5923.44	7086.76	6911.55
GLYMA_07G061500	2.98857	7.11405e-12	3.45494e-08	Increased	15230.6	14527	6354.89	1538.46	1466.51	1545
GLYMA_07G200500	2.19205	1.61379e-11	6.14852e-08	Increased	12517.7	8195.32	7806.82	2293.75	1921.63	2025.62
GLYMA_18G186200	3.10935	1.68805e-11	6.14852e-08	Increased	919.262	850.34	413.848	94.7602	66.7513	91.4451
GLYMA_03G060900	3.27464	3.07265e-11	9.94822e-08	Increased	462.994	458.56	211.369	44.593	40.4553	31.8995
GLYMA_08G068800	2.02752	1.00603e-10	2.93146e-07	Increased	59347.3	73543.3	44001.3	13416.9	14638.8	15331.9
GLYMA_08G069000	2.07641	1.26439e-10	3.34938e-07	Increased	23669.9	29728.1	17126.8	5594.57	5287.51	5839.73
GLYMA_07G200300	3.01406	3.59083e-10	8.71944e-07	Increased	7791.31	15566.1	5558.8	1295.06	1130.73	1153.7
GLYMA_08G006600	2.66516	1.56375e-09	3.25472e-06	Increased	1327.32	2417.46	1036.1	250.836	226.55	276.462
[truncated: 56,732 more rows]
