# Supplementary material for: Integrated Analysis of Transcriptome and Metabolome Reveals the Accumulation of Anthocyanins in Black Soybean (Glycine max L.) Seed Coats Induced by Low Nitrogen Concentration in the Nutrient Solution
Source: Plants (Basel). 2025 Sep 27;14(19):2993. doi: 10.3390/plants14192993 (PMC12526205; doi:10.3390/plants14192993)
Supplement: Supplementary file 1 [file plants-14-02993-s001.zip › Table S9.xlsx]

## Sheet: Sheet1
GOTerm	ID	GO	GeneRatio	BgRatio	pvalue	padj	geneID	Count	level	Down_Up
BP	GO:0002253	activation of immune response	1/43	134/26949	0.193065	0.436018	GLYMA_18G213200	1	Decreased	1/0
BP	GO:0055081	monoatomic anion homeostasis	2/43	98/26949	0.0107277	0.191806	GLYMA_14G173200/GLYMA_07G196500	2	Increased/Decreased	1/1
BP	GO:0009058	biosynthetic process	6/43	4337/26949	0.711283	0.8677	GLYMA_01G181900/GLYMA_04G027500/GLYMA_19G097900/GLYMA_09G231400/GLYMA_13G000200/GLYMA_07G001300	6	Increased/Increased/Increased/Decreased/Increased/Increased	1/5
BP	GO:0005992	trehalose biosynthetic process	1/43	45/26949	0.0693932	0.312627	GLYMA_09G231400	1	Decreased	1/0
BP	GO:0006911	phagocytosis, engulfment	1/43	12/26949	0.018984	0.201806	GLYMA_04G027500	1	Increased	0/1
BP	GO:0010876	lipid localization	1/43	202/26949	0.276591	0.522601	GLYMA_13G043500	1	Increased	0/1
BP	GO:0002684	positive regulation of immune system process	1/43	246/26949	0.326071	0.557673	GLYMA_18G213200	1	Decreased	1/0
BP	GO:0002832	negative regulation of response to biotic stimulus	1/43	61/26949	0.0929144	0.332816	GLYMA_04G022500	1	Decreased	1/0
BP	GO:0090305	nucleic acid phosphodiester bond hydrolysis	1/43	1106/26949	0.835264	0.925289	GLYMA_17G124200	1	Increased	0/1
BP	GO:0010200	response to chitin	1/43	362/26949	0.44121	0.680101	GLYMA_18G213200	1	Decreased	1/0
BP	GO:0009790	embryo development	1/43	1022/26949	0.810574	0.917149	GLYMA_13G043500	1	Increased	0/1
BP	GO:0023052	signaling	5/43	2786/26949	0.462138	0.701896	GLYMA_18G213200/GLYMA_10G157500/GLYMA_06G005100/GLYMA_07G000600/GLYMA_12G194200	5	Decreased/Increased/Increased/Increased/Increased	1/4
BP	GO:0045036	protein targeting to chloroplast	1/43	64/26949	0.0972595	0.340019	GLYMA_18G055700	1	Increased	0/1
BP	GO:0051651	maintenance of location in cell	1/43	85/26949	0.127111	0.388445	GLYMA_04G027500	1	Increased	0/1
BP	GO:0009991	response to extracellular stimulus	3/43	558/26949	0.0592303	0.299233	GLYMA_13G284900/GLYMA_07G196500/GLYMA_07G026900	3	Decreased/Decreased/Increased	2/1
BP	GO:0009612	response to mechanical stimulus	1/43	56/26949	0.0856271	0.325464	GLYMA_12G194200	1	Increased	0/1
BP	GO:0002252	immune effector process	2/43	200/26949	0.0405611	0.259567	GLYMA_18G213200/GLYMA_03G207800	2	Decreased/Increased	1/1
BP	GO:0043632	modification-dependent macromolecule catabolic process	1/43	809/26949	0.730626	0.878216	GLYMA_18G167600	1	Increased	0/1
BP	GO:0016192	vesicle-mediated transport	2/43	808/26949	0.370991	0.604937	GLYMA_04G027500/GLYMA_15G241400	2	Increased/Increased	0/2
BP	GO:1990966	ATP generation from poly-ADP-D-ribose	1/43	10/26949	0.0158446	0.191806	GLYMA_19G097900	1	Increased	0/1
BP	GO:0006754	ATP biosynthetic process	1/43	104/26949	0.153287	0.408455	GLYMA_04G027500	1	Increased	0/1
BP	GO:0050789	regulation of biological process	17/43	9638/26949	0.355783	0.589734	GLYMA_18G213200/GLYMA_18G297100/GLYMA_04G022500/GLYMA_10G157500/GLYMA_06G005100/GLYMA_14G223700/GLYMA_14G224300/GLYMA_14G156400/GLYMA_14G089800/GLYMA_08G365100/GLYMA_13G055700/GLYMA_03G207800/GLYMA_07G196500/GLYMA_07G015200/GLYMA_07G048100/GLYMA_07G000600/GLYMA_12G194200	17	Decreased/Increased/Decreased/Increased/Increased/Increased/Increased/Decreased/Increased/Increased/Increased/Increased/Decreased/Decreased/Decreased/Increased/Increased	6/11
BP	GO:0019438	aromatic compound biosynthetic process	2/43	1433/26949	0.674407	0.849325	GLYMA_04G027500/GLYMA_19G097900	2	Increased/Increased	0/2
BP	GO:0009583	detection of light stimulus	1/43	50/26949	0.0768068	0.319663	GLYMA_06G005100	1	Increased	0/1
BP	GO:0016036	cellular response to phosphate starvation	1/43	155/26949	0.219817	0.467446	GLYMA_07G196500	1	Decreased	1/0
BP	GO:0010468	regulation of gene expression	6/43	4596/26949	0.765152	0.894041	GLYMA_18G213200/GLYMA_18G297100/GLYMA_08G365100/GLYMA_03G207800/GLYMA_07G015200/GLYMA_07G048100	6	Decreased/Increased/Increased/Increased/Decreased/Decreased	3/3
BP	GO:0032101	regulation of response to external stimulus	1/43	234/26949	0.312914	0.54807	GLYMA_04G022500	1	Decreased	1/0
BP	GO:0045333	cellular respiration	1/43	135/26949	0.194359	0.437809	GLYMA_14G173200	1	Increased	0/1
BP	GO:0006412	translation	1/43	511/26949	0.561253	0.766461	GLYMA_13G000200	1	Increased	0/1
BP	GO:0070887	cellular response to chemical stimulus	6/43	2230/26949	0.141361	0.401924	GLYMA_18G213200/GLYMA_01G181900/GLYMA_06G005100/GLYMA_13G284900/GLYMA_07G026900/GLYMA_12G194200	6	Decreased/Increased/Increased/Decreased/Increased/Increased	2/4
BP	GO:0045184	establishment of protein localization	1/43	821/26949	0.735897	0.87969	GLYMA_18G055700	1	Increased	0/1
BP	GO:0010037	response to carbon dioxide	1/43	30/26949	0.0468016	0.27074	GLYMA_04G022500	1	Decreased	1/0
BP	GO:0098754	detoxification	1/43	296/26949	0.378292	0.613409	GLYMA_08G175200	1	Increased	0/1
BP	GO:0010608	post-transcriptional regulation of gene expression	2/43	446/26949	0.15892	0.409724	GLYMA_03G207800/GLYMA_07G015200	2	Increased/Decreased	1/1
BP	GO:0019222	regulation of metabolic process	8/43	5819/26949	0.739236	0.880452	GLYMA_18G213200/GLYMA_18G297100/GLYMA_06G005100/GLYMA_14G223700/GLYMA_08G365100/GLYMA_03G207800/GLYMA_07G015200/GLYMA_07G048100	8	Decreased/Increased/Increased/Increased/Increased/Increased/Decreased/Decreased	3/5
BP	GO:0015749	monosaccharide transmembrane transport	1/43	111/26949	0.162737	0.411075	GLYMA_19G050300	1	Increased	0/1
BP	GO:0010154	fruit development	1/43	1344/26949	0.889372	0.952587	GLYMA_13G043500	1	Increased	0/1
BP	GO:0050794	regulation of cellular process	13/43	8545/26949	0.638288	0.821596	GLYMA_18G213200/GLYMA_18G297100/GLYMA_10G157500/GLYMA_06G005100/GLYMA_14G223700/GLYMA_14G224300/GLYMA_14G156400/GLYMA_08G365100/GLYMA_13G055700/GLYMA_07G015200/GLYMA_07G048100/GLYMA_07G000600/GLYMA_12G194200	13	Decreased/Increased/Increased/Increased/Increased/Increased/Decreased/Increased/Increased/Decreased/Decreased/Increased/Increased	4/9
BP	GO:0016311	dephosphorylation	1/43	466/26949	0.527939	0.750274	GLYMA_09G231400	1	Decreased	1/0
BP	GO:0048598	embryonic morphogenesis	1/43	154/26949	0.218563	0.467446	GLYMA_13G043500	1	Increased	0/1
BP	GO:0009605	response to external stimulus	7/43	2865/26949	0.167144	0.416178	GLYMA_18G213200/GLYMA_06G005100/GLYMA_13G284900/GLYMA_03G207800/GLYMA_07G196500/GLYMA_07G026900/GLYMA_12G194200	7	Decreased/Increased/Decreased/Increased/Decreased/Increased/Increased	3/4
BP	GO:0043043	peptide biosynthetic process	1/43	519/26949	0.56693	0.769405	GLYMA_13G000200	1	Increased	0/1
BP	GO:0050793	regulation of developmental process	4/43	1810/26949	0.326692	0.557673	GLYMA_18G213200/GLYMA_04G022500/GLYMA_14G089800/GLYMA_13G055700	4	Decreased/Decreased/Increased/Increased	2/2
BP	GO:0009409	response to cold	2/43	743/26949	0.333111	0.562924	GLYMA_14G156400/GLYMA_12G194200	2	Decreased/Increased	1/1
BP	GO:0006983	ER overload response	1/43	8/26949	0.0126954	0.191806	GLYMA_07G000600	1	Increased	0/1
BP	GO:0009404	toxin metabolic process	1/43	86/26949	0.128508	0.389987	GLYMA_08G175200	1	Increased	0/1
BP	GO:0019637	organophosphate metabolic process	3/43	844/26949	0.151145	0.408455	GLYMA_04G027500/GLYMA_19G097900/GLYMA_14G173200	3	Increased/Increased/Increased	0/3
BP	GO:0006970	response to osmotic stress	2/43	1341/26949	0.638034	0.821596	GLYMA_14G156400/GLYMA_13G043500	2	Decreased/Increased	1/1
BP	GO:0043412	macromolecule modification	5/43	4708/26949	0.892349	0.953974	GLYMA_18G167600/GLYMA_10G157500/GLYMA_06G005100/GLYMA_07G196500/GLYMA_17G124200	5	Increased/Increased/Increased/Decreased/Increased	1/4
BP	GO:0051452	intracellular pH reduction	1/43	31/26949	0.0483243	0.27074	GLYMA_04G027500	1	Increased	0/1
BP	GO:0071216	cellular response to biotic stimulus	1/43	63/26949	0.0958134	0.340019	GLYMA_07G000600	1	Increased	0/1
BP	GO:0071840	cellular component organization or biogenesis	4/43	5144/26949	0.975325	0.99684	GLYMA_18G055700/GLYMA_04G027500/GLYMA_04G152100/GLYMA_14G223700	4	Increased/Increased/Decreased/Increased	1/3
BP	GO:0009127	purine nucleoside monophosphate biosynthetic process	1/43	122/26949	0.177378	0.427075	GLYMA_04G027500	1	Increased	0/1
BP	GO:0048638	regulation of developmental growth	1/43	324/26949	0.405787	0.649557	GLYMA_13G055700	1	Increased	0/1
BP	GO:0044403	biological process involved in symbiotic interaction	1/43	236/26949	0.315124	0.548643	GLYMA_03G207800	1	Increased	0/1
BP	GO:0031000	response to caffeine	1/43	2/26949	0.00318873	0.154289	GLYMA_14G156400	1	Decreased	1/0
BP	GO:0035445	borate transmembrane transport	1/43	15/26949	0.0236747	0.21114	GLYMA_07G026900	1	Increased	0/1
BP	GO:0034660	ncRNA metabolic process	1/43	628/26949	0.637489	0.821596	GLYMA_13G000200	1	Increased	0/1
BP	GO:0010557	positive regulation of macromolecule biosynthetic process	1/43	1102/26949	0.834163	0.925289	GLYMA_07G048100	1	Decreased	1/0
BP	GO:0006869	lipid transport	1/43	176/26949	0.245702	0.49496	GLYMA_13G043500	1	Increased	0/1
BP	GO:0071396	cellular response to lipid	1/43	596/26949	0.61803	0.807412	GLYMA_06G005100	1	Increased	0/1
BP	GO:0046483	heterocycle metabolic process	6/43	4387/26949	0.722253	0.874638	GLYMA_04G027500/GLYMA_19G097900/GLYMA_14G223700/GLYMA_14G173200/GLYMA_13G000200/GLYMA_17G124200	6	Increased/Increased/Increased/Increased/Increased/Increased	0/6
BP	GO:0034976	response to endoplasmic reticulum stress	1/43	152/26949	0.216049	0.467394	GLYMA_07G000600	1	Increased	0/1
BP	GO:0015840	urea transport	1/43	24/26949	0.0376158	0.254854	GLYMA_07G026900	1	Increased	0/1
BP	GO:0009636	response to toxic substance	2/43	554/26949	0.221159	0.468021	GLYMA_14G156400/GLYMA_08G175200	2	Decreased/Increased	1/1
BP	GO:0009311	oligosaccharide metabolic process	1/43	154/26949	0.218563	0.467446	GLYMA_09G231400	1	Decreased	1/0
BP	GO:0007602	phototransduction	1/43	46/26949	0.0708805	0.312877	GLYMA_06G005100	1	Increased	0/1
BP	GO:1900425	negative regulation of defense response to bacterium	1/43	42/26949	0.0649171	0.305041	GLYMA_04G022500	1	Decreased	1/0
BP	GO:0080051	cutin transport	1/43	18/26949	0.0283435	0.231516	GLYMA_13G043500	1	Increased	0/1
BP	GO:0016310	phosphorylation	2/43	2031/26949	0.845192	0.925289	GLYMA_10G157500/GLYMA_14G173200	2	Increased/Increased	0/2
BP	GO:0071496	cellular response to external stimulus	4/43	498/26949	0.00804703	0.191806	GLYMA_13G284900/GLYMA_07G196500/GLYMA_07G026900/GLYMA_12G194200	4	Decreased/Decreased/Increased/Increased	2/2
BP	GO:0051174	regulation of phosphorus metabolic process	1/43	354/26949	0.433928	0.677238	GLYMA_06G005100	1	Increased	0/1
BP	GO:0006091	generation of precursor metabolites and energy	1/43	477/26949	0.536304	0.753777	GLYMA_14G173200	1	Increased	0/1
BP	GO:1905039	carboxylic acid transmembrane transport	2/43	297/26949	0.0813988	0.323769	GLYMA_19G199900/GLYMA_13G043500	2	Decreased/Increased	1/1
BP	GO:2000026	regulation of multicellular organismal development	3/43	1343/26949	0.362901	0.597572	GLYMA_18G213200/GLYMA_04G022500/GLYMA_14G089800	3	Decreased/Decreased/Increased	2/1
BP	GO:0022607	cellular component assembly	1/43	1418/26949	0.902327	0.961749	GLYMA_04G027500	1	Increased	0/1
BP	GO:0006909	phagocytosis	1/43	32/26949	0.0498445	0.275418	GLYMA_04G027500	1	Increased	0/1
BP	GO:0006468	protein phosphorylation	1/43	1625/26949	0.931195	0.97381	GLYMA_10G157500	1	Increased	0/1
BP	GO:0007389	pattern specification process	1/43	509/26949	0.559823	0.766461	GLYMA_13G043500	1	Increased	0/1
BP	GO:0043269	regulation of monoatomic ion transport	1/43	123/26949	0.178697	0.427893	GLYMA_07G196500	1	Decreased	1/0
BP	GO:0006873	intracellular monoatomic ion homeostasis	2/43	305/26949	0.0851782	0.325464	GLYMA_04G027500/GLYMA_07G000600	2	Increased/Increased	0/2
BP	GO:0031326	regulation of cellular biosynthetic process	5/43	4283/26949	0.835017	0.925289	GLYMA_18G213200/GLYMA_18G297100/GLYMA_08G365100/GLYMA_07G015200/GLYMA_07G048100	5	Decreased/Increased/Increased/Decreased/Decreased	3/2
BP	GO:0015743	malate transport	1/43	43/26949	0.0664115	0.306709	GLYMA_19G199900	1	Decreased	1/0
BP	GO:0051510	regulation of unidimensional cell growth	1/43	110/26949	0.161393	0.410051	GLYMA_13G055700	1	Increased	0/1
BP	GO:0071446	cellular response to salicylic acid stimulus	1/43	97/26949	0.143734	0.405237	GLYMA_18G213200	1	Decreased	1/0
BP	GO:0055082	intracellular chemical homeostasis	2/43	377/26949	0.121364	0.384751	GLYMA_04G027500/GLYMA_07G000600	2	Increased/Increased	0/2
BP	GO:0010039	response to iron ion	1/43	164/26949	0.231015	0.478454	GLYMA_01G181900	1	Increased	0/1
BP	GO:0009640	photomorphogenesis	1/43	119/26949	0.17341	0.424232	GLYMA_06G005100	1	Increased	0/1
BP	GO:0055074	calcium ion homeostasis	1/43	77/26949	0.115855	0.375025	GLYMA_07G000600	1	Increased	0/1
BP	GO:0099024	plasma membrane invagination	1/43	14/26949	0.0221136	0.21114	GLYMA_04G027500	1	Increased	0/1
BP	GO:0009057	macromolecule catabolic process	2/43	1506/26949	0.701187	0.863151	GLYMA_18G167600/GLYMA_07G196500	2	Increased/Decreased	1/1
BP	GO:1901135	carbohydrate derivative metabolic process	3/43	1070/26949	0.243008	0.491641	GLYMA_04G027500/GLYMA_19G097900/GLYMA_14G173200	3	Increased/Increased/Increased	0/3
BP	GO:0009637	response to blue light	1/43	214/26949	0.290427	0.528818	GLYMA_06G005100	1	Increased	0/1
BP	GO:0071103	DNA conformation change	1/43	205/26949	0.280074	0.522601	GLYMA_14G223700	1	Increased	0/1
BP	GO:0009266	response to temperature stimulus	2/43	1115/26949	0.536042	0.753777	GLYMA_14G156400/GLYMA_12G194200	2	Decreased/Increased	1/1
BP	GO:0006897	endocytosis	1/43	172/26949	0.240837	0.489516	GLYMA_04G027500	1	Increased	0/1
BP	GO:0006511	ubiquitin-dependent protein catabolic process	1/43	779/26949	0.716996	0.871564	GLYMA_18G167600	1	Increased	0/1
BP	GO:1903959	regulation of monoatomic anion transmembrane transport	1/43	48/26949	0.0738483	0.319021	GLYMA_07G196500	1	Decreased	1/0
BP	GO:0044070	regulation of monoatomic anion transport	1/43	57/26949	0.0870891	0.325464	GLYMA_07G196500	1	Decreased	1/0
BP	GO:0065008	regulation of biological quality	4/43	2388/26949	0.536441	0.753777	GLYMA_04G027500/GLYMA_14G173200/GLYMA_07G196500/GLYMA_07G000600	4	Increased/Increased/Decreased/Increased	1/3
BP	GO:0001932	regulation of protein phosphorylation	1/43	253/26949	0.333632	0.562924	GLYMA_06G005100	1	Increased	0/1
BP	GO:0006984	ER-nucleus signaling pathway	1/43	12/26949	0.018984	0.201806	GLYMA_07G000600	1	Increased	0/1
BP	GO:0050776	regulation of immune response	1/43	359/26949	0.43849	0.679068	GLYMA_18G213200	1	Decreased	1/0
BP	GO:0051171	regulation of nitrogen compound metabolic process	7/43	4888/26949	0.685014	0.856512	GLYMA_18G213200/GLYMA_18G297100/GLYMA_06G005100/GLYMA_14G223700/GLYMA_08G365100/GLYMA_07G015200/GLYMA_07G048100	7	Decreased/Increased/Increased/Increased/Increased/Decreased/Decreased	3/4
BP	GO:0009725	response to hormone	7/43	3080/26949	0.21536	0.467394	GLYMA_18G213200/GLYMA_18G297100/GLYMA_06G005100/GLYMA_14G156400/GLYMA_08G365100/GLYMA_13G043500/GLYMA_07G015200	7	Decreased/Increased/Increased/Decreased/Increased/Increased/Decreased	3/4
BP	GO:0009168	purine ribonucleoside monophosphate biosynthetic process	1/43	122/26949	0.177378	0.427075	GLYMA_04G027500	1	Increased	0/1
BP	GO:0009582	detection of abiotic stimulus	1/43	84/26949	0.125712	0.386873	GLYMA_06G005100	1	Increased	0/1
BP	GO:0051240	positive regulation of multicellular organismal process	1/43	412/26949	0.484691	0.720441	GLYMA_14G089800	1	Increased	0/1
BP	GO:1901699	cellular response to nitrogen compound	1/43	268/26949	0.349556	0.583038	GLYMA_12G194200	1	Increased	0/1
BP	GO:0009312	oligosaccharide biosynthetic process	1/43	76/26949	0.114438	0.375025	GLYMA_09G231400	1	Decreased	1/0
BP	GO:0010038	response to metal ion	4/43	1068/26949	0.0896697	0.329144	GLYMA_01G181900/GLYMA_06G005100/GLYMA_14G156400/GLYMA_13G000200	4	Increased/Increased/Decreased/Increased	1/3
BP	GO:0032119	sequestering of zinc ion	1/43	4/26949	0.00636752	0.191806	GLYMA_04G027500	1	Increased	0/1
BP	GO:0009205	purine ribonucleoside triphosphate metabolic process	3/43	172/26949	0.00261398	0.154289	GLYMA_04G027500/GLYMA_19G097900/GLYMA_14G173200	3	Increased/Increased/Increased	0/3
BP	GO:2000185	regulation of phosphate transmembrane transport	1/43	6/26949	0.00953641	0.191806	GLYMA_07G196500	1	Decreased	1/0
BP	GO:0016051	carbohydrate biosynthetic process	1/43	457/26949	0.520986	0.745239	GLYMA_09G231400	1	Decreased	1/0
BP	GO:0055062	phosphate ion homeostasis	1/43	40/26949	0.0619214	0.299619	GLYMA_07G196500	1	Decreased	1/0
BP	GO:0010605	negative regulation of macromolecule metabolic process	2/43	1382/26949	0.654609	0.835223	GLYMA_18G213200/GLYMA_03G207800	2	Decreased/Increased	1/1
BP	GO:0034219	carbohydrate transmembrane transport	3/43	198/26949	0.00388369	0.154289	GLYMA_15G049200/GLYMA_19G050300/GLYMA_07G026900	3	Decreased/Increased/Increased	1/2
BP	GO:0015740	C4-dicarboxylate transport	1/43	48/26949	0.0738483	0.319021	GLYMA_19G199900	1	Decreased	1/0
BP	GO:1901576	organic substance biosynthetic process	5/43	4012/26949	0.787591	0.913591	GLYMA_04G027500/GLYMA_19G097900/GLYMA_09G231400/GLYMA_13G000200/GLYMA_07G001300	5	Increased/Increased/Decreased/Increased/Increased	1/4
BP	GO:0022414	reproductive process	1/43	3053/26949	0.99434	0.999203	GLYMA_13G043500	1	Increased	0/1
BP	GO:0046713	borate transport	1/43	15/26949	0.0236747	0.21114	GLYMA_07G026900	1	Increased	0/1
BP	GO:0045088	regulation of innate immune response	1/43	304/26949	0.386272	0.622882	GLYMA_18G213200	1	Decreased	1/0
BP	GO:2000122	negative regulation of stomatal complex development	1/43	19/26949	0.0298949	0.235389	GLYMA_04G022500	1	Decreased	1/0
BP	GO:0071489	cellular response to red or far red light	1/43	101/26949	0.149206	0.408455	GLYMA_06G005100	1	Increased	0/1
BP	GO:0006950	response to stress	10/43	5612/26949	0.405229	0.649557	GLYMA_18G213200/GLYMA_19G097900/GLYMA_14G223700/GLYMA_14G156400/GLYMA_13G043500/GLYMA_13G284900/GLYMA_03G207800/GLYMA_07G196500/GLYMA_07G000600/GLYMA_12G194200	10	Decreased/Increased/Increased/Decreased/Increased/Decreased/Increased/Decreased/Increased/Increased	4/6
BP	GO:0072594	establishment of protein localization to organelle	1/43	440/26949	0.507577	0.736915	GLYMA_18G055700	1	Increased	0/1
BP	GO:0035821	modulation of process of another organism	1/43	131/26949	0.189171	0.435093	GLYMA_03G207800	1	Increased	0/1
BP	GO:0031328	positive regulation of cellular biosynthetic process	1/43	1143/26949	0.845115	0.925289	GLYMA_07G048100	1	Decreased	1/0
BP	GO:0008645	hexose transmembrane transport	1/43	107/26949	0.15735	0.409724	GLYMA_19G050300	1	Increased	0/1
BP	GO:0051701	biological process involved in interaction with host	1/43	149/26949	0.212263	0.462639	GLYMA_03G207800	1	Increased	0/1
BP	GO:0043279	response to alkaloid	1/43	2/26949	0.00318873	0.154289	GLYMA_14G156400	1	Decreased	1/0
BP	GO:0006725	cellular aromatic compound metabolic process	6/43	4587/26949	0.763404	0.893334	GLYMA_04G027500/GLYMA_19G097900/GLYMA_14G223700/GLYMA_14G173200/GLYMA_13G000200/GLYMA_17G124200	6	Increased/Increased/Increased/Increased/Increased/Increased	0/6
BP	GO:0022904	respiratory electron transport chain	1/43	57/26949	0.0870891	0.325464	GLYMA_14G173200	1	Increased	0/1
BP	GO:0098771	inorganic ion homeostasis	3/43	422/26949	0.029646	0.235389	GLYMA_04G027500/GLYMA_07G196500/GLYMA_07G000600	3	Increased/Decreased/Increased	1/2
BP	GO:0006811	monoatomic ion transport	9/43	1506/26949	0.000520446	0.145547	GLYMA_04G027500/GLYMA_19G050300/GLYMA_19G199900/GLYMA_13G043500/GLYMA_13G284900/GLYMA_07G196500/GLYMA_07G026900/GLYMA_07G000600/GLYMA_12G194200	9	Increased/Increased/Decreased/Increased/Decreased/Decreased/Increased/Increased/Increased	3/6
BP	GO:0034654	nucleobase-containing compound biosynthetic process	2/43	930/26949	0.439754	0.679068	GLYMA_04G027500/GLYMA_19G097900	2	Increased/Increased	0/2
BP	GO:0031349	positive regulation of defense response	1/43	240/26949	0.319524	0.550816	GLYMA_18G213200	1	Decreased	1/0
BP	GO:0006122	mitochondrial electron transport, ubiquinol to cytochrome c	1/43	6/26949	0.00953641	0.191806	GLYMA_14G173200	1	Increased	0/1
BP	GO:2000028	regulation of photoperiodism, flowering	1/43	157/26949	0.222319	0.469341	GLYMA_14G089800	1	Increased	0/1
BP	GO:0071214	cellular response to abiotic stimulus	3/43	397/26949	0.0253543	0.215143	GLYMA_06G005100/GLYMA_13G284900/GLYMA_12G194200	3	Increased/Decreased/Increased	1/2
BP	GO:0044238	primary metabolic process	13/43	10669/26949	0.923075	0.972656	GLYMA_18G167600/GLYMA_04G027500/GLYMA_04G022500/GLYMA_10G157500/GLYMA_06G005100/GLYMA_19G097900/GLYMA_09G231400/GLYMA_14G223700/GLYMA_14G173200/GLYMA_13G000200/GLYMA_07G196500/GLYMA_07G001300/GLYMA_17G124200	13	Increased/Increased/Decreased/Increased/Increased/Increased/Decreased/Increased/Increased/Increased/Decreased/Increased/Increased	3/10
BP	GO:0046390	ribose phosphate biosynthetic process	1/43	220/26949	0.297247	0.532365	GLYMA_04G027500	1	Increased	0/1
BP	GO:0009415	response to water	2/43	746/26949	0.334873	0.563929	GLYMA_14G156400/GLYMA_13G284900	2	Decreased/Decreased	2/0
BP	GO:0009744	response to sucrose	1/43	182/26949	0.252943	0.503581	GLYMA_14G156400	1	Decreased	1/0
BP	GO:0043436	oxoacid metabolic process	2/43	1676/26949	0.756715	0.889325	GLYMA_19G097900/GLYMA_13G000200	2	Increased/Increased	0/2
BP	GO:0071478	cellular response to radiation	1/43	234/26949	0.312914	0.54807	GLYMA_06G005100	1	Increased	0/1
BP	GO:0014070	response to organic cyclic compound	3/43	846/26949	0.151901	0.408455	GLYMA_18G213200/GLYMA_06G005100/GLYMA_14G156400	3	Decreased/Increased/Decreased	2/1
BP	GO:0099402	plant organ development	1/43	2145/26949	0.971827	0.994586	GLYMA_13G043500	1	Increased	0/1
BP	GO:0046034	ATP metabolic process	3/43	164/26949	0.0022841	0.154289	GLYMA_04G027500/GLYMA_19G097900/GLYMA_14G173200	3	Increased/Increased/Increased	0/3
BP	GO:0009704	de-etiolation	1/43	34/26949	0.0528779	0.278405	GLYMA_06G005100	1	Increased	0/1
BP	GO:0051235	maintenance of location	1/43	126/26949	0.18264	0.431682	GLYMA_04G027500	1	Increased	0/1
BP	GO:0007275	multicellular organism development	3/43	4817/26949	0.988879	0.999203	GLYMA_06G005100/GLYMA_14G089800/GLYMA_13G043500	3	Increased/Increased/Increased	0/3
BP	GO:0010628	positive regulation of gene expression	1/43	1130/26949	0.841721	0.925289	GLYMA_07G048100	1	Decreased	1/0
BP	GO:0048366	leaf development	1/43	753/26949	0.70464	0.864966	GLYMA_13G043500	1	Increased	0/1
BP	GO:1900055	regulation of leaf senescence	1/43	99/26949	0.146474	0.406408	GLYMA_18G213200	1	Decreased	1/0
BP	GO:0006796	phosphate-containing compound metabolic process	5/43	2925/26949	0.506515	0.736596	GLYMA_04G027500/GLYMA_10G157500/GLYMA_19G097900/GLYMA_09G231400/GLYMA_14G173200	5	Increased/Increased/Increased/Decreased/Increased	1/4
BP	GO:0019742	pentacyclic triterpenoid metabolic process	1/43	12/26949	0.018984	0.201806	GLYMA_07G001300	1	Increased	0/1
BP	GO:0019363	pyridine nucleotide biosynthetic process	1/43	103/26949	0.151929	0.408455	GLYMA_19G097900	1	Increased	0/1
BP	GO:0043401	steroid hormone mediated signaling pathway	1/43	107/26949	0.15735	0.409724	GLYMA_06G005100	1	Increased	0/1
BP	GO:0009260	ribonucleotide biosynthetic process	1/43	220/26949	0.297247	0.532365	GLYMA_04G027500	1	Increased	0/1
BP	GO:0009267	cellular response to starvation	1/43	338/26949	0.419086	0.664425	GLYMA_07G196500	1	Decreased	1/0
BP	GO:0055088	lipid homeostasis	1/43	143/26949	0.204638	0.455099	GLYMA_14G173200	1	Increased	0/1
BP	GO:0006816	calcium ion transport	2/43	136/26949	0.0199447	0.201806	GLYMA_07G000600/GLYMA_12G194200	2	Increased/Increased	0/2
BP	GO:0010030	positive regulation of seed germination	1/43	73/26949	0.110173	0.370351	GLYMA_14G089800	1	Increased	0/1
BP	GO:0009739	response to gibberellin	2/43	313/26949	0.0890106	0.329144	GLYMA_18G297100/GLYMA_08G365100	2	Increased/Increased	0/2
BP	GO:0009889	regulation of biosynthetic process	5/43	4348/26949	0.845077	0.925289	GLYMA_18G213200/GLYMA_18G297100/GLYMA_08G365100/GLYMA_07G015200/GLYMA_07G048100	5	Decreased/Increased/Increased/Decreased/Decreased	3/2
BP	GO:2000038	regulation of stomatal complex development	1/43	31/26949	0.0483243	0.27074	GLYMA_04G022500	1	Decreased	1/0
BP	GO:0045087	innate immune response	2/43	742/26949	0.332523	0.562924	GLYMA_18G213200/GLYMA_03G207800	2	Decreased/Increased	1/1
BP	GO:0009156	ribonucleoside monophosphate biosynthetic process	1/43	146/26949	0.20846	0.460085	GLYMA_04G027500	1	Increased	0/1
BP	GO:0006518	peptide metabolic process	2/43	650/26949	0.278057	0.522601	GLYMA_08G175200/GLYMA_13G000200	2	Increased/Increased	0/2
BP	GO:0009753	response to jasmonic acid	1/43	429/26949	0.498707	0.732555	GLYMA_18G213200	1	Decreased	1/0
BP	GO:0009793	embryo development ending in seed dormancy	1/43	888/26949	0.763525	0.893334	GLYMA_13G043500	1	Increased	0/1
BP	GO:0071236	cellular response to antibiotic	2/43	150/26949	0.0239415	0.211362	GLYMA_18G213200/GLYMA_12G194200	2	Decreased/Increased	1/1
BP	GO:0098655	monoatomic cation transmembrane transport	4/43	686/26949	0.0234497	0.21114	GLYMA_04G027500/GLYMA_19G050300/GLYMA_07G000600/GLYMA_12G194200	4	Increased/Increased/Increased/Increased	0/4
BP	GO:0071260	cellular response to mechanical stimulus	1/43	7/26949	0.0111172	0.191806	GLYMA_12G194200	1	Increased	0/1
BP	GO:0006885	regulation of pH	1/43	98/26949	0.145105	0.406408	GLYMA_04G027500	1	Increased	0/1
BP	GO:1901605	alpha-amino acid metabolic process	1/43	403/26949	0.477116	0.716493	GLYMA_19G097900	1	Increased	0/1
BP	GO:0006520	amino acid metabolic process	2/43	560/26949	0.224691	0.472067	GLYMA_19G097900/GLYMA_13G000200	2	Increased/Increased	0/2
BP	GO:0034220	monoatomic ion transmembrane transport	8/43	1206/26949	0.000563256	0.145547	GLYMA_04G027500/GLYMA_19G050300/GLYMA_19G199900/GLYMA_13G043500/GLYMA_13G284900/GLYMA_07G026900/GLYMA_07G000600/GLYMA_12G194200	8	Increased/Increased/Decreased/Increased/Decreased/Increased/Increased/Increased	2/6
BP	GO:0071423	malate transmembrane transport	1/43	43/26949	0.0664115	0.306709	GLYMA_19G199900	1	Decreased	1/0
BP	GO:0007154	cell communication	8/43	3197/26949	0.130598	0.391785	GLYMA_18G213200/GLYMA_10G157500/GLYMA_06G005100/GLYMA_13G284900/GLYMA_07G196500/GLYMA_07G026900/GLYMA_07G000600/GLYMA_12G194200	8	Decreased/Increased/Increased/Decreased/Decreased/Increased/Increased/Increased	3/5
BP	GO:0006952	defense response	2/43	1889/26949	0.813873	0.917149	GLYMA_18G213200/GLYMA_03G207800	2	Decreased/Increased	1/1
BP	GO:0019745	pentacyclic triterpenoid biosynthetic process	1/43	12/26949	0.018984	0.201806	GLYMA_07G001300	1	Increased	0/1
BP	GO:0055086	nucleobase-containing small molecule metabolic process	3/43	620/26949	0.0760305	0.319663	GLYMA_04G027500/GLYMA_19G097900/GLYMA_14G173200	3	Increased/Increased/Increased	0/3
BP	GO:0045851	pH reduction	1/43	34/26949	0.0528779	0.278405	GLYMA_04G027500	1	Increased	0/1
BP	GO:0040008	regulation of growth	1/43	529/26949	0.573926	0.775288	GLYMA_13G055700	1	Increased	0/1
BP	GO:0098661	inorganic anion transmembrane transport	1/43	88/26949	0.131296	0.391785	GLYMA_07G026900	1	Increased	0/1
BP	GO:0030522	intracellular receptor signaling pathway	1/43	75/26949	0.113018	0.375025	GLYMA_06G005100	1	Increased	0/1
BP	GO:0034628	'de novo' NAD biosynthetic process from aspartate	1/43	13/26949	0.02055	0.201806	GLYMA_19G097900	1	Increased	0/1
BP	GO:1901566	organonitrogen compound biosynthetic process	3/43	1675/26949	0.5051	0.735762	GLYMA_04G027500/GLYMA_19G097900/GLYMA_13G000200	3	Increased/Increased/Increased	0/3
BP	GO:0010336	gibberellic acid homeostasis	1/43	7/26949	0.0111172	0.191806	GLYMA_14G173200	1	Increased	0/1
BP	GO:0045089	positive regulation of innate immune response	1/43	205/26949	0.280074	0.522601	GLYMA_18G213200	1	Decreased	1/0
BP	GO:0006817	phosphate ion transport	1/43	38/26949	0.0589163	0.299233	GLYMA_07G196500	1	Decreased	1/0
BP	GO:0048826	cotyledon morphogenesis	1/43	70/26949	0.105889	0.361511	GLYMA_13G043500	1	Increased	0/1
BP	GO:0009066	aspartate family amino acid metabolic process	1/43	79/26949	0.118682	0.379956	GLYMA_19G097900	1	Increased	0/1
BP	GO:0051173	positive regulation of nitrogen compound metabolic process	1/43	1452/26949	0.907771	0.964332	GLYMA_07G048100	1	Decreased	1/0
BP	GO:0006855	xenobiotic transmembrane transport	1/43	240/26949	0.319524	0.550816	GLYMA_07G026900	1	Increased	0/1
BP	GO:0001101	response to acid chemical	7/43	2333/26949	0.0743919	0.319021	GLYMA_18G213200/GLYMA_18G297100/GLYMA_14G156400/GLYMA_08G365100/GLYMA_13G043500/GLYMA_13G284900/GLYMA_12G194200	7	Decreased/Increased/Decreased/Increased/Increased/Decreased/Increased	3/4
BP	GO:0071230	cellular response to amino acid stimulus	1/43	39/26949	0.06042	0.299619	GLYMA_12G194200	1	Increased	0/1
BP	GO:0032879	regulation of localization	1/43	612/26949	0.627884	0.816198	GLYMA_07G196500	1	Decreased	1/0
BP	GO:0072598	protein localization to chloroplast	1/43	69/26949	0.104456	0.358018	GLYMA_18G055700	1	Increased	0/1
BP	GO:0070071	proton-transporting two-sector ATPase complex assembly	1/43	20/26949	0.0314439	0.236914	GLYMA_04G027500	1	Increased	0/1
BP	GO:0000413	protein peptidyl-prolyl isomerization	1/43	84/26949	0.125712	0.386873	GLYMA_06G005100	1	Increased	0/1
BP	GO:0071383	cellular response to steroid hormone stimulus	1/43	108/26949	0.1587	0.409724	GLYMA_06G005100	1	Increased	0/1
BP	GO:0032469	endoplasmic reticulum calcium ion homeostasis	1/43	6/26949	0.00953641	0.191806	GLYMA_07G000600	1	Increased	0/1
BP	GO:0010222	stem vascular tissue pattern formation	1/43	31/26949	0.0483243	0.27074	GLYMA_13G043500	1	Increased	0/1
BP	GO:0005991	trehalose metabolic process	1/43	46/26949	0.0708805	0.312877	GLYMA_09G231400	1	Decreased	1/0
BP	GO:0010467	gene expression	2/43	2137/26949	0.865455	0.935765	GLYMA_13G000200/GLYMA_17G124200	2	Increased/Increased	0/2
BP	GO:0072596	establishment of protein localization to chloroplast	1/43	64/26949	0.0972595	0.340019	GLYMA_18G055700	1	Increased	0/1
BP	GO:0071462	cellular response to water stimulus	1/43	72/26949	0.108747	0.36697	GLYMA_13G284900	1	Decreased	1/0
BP	GO:0048545	response to steroid hormone	1/43	114/26949	0.166755	0.416178	GLYMA_06G005100	1	Increased	0/1
BP	GO:0006139	nucleobase-containing compound metabolic process	6/43	3887/26949	0.601006	0.79289	GLYMA_04G027500/GLYMA_19G097900/GLYMA_14G223700/GLYMA_14G173200/GLYMA_13G000200/GLYMA_17G124200	6	Increased/Increased/Increased/Increased/Increased/Increased	0/6
BP	GO:0043603	amide metabolic process	2/43	831/26949	0.384214	0.620709	GLYMA_08G175200/GLYMA_13G000200	2	Increased/Increased	0/2
BP	GO:0009863	salicylic acid mediated signaling pathway	1/43	88/26949	0.131296	0.391785	GLYMA_18G213200	1	Decreased	1/0
BP	GO:0015985	energy coupled proton transport, down electrochemical gradient	1/43	23/26949	0.0360764	0.254281	GLYMA_04G027500	1	Increased	0/1
BP	GO:0019725	cellular homeostasis	2/43	477/26949	0.176452	0.427075	GLYMA_04G027500/GLYMA_07G000600	2	Increased/Increased	0/2
BP	GO:0006887	exocytosis	1/43	164/26949	0.231015	0.478454	GLYMA_15G241400	1	Increased	0/1
BP	GO:0080090	regulation of primary metabolic process	7/43	5008/26949	0.710942	0.8677	GLYMA_18G213200/GLYMA_18G297100/GLYMA_06G005100/GLYMA_14G223700/GLYMA_08G365100/GLYMA_07G015200/GLYMA_07G048100	7	Decreased/Increased/Increased/Increased/Increased/Decreased/Decreased	3/4
BP	GO:0010035	response to inorganic substance	5/43	1995/26949	0.210504	0.460783	GLYMA_01G181900/GLYMA_06G005100/GLYMA_14G156400/GLYMA_13G000200/GLYMA_13G284900	5	Increased/Increased/Decreased/Increased/Decreased	2/3
BP	GO:0033365	protein localization to organelle	1/43	546/26949	0.585566	0.78468	GLYMA_18G055700	1	Increased	0/1
BP	GO:0009059	macromolecule biosynthetic process	1/43	1843/26949	0.952573	0.986596	GLYMA_13G000200	1	Increased	0/1
BP	GO:0035556	intracellular signal transduction	1/43	930/26949	0.779382	0.906671	GLYMA_12G194200	1	Increased	0/1
BP	GO:0098662	inorganic cation transmembrane transport	4/43	574/26949	0.01304	0.191806	GLYMA_04G027500/GLYMA_19G050300/GLYMA_07G000600/GLYMA_12G194200	4	Increased/Increased/Increased/Increased	0/4
BP	GO:0030003	intracellular monoatomic cation homeostasis	2/43	286/26949	0.0762925	0.319663	GLYMA_04G027500/GLYMA_07G000600	2	Increased/Increased	0/2
BP	GO:0015711	organic anion transport	3/43	481/26949	0.0412053	0.260967	GLYMA_19G199900/GLYMA_13G043500/GLYMA_13G284900	3	Decreased/Increased/Decreased	2/1
BP	GO:0043039	tRNA aminoacylation	1/43	82/26949	0.122906	0.385019	GLYMA_13G000200	1	Increased	0/1
BP	GO:0010498	proteasomal protein catabolic process	1/43	638/26949	0.643369	0.825241	GLYMA_18G167600	1	Increased	0/1
BP	GO:0006721	terpenoid metabolic process	1/43	317/26949	0.399027	0.641084	GLYMA_07G001300	1	Increased	0/1
BP	GO:0071367	cellular response to brassinosteroid stimulus	1/43	93/26949	0.138228	0.397405	GLYMA_06G005100	1	Increased	0/1
BP	GO:1901293	nucleoside phosphate biosynthetic process	2/43	298/26949	0.0818683	0.323769	GLYMA_04G027500/GLYMA_19G097900	2	Increased/Increased	0/2
BP	GO:0010016	shoot system morphogenesis	1/43	416/26949	0.488023	0.722935	GLYMA_13G043500	1	Increased	0/1
BP	GO:0009893	positive regulation of metabolic process	1/43	1710/26949	0.940464	0.979697	GLYMA_07G048100	1	Decreased	1/0
BP	GO:0065007	biological regulation	19/43	10809/26949	0.345203	0.576878	GLYMA_18G213200/GLYMA_18G297100/GLYMA_04G027500/GLYMA_04G022500/GLYMA_10G157500/GLYMA_06G005100/GLYMA_14G223700/GLYMA_14G224300/GLYMA_14G156400/GLYMA_14G089800/GLYMA_14G173200/GLYMA_08G365100/GLYMA_13G055700/GLYMA_03G207800/GLYMA_07G196500/GLYMA_07G015200/GLYMA_07G048100/GLYMA_07G000600/GLYMA_12G194200	19	Decreased/Increased/Increased/Decreased/Increased/Increased/Increased/Increased/Decreased/Increased/Increased/Increased/Increased/Increased/Decreased/Decreased/Decreased/Increased/Increased	6/13
BP	GO:0090407	organophosphate biosynthetic process	2/43	498/26949	0.188504	0.435093	GLYMA_04G027500/GLYMA_19G097900	2	Increased/Increased	0/2
BP	GO:0055085	transmembrane transport	10/43	1902/26949	0.000666121	0.145547	GLYMA_18G055700/GLYMA_04G027500/GLYMA_15G049200/GLYMA_19G050300/GLYMA_19G199900/GLYMA_13G043500/GLYMA_13G284900/GLYMA_07G026900/GLYMA_07G000600/GLYMA_12G194200	10	Increased/Increased/Decreased/Increased/Decreased/Increased/Decreased/Increased/Increased/Increased	3/7
BP	GO:0051128	regulation of cellular component organization	1/43	1033/26949	0.814002	0.917149	GLYMA_13G055700	1	Increased	0/1
BP	GO:0032355	response to estradiol	1/43	7/26949	0.0111172	0.191806	GLYMA_14G156400	1	Decreased	1/0
BP	GO:0009144	purine nucleoside triphosphate metabolic process	3/43	178/26949	0.00287975	0.154289	GLYMA_04G027500/GLYMA_19G097900/GLYMA_14G173200	3	Increased/Increased/Increased	0/3
BP	GO:0051726	regulation of cell cycle	1/43	564/26949	0.597552	0.79289	GLYMA_14G224300	1	Increased	0/1
BP	GO:0009639	response to red or far red light	1/43	371/26949	0.449292	0.687708	GLYMA_06G005100	1	Increased	0/1
BP	GO:0009791	post-embryonic development	3/43	2861/26949	0.849097	0.926369	GLYMA_06G005100/GLYMA_14G089800/GLYMA_13G043500	3	Increased/Increased/Increased	0/3
BP	GO:0006753	nucleoside phosphate metabolic process	3/43	476/26949	0.0401486	0.259567	GLYMA_04G027500/GLYMA_19G097900/GLYMA_14G173200	3	Increased/Increased/Increased	0/3
BP	GO:0009117	nucleotide metabolic process	3/43	469/26949	0.038693	0.256194	GLYMA_04G027500/GLYMA_19G097900/GLYMA_14G173200	3	Increased/Increased/Increased	0/3
BP	GO:0009607	response to biotic stimulus	3/43	2093/26949	0.659383	0.835872	GLYMA_18G213200/GLYMA_03G207800/GLYMA_07G000600	3	Decreased/Increased/Increased	1/2
BP	GO:0006807	nitrogen compound metabolic process	12/43	9517/26949	0.881878	0.948408	GLYMA_18G167600/GLYMA_04G027500/GLYMA_04G022500/GLYMA_10G157500/GLYMA_06G005100/GLYMA_19G097900/GLYMA_14G223700/GLYMA_14G173200/GLYMA_08G175200/GLYMA_13G000200/GLYMA_07G196500/GLYMA_17G124200	12	Increased/Increased/Decreased/Increased/Increased/Increased/Increased/Increased/Increased/Increased/Decreased/Increased	2/10
BP	GO:0071310	cellular response to organic substance	3/43	1691/26949	0.511603	0.739077	GLYMA_18G213200/GLYMA_06G005100/GLYMA_12G194200	3	Decreased/Increased/Increased	1/2
BP	GO:0007165	signal transduction	5/43	2717/26949	0.439763	0.679068	GLYMA_18G213200/GLYMA_10G157500/GLYMA_06G005100/GLYMA_07G000600/GLYMA_12G194200	5	Decreased/Increased/Increased/Increased/Increased	1/4
BP	GO:0032392	DNA geometric change	1/43	94/26949	0.139608	0.398748	GLYMA_14G223700	1	Increased	0/1
BP	GO:0015791	polyol transmembrane transport	1/43	29/26949	0.0452766	0.27074	GLYMA_07G026900	1	Increased	0/1
BP	GO:0034765	regulation of monoatomic ion transmembrane transport	1/43	89/26949	0.132687	0.391785	GLYMA_07G196500	1	Decreased	1/0
BP	GO:0009658	chloroplast organization	1/43	349/26949	0.42933	0.674882	GLYMA_18G055700	1	Increased	0/1
BP	GO:0044003	modulation by symbiont of host process	1/43	110/26949	0.161393	0.410051	GLYMA_03G207800	1	Increased	0/1
BP	GO:1902680	positive regulation of RNA biosynthetic process	1/43	976/26949	0.795558	0.91369	GLYMA_07G048100	1	Decreased	1/0
BP	GO:0009617	response to bacterium	1/43	1034/26949	0.814311	0.917149	GLYMA_18G213200	1	Decreased	1/0
BP	GO:0009785	blue light signaling pathway	1/43	52/26949	0.0797561	0.323769	GLYMA_06G005100	1	Increased	0/1
BP	GO:0022603	regulation of anatomical structure morphogenesis	1/43	382/26949	0.459016	0.700139	GLYMA_13G055700	1	Increased	0/1
BP	GO:0009124	nucleoside monophosphate biosynthetic process	1/43	156/26949	0.221069	0.468021	GLYMA_04G027500	1	Increased	0/1
BP	GO:0007178	transmembrane receptor protein serine/threonine kinase signaling pathway	1/43	390/26949	0.465982	0.703399	GLYMA_10G157500	1	Increased	0/1
BP	GO:0006418	tRNA aminoacylation for protein translation	1/43	77/26949	0.115855	0.375025	GLYMA_13G000200	1	Increased	0/1
BP	GO:0031347	regulation of defense response	2/43	610/26949	0.254283	0.503953	GLYMA_18G213200/GLYMA_04G022500	2	Decreased/Decreased	2/0
BP	GO:0010243	response to organonitrogen compound	3/43	630/26949	0.0789207	0.323769	GLYMA_18G213200/GLYMA_14G156400/GLYMA_12G194200	3	Decreased/Decreased/Increased	2/1
BP	GO:0009742	brassinosteroid mediated signaling pathway	1/43	89/26949	0.132687	0.391785	GLYMA_06G005100	1	Increased	0/1
BP	GO:0046323	glucose import	1/43	99/26949	0.146474	0.406408	GLYMA_19G050300	1	Increased	0/1
BP	GO:0080134	regulation of response to stress	4/43	896/26949	0.0538742	0.281289	GLYMA_18G213200/GLYMA_04G022500/GLYMA_14G223700/GLYMA_14G156400	4	Decreased/Decreased/Increased/Decreased	3/1
BP	GO:0061458	reproductive system development	1/43	2273/26949	0.97745	0.99684	GLYMA_13G043500	1	Increased	0/1
BP	GO:0071229	cellular response to acid chemical	3/43	803/26949	0.135941	0.39473	GLYMA_18G213200/GLYMA_13G284900/GLYMA_12G194200	3	Decreased/Decreased/Increased	2/1
BP	GO:0071417	cellular response to organonitrogen compound	1/43	74/26949	0.111597	0.372273	GLYMA_12G194200	1	Increased	0/1
BP	GO:0032508	DNA duplex unwinding	1/43	91/26949	0.135462	0.39473	GLYMA_14G223700	1	Increased	0/1
BP	GO:0009616	RNAi-mediated antiviral immune response	1/43	33/26949	0.0513624	0.277668	GLYMA_03G207800	1	Increased	0/1
BP	GO:0042221	response to chemical	14/43	5642/26949	0.050941	0.277668	GLYMA_18G213200/GLYMA_18G297100/GLYMA_01G181900/GLYMA_04G022500/GLYMA_06G005100/GLYMA_14G156400/GLYMA_08G175200/GLYMA_08G365100/GLYMA_13G043500/GLYMA_13G000200/GLYMA_13G284900/GLYMA_07G015200/GLYMA_07G026900/GLYMA_12G194200	14	Decreased/Increased/Increased/Decreased/Increased/Decreased/Increased/Increased/Increased/Increased/Decreased/Decreased/Increased/Increased	5/9
BP	GO:0071554	cell wall organization or biogenesis	1/43	866/26949	0.75478	0.889325	GLYMA_04G152100	1	Decreased	1/0
BP	GO:0051246	regulation of protein metabolic process	2/43	926/26949	0.437558	0.679068	GLYMA_06G005100/GLYMA_07G015200	2	Increased/Decreased	1/1
BP	GO:0071669	plant-type cell wall organization or biogenesis	1/43	507/26949	0.558387	0.766461	GLYMA_04G152100	1	Decreased	1/0
BP	GO:0009628	response to abiotic stimulus	5/43	3954/26949	0.77625	0.905798	GLYMA_06G005100/GLYMA_14G156400/GLYMA_13G043500/GLYMA_13G284900/GLYMA_12G194200	5	Increased/Decreased/Increased/Decreased/Increased	2/3
BP	GO:0070417	cellular response to cold	1/43	89/26949	0.132687	0.391785	GLYMA_12G194200	1	Increased	0/1
BP	GO:0044271	cellular nitrogen compound biosynthetic process	3/43	1780/26949	0.546995	0.76315	GLYMA_04G027500/GLYMA_19G097900/GLYMA_13G000200	3	Increased/Increased/Increased	0/3
BP	GO:0051716	cellular response to stimulus	10/43	4807/26949	0.226712	0.474035	GLYMA_18G213200/GLYMA_01G181900/GLYMA_10G157500/GLYMA_06G005100/GLYMA_14G223700/GLYMA_13G284900/GLYMA_07G196500/GLYMA_07G026900/GLYMA_07G000600/GLYMA_12G194200	10	Decreased/Increased/Increased/Increased/Increased/Decreased/Decreased/Increased/Increased/Increased	3/7
BP	GO:0009451	RNA modification	1/43	970/26949	0.793516	0.91369	GLYMA_17G124200	1	Increased	0/1
BP	GO:0050896	response to stimulus	20/43	10086/26949	0.141639	0.401924	GLYMA_18G213200/GLYMA_18G297100/GLYMA_01G181900/GLYMA_04G022500/GLYMA_10G157500/GLYMA_06G005100/GLYMA_19G097900/GLYMA_14G223700/GLYMA_14G156400/GLYMA_08G175200/GLYMA_08G365100/GLYMA_13G043500/GLYMA_13G000200/GLYMA_13G284900/GLYMA_03G207800/GLYMA_07G196500/GLYMA_07G015200/GLYMA_07G026900/GLYMA_07G000600/GLYMA_12G194200	20	Decreased/Increased/Increased/Decreased/Increased/Increased/Increased/Increased/Decreased/Increased/Increased/Increased/Increased/Decreased/Increased/Decreased/Decreased/Increased/Increased/Increased	6/14
BP	GO:0070647	protein modification by small protein conjugation or removal	2/43	1066/26949	0.511599	0.739077	GLYMA_18G167600/GLYMA_07G196500	2	Increased/Decreased	1/1
BP	GO:0043161	proteasome-mediated ubiquitin-dependent protein catabolic process	1/43	613/26949	0.628491	0.816198	GLYMA_18G167600	1	Increased	0/1
BP	GO:0034285	response to disaccharide	1/43	182/26949	0.252943	0.503581	GLYMA_14G156400	1	Decreased	1/0
BP	GO:0000018	regulation of DNA recombination	1/43	69/26949	0.104456	0.358018	GLYMA_14G223700	1	Increased	0/1
BP	GO:0006979	response to oxidative stress	1/43	797/26949	0.725253	0.876602	GLYMA_14G156400	1	Decreased	1/0
BP	GO:0043604	amide biosynthetic process	1/43	624/26949	0.635111	0.821596	GLYMA_13G000200	1	Increased	0/1
BP	GO:0009891	positive regulation of biosynthetic process	1/43	1167/26949	0.851194	0.926369	GLYMA_07G048100	1	Decreased	1/0
BP	GO:0043038	amino acid activation	1/43	82/26949	0.122906	0.385019	GLYMA_13G000200	1	Increased	0/1
BP	GO:0070070	proton-transporting V-type ATPase complex assembly	1/43	15/26949	0.0236747	0.21114	GLYMA_04G027500	1	Increased	0/1
BP	GO:0042631	cellular response to water deprivation	1/43	72/26949	0.108747	0.36697	GLYMA_13G284900	1	Decreased	1/0
BP	GO:0019755	one-carbon compound transport	1/43	35/26949	0.054391	0.281289	GLYMA_07G026900	1	Increased	0/1
BP	GO:0090304	nucleic acid metabolic process	3/43	3272/26949	0.907644	0.964332	GLYMA_14G223700/GLYMA_13G000200/GLYMA_17G124200	3	Increased/Increased/Increased	0/3
BP	GO:0006508	proteolysis	2/43	1461/26949	0.684894	0.856512	GLYMA_18G167600/GLYMA_04G022500	2	Increased/Decreased	1/1
BP	GO:0019748	secondary metabolic process	2/43	661/26949	0.284595	0.525952	GLYMA_01G181900/GLYMA_08G175200	2	Increased/Increased	0/2
BP	GO:0019722	calcium-mediated signaling	1/43	99/26949	0.146474	0.406408	GLYMA_12G194200	1	Increased	0/1
BP	GO:0007166	cell surface receptor signaling pathway	1/43	517/26949	0.565518	0.768682	GLYMA_10G157500	1	Increased	0/1
BP	GO:1900039	positive regulation of cellular response to hypoxia	1/43	2/26949	0.00318873	0.154289	GLYMA_14G156400	1	Decreased	1/0
BP	GO:0042594	response to starvation	1/43	371/26949	0.449292	0.687708	GLYMA_07G196500	1	Decreased	1/0
BP	GO:0045037	protein import into chloroplast stroma	1/43	30/26949	0.0468016	0.27074	GLYMA_18G055700	1	Increased	0/1
BP	GO:0031348	negative regulation of defense response	1/43	169/26949	0.237169	0.485446	GLYMA_04G022500	1	Decreased	1/0
BP	GO:0071281	cellular response to iron ion	1/43	137/26949	0.196941	0.442484	GLYMA_01G181900	1	Increased	0/1
BP	GO:0070727	cellular macromolecule localization	1/43	1018/26949	0.809312	0.917149	GLYMA_18G055700	1	Increased	0/1
BP	GO:0009664	plant-type cell wall organization	1/43	281/26949	0.363056	0.597572	GLYMA_04G152100	1	Decreased	1/0
BP	GO:0071918	urea transmembrane transport	1/43	20/26949	0.0314439	0.236914	GLYMA_07G026900	1	Increased	0/1
BP	GO:0071241	cellular response to inorganic substance	1/43	236/26949	0.315124	0.548643	GLYMA_01G181900	1	Increased	0/1
BP	GO:0065003	protein-containing complex assembly	1/43	956/26949	0.788673	0.913591	GLYMA_04G027500	1	Increased	0/1
BP	GO:0010629	negative regulation of gene expression	2/43	1036/26949	0.496243	0.730189	GLYMA_18G213200/GLYMA_03G207800	2	Decreased/Increased	1/1
BP	GO:0009755	hormone-mediated signaling pathway	2/43	1044/26949	0.500366	0.733759	GLYMA_18G213200/GLYMA_06G005100	2	Decreased/Increased	1/1
BP	GO:0008283	cell population proliferation	1/43	160/26949	0.226058	0.4738	GLYMA_14G173200	1	Increased	0/1
BP	GO:0044255	cellular lipid metabolic process	1/43	1176/26949	0.853413	0.926369	GLYMA_07G001300	1	Increased	0/1
BP	GO:0048519	negative regulation of biological process	3/43	2799/26949	0.837996	0.925289	GLYMA_18G213200/GLYMA_04G022500/GLYMA_03G207800	3	Decreased/Decreased/Increased	2/1
BP	GO:0010966	regulation of phosphate transport	1/43	10/26949	0.0158446	0.191806	GLYMA_07G196500	1	Decreased	1/0
BP	GO:0002682	regulation of immune system process	1/43	405/26949	0.478808	0.717802	GLYMA_18G213200	1	Decreased	1/0
BP	GO:0030641	regulation of cellular pH	1/43	65/26949	0.0987033	0.342328	GLYMA_04G027500	1	Increased	0/1
BP	GO:0031667	response to nutrient levels	2/43	474/26949	0.174741	0.424232	GLYMA_07G196500/GLYMA_07G026900	2	Decreased/Increased	1/1
BP	GO:0098542	defense response to other organism	2/43	1474/26949	0.689671	0.857429	GLYMA_18G213200/GLYMA_03G207800	2	Decreased/Increased	1/1
BP	GO:2000779	regulation of double-strand break repair	1/43	26/26949	0.0406873	0.259567	GLYMA_14G223700	1	Increased	0/1
BP	GO:0006974	DNA damage response	1/43	592/26949	0.615527	0.806553	GLYMA_14G223700	1	Increased	0/1
BP	GO:0048856	anatomical structure development	3/43	5668/26949	0.997038	0.999203	GLYMA_06G005100/GLYMA_14G089800/GLYMA_13G043500	3	Increased/Increased/Increased	0/3
BP	GO:0032870	cellular response to hormone stimulus	2/43	1254/26949	0.600898	0.79289	GLYMA_18G213200/GLYMA_06G005100	2	Decreased/Increased	1/1
BP	GO:0009410	response to xenobiotic stimulus	1/43	41/26949	0.0634204	0.299619	GLYMA_14G156400	1	Decreased	1/0
BP	GO:0019941	modification-dependent protein catabolic process	1/43	782/26949	0.718389	0.872044	GLYMA_18G167600	1	Increased	0/1
BP	GO:0015833	peptide transport	1/43	850/26949	0.748222	0.886106	GLYMA_18G055700	1	Increased	0/1
BP	GO:0051239	regulation of multicellular organismal process	3/43	1528/26949	0.443592	0.681369	GLYMA_18G213200/GLYMA_04G022500/GLYMA_14G089800	3	Decreased/Decreased/Increased	2/1
BP	GO:0048878	chemical homeostasis	4/43	770/26949	0.0338608	0.24662	GLYMA_04G027500/GLYMA_14G173200/GLYMA_07G196500/GLYMA_07G000600	4	Increased/Increased/Decreased/Increased	1/3
BP	GO:0044419	biological process involved in interspecies interaction between organisms	1/43	253/26949	0.333632	0.562924	GLYMA_03G207800	1	Increased	0/1
BP	GO:0010588	cotyledon vascular tissue pattern formation	1/43	56/26949	0.0856271	0.325464	GLYMA_13G043500	1	Increased	0/1
BP	GO:0006417	regulation of translation	1/43	230/26949	0.308473	0.544658	GLYMA_07G015200	1	Decreased	1/0
BP	GO:0002831	regulation of response to biotic stimulus	1/43	192/26949	0.26486	0.515562	GLYMA_04G022500	1	Decreased	1/0
BP	GO:0006886	intracellular protein transport	1/43	722/26949	0.689218	0.857429	GLYMA_18G055700	1	Increased	0/1
BP	GO:0009201	ribonucleoside triphosphate biosynthetic process	1/43	115/26949	0.16809	0.416178	GLYMA_04G027500	1	Increased	0/1
BP	GO:1901360	organic cyclic compound metabolic process	7/43	4763/26949	0.656634	0.835369	GLYMA_04G027500/GLYMA_19G097900/GLYMA_14G223700/GLYMA_14G173200/GLYMA_13G000200/GLYMA_07G001300/GLYMA_17G124200	7	Increased/Increased/Increased/Increased/Increased/Increased/Increased	0/7
BP	GO:0071311	cellular response to acetate	1/43	5/26949	0.0079532	0.191806	GLYMA_12G194200	1	Increased	0/1
BP	GO:0051254	positive regulation of RNA metabolic process	1/43	1026/26949	0.811828	0.917149	GLYMA_07G048100	1	Decreased	1/0
BP	GO:0048581	negative regulation of post-embryonic development	1/43	256/26949	0.336847	0.565075	GLYMA_04G022500	1	Decreased	1/0
BP	GO:0000003	reproduction	1/43	3071/26949	0.994521	0.999203	GLYMA_13G043500	1	Increased	0/1
BP	GO:0051253	negative regulation of RNA metabolic process	1/43	693/26949	0.674081	0.849325	GLYMA_18G213200	1	Decreased	1/0
BP	GO:0009651	response to salt stress	2/43	1125/26949	0.540931	0.75848	GLYMA_14G156400/GLYMA_13G043500	2	Decreased/Increased	1/1
BP	GO:0009620	response to fungus	1/43	799/26949	0.726156	0.876602	GLYMA_18G213200	1	Decreased	1/0
BP	GO:0051252	regulation of RNA metabolic process	5/43	4021/26949	0.789312	0.913591	GLYMA_18G213200/GLYMA_18G297100/GLYMA_08G365100/GLYMA_07G015200/GLYMA_07G048100	5	Decreased/Increased/Increased/Decreased/Decreased	3/2
BP	GO:0045893	positive regulation of DNA-templated transcription	1/43	932/26949	0.780111	0.906671	GLYMA_07G048100	1	Decreased	1/0
BP	GO:0045892	negative regulation of DNA-templated transcription	1/43	551/26949	0.58893	0.787041	GLYMA_18G213200	1	Decreased	1/0
BP	GO:0070482	response to oxygen levels	1/43	216/26949	0.292707	0.529661	GLYMA_14G156400	1	Decreased	1/0
BP	GO:0071555	cell wall organization	1/43	433/26949	0.501951	0.734849	GLYMA_04G152100	1	Decreased	1/0
BP	GO:0072524	pyridine-containing compound metabolic process	1/43	161/26949	0.2273	0.47413	GLYMA_19G097900	1	Increased	0/1
BP	GO:0006882	intracellular zinc ion homeostasis	1/43	21/26949	0.0329905	0.2423	GLYMA_04G027500	1	Increased	0/1
BP	GO:0010034	response to acetate	1/43	5/26949	0.0079532	0.191806	GLYMA_12G194200	1	Increased	0/1
BP	GO:0010033	response to organic substance	9/43	3969/26949	0.172979	0.424232	GLYMA_18G213200/GLYMA_18G297100/GLYMA_04G022500/GLYMA_06G005100/GLYMA_14G156400/GLYMA_08G365100/GLYMA_13G043500/GLYMA_07G015200/GLYMA_12G194200	9	Decreased/Increased/Decreased/Increased/Decreased/Increased/Increased/Decreased/Increased	4/5
BP	GO:0031146	SCF-dependent proteasomal ubiquitin-dependent protein catabolic process	1/43	105/26949	0.154644	0.409724	GLYMA_18G167600	1	Increased	0/1
BP	GO:0005975	carbohydrate metabolic process	1/43	987/26949	0.799252	0.915525	GLYMA_09G231400	1	Decreased	1/0
BP	GO:0006955	immune response	2/43	794/26949	0.362892	0.597572	GLYMA_18G213200/GLYMA_03G207800	2	Decreased/Increased	1/1
BP	GO:0045935	positive regulation of nucleobase-containing compound metabolic process	1/43	1108/26949	0.835812	0.925289	GLYMA_07G048100	1	Decreased	1/0
BP	GO:0009864	induced systemic resistance, jasmonic acid mediated signaling pathway	1/43	40/26949	0.0619214	0.299619	GLYMA_18G213200	1	Decreased	1/0
BP	GO:0046677	response to antibiotic	3/43	640/26949	0.0818593	0.323769	GLYMA_18G213200/GLYMA_14G156400/GLYMA_12G194200	3	Decreased/Decreased/Increased	2/1
BP	GO:0031668	cellular response to extracellular stimulus	3/43	469/26949	0.038693	0.256194	GLYMA_13G284900/GLYMA_07G196500/GLYMA_07G026900	3	Decreased/Decreased/Increased	2/1
BP	GO:0051172	negative regulation of nitrogen compound metabolic process	1/43	1053/26949	0.82008	0.92009	GLYMA_18G213200	1	Decreased	1/0
BP	GO:0009741	response to brassinosteroid	1/43	211/26949	0.286992	0.526956	GLYMA_06G005100	1	Increased	0/1
BP	GO:0008610	lipid biosynthetic process	1/43	763/26949	0.709454	0.8677	GLYMA_07G001300	1	Increased	0/1
BP	GO:0008150	biological_process	37/43	23157/26949	0.597864	0.79289	GLYMA_18G167600/GLYMA_18G213200/GLYMA_18G297100/GLYMA_18G055700/GLYMA_01G181900/GLYMA_04G027500/GLYMA_04G022500/GLYMA_04G152100/GLYMA_15G241400/GLYMA_15G049200/GLYMA_10G157500/GLYMA_06G308500/GLYMA_06G005100/GLYMA_19G050300/GLYMA_19G199900/GLYMA_19G097900/GLYMA_09G231400/GLYMA_14G223700/GLYMA_14G224300/GLYMA_14G156400/GLYMA_14G089800/GLYMA_14G173200/GLYMA_08G175200/GLYMA_08G365100/GLYMA_13G043500…	37	Increased/Decreased/Increased/Increased/Increased/Increased/Decreased/Decreased/Increased/Decreased/Increased/Decreased/Increased/Increased/Decreased/Increased/Decreased/Increased/Increased/Decreased/Increased/Increased/Increased/Increased/Increased/Increased/Increased/Decreased/Increased/Decreased/Decreased/Decreased/Increased/Increased/Increased/Increased/Increased	12/25
BP	GO:1902600	proton transmembrane transport	2/43	241/26949	0.0565968	0.290974	GLYMA_04G027500/GLYMA_19G050300	2	Increased/Increased	0/2
BP	GO:0009987	cellular process	23/43	16820/26949	0.912848	0.967066	GLYMA_18G167600/GLYMA_18G213200/GLYMA_18G055700/GLYMA_01G181900/GLYMA_04G027500/GLYMA_04G152100/GLYMA_15G241400/GLYMA_10G157500/GLYMA_06G005100/GLYMA_19G097900/GLYMA_09G231400/GLYMA_14G223700/GLYMA_14G173200/GLYMA_08G175200/GLYMA_13G000200/GLYMA_13G284900/GLYMA_03G207800/GLYMA_07G196500/GLYMA_07G026900/GLYMA_07G000600/GLYMA_07G001300/GLYMA_17G124200/GLYMA_12G194200	23	Increased/Decreased/Increased/Increased/Increased/Decreased/Increased/Increased/Increased/Increased/Decreased/Increased/Increased/Increased/Increased/Decreased/Increased/Decreased/Increased/Increased/Increased/Increased/Increased	5/18
BP	GO:0006874	intracellular calcium ion homeostasis	1/43	77/26949	0.115855	0.375025	GLYMA_07G000600	1	Increased	0/1
BP	GO:0044550	secondary metabolite biosynthetic process	1/43	466/26949	0.527939	0.750274	GLYMA_01G181900	1	Increased	0/1
BP	GO:0048608	reproductive structure development	1/43	2273/26949	0.97745	0.99684	GLYMA_13G043500	1	Increased	0/1
BP	GO:1900424	regulation of defense response to bacterium	1/43	84/26949	0.125712	0.386873	GLYMA_04G022500	1	Decreased	1/0
BP	GO:0043200	response to amino acid	1/43	72/26949	0.108747	0.36697	GLYMA_12G194200	1	Increased	0/1
BP	GO:0009657	plastid organization	1/43	451/26949	0.516294	0.741987	GLYMA_18G055700	1	Increased	0/1
BP	GO:0010604	positive regulation of macromolecule metabolic process	1/43	1564/26949	0.923689	0.972656	GLYMA_07G048100	1	Decreased	1/0
BP	GO:0050778	positive regulation of immune response	1/43	229/26949	0.307358	0.543788	GLYMA_18G213200	1	Decreased	1/0
BP	GO:0048316	seed development	1/43	1285/26949	0.877853	0.946046	GLYMA_13G043500	1	Increased	0/1
BP	GO:1903825	organic acid transmembrane transport	2/43	297/26949	0.0813988	0.323769	GLYMA_19G199900/GLYMA_13G043500	2	Decreased/Increased	1/1
BP	GO:0104004	cellular response to environmental stimulus	3/43	397/26949	0.0253543	0.215143	GLYMA_06G005100/GLYMA_13G284900/GLYMA_12G194200	3	Increased/Decreased/Increased	1/2
BP	GO:0003006	developmental process involved in reproduction	1/43	2685/26949	0.989075	0.999203	GLYMA_13G043500	1	Increased	0/1
BP	GO:0009141	nucleoside triphosphate metabolic process	3/43	195/26949	0.00372125	0.154289	GLYMA_04G027500/GLYMA_19G097900/GLYMA_14G173200	3	Increased/Increased/Increased	0/3
BP	GO:0019932	second-messenger-mediated signaling	1/43	125/26949	0.181327	0.430653	GLYMA_12G194200	1	Increased	0/1
BP	GO:0009719	response to endogenous stimulus	8/43	3148/26949	0.122351	0.385019	GLYMA_18G213200/GLYMA_18G297100/GLYMA_06G005100/GLYMA_14G156400/GLYMA_08G365100/GLYMA_13G043500/GLYMA_07G015200/GLYMA_12G194200	8	Decreased/Increased/Increased/Decreased/Increased/Increased/Decreased/Increased	3/5
BP	GO:0009414	response to water deprivation	2/43	740/26949	0.331347	0.562924	GLYMA_14G156400/GLYMA_13G284900	2	Decreased/Decreased	2/0
BP	GO:0015908	fatty acid transport	1/43	27/26949	0.0422195	0.265466	GLYMA_13G043500	1	Increased	0/1
BP	GO:0048825	cotyledon development	1/43	134/26949	0.193065	0.436018	GLYMA_13G043500	1	Increased	0/1
BP	GO:0051052	regulation of DNA metabolic process	1/43	283/26949	0.365108	0.597574	GLYMA_14G223700	1	Increased	0/1
BP	GO:0044085	cellular component biogenesis	1/43	2089/26949	0.968955	0.993975	GLYMA_04G027500	1	Increased	0/1
BP	GO:0070588	calcium ion transmembrane transport	2/43	126/26949	0.0172817	0.201389	GLYMA_07G000600/GLYMA_12G194200	2	Increased/Increased	0/2
BP	GO:0019359	nicotinamide nucleotide biosynthetic process	1/43	102/26949	0.150569	0.408455	GLYMA_19G097900	1	Increased	0/1
BP	GO:0009314	response to radiation	1/43	1466/26949	0.909926	0.965139	GLYMA_06G005100	1	Increased	0/1
BP	GO:0051649	establishment of localization in cell	1/43	1153/26949	0.847677	0.926087	GLYMA_18G055700	1	Increased	0/1
BP	GO:0001558	regulation of cell growth	1/43	246/26949	0.326071	0.557673	GLYMA_13G055700	1	Increased	0/1
BP	GO:0015031	protein transport	1/43	809/26949	0.730626	0.878216	GLYMA_18G055700	1	Increased	0/1
BP	GO:0006531	aspartate metabolic process	1/43	30/26949	0.0468016	0.27074	GLYMA_19G097900	1	Increased	0/1
BP	GO:1901701	cellular response to oxygen-containing compound	4/43	1168/26949	0.114715	0.375025	GLYMA_18G213200/GLYMA_06G005100/GLYMA_13G284900/GLYMA_12G194200	4	Decreased/Increased/Decreased/Increased	2/2
BP	GO:0071702	organic substance transport	7/43	1677/26949	0.0160204	0.191806	GLYMA_18G055700/GLYMA_15G049200/GLYMA_19G050300/GLYMA_19G199900/GLYMA_13G043500/GLYMA_13G284900/GLYMA_07G026900	7	Increased/Decreased/Increased/Decreased/Increased/Decreased/Increased	3/4
BP	GO:0015980	energy derivation by oxidation of organic compounds	1/43	196/26949	0.269574	0.52122	GLYMA_14G173200	1	Increased	0/1
BP	GO:0005984	disaccharide metabolic process	1/43	104/26949	0.153287	0.408455	GLYMA_09G231400	1	Decreased	1/0
BP	GO:0048518	positive regulation of biological process	4/43	2923/26949	0.700052	0.863151	GLYMA_18G213200/GLYMA_14G156400/GLYMA_14G089800/GLYMA_07G048100	4	Decreased/Decreased/Increased/Decreased	3/1
BP	GO:0009060	aerobic respiration	1/43	85/26949	0.127111	0.388445	GLYMA_14G173200	1	Increased	0/1
BP	GO:0010029	regulation of seed germination	1/43	198/26949	0.27192	0.522326	GLYMA_14G089800	1	Increased	0/1
BP	GO:0048827	phyllome development	1/43	1130/26949	0.841721	0.925289	GLYMA_13G043500	1	Increased	0/1
BP	GO:0016104	triterpenoid biosynthetic process	1/43	12/26949	0.018984	0.201806	GLYMA_07G001300	1	Increased	0/1
BP	GO:0010556	regulation of macromolecule biosynthetic process	5/43	4176/26949	0.817367	0.918568	GLYMA_18G213200/GLYMA_18G297100/GLYMA_08G365100/GLYMA_07G015200/GLYMA_07G048100	5	Decreased/Increased/Increased/Decreased/Decreased	3/2
BP	GO:0006082	organic acid metabolic process	2/43	1676/26949	0.756715	0.889325	GLYMA_19G097900/GLYMA_13G000200	2	Increased/Increased	0/2
BP	GO:0080135	regulation of cellular response to stress	2/43	175/26949	0.0318143	0.237656	GLYMA_14G223700/GLYMA_14G156400	2	Increased/Decreased	1/1
BP	GO:0007167	enzyme-linked receptor protein signaling pathway	1/43	407/26949	0.480496	0.717869	GLYMA_10G157500	1	Increased	0/1
BP	GO:0036211	protein modification process	4/43	3649/26949	0.851937	0.926369	GLYMA_18G167600/GLYMA_10G157500/GLYMA_06G005100/GLYMA_07G196500	4	Increased/Increased/Increased/Decreased	1/3
BP	GO:0010324	membrane invagination	1/43	15/26949	0.0236747	0.21114	GLYMA_04G027500	1	Increased	0/1
BP	GO:0071705	nitrogen compound transport	2/43	1258/26949	0.602664	0.793265	GLYMA_18G055700/GLYMA_07G026900	2	Increased/Increased	0/2
BP	GO:0033036	macromolecule localization	2/43	1374/26949	0.651421	0.83359	GLYMA_18G055700/GLYMA_13G043500	2	Increased/Increased	0/2
BP	GO:0009199	ribonucleoside triphosphate metabolic process	3/43	180/26949	0.0029719	0.154289	GLYMA_04G027500/GLYMA_19G097900/GLYMA_14G173200	3	Increased/Increased/Increased	0/3
BP	GO:0051707	response to other organism	2/43	2068/26949	0.852552	0.926369	GLYMA_18G213200/GLYMA_03G207800	2	Decreased/Increased	1/1
BP	GO:0006123	mitochondrial electron transport, cytochrome c to oxygen	1/43	8/26949	0.0126954	0.191806	GLYMA_14G173200	1	Increased	0/1
BP	GO:0019219	regulation of nucleobase-containing compound metabolic process	6/43	4202/26949	0.680332	0.854448	GLYMA_18G213200/GLYMA_18G297100/GLYMA_14G223700/GLYMA_08G365100/GLYMA_07G015200/GLYMA_07G048100	6	Decreased/Increased/Increased/Increased/Decreased/Decreased	3/3
BP	GO:0009862	systemic acquired resistance, salicylic acid mediated signaling pathway	1/43	59/26949	0.0900063	0.329144	GLYMA_18G213200	1	Decreased	1/0
BP	GO:0007035	vacuolar acidification	1/43	31/26949	0.0483243	0.27074	GLYMA_04G027500	1	Increased	0/1
BP	GO:0018130	heterocycle biosynthetic process	2/43	1290/26949	0.616589	0.806735	GLYMA_04G027500/GLYMA_19G097900	2	Increased/Increased	0/2
BP	GO:0043648	dicarboxylic acid metabolic process	1/43	147/26949	0.20973	0.460562	GLYMA_19G097900	1	Increased	0/1
BP	GO:0009615	response to virus	1/43	191/26949	0.263676	0.515555	GLYMA_03G207800	1	Increased	0/1
BP	GO:0009142	nucleoside triphosphate biosynthetic process	1/43	120/26949	0.174735	0.424232	GLYMA_04G027500	1	Increased	0/1
BP	GO:0006812	monoatomic cation transport	4/43	848/26949	0.0456224	0.27074	GLYMA_04G027500/GLYMA_19G050300/GLYMA_07G000600/GLYMA_12G194200	4	Increased/Increased/Increased/Increased	0/4
BP	GO:0009735	response to cytokinin	1/43	527/26949	0.572536	0.774607	GLYMA_06G005100	1	Increased	0/1
BP	GO:0008152	metabolic process	17/43	13160/26949	0.915712	0.968926	GLYMA_18G167600/GLYMA_01G181900/GLYMA_04G027500/GLYMA_04G022500/GLYMA_10G157500/GLYMA_06G308500/GLYMA_06G005100/GLYMA_19G097900/GLYMA_09G231400/GLYMA_14G223700/GLYMA_14G156400/GLYMA_14G173200/GLYMA_08G175200/GLYMA_13G000200/GLYMA_07G196500/GLYMA_07G001300/GLYMA_17G124200	17	Increased/Increased/Increased/Decreased/Increased/Decreased/Increased/Increased/Decreased/Increased/Decreased/Increased/Increased/Increased/Decreased/Increased/Increased	5/12
BP	GO:0019674	NAD metabolic process	1/43	40/26949	0.0619214	0.299619	GLYMA_19G097900	1	Increased	0/1
BP	GO:0048584	positive regulation of response to stimulus	2/43	712/26949	0.314837	0.548643	GLYMA_18G213200/GLYMA_14G156400	2	Decreased/Decreased	2/0
BP	GO:0009892	negative regulation of metabolic process	2/43	1473/26949	0.689306	0.857429	GLYMA_18G213200/GLYMA_03G207800	2	Decreased/Increased	1/1
BP	GO:0017038	protein import	1/43	224/26949	0.301759	0.537003	GLYMA_18G055700	1	Increased	0/1
BP	GO:0009627	systemic acquired resistance	1/43	147/26949	0.20973	0.460562	GLYMA_18G213200	1	Decreased	1/0
BP	GO:0015986	proton motive force-driven ATP synthesis	1/43	23/26949	0.0360764	0.254281	GLYMA_04G027500	1	Increased	0/1
BP	GO:0010051	xylem and phloem pattern formation	1/43	177/26949	0.246914	0.49496	GLYMA_13G043500	1	Increased	0/1
BP	GO:0046942	carboxylic acid transport	2/43	319/26949	0.0919186	0.331971	GLYMA_19G199900/GLYMA_13G043500	2	Decreased/Increased	1/1
BP	GO:0051094	positive regulation of developmental process	1/43	435/26949	0.503565	0.735762	GLYMA_14G089800	1	Increased	0/1
BP	GO:0034641	cellular nitrogen compound metabolic process	7/43	4804/26949	0.666093	0.842496	GLYMA_04G027500/GLYMA_19G097900/GLYMA_14G223700/GLYMA_14G173200/GLYMA_08G175200/GLYMA_13G000200/GLYMA_17G124200	7	Increased/Increased/Increased/Increased/Increased/Increased/Increased	0/7
BP	GO:0008643	carbohydrate transport	3/43	221/26949	0.00527349	0.177271	GLYMA_15G049200/GLYMA_19G050300/GLYMA_07G026900	3	Decreased/Increased/Increased	1/2
BP	GO:0018208	peptidyl-proline modification	1/43	123/26949	0.178697	0.427893	GLYMA_06G005100	1	Increased	0/1
BP	GO:0098656	monoatomic anion transmembrane transport	4/43	550/26949	0.0112929	0.191806	GLYMA_19G199900/GLYMA_13G043500/GLYMA_13G284900/GLYMA_07G026900	4	Decreased/Increased/Decreased/Increased	2/2
BP	GO:0009413	response to flooding	1/43	6/26949	0.00953641	0.191806	GLYMA_14G156400	1	Decreased	1/0
BP	GO:0090698	post-embryonic plant morphogenesis	1/43	484/26949	0.541551	0.75848	GLYMA_13G043500	1	Increased	0/1
BP	GO:0043207	response to external biotic stimulus	2/43	2077/26949	0.854295	0.926369	GLYMA_18G213200/GLYMA_03G207800	2	Decreased/Increased	1/1
BP	GO:0015718	monocarboxylic acid transport	1/43	108/26949	0.1587	0.409724	GLYMA_13G043500	1	Increased	0/1
BP	GO:0008380	RNA splicing	1/43	351/26949	0.431173	0.675351	GLYMA_17G124200	1	Increased	0/1
BP	GO:0032502	developmental process	3/43	6050/26949	0.998417	0.999203	GLYMA_06G005100/GLYMA_14G089800/GLYMA_13G043500	3	Increased/Increased/Increased	0/3
BP	GO:0051234	establishment of localization	12/43	3795/26949	0.0133394	0.191806	GLYMA_18G055700/GLYMA_04G027500/GLYMA_15G241400/GLYMA_15G049200/GLYMA_19G050300/GLYMA_19G199900/GLYMA_13G043500/GLYMA_13G284900/GLYMA_07G196500/GLYMA_07G026900/GLYMA_07G000600/GLYMA_12G194200	12	Increased/Increased/Increased/Decreased/Increased/Decreased/Increased/Decreased/Decreased/Increased/Increased/Increased	4/8
BP	GO:2000024	regulation of leaf development	1/43	173/26949	0.242057	0.490852	GLYMA_18G213200	1	Decreased	1/0
BP	GO:0044248	cellular catabolic process	3/43	2093/26949	0.659383	0.835872	GLYMA_18G167600/GLYMA_08G175200/GLYMA_07G196500	3	Increased/Increased/Decreased	1/2
BP	GO:0016070	RNA metabolic process	2/43	2584/26949	0.927257	0.973365	GLYMA_13G000200/GLYMA_17G124200	2	Increased/Increased	0/2
BP	GO:1901564	organonitrogen compound metabolic process	10/43	6558/26949	0.623531	0.813382	GLYMA_18G167600/GLYMA_04G027500/GLYMA_04G022500/GLYMA_10G157500/GLYMA_06G005100/GLYMA_19G097900/GLYMA_14G173200/GLYMA_08G175200/GLYMA_13G000200/GLYMA_07G196500	10	Increased/Increased/Decreased/Increased/Increased/Increased/Increased/Increased/Increased/Decreased	2/8
BP	GO:0051093	negative regulation of developmental process	2/43	427/26949	0.148356	0.408455	GLYMA_18G213200/GLYMA_04G022500	2	Decreased/Decreased	2/0
BP	GO:0042325	regulation of phosphorylation	1/43	286/26949	0.368175	0.601466	GLYMA_06G005100	1	Increased	0/1
BP	GO:1900037	regulation of cellular response to hypoxia	1/43	2/26949	0.00318873	0.154289	GLYMA_14G156400	1	Decreased	1/0
BP	GO:0048522	positive regulation of cellular process	2/43	2236/26949	0.882215	0.948408	GLYMA_14G156400/GLYMA_07G048100	2	Decreased/Decreased	2/0
BP	GO:0015698	inorganic anion transport	2/43	225/26949	0.0501046	0.275418	GLYMA_07G196500/GLYMA_07G026900	2	Decreased/Increased	1/1
BP	GO:0070072	vacuolar proton-transporting V-type ATPase complex assembly	1/43	15/26949	0.0236747	0.21114	GLYMA_04G027500	1	Increased	0/1
BP	GO:0042542	response to hydrogen peroxide	1/43	163/26949	0.229779	0.478159	GLYMA_14G156400	1	Decreased	1/0
BP	GO:0050832	defense response to fungus	1/43	616/26949	0.630308	0.817343	GLYMA_18G213200	1	Decreased	1/0
BP	GO:0009682	induced systemic resistance	1/43	91/26949	0.135462	0.39473	GLYMA_18G213200	1	Decreased	1/0
BP	GO:0009585	red, far-red light phototransduction	1/43	46/26949	0.0708805	0.312877	GLYMA_06G005100	1	Increased	0/1
BP	GO:0009737	response to abscisic acid	2/43	1030/26949	0.493137	0.728044	GLYMA_14G156400/GLYMA_13G043500	2	Decreased/Increased	1/1
BP	GO:0006720	isoprenoid metabolic process	1/43	374/26949	0.451961	0.690584	GLYMA_07G001300	1	Increased	0/1
BP	GO:0009435	NAD biosynthetic process	1/43	21/26949	0.0329905	0.2423	GLYMA_19G097900	1	Increased	0/1
BP	GO:0034627	'de novo' NAD biosynthetic process	1/43	13/26949	0.02055	0.201806	GLYMA_19G097900	1	Increased	0/1
BP	GO:2000241	regulation of reproductive process	1/43	745/26949	0.700734	0.863151	GLYMA_14G089800	1	Increased	0/1
BP	GO:0006575	cellular modified amino acid metabolic process	1/43	172/26949	0.240837	0.489516	GLYMA_08G175200	1	Increased	0/1
BP	GO:0010036	response to boron-containing substance	1/43	26/26949	0.0406873	0.259567	GLYMA_07G026900	1	Increased	0/1
BP	GO:0009126	purine nucleoside monophosphate metabolic process	3/43	188/26949	0.00335865	0.154289	GLYMA_04G027500/GLYMA_19G097900/GLYMA_14G173200	3	Increased/Increased/Increased	0/3
BP	GO:0031669	cellular response to nutrient levels	2/43	389/26949	0.127722	0.388953	GLYMA_07G196500/GLYMA_07G026900	2	Decreased/Increased	1/1
BP	GO:0010569	regulation of double-strand break repair via homologous recombination	1/43	24/26949	0.0376158	0.254854	GLYMA_14G223700	1	Increased	0/1
BP	GO:0046496	nicotinamide nucleotide metabolic process	1/43	153/26949	0.217307	0.467446	GLYMA_19G097900	1	Increased	0/1
BP	GO:0048523	negative regulation of cellular process	1/43	2073/26949	0.968083	0.993975	GLYMA_18G213200	1	Decreased	1/0
BP	GO:0042773	ATP synthesis coupled electron transport	1/43	44/26949	0.0679035	0.310721	GLYMA_14G173200	1	Increased	0/1
BP	GO:0042592	homeostatic process	4/43	963/26949	0.0666759	0.306709	GLYMA_04G027500/GLYMA_14G173200/GLYMA_07G196500/GLYMA_07G000600	4	Increased/Increased/Decreased/Increased	1/3
BP	GO:0071704	organic substance metabolic process	14/43	11747/26949	0.948471	0.986596	GLYMA_18G167600/GLYMA_04G027500/GLYMA_04G022500/GLYMA_10G157500/GLYMA_06G005100/GLYMA_19G097900/GLYMA_09G231400/GLYMA_14G223700/GLYMA_14G173200/GLYMA_08G175200/GLYMA_13G000200/GLYMA_07G196500/GLYMA_07G001300/GLYMA_17G124200	14	Increased/Increased/Decreased/Increased/Increased/Increased/Decreased/Increased/Increased/Increased/Increased/Decreased/Increased/Increased	3/11
BP	GO:1901565	organonitrogen compound catabolic process	2/43	1381/26949	0.654212	0.835223	GLYMA_18G167600/GLYMA_07G196500	2	Increased/Decreased	1/1
BP	GO:1905622	negative regulation of leaf development	1/43	53/26949	0.0812273	0.323769	GLYMA_18G213200	1	Decreased	1/0
BP	GO:0031323	regulation of cellular metabolic process	7/43	5239/26949	0.757045	0.889325	GLYMA_18G213200/GLYMA_18G297100/GLYMA_06G005100/GLYMA_14G223700/GLYMA_08G365100/GLYMA_07G015200/GLYMA_07G048100	7	Decreased/Increased/Increased/Increased/Increased/Decreased/Decreased	3/4
BP	GO:0042775	mitochondrial ATP synthesis coupled electron transport	1/43	41/26949	0.0634204	0.299619	GLYMA_14G173200	1	Increased	0/1
BP	GO:0097305	response to alcohol	2/43	1070/26949	0.513624	0.740771	GLYMA_14G156400/GLYMA_13G043500	2	Decreased/Increased	1/1
BP	GO:0016567	protein ubiquitination	2/43	935/26949	0.442492	0.680877	GLYMA_18G167600/GLYMA_07G196500	2	Increased/Decreased	1/1
BP	GO:0098657	import into cell	1/43	197/26949	0.270748	0.52122	GLYMA_04G027500	1	Increased	0/1
BP	GO:0006119	oxidative phosphorylation	1/43	45/26949	0.0693932	0.312627	GLYMA_14G173200	1	Increased	0/1
BP	GO:0006259	DNA metabolic process	1/43	842/26949	0.744879	0.884544	GLYMA_14G223700	1	Increased	0/1
BP	GO:0080029	cellular response to boron-containing substance levels	1/43	24/26949	0.0376158	0.254854	GLYMA_07G026900	1	Increased	0/1
BP	GO:0051607	defense response to virus	1/43	104/26949	0.153287	0.408455	GLYMA_03G207800	1	Increased	0/1
BP	GO:0051276	chromosome organization	1/43	974/26949	0.79488	0.91369	GLYMA_14G223700	1	Increased	0/1
BP	GO:0051606	detection of stimulus	1/43	167/26949	0.234713	0.483819	GLYMA_06G005100	1	Increased	0/1
BP	GO:0048580	regulation of post-embryonic development	2/43	923/26949	0.435909	0.677908	GLYMA_04G022500/GLYMA_14G089800	2	Decreased/Increased	1/1
BP	GO:0042886	amide transport	2/43	895/26949	0.420397	0.664425	GLYMA_18G055700/GLYMA_07G026900	2	Increased/Increased	0/2
BP	GO:0009733	response to auxin	1/43	688/26949	0.671399	0.847981	GLYMA_07G015200	1	Decreased	1/0
BP	GO:0016114	terpenoid biosynthetic process	1/43	210/26949	0.285844	0.525952	GLYMA_07G001300	1	Increased	0/1
BP	GO:0043170	macromolecule metabolic process	9/43	8529/26949	0.957718	0.987081	GLYMA_18G167600/GLYMA_04G022500/GLYMA_10G157500/GLYMA_06G005100/GLYMA_19G097900/GLYMA_14G223700/GLYMA_13G000200/GLYMA_07G196500/GLYMA_17G124200	9	Increased/Decreased/Increased/Increased/Increased/Increased/Increased/Decreased/Increased	2/7
BP	GO:0008104	protein localization	1/43	1045/26949	0.817673	0.918568	GLYMA_18G055700	1	Increased	0/1
BP	GO:0032501	multicellular organismal process	3/43	5345/26949	0.995046	0.999203	GLYMA_06G005100/GLYMA_14G089800/GLYMA_13G043500	3	Increased/Increased/Increased	0/3
BP	GO:0051513	regulation of monopolar cell growth	1/43	4/26949	0.00636752	0.191806	GLYMA_13G055700	1	Increased	0/1
BP	GO:0051453	regulation of intracellular pH	1/43	65/26949	0.0987033	0.342328	GLYMA_04G027500	1	Increased	0/1
BP	GO:0045229	external encapsulating structure organization	1/43	503/26949	0.555503	0.766461	GLYMA_04G152100	1	Decreased	1/0
BP	GO:0048583	regulation of response to stimulus	5/43	1969/26949	0.203046	0.453869	GLYMA_18G213200/GLYMA_04G022500/GLYMA_14G223700/GLYMA_14G156400/GLYMA_14G089800	5	Decreased/Decreased/Increased/Decreased/Increased	3/2
BP	GO:0051241	negative regulation of multicellular organismal process	2/43	397/26949	0.132006	0.391785	GLYMA_18G213200/GLYMA_04G022500	2	Decreased/Decreased	2/0
BP	GO:0006996	organelle organization	2/43	2952/26949	0.957255	0.987081	GLYMA_18G055700/GLYMA_14G223700	2	Increased/Increased	0/2
BP	GO:0030001	metal ion transport	2/43	503/26949	0.191391	0.436018	GLYMA_07G000600/GLYMA_12G194200	2	Increased/Increased	0/2
BP	GO:0019752	carboxylic acid metabolic process	2/43	1515/26949	0.704364	0.864966	GLYMA_19G097900/GLYMA_13G000200	2	Increased/Increased	0/2
BP	GO:0009743	response to carbohydrate	1/43	346/26949	0.426554	0.672938	GLYMA_14G156400	1	Decreased	1/0
BP	GO:0071407	cellular response to organic cyclic compound	2/43	328/26949	0.096333	0.340019	GLYMA_18G213200/GLYMA_06G005100	2	Decreased/Increased	1/1
BP	GO:0008299	isoprenoid biosynthetic process	1/43	271/26949	0.352696	0.586038	GLYMA_07G001300	1	Increased	0/1
BP	GO:0006163	purine nucleotide metabolic process	3/43	301/26949	0.0122455	0.191806	GLYMA_04G027500/GLYMA_19G097900/GLYMA_14G173200	3	Increased/Increased/Increased	0/3
BP	GO:0009206	purine ribonucleoside triphosphate biosynthetic process	1/43	107/26949	0.15735	0.409724	GLYMA_04G027500	1	Increased	0/1
BP	GO:0016043	cellular component organization	4/43	4634/26949	0.952396	0.986596	GLYMA_18G055700/GLYMA_04G027500/GLYMA_04G152100/GLYMA_14G223700	4	Increased/Increased/Decreased/Increased	1/3
BP	GO:0046907	intracellular transport	1/43	1069/26949	0.824803	0.923018	GLYMA_18G055700	1	Increased	0/1
BP	GO:0006396	RNA processing	1/43	1146/26949	0.845888	0.925289	GLYMA_17G124200	1	Increased	0/1
BP	GO:0045934	negative regulation of nucleobase-containing compound metabolic process	1/43	775/26949	0.715129	0.870505	GLYMA_18G213200	1	Decreased	1/0
BP	GO:0034248	regulation of amide metabolic process	1/43	240/26949	0.319524	0.550816	GLYMA_07G015200	1	Decreased	1/0
BP	GO:0032446	protein modification by small protein conjugation	2/43	971/26949	0.462	0.701896	GLYMA_18G167600/GLYMA_07G196500	2	Increased/Decreased	1/1
BP	GO:0046686	response to cadmium ion	3/43	661/26949	0.0881845	0.327971	GLYMA_06G005100/GLYMA_14G156400/GLYMA_13G000200	3	Increased/Decreased/Increased	1/2
BP	GO:0006399	tRNA metabolic process	1/43	253/26949	0.333632	0.562924	GLYMA_13G000200	1	Increased	0/1
BP	GO:0009056	catabolic process	4/43	2444/26949	0.555412	0.766461	GLYMA_18G167600/GLYMA_06G308500/GLYMA_08G175200/GLYMA_07G196500	4	Increased/Decreased/Increased/Decreased	2/2
BP	GO:0032940	secretion by cell	1/43	197/26949	0.270748	0.52122	GLYMA_15G241400	1	Increased	0/1
BP	GO:0010017	red or far-red light signaling pathway	1/43	99/26949	0.146474	0.406408	GLYMA_06G005100	1	Increased	0/1
BP	GO:0009965	leaf morphogenesis	1/43	216/26949	0.292707	0.529661	GLYMA_13G043500	1	Increased	0/1
BP	GO:0072521	purine-containing compound metabolic process	3/43	352/26949	0.0185462	0.201806	GLYMA_04G027500/GLYMA_19G097900/GLYMA_14G173200	3	Increased/Increased/Increased	0/3
BP	GO:0014074	response to purine-containing compound	1/43	16/26949	0.0252334	0.215143	GLYMA_14G156400	1	Decreased	1/0
BP	GO:0019693	ribose phosphate metabolic process	3/43	350/26949	0.0182709	0.201806	GLYMA_04G027500/GLYMA_19G097900/GLYMA_14G173200	3	Increased/Increased/Increased	0/3
BP	GO:0006793	phosphorus metabolic process	5/43	3000/26949	0.529945	0.751094	GLYMA_04G027500/GLYMA_10G157500/GLYMA_19G097900/GLYMA_09G231400/GLYMA_14G173200	5	Increased/Increased/Increased/Decreased/Increased	1/4
BP	GO:0009152	purine ribonucleotide biosynthetic process	1/43	179/26949	0.249331	0.498662	GLYMA_04G027500	1	Increased	0/1
BP	GO:0048585	negative regulation of response to stimulus	1/43	768/26949	0.711832	0.8677	GLYMA_04G022500	1	Decreased	1/0
BP	GO:0003002	regionalization	1/43	426/26949	0.496261	0.730189	GLYMA_13G043500	1	Increased	0/1
BP	GO:2001141	regulation of RNA biosynthetic process	5/43	3832/26949	0.75099	0.88698	GLYMA_18G213200/GLYMA_18G297100/GLYMA_08G365100/GLYMA_07G015200/GLYMA_07G048100	5	Decreased/Increased/Increased/Decreased/Decreased	3/2
BP	GO:0022900	electron transport chain	1/43	145/26949	0.207188	0.4596	GLYMA_14G173200	1	Increased	0/1
BP	GO:0022604	regulation of cell morphogenesis	1/43	191/26949	0.263676	0.515555	GLYMA_13G055700	1	Increased	0/1
BP	GO:0006835	dicarboxylic acid transport	1/43	56/26949	0.0856271	0.325464	GLYMA_19G199900	1	Decreased	1/0
BP	GO:0015850	organic hydroxy compound transport	1/43	74/26949	0.111597	0.372273	GLYMA_07G026900	1	Increased	0/1
BP	GO:0009145	purine nucleoside triphosphate biosynthetic process	1/43	108/26949	0.1587	0.409724	GLYMA_04G027500	1	Increased	0/1
BP	GO:1904659	glucose transmembrane transport	1/43	107/26949	0.15735	0.409724	GLYMA_19G050300	1	Increased	0/1
BP	GO:0009167	purine ribonucleoside monophosphate metabolic process	3/43	188/26949	0.00335865	0.154289	GLYMA_04G027500/GLYMA_19G097900/GLYMA_14G173200	3	Increased/Increased/Increased	0/3
BP	GO:0019220	regulation of phosphate metabolic process	1/43	354/26949	0.433928	0.677238	GLYMA_06G005100	1	Increased	0/1
BP	GO:0046351	disaccharide biosynthetic process	1/43	54/26949	0.0826962	0.32411	GLYMA_09G231400	1	Decreased	1/0
BP	GO:0032102	negative regulation of response to external stimulus	1/43	81/26949	0.1215	0.384751	GLYMA_04G022500	1	Decreased	1/0
BP	GO:0051049	regulation of transport	1/43	492/26949	0.547477	0.76315	GLYMA_07G196500	1	Decreased	1/0
BP	GO:0050801	monoatomic ion homeostasis	4/43	499/26949	0.00810277	0.191806	GLYMA_04G027500/GLYMA_14G173200/GLYMA_07G196500/GLYMA_07G000600	4	Increased/Increased/Decreased/Increased	1/3
BP	GO:0019538	protein metabolic process	6/43	5035/26949	0.839762	0.925289	GLYMA_18G167600/GLYMA_04G022500/GLYMA_10G157500/GLYMA_06G005100/GLYMA_13G000200/GLYMA_07G196500	6	Increased/Decreased/Increased/Increased/Increased/Decreased	2/4
BP	GO:0009653	anatomical structure morphogenesis	1/43	2061/26949	0.967414	0.993975	GLYMA_13G043500	1	Increased	0/1
BP	GO:1901137	carbohydrate derivative biosynthetic process	1/43	639/26949	0.643952	0.825241	GLYMA_04G027500	1	Increased	0/1
BP	GO:0098660	inorganic ion transmembrane transport	5/43	672/26949	0.00417954	0.158822	GLYMA_04G027500/GLYMA_19G050300/GLYMA_07G026900/GLYMA_07G000600/GLYMA_12G194200	5	Increased/Increased/Increased/Increased/Increased	0/5
BP	GO:0072347	response to anesthetic	1/43	30/26949	0.0468016	0.27074	GLYMA_04G022500	1	Decreased	1/0
BP	GO:0009751	response to salicylic acid	1/43	387/26949	0.46338	0.701896	GLYMA_18G213200	1	Decreased	1/0
BP	GO:0030163	protein catabolic process	2/43	1128/26949	0.542391	0.75848	GLYMA_18G167600/GLYMA_07G196500	2	Increased/Decreased	1/1
BP	GO:0036293	response to decreased oxygen levels	1/43	210/26949	0.285844	0.525952	GLYMA_14G156400	1	Decreased	1/0
BP	GO:1901362	organic cyclic compound biosynthetic process	3/43	1590/26949	0.469894	0.708081	GLYMA_04G027500/GLYMA_19G097900/GLYMA_07G001300	3	Increased/Increased/Increased	0/3
BP	GO:0031324	negative regulation of cellular metabolic process	1/43	1116/26949	0.837985	0.925289	GLYMA_18G213200	1	Decreased	1/0
BP	GO:0046903	secretion	1/43	206/26949	0.281232	0.522971	GLYMA_15G241400	1	Increased	0/1
BP	GO:1900140	regulation of seedling development	1/43	207/26949	0.282387	0.524005	GLYMA_14G089800	1	Increased	0/1
BP	GO:0061024	membrane organization	1/43	414/26949	0.486359	0.721694	GLYMA_04G027500	1	Increased	0/1
BP	GO:1903795	regulation of inorganic anion transmembrane transport	1/43	6/26949	0.00953641	0.191806	GLYMA_07G196500	1	Decreased	1/0
BP	GO:0072522	purine-containing compound biosynthetic process	1/43	205/26949	0.280074	0.522601	GLYMA_04G027500	1	Increased	0/1
BP	GO:1905392	plant organ morphogenesis	1/43	875/26949	0.758395	0.889714	GLYMA_13G043500	1	Increased	0/1
BP	GO:0015849	organic acid transport	2/43	319/26949	0.0919186	0.331971	GLYMA_19G199900/GLYMA_13G043500	2	Decreased/Increased	1/1
BP	GO:0071248	cellular response to metal ion	1/43	200/26949	0.274259	0.522601	GLYMA_01G181900	1	Increased	0/1
BP	GO:0009259	ribonucleotide metabolic process	3/43	328/26949	0.0153955	0.191806	GLYMA_04G027500/GLYMA_19G097900/GLYMA_14G173200	3	Increased/Increased/Increased	0/3
BP	GO:0019362	pyridine nucleotide metabolic process	1/43	154/26949	0.218563	0.467446	GLYMA_19G097900	1	Increased	0/1
BP	GO:0048731	system development	1/43	3815/26949	0.998597	0.999203	GLYMA_13G043500	1	Increased	0/1
BP	GO:0002218	activation of innate immune response	1/43	125/26949	0.181327	0.430653	GLYMA_18G213200	1	Decreased	1/0
BP	GO:0000302	response to reactive oxygen species	1/43	401/26949	0.475418	0.715172	GLYMA_14G156400	1	Decreased	1/0
BP	GO:0006282	regulation of DNA repair	1/43	50/26949	0.0768068	0.319663	GLYMA_14G223700	1	Increased	0/1
BP	GO:0044237	cellular metabolic process	13/43	11642/26949	0.971307	0.994586	GLYMA_18G167600/GLYMA_04G027500/GLYMA_10G157500/GLYMA_06G005100/GLYMA_19G097900/GLYMA_09G231400/GLYMA_14G223700/GLYMA_14G173200/GLYMA_08G175200/GLYMA_13G000200/GLYMA_07G196500/GLYMA_07G001300/GLYMA_17G124200	13	Increased/Increased/Increased/Increased/Increased/Decreased/Increased/Increased/Increased/Increased/Decreased/Increased/Increased	2/11
BP	GO:0098586	cellular response to virus	1/43	40/26949	0.0619214	0.299619	GLYMA_03G207800	1	Increased	0/1
BP	GO:0043933	protein-containing complex organization	1/43	1076/26949	0.82683	0.923566	GLYMA_04G027500	1	Increased	0/1
BP	GO:0009150	purine ribonucleotide metabolic process	3/43	286/26949	0.0106734	0.191806	GLYMA_04G027500/GLYMA_19G097900/GLYMA_14G173200	3	Increased/Increased/Increased	0/3
BP	GO:0001666	response to hypoxia	1/43	189/26949	0.261304	0.514369	GLYMA_14G156400	1	Decreased	1/0
BP	GO:0071806	protein transmembrane transport	1/43	171/26949	0.239616	0.48931	GLYMA_18G055700	1	Increased	0/1
BP	GO:0034762	regulation of transmembrane transport	1/43	92/26949	0.136846	0.39473	GLYMA_07G196500	1	Decreased	1/0
BP	GO:0071483	cellular response to blue light	1/43	62/26949	0.094365	0.336633	GLYMA_06G005100	1	Increased	0/1
BP	GO:0051603	proteolysis involved in protein catabolic process	1/43	966/26949	0.792143	0.91369	GLYMA_18G167600	1	Increased	0/1
BP	GO:0009890	negative regulation of biosynthetic process	1/43	823/26949	0.736766	0.87969	GLYMA_18G213200	1	Decreased	1/0
BP	GO:1902679	negative regulation of RNA biosynthetic process	1/43	608/26949	0.625444	0.814662	GLYMA_18G213200	1	Decreased	1/0
BP	GO:0048831	regulation of shoot system development	1/43	592/26949	0.615527	0.806553	GLYMA_18G213200	1	Decreased	1/0
BP	GO:0010558	negative regulation of macromolecule biosynthetic process	1/43	791/26949	0.722527	0.874638	GLYMA_18G213200	1	Decreased	1/0
BP	GO:0006790	sulfur compound metabolic process	1/43	515/26949	0.564101	0.768682	GLYMA_08G175200	1	Increased	0/1
BP	GO:0071482	cellular response to light stimulus	1/43	216/26949	0.292707	0.529661	GLYMA_06G005100	1	Increased	0/1
BP	GO:0006355	regulation of DNA-templated transcription	5/43	3761/26949	0.735406	0.87969	GLYMA_18G213200/GLYMA_18G297100/GLYMA_08G365100/GLYMA_07G015200/GLYMA_07G048100	5	Decreased/Increased/Increased/Decreased/Decreased	3/2
BP	GO:0009123	nucleoside monophosphate metabolic process	3/43	243/26949	0.00685096	0.191806	GLYMA_04G027500/GLYMA_19G097900/GLYMA_14G173200	3	Increased/Increased/Increased	0/3
BP	GO:0051641	cellular localization	2/43	1522/26949	0.706815	0.866419	GLYMA_18G055700/GLYMA_04G027500	2	Increased/Increased	0/2
BP	GO:0009611	response to wounding	3/43	518/26949	0.0494607	0.275342	GLYMA_19G097900/GLYMA_13G043500/GLYMA_12G194200	3	Increased/Increased/Increased	0/3
BP	GO:0006722	triterpenoid metabolic process	1/43	28/26949	0.0437492	0.269273	GLYMA_07G001300	1	Increased	0/1
BP	GO:0048367	shoot system development	1/43	1637/26949	0.932584	0.97381	GLYMA_13G043500	1	Increased	0/1
BP	GO:0009407	toxin catabolic process	1/43	61/26949	0.0929144	0.332816	GLYMA_08G175200	1	Increased	0/1
BP	GO:1900056	negative regulation of leaf senescence	1/43	51/26949	0.0782826	0.323769	GLYMA_18G213200	1	Decreased	1/0
BP	GO:0016441	post-transcriptional gene silencing	1/43	155/26949	0.219817	0.467446	GLYMA_03G207800	1	Increased	0/1
BP	GO:0051238	sequestering of metal ion	1/43	54/26949	0.0826962	0.32411	GLYMA_04G027500	1	Increased	0/1
BP	GO:0040029	epigenetic regulation of gene expression	1/43	349/26949	0.42933	0.674882	GLYMA_03G207800	1	Increased	0/1
BP	GO:0060255	regulation of macromolecule metabolic process	8/43	5332/26949	0.637415	0.821596	GLYMA_18G213200/GLYMA_18G297100/GLYMA_06G005100/GLYMA_14G223700/GLYMA_08G365100/GLYMA_03G207800/GLYMA_07G015200/GLYMA_07G048100	8	Decreased/Increased/Increased/Increased/Increased/Increased/Decreased/Decreased	3/5
BP	GO:1901698	response to nitrogen compound	3/43	904/26949	0.174339	0.424232	GLYMA_18G213200/GLYMA_14G156400/GLYMA_12G194200	3	Decreased/Decreased/Increased	2/1
BP	GO:0006820	monoatomic anion transport	5/43	701/26949	0.00499334	0.174567	GLYMA_19G199900/GLYMA_13G043500/GLYMA_13G284900/GLYMA_07G196500/GLYMA_07G026900	5	Decreased/Increased/Decreased/Decreased/Increased	3/2
BP	GO:0048582	positive regulation of post-embryonic development	1/43	244/26949	0.323896	0.557253	GLYMA_14G089800	1	Increased	0/1
BP	GO:0006749	glutathione metabolic process	1/43	92/26949	0.136846	0.39473	GLYMA_08G175200	1	Increased	0/1
BP	GO:0009161	ribonucleoside monophosphate metabolic process	3/43	214/26949	0.00482304	0.174567	GLYMA_04G027500/GLYMA_19G097900/GLYMA_14G173200	3	Increased/Increased/Increased	0/3
BP	GO:1901700	response to oxygen-containing compound	9/43	3277/26949	0.0705615	0.312877	GLYMA_18G213200/GLYMA_18G297100/GLYMA_04G022500/GLYMA_06G005100/GLYMA_14G156400/GLYMA_08G365100/GLYMA_13G043500/GLYMA_13G284900/GLYMA_12G194200	9	Decreased/Increased/Decreased/Increased/Decreased/Increased/Increased/Decreased/Increased	4/5
BP	GO:0033993	response to lipid	5/43	1490/26949	0.0871381	0.325464	GLYMA_18G297100/GLYMA_06G005100/GLYMA_14G156400/GLYMA_08G365100/GLYMA_13G043500	5	Increased/Increased/Decreased/Increased/Increased	1/4
BP	GO:0036270	response to diuretic	1/43	2/26949	0.00318873	0.154289	GLYMA_14G156400	1	Decreased	1/0
BP	GO:0031325	positive regulation of cellular metabolic process	1/43	1552/26949	0.922121	0.972656	GLYMA_07G048100	1	Decreased	1/0
BP	GO:0009165	nucleotide biosynthetic process	2/43	298/26949	0.0818683	0.323769	GLYMA_04G027500/GLYMA_19G097900	2	Increased/Increased	0/2
BP	GO:0033554	cellular response to stress	5/43	1973/26949	0.204188	0.455099	GLYMA_14G223700/GLYMA_13G284900/GLYMA_07G196500/GLYMA_07G000600/GLYMA_12G194200	5	Increased/Decreased/Decreased/Increased/Increased	2/3
BP	GO:0009416	response to light stimulus	1/43	1377/26949	0.895344	0.955471	GLYMA_06G005100	1	Increased	0/1
BP	GO:1901575	organic substance catabolic process	2/43	2162/26949	0.869877	0.938608	GLYMA_18G167600/GLYMA_07G196500	2	Increased/Decreased	1/1
BP	GO:0031399	regulation of protein modification process	1/43	459/26949	0.522539	0.746241	GLYMA_06G005100	1	Increased	0/1
BP	GO:0072525	pyridine-containing compound biosynthetic process	1/43	110/26949	0.161393	0.410051	GLYMA_19G097900	1	Increased	0/1
BP	GO:0006629	lipid metabolic process	1/43	1334/26949	0.887497	0.952587	GLYMA_07G001300	1	Increased	0/1
BP	GO:0055080	monoatomic cation homeostasis	2/43	397/26949	0.132006	0.391785	GLYMA_04G027500/GLYMA_07G000600	2	Increased/Increased	0/2
BP	GO:0031327	negative regulation of cellular biosynthetic process	1/43	808/26949	0.730183	0.878216	GLYMA_18G213200	1	Decreased	1/0
BP	GO:0019646	aerobic electron transport chain	1/43	10/26949	0.0158446	0.191806	GLYMA_14G173200	1	Increased	0/1
BP	GO:0006281	DNA repair	1/43	452/26949	0.517079	0.741987	GLYMA_14G223700	1	Increased	0/1
BP	GO:0043181	vacuolar sequestering	1/43	8/26949	0.0126954	0.191806	GLYMA_04G027500	1	Increased	0/1
BP	GO:0044281	small molecule metabolic process	4/43	2442/26949	0.554741	0.766461	GLYMA_04G027500/GLYMA_19G097900/GLYMA_14G173200/GLYMA_13G000200	4	Increased/Increased/Increased/Increased	0/4
BP	GO:0018193	peptidyl-amino acid modification	1/43	705/26949	0.68043	0.854448	GLYMA_06G005100	1	Increased	0/1
BP	GO:0009867	jasmonic acid mediated signaling pathway	1/43	177/26949	0.246914	0.49496	GLYMA_18G213200	1	Decreased	1/0
BP	GO:0071395	cellular response to jasmonic acid stimulus	1/43	186/26949	0.257732	0.508482	GLYMA_18G213200	1	Decreased	1/0
BP	GO:0009581	detection of external stimulus	1/43	83/26949	0.12431	0.386873	GLYMA_06G005100	1	Increased	0/1
BP	GO:0006605	protein targeting	1/43	351/26949	0.431173	0.675351	GLYMA_18G055700	1	Increased	0/1
BP	GO:0065002	intracellular protein transmembrane transport	1/43	146/26949	0.20846	0.460085	GLYMA_18G055700	1	Increased	0/1
BP	GO:0015793	glycerol transmembrane transport	1/43	13/26949	0.02055	0.201806	GLYMA_07G026900	1	Increased	0/1
BP	GO:0051179	localization	12/43	4193/26949	0.0276804	0.230406	GLYMA_18G055700/GLYMA_04G027500/GLYMA_15G241400/GLYMA_15G049200/GLYMA_19G050300/GLYMA_19G199900/GLYMA_13G043500/GLYMA_13G284900/GLYMA_07G196500/GLYMA_07G026900/GLYMA_07G000600/GLYMA_12G194200	12	Increased/Increased/Increased/Decreased/Increased/Decreased/Increased/Decreased/Decreased/Increased/Increased/Increased	4/8
BP	GO:0006164	purine nucleotide biosynthetic process	1/43	184/26949	0.255341	0.504905	GLYMA_04G027500	1	Increased	0/1
BP	GO:0042742	defense response to bacterium	1/43	845/26949	0.746138	0.884837	GLYMA_18G213200	1	Decreased	1/0
BP	GO:0071495	cellular response to endogenous stimulus	3/43	1328/26949	0.356269	0.589734	GLYMA_18G213200/GLYMA_06G005100/GLYMA_12G194200	3	Decreased/Increased/Increased	1/2
BP	GO:0044249	cellular biosynthetic process	5/43	3779/26949	0.739418	0.880452	GLYMA_04G027500/GLYMA_19G097900/GLYMA_09G231400/GLYMA_13G000200/GLYMA_07G001300	5	Increased/Increased/Decreased/Increased/Increased	1/4
BP	GO:0002376	immune system process	2/43	973/26949	0.463073	0.701896	GLYMA_18G213200/GLYMA_03G207800	2	Decreased/Increased	1/1
BP	GO:0006810	transport	12/43	3704/26949	0.011085	0.191806	GLYMA_18G055700/GLYMA_04G027500/GLYMA_15G241400/GLYMA_15G049200/GLYMA_19G050300/GLYMA_19G199900/GLYMA_13G043500/GLYMA_13G284900/GLYMA_07G196500/GLYMA_07G026900/GLYMA_07G000600/GLYMA_12G194200	12	Increased/Increased/Increased/Decreased/Increased/Decreased/Increased/Decreased/Decreased/Increased/Increased/Increased	4/8
CC	GO:0033176	proton-transporting V-type ATPase complex	1/43	30/26949	0.0468016	0.27074	GLYMA_04G027500	1	Increased	0/1
CC	GO:0030659	cytoplasmic vesicle membrane	1/43	128/26949	0.185258	0.43482	GLYMA_04G027500	1	Increased	0/1
CC	GO:0042175	nuclear outer membrane-endoplasmic reticulum membrane network	2/43	654/26949	0.280434	0.522601	GLYMA_03G084400/GLYMA_07G000600	2	Decreased/Increased	1/1
CC	GO:0005575	cellular_component	34/43	22975/26949	0.908061	0.964332	GLYMA_18G167600/GLYMA_18G055700/GLYMA_01G181900/GLYMA_04G027500/GLYMA_04G022500/GLYMA_04G152100/GLYMA_15G000100/GLYMA_15G049200/GLYMA_10G157500/GLYMA_06G005100/GLYMA_19G050300/GLYMA_19G199900/GLYMA_19G097900/GLYMA_09G026100/GLYMA_14G223700/GLYMA_14G156400/GLYMA_14G089800/GLYMA_14G173200/GLYMA_02G047000/GLYMA_08G175200/GLYMA_13G043500/GLYMA_13G055700/GLYMA_13G000200/GLYMA_13G284900/GLYMA_03G207800…	34	Increased/Increased/Increased/Increased/Decreased/Decreased/Increased/Decreased/Increased/Increased/Increased/Decreased/Increased/Increased/Increased/Decreased/Increased/Increased/Decreased/Increased/Increased/Increased/Increased/Decreased/Increased/Decreased/Decreased/Decreased/Increased/Increased/Increased/Increased/Increased/Increased	10/24
CC	GO:0009579	thylakoid	1/43	811/26949	0.731512	0.878216	GLYMA_13G284900	1	Decreased	1/0
CC	GO:0009535	chloroplast thylakoid membrane	1/43	505/26949	0.556948	0.766461	GLYMA_13G284900	1	Decreased	1/0
CC	GO:0043227	membrane-bounded organelle	19/43	16206/26949	0.988354	0.999203	GLYMA_18G167600/GLYMA_18G055700/GLYMA_04G027500/GLYMA_15G000100/GLYMA_10G157500/GLYMA_19G050300/GLYMA_19G199900/GLYMA_19G097900/GLYMA_14G223700/GLYMA_14G173200/GLYMA_13G055700/GLYMA_13G284900/GLYMA_03G084400/GLYMA_07G196500/GLYMA_07G048100/GLYMA_07G000600/GLYMA_17G124200/GLYMA_12G194200/GLYMA_16G060600	19	Increased/Increased/Increased/Increased/Increased/Increased/Decreased/Increased/Increased/Increased/Increased/Decreased/Decreased/Decreased/Decreased/Increased/Increased/Increased/Increased	5/14
CC	GO:0043226	organelle	20/43	16879/26949	0.989481	0.999203	GLYMA_18G167600/GLYMA_18G055700/GLYMA_04G027500/GLYMA_15G000100/GLYMA_10G157500/GLYMA_19G050300/GLYMA_19G199900/GLYMA_19G097900/GLYMA_09G026100/GLYMA_14G223700/GLYMA_14G173200/GLYMA_13G055700/GLYMA_13G284900/GLYMA_03G084400/GLYMA_07G196500/GLYMA_07G048100/GLYMA_07G000600/GLYMA_17G124200/GLYMA_12G194200/GLYMA_16G060600	20	Increased/Increased/Increased/Increased/Increased/Increased/Decreased/Increased/Increased/Increased/Increased/Increased/Decreased/Decreased/Decreased/Decreased/Increased/Increased/Increased/Increased	5/15
CC	GO:0031967	organelle envelope	4/43	1675/26949	0.277385	0.522601	GLYMA_18G055700/GLYMA_04G027500/GLYMA_19G050300/GLYMA_14G173200	4	Increased/Increased/Increased/Increased	0/4
CC	GO:0031897	Tic complex	1/43	6/26949	0.00953641	0.191806	GLYMA_18G055700	1	Increased	0/1
CC	GO:0030670	phagocytic vesicle membrane	1/43	9/26949	0.0142712	0.191806	GLYMA_04G027500	1	Increased	0/1
CC	GO:0043228	non-membrane-bounded organelle	2/43	2900/26949	0.95386	0.986596	GLYMA_15G000100/GLYMA_09G026100	2	Increased/Increased	0/2
CC	GO:0005783	endoplasmic reticulum	3/43	1614/26949	0.47994	0.717869	GLYMA_03G084400/GLYMA_07G196500/GLYMA_07G000600	3	Decreased/Decreased/Increased	2/1
CC	GO:0016469	proton-transporting two-sector ATPase complex	1/43	50/26949	0.0768068	0.319663	GLYMA_04G027500	1	Increased	0/1
CC	GO:0000325	plant-type vacuole	3/43	390/26949	0.0242179	0.211664	GLYMA_04G027500/GLYMA_19G199900/GLYMA_13G284900	3	Increased/Decreased/Decreased	2/1
CC	GO:0005737	cytoplasm	23/43	14281/26949	0.536092	0.753777	GLYMA_18G055700/GLYMA_04G027500/GLYMA_15G000100/GLYMA_10G157500/GLYMA_06G005100/GLYMA_19G050300/GLYMA_19G199900/GLYMA_19G097900/GLYMA_14G156400/GLYMA_14G173200/GLYMA_02G047000/GLYMA_08G175200/GLYMA_13G055700/GLYMA_13G000200/GLYMA_13G284900/GLYMA_03G207800/GLYMA_03G084400/GLYMA_07G196500/GLYMA_07G000600/GLYMA_05G187400/GLYMA_17G124200/GLYMA_12G194200/GLYMA_16G060600	23	Increased/Increased/Increased/Increased/Increased/Increased/Decreased/Increased/Decreased/Increased/Decreased/Increased/Increased/Increased/Decreased/Increased/Decreased/Decreased/Increased/Increased/Increased/Increased/Increased	6/17
CC	GO:0000323	lytic vacuole	1/43	234/26949	0.312914	0.54807	GLYMA_04G027500	1	Increased	0/1
CC	GO:0098796	membrane protein complex	2/43	688/26949	0.300625	0.537003	GLYMA_18G055700/GLYMA_04G027500	2	Increased/Increased	0/2
CC	GO:0042651	thylakoid membrane	1/43	542/26949	0.582855	0.783716	GLYMA_13G284900	1	Decreased	1/0
CC	GO:0009897	external side of plasma membrane	1/43	25/26949	0.0391527	0.257289	GLYMA_13G043500	1	Increased	0/1
CC	GO:0016471	vacuolar proton-transporting V-type ATPase complex	1/43	20/26949	0.0314439	0.236914	GLYMA_04G027500	1	Increased	0/1
CC	GO:0005789	endoplasmic reticulum membrane	2/43	646/26949	0.275679	0.522601	GLYMA_03G084400/GLYMA_07G000600	2	Decreased/Increased	1/1
CC	GO:0061927	TOC-TIC supercomplex I	1/43	9/26949	0.0142712	0.191806	GLYMA_18G055700	1	Increased	0/1
CC	GO:0031970	organelle envelope lumen	1/43	41/26949	0.0634204	0.299619	GLYMA_14G173200	1	Increased	0/1
CC	GO:0010008	endosome membrane	1/43	213/26949	0.289283	0.527908	GLYMA_04G027500	1	Increased	0/1
CC	GO:0009574	preprophase band	1/43	35/26949	0.054391	0.281289	GLYMA_15G000100	1	Increased	0/1
CC	GO:0097708	intracellular vesicle	1/43	1084/26949	0.82912	0.924299	GLYMA_04G027500	1	Increased	0/1
CC	GO:0031410	cytoplasmic vesicle	1/43	1078/26949	0.827405	0.923566	GLYMA_04G027500	1	Increased	0/1
CC	GO:0005740	mitochondrial envelope	1/43	494/26949	0.548947	0.76398	GLYMA_14G173200	1	Increased	0/1
CC	GO:0045335	phagocytic vesicle	1/43	29/26949	0.0452766	0.27074	GLYMA_04G027500	1	Increased	0/1
CC	GO:0009986	cell surface	1/43	79/26949	0.118682	0.379956	GLYMA_13G043500	1	Increased	0/1
CC	GO:0005618	cell wall	2/43	1212/26949	0.582013	0.783716	GLYMA_04G022500/GLYMA_14G089800	2	Decreased/Increased	1/1
CC	GO:0071944	cell periphery	12/43	6345/26949	0.302129	0.537003	GLYMA_04G027500/GLYMA_04G022500/GLYMA_04G152100/GLYMA_15G049200/GLYMA_10G157500/GLYMA_06G005100/GLYMA_14G156400/GLYMA_14G089800/GLYMA_13G043500/GLYMA_07G048100/GLYMA_07G026900/GLYMA_12G194200	12	Increased/Decreased/Decreased/Decreased/Increased/Increased/Decreased/Increased/Increased/Decreased/Increased/Increased	5/7
CC	GO:0009536	plastid	6/43	3713/26949	0.553456	0.766461	GLYMA_18G055700/GLYMA_04G027500/GLYMA_15G000100/GLYMA_19G050300/GLYMA_13G284900/GLYMA_12G194200	6	Increased/Increased/Increased/Increased/Decreased/Increased	1/5
CC	GO:0034357	photosynthetic membrane	1/43	542/26949	0.582855	0.783716	GLYMA_13G284900	1	Decreased	1/0
CC	GO:0043229	intracellular organelle	20/43	16821/26949	0.988618	0.999203	GLYMA_18G167600/GLYMA_18G055700/GLYMA_04G027500/GLYMA_15G000100/GLYMA_10G157500/GLYMA_19G050300/GLYMA_19G199900/GLYMA_19G097900/GLYMA_09G026100/GLYMA_14G223700/GLYMA_14G173200/GLYMA_13G055700/GLYMA_13G284900/GLYMA_03G084400/GLYMA_07G196500/GLYMA_07G048100/GLYMA_07G000600/GLYMA_17G124200/GLYMA_12G194200/GLYMA_16G060600	20	Increased/Increased/Increased/Increased/Increased/Increased/Decreased/Increased/Increased/Increased/Increased/Increased/Decreased/Decreased/Decreased/Decreased/Increased/Increased/Increased/Increased	5/15
CC	GO:0031975	envelope	4/43	1683/26949	0.28027	0.522601	GLYMA_18G055700/GLYMA_04G027500/GLYMA_19G050300/GLYMA_14G173200	4	Increased/Increased/Increased/Increased	0/4
CC	GO:0030666	endocytic vesicle membrane	1/43	22/26949	0.0345347	0.247404	GLYMA_04G027500	1	Increased	0/1
CC	GO:0032009	early phagosome	1/43	18/26949	0.0283435	0.231516	GLYMA_04G027500	1	Increased	0/1
CC	GO:0098588	bounding membrane of organelle	4/43	1708/26949	0.289323	0.527908	GLYMA_04G027500/GLYMA_19G199900/GLYMA_14G173200/GLYMA_13G284900	4	Increased/Decreased/Increased/Decreased	2/2
CC	GO:0005622	intracellular anatomical structure	27/43	19284/26949	0.92274	0.972656	GLYMA_18G167600/GLYMA_18G055700/GLYMA_04G027500/GLYMA_15G000100/GLYMA_10G157500/GLYMA_06G005100/GLYMA_19G050300/GLYMA_19G199900/GLYMA_19G097900/GLYMA_09G026100/GLYMA_14G223700/GLYMA_14G156400/GLYMA_14G173200/GLYMA_02G047000/GLYMA_08G175200/GLYMA_13G055700/GLYMA_13G000200/GLYMA_13G284900/GLYMA_03G207800/GLYMA_03G084400/GLYMA_07G196500/GLYMA_07G048100/GLYMA_07G000600/GLYMA_05G187400/GLYMA_17G124200…	27	Increased/Increased/Increased/Increased/Increased/Increased/Increased/Decreased/Increased/Increased/Increased/Decreased/Increased/Decreased/Increased/Increased/Increased/Decreased/Increased/Decreased/Decreased/Decreased/Increased/Increased/Increased/Increased/Increased	7/20
CC	GO:0098852	lytic vacuole membrane	1/43	77/26949	0.115855	0.375025	GLYMA_04G027500	1	Increased	0/1
CC	GO:0009526	plastid envelope	3/43	994/26949	0.210885	0.460783	GLYMA_18G055700/GLYMA_04G027500/GLYMA_19G050300	3	Increased/Increased/Increased	0/3
CC	GO:0005886	plasma membrane	10/43	5317/26949	0.336517	0.565075	GLYMA_04G027500/GLYMA_04G152100/GLYMA_15G049200/GLYMA_10G157500/GLYMA_06G005100/GLYMA_14G156400/GLYMA_13G043500/GLYMA_07G048100/GLYMA_07G026900/GLYMA_12G194200	10	Increased/Decreased/Decreased/Increased/Increased/Decreased/Increased/Decreased/Increased/Increased	4/6
CC	GO:0031984	organelle subcompartment	3/43	1924/26949	0.601164	0.79289	GLYMA_13G284900/GLYMA_03G084400/GLYMA_07G000600	3	Decreased/Decreased/Increased	2/1
CC	GO:0055044	symplast	1/43	1605/26949	0.928817	0.973365	GLYMA_04G152100	1	Decreased	1/0
CC	GO:0048046	apoplast	3/43	565/26949	0.061028	0.299619	GLYMA_04G022500/GLYMA_04G152100/GLYMA_06G005100	3	Decreased/Decreased/Increased	2/1
CC	GO:0043232	intracellular non-membrane-bounded organelle	2/43	2900/26949	0.95386	0.986596	GLYMA_15G000100/GLYMA_09G026100	2	Increased/Increased	0/2
CC	GO:0043233	organelle lumen	3/43	2634/26949	0.805133	0.916921	GLYMA_19G097900/GLYMA_14G223700/GLYMA_14G173200	3	Increased/Increased/Increased	0/3
CC	GO:0005794	Golgi apparatus	3/43	1624/26949	0.484103	0.720441	GLYMA_04G027500/GLYMA_07G196500/GLYMA_16G060600	3	Increased/Decreased/Increased	1/2
CC	GO:0005774	vacuolar membrane	4/43	993/26949	0.072886	0.318512	GLYMA_04G027500/GLYMA_19G199900/GLYMA_14G173200/GLYMA_13G284900	4	Increased/Decreased/Increased/Decreased	2/2
CC	GO:0009505	plant-type cell wall	1/43	554/26949	0.590936	0.788516	GLYMA_14G089800	1	Increased	0/1
CC	GO:0005829	cytosol	6/43	3865/26949	0.595127	0.79289	GLYMA_06G005100/GLYMA_14G156400/GLYMA_14G173200/GLYMA_13G055700/GLYMA_13G000200/GLYMA_03G207800	6	Increased/Decreased/Increased/Increased/Increased/Increased	1/5
CC	GO:0009705	plant-type vacuole membrane	3/43	251/26949	0.00748687	0.191806	GLYMA_04G027500/GLYMA_19G199900/GLYMA_13G284900	3	Increased/Decreased/Decreased	2/1
CC	GO:0005856	cytoskeleton	2/43	823/26949	0.379627	0.614433	GLYMA_15G000100/GLYMA_09G026100	2	Increased/Increased	0/2
CC	GO:0012506	vesicle membrane	1/43	138/26949	0.198229	0.444236	GLYMA_04G027500	1	Increased	0/1
CC	GO:0030312	external encapsulating structure	2/43	1217/26949	0.584294	0.784443	GLYMA_04G022500/GLYMA_14G089800	2	Decreased/Increased	1/1
CC	GO:0019866	organelle inner membrane	1/43	474/26949	0.534037	0.753777	GLYMA_18G055700	1	Increased	0/1
CC	GO:0005768	endosome	1/43	823/26949	0.736766	0.87969	GLYMA_04G027500	1	Increased	0/1
CC	GO:0070013	intracellular organelle lumen	3/43	2634/26949	0.805133	0.916921	GLYMA_19G097900/GLYMA_14G223700/GLYMA_14G173200	3	Increased/Increased/Increased	0/3
CC	GO:0005576	extracellular region	3/43	1006/26949	0.21589	0.467394	GLYMA_04G022500/GLYMA_04G152100/GLYMA_06G005100	3	Decreased/Decreased/Increased	2/1
CC	GO:0030054	cell junction	1/43	1647/26949	0.933721	0.973833	GLYMA_04G152100	1	Decreased	1/0
CC	GO:0031976	plastid thylakoid	1/43	667/26949	0.659899	0.835872	GLYMA_13G284900	1	Decreased	1/0
CC	GO:0012505	endomembrane system	5/43	3586/26949	0.694225	0.859488	GLYMA_04G027500/GLYMA_03G084400/GLYMA_07G196500/GLYMA_07G000600/GLYMA_16G060600	5	Increased/Decreased/Decreased/Increased/Increased	2/3
CC	GO:0009506	plasmodesma	1/43	1605/26949	0.928817	0.973365	GLYMA_04G152100	1	Decreased	1/0
CC	GO:0009528	plastid inner membrane	1/43	104/26949	0.153287	0.408455	GLYMA_18G055700	1	Increased	0/1
CC	GO:0005758	mitochondrial intermembrane space	1/43	41/26949	0.0634204	0.299619	GLYMA_14G173200	1	Increased	0/1
CC	GO:0031090	organelle membrane	5/43	2328/26949	0.312844	0.54807	GLYMA_18G055700/GLYMA_04G027500/GLYMA_19G199900/GLYMA_14G173200/GLYMA_13G284900	5	Increased/Increased/Decreased/Increased/Decreased	2/3
CC	GO:0043231	intracellular membrane-bounded organelle	19/43	15904/26949	0.982828	0.999203	GLYMA_18G167600/GLYMA_18G055700/GLYMA_04G027500/GLYMA_15G000100/GLYMA_10G157500/GLYMA_19G050300/GLYMA_19G199900/GLYMA_19G097900/GLYMA_14G223700/GLYMA_14G173200/GLYMA_13G055700/GLYMA_13G284900/GLYMA_03G084400/GLYMA_07G196500/GLYMA_07G048100/GLYMA_07G000600/GLYMA_17G124200/GLYMA_12G194200/GLYMA_16G060600	19	Increased/Increased/Increased/Increased/Increased/Increased/Decreased/Increased/Increased/Increased/Increased/Decreased/Decreased/Decreased/Decreased/Increased/Increased/Increased/Increased	5/14
CC	GO:0005773	vacuole	4/43	1857/26949	0.344072	0.576089	GLYMA_04G027500/GLYMA_19G199900/GLYMA_14G173200/GLYMA_13G284900	4	Increased/Decreased/Increased/Decreased	2/2
CC	GO:0009524	phragmoplast	1/43	131/26949	0.189171	0.435093	GLYMA_15G000100	1	Increased	0/1
CC	GO:0032991	protein-containing complex	2/43	4087/26949	0.992662	0.999203	GLYMA_18G055700/GLYMA_04G027500	2	Increased/Increased	0/2
CC	GO:0016020	membrane	17/43	8963/26949	0.235576	0.484454	GLYMA_18G055700/GLYMA_01G181900/GLYMA_04G027500/GLYMA_04G152100/GLYMA_15G049200/GLYMA_10G157500/GLYMA_06G005100/GLYMA_19G199900/GLYMA_14G156400/GLYMA_14G173200/GLYMA_13G043500/GLYMA_13G284900/GLYMA_03G084400/GLYMA_07G048100/GLYMA_07G026900/GLYMA_07G000600/GLYMA_12G194200	17	Increased/Increased/Increased/Decreased/Decreased/Increased/Increased/Decreased/Decreased/Increased/Increased/Decreased/Decreased/Decreased/Increased/Increased/Increased	7/10
CC	GO:0030139	endocytic vesicle	1/43	59/26949	0.0900063	0.329144	GLYMA_04G027500	1	Increased	0/1
CC	GO:0098552	side of membrane	1/43	115/26949	0.16809	0.416178	GLYMA_13G043500	1	Increased	0/1
CC	GO:0031969	chloroplast membrane	1/43	218/26949	0.294981	0.530952	GLYMA_18G055700	1	Increased	0/1
CC	GO:0031982	vesicle	1/43	1136/26949	0.843296	0.925289	GLYMA_04G027500	1	Increased	0/1
CC	GO:0016604	nuclear body	1/43	291/26949	0.373253	0.607492	GLYMA_19G097900	1	Increased	0/1
CC	GO:0005764	lysosome	1/43	194/26949	0.267221	0.519002	GLYMA_04G027500	1	Increased	0/1
CC	GO:0015630	microtubule cytoskeleton	1/43	567/26949	0.599517	0.79289	GLYMA_15G000100	1	Increased	0/1
CC	GO:0031164	contractile vacuolar membrane	1/43	6/26949	0.00953641	0.191806	GLYMA_04G027500	1	Increased	0/1
CC	GO:0005911	cell-cell junction	1/43	1635/26949	0.932355	0.97381	GLYMA_04G152100	1	Decreased	1/0
CC	GO:0031974	membrane-enclosed lumen	3/43	2634/26949	0.805133	0.916921	GLYMA_19G097900/GLYMA_14G223700/GLYMA_14G173200	3	Increased/Increased/Increased	0/3
CC	GO:0005739	mitochondrion	4/43	1912/26949	0.364471	0.597574	GLYMA_15G000100/GLYMA_19G097900/GLYMA_14G173200/GLYMA_17G124200	4	Increased/Increased/Increased/Increased	0/4
CC	GO:0042170	plastid membrane	1/43	239/26949	0.318427	0.550816	GLYMA_18G055700	1	Increased	0/1
CC	GO:0005634	nucleus	6/43	7415/26949	0.989309	0.999203	GLYMA_18G167600/GLYMA_10G157500/GLYMA_19G097900/GLYMA_14G223700/GLYMA_13G055700/GLYMA_07G048100	6	Increased/Increased/Increased/Increased/Increased/Decreased	1/5
CC	GO:0005654	nucleoplasm	2/43	1269/26949	0.607491	0.798417	GLYMA_19G097900/GLYMA_14G223700	2	Increased/Increased	0/2
CC	GO:0009706	chloroplast inner membrane	1/43	97/26949	0.143734	0.405237	GLYMA_18G055700	1	Increased	0/1
CC	GO:0000331	contractile vacuole	1/43	24/26949	0.0376158	0.254854	GLYMA_04G027500	1	Increased	0/1
CC	GO:0009534	chloroplast thylakoid	1/43	660/26949	0.655979	0.835369	GLYMA_13G284900	1	Decreased	1/0
CC	GO:0009941	chloroplast envelope	3/43	945/26949	0.190754	0.436018	GLYMA_18G055700/GLYMA_04G027500/GLYMA_19G050300	3	Increased/Increased/Increased	0/3
CC	GO:0005765	lysosomal membrane	1/43	57/26949	0.0870891	0.325464	GLYMA_04G027500	1	Increased	0/1
CC	GO:0098827	endoplasmic reticulum subcompartment	2/43	652/26949	0.279245	0.522601	GLYMA_03G084400/GLYMA_07G000600	2	Decreased/Increased	1/1
CC	GO:0009507	chloroplast	5/43	3543/26949	0.68351	0.856512	GLYMA_18G055700/GLYMA_04G027500/GLYMA_19G050300/GLYMA_13G284900/GLYMA_12G194200	5	Increased/Increased/Increased/Decreased/Increased	1/4
CC	GO:0031981	nuclear lumen	2/43	2276/26949	0.888438	0.952587	GLYMA_19G097900/GLYMA_14G223700	2	Increased/Increased	0/2
CC	GO:0055035	plastid thylakoid membrane	1/43	516/26949	0.56481	0.768682	GLYMA_13G284900	1	Decreased	1/0
MF	GO:0008092	cytoskeletal protein binding	2/43	488/26949	0.182749	0.431682	GLYMA_15G000100/GLYMA_13G055700	2	Increased/Increased	0/2
MF	GO:0042578	phosphoric ester hydrolase activity	1/43	510/26949	0.560538	0.766461	GLYMA_09G231400	1	Decreased	1/0
MF	GO:0097159	organic cyclic compound binding	2/43	4933/26949	0.998227	0.999203	GLYMA_14G223700/GLYMA_17G124200	2	Increased/Increased	0/2
MF	GO:0016791	phosphatase activity	1/43	442/26949	0.509174	0.738006	GLYMA_09G231400	1	Decreased	1/0
MF	GO:0004674	protein serine/threonine kinase activity	1/43	1363/26949	0.89285	0.953974	GLYMA_10G157500	1	Increased	0/1
MF	GO:0042626	ATPase-coupled transmembrane transporter activity	2/43	282/26949	0.0744625	0.319021	GLYMA_04G027500/GLYMA_13G043500	2	Increased/Increased	0/2
MF	GO:0140096	catalytic activity, acting on a protein	5/43	3553/26949	0.686022	0.856548	GLYMA_18G167600/GLYMA_04G022500/GLYMA_10G157500/GLYMA_06G005100/GLYMA_07G196500	5	Increased/Decreased/Increased/Increased/Decreased	2/3
MF	GO:0030247	polysaccharide binding	1/43	129/26949	0.186565	0.43482	GLYMA_04G152100	1	Decreased	1/0
MF	GO:0061659	ubiquitin-like protein ligase activity	1/43	509/26949	0.559823	0.766461	GLYMA_07G196500	1	Decreased	1/0
MF	GO:0003723	RNA binding	1/43	2059/26949	0.967301	0.993975	GLYMA_17G124200	1	Increased	0/1
MF	GO:0044389	ubiquitin-like protein ligase binding	1/43	204/26949	0.278915	0.522601	GLYMA_07G196500	1	Decreased	1/0
MF	GO:0015294	solute:monoatomic cation symporter activity	1/43	133/26949	0.191769	0.436018	GLYMA_19G050300	1	Increased	0/1
MF	GO:0015149	hexose transmembrane transporter activity	1/43	107/26949	0.15735	0.409724	GLYMA_19G050300	1	Increased	0/1
MF	GO:0008236	serine-type peptidase activity	1/43	129/26949	0.186565	0.43482	GLYMA_04G022500	1	Decreased	1/0
MF	GO:0004888	transmembrane signaling receptor activity	2/43	484/26949	0.180455	0.430653	GLYMA_10G157500/GLYMA_12G194200	2	Increased/Increased	0/2
MF	GO:0022839	monoatomic ion gated channel activity	1/43	91/26949	0.135462	0.39473	GLYMA_12G194200	1	Increased	0/1
MF	GO:0016779	nucleotidyltransferase activity	1/43	197/26949	0.270748	0.52122	GLYMA_19G097900	1	Increased	0/1
MF	GO:0022890	inorganic cation transmembrane transporter activity	4/43	586/26949	0.0139751	0.191806	GLYMA_04G027500/GLYMA_19G050300/GLYMA_07G000600/GLYMA_12G194200	4	Increased/Increased/Increased/Increased	0/4
MF	GO:0016887	ATP hydrolysis activity	3/43	946/26949	0.191159	0.436018	GLYMA_04G027500/GLYMA_14G223700/GLYMA_13G043500	3	Increased/Increased/Increased	0/3
MF	GO:0030246	carbohydrate binding	1/43	169/26949	0.237169	0.485446	GLYMA_04G152100	1	Decreased	1/0
MF	GO:1901618	organic hydroxy compound transmembrane transporter activity	1/43	57/26949	0.0870891	0.325464	GLYMA_07G026900	1	Increased	0/1
MF	GO:0016853	isomerase activity	2/43	344/26949	0.104329	0.358018	GLYMA_06G005100/GLYMA_07G001300	2	Increased/Increased	0/2
MF	GO:0016783	sulfurtransferase activity	1/43	24/26949	0.0376158	0.254854	GLYMA_02G047000	1	Decreased	1/0
MF	GO:0031625	ubiquitin protein ligase binding	1/43	203/26949	0.277754	0.522601	GLYMA_07G196500	1	Decreased	1/0
MF	GO:0031559	oxidosqualene cyclase activity	1/43	13/26949	0.02055	0.201806	GLYMA_07G001300	1	Increased	0/1
MF	GO:0004519	endonuclease activity	1/43	853/26949	0.749465	0.886376	GLYMA_17G124200	1	Increased	0/1
MF	GO:0019199	transmembrane receptor protein kinase activity	1/43	417/26949	0.488852	0.722939	GLYMA_10G157500	1	Increased	0/1
MF	GO:0008509	monoatomic anion transmembrane transporter activity	4/43	535/26949	0.0102823	0.191806	GLYMA_19G199900/GLYMA_13G043500/GLYMA_13G284900/GLYMA_07G026900	4	Decreased/Increased/Decreased/Increased	2/2
MF	GO:0015245	fatty acid transmembrane transporter activity	1/43	22/26949	0.0345347	0.247404	GLYMA_13G043500	1	Increased	0/1
MF	GO:0005402	carbohydrate:monoatomic cation symporter activity	1/43	103/26949	0.151929	0.408455	GLYMA_19G050300	1	Increased	0/1
MF	GO:0016798	hydrolase activity, acting on glycosyl bonds	1/43	509/26949	0.559823	0.766461	GLYMA_04G152100	1	Decreased	1/0
MF	GO:0042300	beta-amyrin synthase activity	1/43	8/26949	0.0126954	0.191806	GLYMA_07G001300	1	Increased	0/1
MF	GO:0004497	monooxygenase activity	1/43	356/26949	0.435757	0.677908	GLYMA_01G181900	1	Increased	0/1
MF	GO:0005261	monoatomic cation channel activity	2/43	112/26949	0.0138339	0.191806	GLYMA_07G000600/GLYMA_12G194200	2	Increased/Increased	0/2
MF	GO:0015267	channel activity	2/43	230/26949	0.0521024	0.277668	GLYMA_07G000600/GLYMA_12G194200	2	Increased/Increased	0/2
MF	GO:0043169	cation binding	1/43	1010/26949	0.806764	0.916921	GLYMA_14G173200	1	Increased	0/1
MF	GO:0003674	molecular_function	31/43	20008/26949	0.697746	0.86256	GLYMA_18G167600/GLYMA_18G213200/GLYMA_01G181900/GLYMA_04G027500/GLYMA_04G022500/GLYMA_04G152100/GLYMA_15G000100/GLYMA_15G049200/GLYMA_10G157500/GLYMA_06G308500/GLYMA_06G005100/GLYMA_19G050300/GLYMA_19G199900/GLYMA_19G097900/GLYMA_09G231400/GLYMA_14G223700/GLYMA_14G156400/GLYMA_14G173200/GLYMA_02G047000/GLYMA_08G175200/GLYMA_13G043500/GLYMA_13G055700/GLYMA_13G284900/GLYMA_07G196500/GLYMA_07G015200…	31	Increased/Decreased/Increased/Increased/Decreased/Decreased/Increased/Decreased/Increased/Decreased/Increased/Increased/Decreased/Increased/Decreased/Increased/Decreased/Increased/Decreased/Increased/Increased/Increased/Decreased/Decreased/Decreased/Decreased/Increased/Increased/Increased/Increased/Increased	13/18
MF	GO:0140097	catalytic activity, acting on DNA	1/43	240/26949	0.319524	0.550816	GLYMA_14G223700	1	Increased	0/1
MF	GO:0097367	carbohydrate derivative binding	1/43	527/26949	0.572536	0.774607	GLYMA_14G223700	1	Increased	0/1
MF	GO:0015103	inorganic anion transmembrane transporter activity	1/43	177/26949	0.246914	0.49496	GLYMA_07G026900	1	Increased	0/1
MF	GO:0016301	kinase activity	1/43	1890/26949	0.956247	0.987081	GLYMA_10G157500	1	Increased	0/1
MF	GO:0046983	protein dimerization activity	2/43	610/26949	0.254283	0.503953	GLYMA_14G156400/GLYMA_13G043500	2	Decreased/Increased	1/1
MF	GO:0004515	nicotinate-nucleotide adenylyltransferase activity	1/43	10/26949	0.0158446	0.191806	GLYMA_19G097900	1	Increased	0/1
MF	GO:0008028	monocarboxylic acid transmembrane transporter activity	1/43	94/26949	0.139608	0.398748	GLYMA_13G043500	1	Increased	0/1
MF	GO:0019787	ubiquitin-like protein transferase activity	2/43	894/26949	0.419839	0.664425	GLYMA_18G167600/GLYMA_07G196500	2	Increased/Decreased	1/1
MF	GO:0042625	ATPase-coupled ion transmembrane transporter activity	1/43	115/26949	0.16809	0.416178	GLYMA_04G027500	1	Increased	0/1
MF	GO:0015276	ligand-gated monoatomic ion channel activity	1/43	19/26949	0.0298949	0.235389	GLYMA_12G194200	1	Increased	0/1
MF	GO:0016462	pyrophosphatase activity	3/43	1190/26949	0.295243	0.530952	GLYMA_04G027500/GLYMA_14G223700/GLYMA_13G043500	3	Increased/Increased/Increased	0/3
MF	GO:0016782	transferase activity, transferring sulphur-containing groups	1/43	41/26949	0.0634204	0.299619	GLYMA_02G047000	1	Decreased	1/0
MF	GO:0042803	protein homodimerization activity	2/43	498/26949	0.188504	0.435093	GLYMA_14G156400/GLYMA_13G043500	2	Decreased/Increased	1/1
MF	GO:0005524	ATP binding	1/43	296/26949	0.378292	0.613409	GLYMA_14G223700	1	Increased	0/1
MF	GO:0004672	protein kinase activity	1/43	1577/26949	0.925353	0.973235	GLYMA_10G157500	1	Increased	0/1
MF	GO:0022857	transmembrane transporter activity	9/43	1726/26949	0.00137572	0.154289	GLYMA_04G027500/GLYMA_15G049200/GLYMA_19G050300/GLYMA_19G199900/GLYMA_13G043500/GLYMA_13G284900/GLYMA_07G026900/GLYMA_07G000600/GLYMA_12G194200	9	Increased/Decreased/Increased/Decreased/Increased/Decreased/Increased/Increased/Increased	3/6
MF	GO:0016772	transferase activity, transferring phosphorus-containing groups	2/43	2141/26949	0.866171	0.935765	GLYMA_10G157500/GLYMA_19G097900	2	Increased/Increased	0/2
MF	GO:0022804	active transmembrane transporter activity	4/43	624/26949	0.0172154	0.201389	GLYMA_04G027500/GLYMA_19G050300/GLYMA_13G043500/GLYMA_07G026900	4	Increased/Increased/Increased/Increased	0/4
MF	GO:1901363	heterocyclic compound binding	2/43	4910/26949	0.998155	0.999203	GLYMA_14G223700/GLYMA_17G124200	2	Increased/Increased	0/2
MF	GO:0015166	polyol transmembrane transporter activity	1/43	29/26949	0.0452766	0.27074	GLYMA_07G026900	1	Increased	0/1
MF	GO:0004842	ubiquitin-protein transferase activity	2/43	875/26949	0.409194	0.653812	GLYMA_18G167600/GLYMA_07G196500	2	Increased/Decreased	1/1
MF	GO:0005215	transporter activity	9/43	1952/26949	0.00319845	0.154289	GLYMA_04G027500/GLYMA_15G049200/GLYMA_19G050300/GLYMA_19G199900/GLYMA_13G043500/GLYMA_13G284900/GLYMA_07G026900/GLYMA_07G000600/GLYMA_12G194200	9	Increased/Decreased/Increased/Decreased/Increased/Decreased/Increased/Increased/Increased	3/6
MF	GO:0043167	ion binding	2/43	1795/26949	0.790245	0.913591	GLYMA_14G223700/GLYMA_14G173200	2	Increased/Increased	0/2
MF	GO:0008324	monoatomic cation transmembrane transporter activity	4/43	651/26949	0.019783	0.201806	GLYMA_04G027500/GLYMA_19G050300/GLYMA_07G000600/GLYMA_12G194200	4	Increased/Increased/Increased/Increased	0/4
MF	GO:0003700	DNA-binding transcription factor activity	3/43	2772/26949	0.832954	0.925289	GLYMA_18G213200/GLYMA_07G015200/GLYMA_07G048100	3	Decreased/Decreased/Decreased	3/0
MF	GO:0015318	inorganic molecular entity transmembrane transporter activity	7/43	1086/26949	0.00153193	0.154289	GLYMA_04G027500/GLYMA_19G050300/GLYMA_19G199900/GLYMA_13G043500/GLYMA_07G026900/GLYMA_07G000600/GLYMA_12G194200	7	Increased/Increased/Decreased/Increased/Increased/Increased/Increased	1/6
MF	GO:0008017	microtubule binding	2/43	193/26949	0.0380284	0.255668	GLYMA_15G000100/GLYMA_13G055700	2	Increased/Increased	0/2
MF	GO:0004553	hydrolase activity, hydrolyzing O-glycosyl compounds	1/43	466/26949	0.527939	0.750274	GLYMA_04G152100	1	Decreased	1/0
MF	GO:0051119	sugar transmembrane transporter activity	2/43	160/26949	0.0269806	0.226741	GLYMA_15G049200/GLYMA_19G050300	2	Decreased/Increased	1/1
MF	GO:0005507	copper ion binding	1/43	246/26949	0.326071	0.557673	GLYMA_14G173200	1	Increased	0/1
MF	GO:0016614	oxidoreductase activity, acting on CH-OH group of donors	1/43	213/26949	0.289283	0.527908	GLYMA_14G156400	1	Decreased	1/0
MF	GO:0005319	lipid transporter activity	1/43	109/26949	0.160048	0.410051	GLYMA_13G043500	1	Increased	0/1
MF	GO:0046914	transition metal ion binding	1/43	639/26949	0.643952	0.825241	GLYMA_14G173200	1	Increased	0/1
MF	GO:0000309	nicotinamide-nucleotide adenylyltransferase activity	1/43	10/26949	0.0158446	0.191806	GLYMA_19G097900	1	Increased	0/1
MF	GO:0008066	glutamate receptor activity	1/43	28/26949	0.0437492	0.269273	GLYMA_12G194200	1	Increased	0/1
MF	GO:0051020	GTPase binding	1/43	203/26949	0.277754	0.522601	GLYMA_10G157500	1	Increased	0/1
MF	GO:0060089	molecular transducer activity	2/43	627/26949	0.264383	0.515562	GLYMA_10G157500/GLYMA_12G194200	2	Increased/Increased	0/2
MF	GO:0017111	ribonucleoside triphosphate phosphatase activity	3/43	1115/26949	0.262427	0.515419	GLYMA_04G027500/GLYMA_14G223700/GLYMA_13G043500	3	Increased/Increased/Increased	0/3
MF	GO:0022803	passive transmembrane transporter activity	2/43	230/26949	0.0521024	0.277668	GLYMA_07G000600/GLYMA_12G194200	2	Increased/Increased	0/2
MF	GO:0061630	ubiquitin protein ligase activity	1/43	502/26949	0.554779	0.766461	GLYMA_07G196500	1	Decreased	1/0
MF	GO:0015144	carbohydrate transmembrane transporter activity	3/43	198/26949	0.00388369	0.154289	GLYMA_15G049200/GLYMA_19G050300/GLYMA_07G026900	3	Decreased/Increased/Increased	1/2
MF	GO:0015204	urea transmembrane transporter activity	1/43	20/26949	0.0314439	0.236914	GLYMA_07G026900	1	Increased	0/1
MF	GO:1901265	nucleoside phosphate binding	1/43	732/26949	0.694277	0.859488	GLYMA_14G223700	1	Increased	0/1
MF	GO:0005216	monoatomic ion channel activity	2/43	147/26949	0.0230593	0.21114	GLYMA_07G000600/GLYMA_12G194200	2	Increased/Increased	0/2
MF	GO:0045735	nutrient reservoir activity	1/43	10/26949	0.0158446	0.191806	GLYMA_04G027500	1	Increased	0/1
MF	GO:0043168	anion binding	1/43	981/26949	0.797245	0.914426	GLYMA_14G223700	1	Increased	0/1
MF	GO:0046872	metal ion binding	1/43	975/26949	0.795219	0.91369	GLYMA_14G173200	1	Increased	0/1
MF	GO:0042802	identical protein binding	3/43	895/26949	0.170794	0.421678	GLYMA_19G097900/GLYMA_14G156400/GLYMA_13G043500	3	Increased/Decreased/Increased	1/2
MF	GO:0015399	primary active transmembrane transporter activity	2/43	318/26949	0.091432	0.331971	GLYMA_04G027500/GLYMA_13G043500	2	Increased/Increased	0/2
MF	GO:0019829	ATPase-coupled monoatomic cation transmembrane transporter activity	1/43	113/26949	0.165418	0.416178	GLYMA_04G027500	1	Increased	0/1
MF	GO:0016788	hydrolase activity, acting on ester bonds	2/43	1856/26949	0.805853	0.916921	GLYMA_09G231400/GLYMA_17G124200	2	Decreased/Increased	1/1
MF	GO:0019203	carbohydrate phosphatase activity	1/43	41/26949	0.0634204	0.299619	GLYMA_09G231400	1	Decreased	1/0
MF	GO:0015556	C4-dicarboxylate transmembrane transporter activity	1/43	45/26949	0.0693932	0.312627	GLYMA_19G199900	1	Decreased	1/0
MF	GO:0000166	nucleotide binding	1/43	732/26949	0.694277	0.859488	GLYMA_14G223700	1	Increased	0/1
MF	GO:0036094	small molecule binding	1/43	926/26949	0.777918	0.906533	GLYMA_14G223700	1	Increased	0/1
MF	GO:0005342	organic acid transmembrane transporter activity	2/43	297/26949	0.0813988	0.323769	GLYMA_19G199900/GLYMA_13G043500	2	Decreased/Increased	1/1
MF	GO:0042887	amide transmembrane transporter activity	1/43	109/26949	0.160048	0.410051	GLYMA_07G026900	1	Increased	0/1
MF	GO:0015085	calcium ion transmembrane transporter activity	2/43	117/26949	0.0150268	0.191806	GLYMA_07G000600/GLYMA_12G194200	2	Increased/Increased	0/2
MF	GO:0016773	phosphotransferase activity, alcohol group as acceptor	1/43	1815/26949	0.950242	0.986596	GLYMA_10G157500	1	Increased	0/1
MF	GO:0005488	binding	12/43	9021/26949	0.824762	0.923018	GLYMA_04G027500/GLYMA_04G152100/GLYMA_15G000100/GLYMA_10G157500/GLYMA_19G097900/GLYMA_14G223700/GLYMA_14G156400/GLYMA_14G173200/GLYMA_13G043500/GLYMA_13G055700/GLYMA_07G196500/GLYMA_17G124200	12	Increased/Decreased/Increased/Increased/Increased/Increased/Decreased/Increased/Increased/Increased/Decreased/Increased	3/9
MF	GO:0005262	calcium channel activity	2/43	51/26949	0.00301727	0.154289	GLYMA_07G000600/GLYMA_12G194200	2	Increased/Increased	0/2
MF	GO:0015168	glycerol transmembrane transporter activity	1/43	13/26949	0.02055	0.201806	GLYMA_07G026900	1	Increased	0/1
MF	GO:0016866	intramolecular transferase activity	1/43	78/26949	0.117269	0.378204	GLYMA_07G001300	1	Increased	0/1
MF	GO:0140110	transcription regulator activity	3/43	2955/26949	0.864709	0.935765	GLYMA_18G213200/GLYMA_07G015200/GLYMA_07G048100	3	Decreased/Decreased/Decreased	3/0
MF	GO:0022853	active monoatomic ion transmembrane transporter activity	1/43	115/26949	0.16809	0.416178	GLYMA_04G027500	1	Increased	0/1
MF	GO:0046873	metal ion transmembrane transporter activity	2/43	373/26949	0.119263	0.380422	GLYMA_07G000600/GLYMA_12G194200	2	Increased/Increased	0/2
MF	GO:0008094	ATP-dependent activity, acting on DNA	1/43	131/26949	0.189171	0.435093	GLYMA_14G223700	1	Increased	0/1
MF	GO:0016765	transferase activity, transferring alkyl or aryl (other than methyl) groups	1/43	209/26949	0.284693	0.525952	GLYMA_08G175200	1	Increased	0/1
MF	GO:0003824	catalytic activity	18/43	11426/26949	0.586266	0.78468	GLYMA_18G167600/GLYMA_01G181900/GLYMA_04G027500/GLYMA_04G022500/GLYMA_04G152100/GLYMA_10G157500/GLYMA_06G308500/GLYMA_06G005100/GLYMA_19G097900/GLYMA_09G231400/GLYMA_14G223700/GLYMA_14G156400/GLYMA_02G047000/GLYMA_08G175200/GLYMA_13G043500/GLYMA_07G196500/GLYMA_07G001300/GLYMA_17G124200	18	Increased/Increased/Increased/Decreased/Decreased/Increased/Decreased/Increased/Increased/Decreased/Increased/Decreased/Decreased/Increased/Increased/Decreased/Increased/Increased	7/11
MF	GO:0015078	proton transmembrane transporter activity	2/43	220/26949	0.0481357	0.27074	GLYMA_04G027500/GLYMA_19G050300	2	Increased/Increased	0/2
MF	GO:0016817	hydrolase activity, acting on acid anhydrides	3/43	1212/26949	0.304942	0.540607	GLYMA_04G027500/GLYMA_14G223700/GLYMA_13G043500	3	Increased/Increased/Increased	0/3
MF	GO:0009678	pyrophosphate hydrolysis-driven proton transmembrane transporter activity	1/43	8/26949	0.0126954	0.191806	GLYMA_04G027500	1	Increased	0/1
MF	GO:0017076	purine nucleotide binding	1/43	453/26949	0.517863	0.741987	GLYMA_14G223700	1	Increased	0/1
MF	GO:0004252	serine-type endopeptidase activity	1/43	50/26949	0.0768068	0.319663	GLYMA_04G022500	1	Decreased	1/0
MF	GO:0005310	dicarboxylic acid transmembrane transporter activity	1/43	56/26949	0.0856271	0.325464	GLYMA_19G199900	1	Decreased	1/0
MF	GO:0038023	signaling receptor activity	2/43	550/26949	0.218806	0.467446	GLYMA_10G157500/GLYMA_12G194200	2	Increased/Increased	0/2
MF	GO:0003755	peptidyl-prolyl cis-trans isomerase activity	1/43	84/26949	0.125712	0.386873	GLYMA_06G005100	1	Increased	0/1
MF	GO:0004022	alcohol dehydrogenase (NAD+) activity	1/43	4/26949	0.00636752	0.191806	GLYMA_14G156400	1	Decreased	1/0
MF	GO:0015140	malate transmembrane transporter activity	1/43	43/26949	0.0664115	0.306709	GLYMA_19G199900	1	Decreased	1/0
MF	GO:0019899	enzyme binding	3/43	932/26949	0.185504	0.43482	GLYMA_04G027500/GLYMA_10G157500/GLYMA_07G196500	3	Increased/Increased/Decreased	1/2
MF	GO:0005355	glucose transmembrane transporter activity	1/43	107/26949	0.15735	0.409724	GLYMA_19G050300	1	Increased	0/1
MF	GO:0032559	adenyl ribonucleotide binding	1/43	335/26949	0.416261	0.662681	GLYMA_14G223700	1	Increased	0/1
MF	GO:0044769	ATPase activity, coupled to transmembrane movement of ions, rotational mechanism	1/43	37/26949	0.0574102	0.29343	GLYMA_04G027500	1	Increased	0/1
MF	GO:0017171	serine hydrolase activity	1/43	129/26949	0.186565	0.43482	GLYMA_04G022500	1	Decreased	1/0
MF	GO:0015631	tubulin binding	2/43	229/26949	0.0517006	0.277668	GLYMA_15G000100/GLYMA_13G055700	2	Increased/Increased	0/2
MF	GO:0004175	endopeptidase activity	1/43	335/26949	0.416261	0.662681	GLYMA_04G022500	1	Decreased	1/0
MF	GO:0016859	cis-trans isomerase activity	1/43	92/26949	0.136846	0.39473	GLYMA_06G005100	1	Increased	0/1
MF	GO:0035639	purine ribonucleoside triphosphate binding	1/43	410/26949	0.483017	0.720404	GLYMA_14G223700	1	Increased	0/1
MF	GO:0008514	organic anion transmembrane transporter activity	3/43	377/26949	0.022183	0.21114	GLYMA_19G199900/GLYMA_13G043500/GLYMA_13G284900	3	Decreased/Increased/Decreased	2/1
MF	GO:0030554	adenyl nucleotide binding	1/43	336/26949	0.417204	0.662975	GLYMA_14G223700	1	Increased	0/1
MF	GO:0008233	peptidase activity	1/43	570/26949	0.601472	0.79289	GLYMA_04G022500	1	Decreased	1/0
MF	GO:0051117	ATPase binding	1/43	47/26949	0.0723656	0.317827	GLYMA_04G027500	1	Increased	0/1
MF	GO:0003676	nucleic acid binding	1/43	4117/26949	0.999203	0.999203	GLYMA_17G124200	1	Increased	0/1
MF	GO:0046961	proton-transporting ATPase activity, rotational mechanism	1/43	28/26949	0.0437492	0.269273	GLYMA_04G027500	1	Increased	0/1
MF	GO:0016787	hydrolase activity	8/43	4245/26949	0.364119	0.597574	GLYMA_04G027500/GLYMA_04G022500/GLYMA_04G152100/GLYMA_06G308500/GLYMA_09G231400/GLYMA_14G223700/GLYMA_13G043500/GLYMA_17G124200	8	Increased/Decreased/Decreased/Decreased/Decreased/Increased/Increased/Increased	4/4
MF	GO:0004518	nuclease activity	1/43	993/26949	0.801238	0.9166	GLYMA_17G124200	1	Increased	0/1
MF	GO:0016740	transferase activity	6/43	4843/26949	0.809674	0.917149	GLYMA_18G167600/GLYMA_10G157500/GLYMA_19G097900/GLYMA_02G047000/GLYMA_08G175200/GLYMA_07G196500	6	Increased/Increased/Increased/Decreased/Increased/Decreased	2/4
MF	GO:0016616	oxidoreductase activity, acting on the CH-OH group of donors, NAD or NADP as acceptor	1/43	165/26949	0.23225	0.479873	GLYMA_14G156400	1	Decreased	1/0
MF	GO:0015295	solute:proton symporter activity	1/43	120/26949	0.174735	0.424232	GLYMA_19G050300	1	Increased	0/1
MF	GO:0004792	thiosulfate sulfurtransferase activity	1/43	8/26949	0.0126954	0.191806	GLYMA_02G047000	1	Decreased	1/0
MF	GO:0004364	glutathione transferase activity	1/43	77/26949	0.115855	0.375025	GLYMA_08G175200	1	Increased	0/1
MF	GO:0046943	carboxylic acid transmembrane transporter activity	2/43	297/26949	0.0813988	0.323769	GLYMA_19G199900/GLYMA_13G043500	2	Decreased/Increased	1/1
MF	GO:0046715	active borate transmembrane transporter activity	1/43	10/26949	0.0158446	0.191806	GLYMA_07G026900	1	Increased	0/1
MF	GO:0015145	monosaccharide transmembrane transporter activity	1/43	111/26949	0.162737	0.411075	GLYMA_19G050300	1	Increased	0/1
MF	GO:0015075	monoatomic ion transmembrane transporter activity	8/43	1110/26949	0.000324145	0.145547	GLYMA_04G027500/GLYMA_19G050300/GLYMA_19G199900/GLYMA_13G043500/GLYMA_13G284900/GLYMA_07G026900/GLYMA_07G000600/GLYMA_12G194200	8	Increased/Increased/Decreased/Increased/Decreased/Increased/Increased/Increased	2/6
MF	GO:0070566	adenylyltransferase activity	1/43	56/26949	0.0856271	0.325464	GLYMA_19G097900	1	Increased	0/1
MF	GO:0005351	carbohydrate:proton symporter activity	1/43	103/26949	0.151929	0.408455	GLYMA_19G050300	1	Increased	0/1
MF	GO:0005515	protein binding	8/43	3666/26949	0.223524	0.470748	GLYMA_04G027500/GLYMA_15G000100/GLYMA_10G157500/GLYMA_19G097900/GLYMA_14G156400/GLYMA_13G043500/GLYMA_13G055700/GLYMA_07G196500	8	Increased/Increased/Increased/Increased/Decreased/Increased/Increased/Decreased	2/6
MF	GO:0004805	trehalose-phosphatase activity	1/43	20/26949	0.0314439	0.236914	GLYMA_09G231400	1	Decreased	1/0
MF	GO:0004675	transmembrane receptor protein serine/threonine kinase activity	1/43	388/26949	0.464249	0.701996	GLYMA_10G157500	1	Increased	0/1
MF	GO:0016709	oxidoreductase activity, acting on paired donors, with incorporation or reduction of molecular oxygen, NAD(P)H as one donor, and incorporation of one atom of oxygen	1/43	269/26949	0.350604	0.583673	GLYMA_01G181900	1	Increased	0/1
MF	GO:0015293	symporter activity	1/43	134/26949	0.193065	0.436018	GLYMA_19G050300	1	Increased	0/1
MF	GO:0022834	ligand-gated channel activity	1/43	19/26949	0.0298949	0.235389	GLYMA_12G194200	1	Increased	0/1
MF	GO:0022836	gated channel activity	1/43	101/26949	0.149206	0.408455	GLYMA_12G194200	1	Increased	0/1
MF	GO:0016818	hydrolase activity, acting on acid anhydrides, in phosphorus-containing anhydrides	3/43	1206/26949	0.302295	0.537003	GLYMA_04G027500/GLYMA_14G223700/GLYMA_13G043500	3	Increased/Increased/Increased	0/3
MF	GO:0016705	oxidoreductase activity, acting on paired donors, with incorporation or reduction of molecular oxygen	1/43	436/26949	0.50437	0.735762	GLYMA_01G181900	1	Increased	0/1
MF	GO:0004386	helicase activity	1/43	217/26949	0.293845	0.530621	GLYMA_14G223700	1	Increased	0/1
MF	GO:0003678	DNA helicase activity	1/43	64/26949	0.0972595	0.340019	GLYMA_14G223700	1	Increased	0/1
MF	GO:0032553	ribonucleotide binding	1/43	469/26949	0.530235	0.751094	GLYMA_14G223700	1	Increased	0/1
MF	GO:0032555	purine ribonucleotide binding	1/43	450/26949	0.515508	0.741987	GLYMA_14G223700	1	Increased	0/1
MF	GO:0016491	oxidoreductase activity	2/43	1627/26949	0.74166	0.88192	GLYMA_01G181900/GLYMA_14G156400	2	Increased/Decreased	1/1
MF	GO:0015291	secondary active transmembrane transporter activity	1/43	313/26949	0.39513	0.635992	GLYMA_19G050300	1	Increased	0/1
